# Supplementary material for: Metabolic adaptations direct cell fate during tissue regeneration
Source: Nature. 2025 Jun 11;643(8071):468–77. doi: 10.1038/s41586-025-09097-6 (PMC12240837; doi:10.1038/s41586-025-09097-6)
Supplement: Supplementary file 3 — Statistical analysis scRNA-seq data - Statistical summary and significance values for scRNA-seq analysis. [file 41586_2025_9097_MOESM3_ESM.xlsx]

## Sheet: Sheet1
Supplementary Table 1	p values for TCA cycle from scRNAseq data
.y.	group1	group2	p	p.adj	p.format	p.signif	method
TCA	C_ISC	C_TA	8.74967e-08	1.7e-07	8.7e-08	****	Wilcoxon	Intestinal cells
TCA	C_ISC	C_earlyACC	1.8071e-24	1.3e-23	< 2e-16	****	Wilcoxon
TCA	C_ISC	C_lateACC	4.88764e-21	2.4e-20	< 2e-16	****	Wilcoxon
TCA	C_ISC	C_tuft	8.37837e-24	5e-23	< 2e-16	****	Wilcoxon
TCA	C_ISC	C_secretory_prog	2.43892e-06	2.4e-06	2.4e-06	****	Wilcoxon
TCA	C_ISC	C_goblet	2.93625e-29	2.3e-28	< 2e-16	****	Wilcoxon
TCA	C_ISC	C_EEC	1.19391e-14	3.6e-14	1.2e-14	****	Wilcoxon
TCA	SI_ISC	SI_AE2	8.47233e-08	1.7e-07	8.5e-08	****	Wilcoxon	Colonic cells
TCA	SI_ISC	SI_paneth	1.0141e-21	9.1e-21	< 2e-16	****	Wilcoxon
TCA	SI_ISC	SI_tuft	1.17296e-09	3.5e-09	1.2e-09	****	Wilcoxon
TCA	SI_ISC	SI_secretory_prog	2.5886e-10	1e-09	2.6e-10	****	Wilcoxon
TCA	SI_ISC	SI_goblet	6.94022e-44	7.6e-43	< 2e-16	****	Wilcoxon
TCA	SI_ISC	SI_EEC	2.5911e-20	2.1e-19	< 2e-16	****	Wilcoxon
Figure legend:	Exact p-values for TCA cycle gene signatures are provided in the table for the indicated cell populations in both the small intestine and the colon.
