# Supplementary material for: Metabolic adaptations direct cell fate during tissue regeneration
Source: Nature. 2025 Jun 11;643(8071):468–77. doi: 10.1038/s41586-025-09097-6 (PMC12240837; doi:10.1038/s41586-025-09097-6)
Supplement: Supplementary file 4 — qPCR primers - List of primers used for qPCR experiments. [file 41586_2025_9097_MOESM4_ESM.xlsx]

## Sheet: Table S1
Supplementary Table 2	qPCR primers
Gene	Sequence
Mouse Gfi1-F	TGCTCCGAGTTCGAGGACTT	qPCR
Mouse Gfi1-R	CAGAGAGCGGCACAGTGACTT
Mouse Hes1-F	GCTCACTTCGGACTCCATGTG
Mouse Hes1-R	GCTAGGGACTTTACGGGTAGCA
Mouse Atoh1-F	ATGCACGGGCTGAACCA
Mouse Atoh1-R	TCGTTGTTGAAGGACGGGATA
Mouse Ascl2-F	GAGAGCTAAGCCCGATGGA
Mouse Ascl2-R	AGGTCCACCAGGAGTCACC
Mouse Lgr5-F	CTTCACTCGGTGCAGTGCT
Mouse Lgr5-R	CAGCCAGCTACCAAATAGGTG
Mouse Spdef-F	CAACAAGGAGAAAGGCATCTT
Mouse Spdef-R	GCGGCTTAGTTTATCATAGTTCA
Mouse Cryptidin-F	AGGAGCAGCCAGGAGAAG
Mouse Cryptidin-R	ATGTTCAGCGACAGCAGAG
Mouse Idh2 - F	GGCTGTCAAGTGTGCCACAATC
Mouse Idh2 - R	TTGGCTCTCTGAAGACGGTTCC
Mouse Idh3 - F	ACTCCTATGCCACTTCCATCCG
Mouse Idh3 - R	CGAATGATGTCCTGGATGGCTTG
Mouse Ogdh - F	GGTGGAAGCACAACCTAACG
Mouse Ogdh - R	CATGGTGCCCTCGTATCTGA
Mouse Suclg1 - F	GTCTTACACAGCCTCTCGGAAAC
Mouse Suclg1 - R	ACTCCAAAGCCTGCTGACTGTG
Mouse Dld - F	GGGTTGGCAAATCGGAAGAACAG
Mouse Dld - R	TCACCATGCCATCTGTGTCAGC
Mouse Sdha - F	GAGATACGCACCTGTTGCCAAG
Mouse Sdha - R	GGTAGACGTGATCTTTCTCAGGG
Mouse 36B4-F	GCTCCAAGCAGATGCAGCA
Mouse 36B4-R	CCGGATGTGAGGCAGCAG
pOgdh P1-F	CGT CAC AGA ATT GGG TTT CAG	ChIP
pOgdh P1-R	CAA CTA TTA TTT AGG GCA GCT TGT
pOgdh P2-F	CCG CCA AAC GCT TCA ATT ATC
pOgdh P2-R	TGC AAG ACA GGC TGT GG
pOgdh P4-F	CAT CCC ACG CCC TGA ATG TA
pOgdh P4-R	AGC GGC CTG CAA GAC AG
Figure legend:	List of qPCR primers used in this study
