# Supplementary material for: Metabolic adaptations direct cell fate during tissue regeneration
Source: Nature. 2025 Jun 11;643(8071):468–77. doi: 10.1038/s41586-025-09097-6 (PMC12240837; doi:10.1038/s41586-025-09097-6)
Supplement: Supplementary file 5 — smFISH-probes - Sequences and details of probes used for smFISH. [file 41586_2025_9097_MOESM5_ESM.xlsx]

## Sheet: Table S2
Supplementary Table 3	smFISH RNA probes	Figure legend:	RNA probes used in smFISH experiments
Gene	Sequence
Aoc2	TTTGCAGGTCCTCGAGGTCTTTGCCGTCCCAGGATGTTATGAGTGTTGGGT
Aoc2	GGATGTTATGAGTGTTGGGTATAGGCAGCCCACTGCTAATGAACTGTAGCA
Aoc2	TAGCCATCTGGGCTGTGGCATCCTGCATGGAGGATGTTATGAGTGTTGGGT
Aoc2	AATGGCCAGAGCTGTGACAATCTCTGGGGAAGGATGTTATGAGTGTTGGGT
Aoc2	GGATGTTATGAGTGTTGGGTACACAGTGGATGGTTGATGGTACAGCCACCT
Aoc2	ACAGTGGGCGGGGCTTACATGACGGAAACCAGGATGTTATGAGTGTTGGGT
Aoc2	TGATGCACATGGACCTGTGACAAAAGTGACAGGATGTTATGAGTGTTGGGT
Aoc2	GCTGTCCTTAGGGGGGTGCTGGTATGTGTCAGGATGTTATGAGTGTTGGGT
Aoc2	GGATGTTATGAGTGTTGGGTACAGAGTTGGCTTTGCCATTTTCGATGTTGA
Aoc2	TCTTGTAGTAGCGAGCAGTGTCAGGTACAGAGGATGTTATGAGTGTTGGGT
Aoc2	GCAAGGGCCACAGGCATTGGCCAAAACGATAGGATGTTATGAGTGTTGGGT
Aoc2	GGATGTTATGAGTGTTGGGTACATGCCAGTGCAGGAGATGGAATCGACACC
Aoc2	TTCATCCTGTTGAGGGCACTGCCTGCACGGAGGATGTTATGAGTGTTGGGT
Aoc2	GGTTCAGGAGGATGGTCTCCTGGGTCCCATAGGATGTTATGAGTGTTGGGT
Aoc2	CTTGATGTCTTTTCTGTCCCACTGGCCGATAGGATGTTATGAGTGTTGGGT
Aoc2	GGATGTTATGAGTGTTGGGTAGTTGTATGGGAACACTGACGTAGTGGCCCC
Aoc2	CCTTAAAAAAGCATCGAAGGGGGCGGGGCTAGGATGTTATGAGTGTTGGGT
Aoc2	ACTTGTCGAAAGGCTCCAGGAGCTGCAGGCAGGATGTTATGAGTGTTGGGT
Aoc2	GGATGTTATGAGTGTTGGGTAAAACCTACTCTGATGTCCAGAGGCCAGCCT
Aoc2	GGATGTTATGAGTGTTGGGTACTTCTGTAGAGGGAGTGCTGTCATCAAAAA
Aoc2	CACCCCCAACCTGGGCCTCAATCAGATGATAGGATGTTATGAGTGTTGGGT
Aoc2	GGATGTTATGAGTGTTGGGTAGTCGCATGAAAGTGACGTGACAAATGGCGC
Aoc2	GGATGTTATGAGTGTTGGGTAGGCCAAACTCCTGGGTGACAGCATTGCGTA
Aoc2	AGTTTCTGGATTGAACTTCAGGGTTCCTGCAGGATGTTATGAGTGTTGGGT
Aoc2	GGATGTTATGAGTGTTGGGTATGTCTTGCTCAGGTACTTTTTCATCCTGTG
Aoc2	GGATGTTATGAGTGTTGGGTAATCATTACGGCCTGTGAAGTTCCTGTTGTA
Aoc2	TCATGCTGCACAGACCAGATTAGGCTCTGAAGGATGTTATGAGTGTTGGGT
Aoc2	ACCAGAGAGGGAGCCTGTCAGCTTCACACCAGGATGTTATGAGTGTTGGGT
Aoc2	GGATGTTATGAGTGTTGGGTATAGCAGGTCATATCGGATGTACTCACTGGG
Aoc2	GGATGTTATGAGTGTTGGGTAGGCGCCATTTTGTGCACTGACAAAGATGAG
Aoc2	CTTCTTGCCGTCCTTGCCTGTTAAGAAGTCAGGATGTTATGAGTGTTGGGT
Aoc2	CTCGTCTGCATCTGGAGCCTCCAACTTGAAAGGATGTTATGAGTGTTGGGT
Aoc2	GGATGTTATGAGTGTTGGGTACTCCAATCACCACCCACCTGATGCCATGTT
Aoc2	TTAGCCACAGCTGCTGATCGTCCCATGTCCAGGATGTTATGAGTGTTGGGT
Aoc2	GGATGTTATGAGTGTTGGGTACAGTTGCCAGGAAATTATACACTTCCTGGT
Aoc2	TGGCACAGGACAGAGGCCACATGGTACTGCAGGATGTTATGAGTGTTGGGT
Aoc2	TCCAGAAGCCCACACCATACTTGGCACCTGAGGATGTTATGAGTGTTGGGT
Aoc2	AGAGGTGACGATTGTATTCTTCTCCCCCTTAGGATGTTATGAGTGTTGGGT
Aoc2	GGATGTTATGAGTGTTGGGTATGGTTCACTGGGCTGAGGCTAGGCAGGAAG
Aoc2	AGGATCAGGCACTAAGTGATCCTTGAATTCAGGATGTTATGAGTGTTGGGT
Aoc2	CGGCGTGGAAAGCAAAGATGCGGGGAAACTAGGATGTTATGAGTGTTGGGT
Aoc2	ACTGGGTGAGCCAAGTCAGGGGTAAAGGGCAGGATGTTATGAGTGTTGGGT
Aoc2	GGATGTTATGAGTGTTGGGTAACCACTCGATCTGGGTCTCGTTGAAGGTGT
Aoc2	GGATGTTATGAGTGTTGGGTATCCTGGCGAAGCTCTTGGTGATGATGGCCC
Aoc2	GGATGTTATGAGTGTTGGGTAAGAGAAACCAAACTGAACAGGAAGGCGGGG
Aoc2	GGATGTTATGAGTGTTGGGTATGGGGTGCTTGATGACGCACTTCAGAGGCT
Aoc2	CAGGTCTGGTCACCATCTTAGAGCAGGAGGAGGATGTTATGAGTGTTGGGT
Aoc2	AGCCCTGCTTCTTTAGATTGGTTTCGTGGAAGGATGTTATGAGTGTTGGGT
Aoc2	GGATGTTATGAGTGTTGGGTATGATCTGGTGAATGATCCCAGATCCAGGCC
Aoc2	TTATGTCCTTGGCCCTGCGCAGGTCTTTCTAGGATGTTATGAGTGTTGGGT
Aoc2	GATCCCAGCCATGACATCCACAGCATCAGCAGGATGTTATGAGTGTTGGGT
Aoc2	TGGTCAGCTTGTCCACTGGATGAATCTTGTAGGATGTTATGAGTGTTGGGT
Aoc2	GGATGTTATGAGTGTTGGGTACTCAAAATGGCTCATGGCCACCTTGGCCCG
Aoc2	GGATGTTATGAGTGTTGGGTAGGGTCCGTGGTATTCCACAATAGCACCTGT
Aoc2	GGATGTTATGAGTGTTGGGTACCCGGCTTGAGCCCTCACCATAGTTCTCAT
Aoc2	GGATGTTATGAGTGTTGGGTATGTGACAAAGGCATGGGTCTCAGGGTTTGC
Aoc2	CTCAGAGCCTGGGGTGATGGTGAACTGGGAAGGATGTTATGAGTGTTGGGT
Aoc2	GGATGTTATGAGTGTTGGGTATGGTGCACTTCCCTTTGACCTTGATGAGGA
Aoc2	GGATGTTATGAGTGTTGGGTATCATAGCTTGAATTGGTGCAGCTGCCAATC
Aoc2	GGATGTTATGAGTGTTGGGTATCTTTCCCCGCTCGATCTCCTGGTTGGCTG
Aoc2	GGATGTTATGAGTGTTGGGTAGCCACCAGTGAAATGATCAGGCAGAATAAA
Aoc2	GGATGTTATGAGTGTTGGGTATTCCAGGGGCAAAGTCCTTCAGGCCTTGAA
Aoc2	GCCATCCCGCTCAATAGTGGCACGGATCTGAGGATGTTATGAGTGTTGGGT
Aoc2	GGATGTTATGAGTGTTGGGTAAATTTCTGCACCCATGTTGCAGATAGTTGC
Aoc2	GGATGTTATGAGTGTTGGGTAGCCACCTTTCACCGTGAGGATACCTGCCAC
Aoc2	AATTTCAATCACTTGGTCATACTGGCAGCCAGGATGTTATGAGTGTTGGGT
Aoc2	GGATGTTATGAGTGTTGGGTACTGGAACATTATCTTAAACGCCCTCAATGG
Aoc2	GGATGTTATGAGTGTTGGGTACTTGCACTTGAGTCCGTGGGCCAATGCCTG
Aoc2	CACCACCATTGGGGGTGTGCGAATCAGTGCAGGATGTTATGAGTGTTGGGT
Aoc2	ATCCAGCAGGGTCCAGAGTGGGTCAGGACAAGGATGTTATGAGTGTTGGGT
Aoc2	TCCTTCTCTGCCACAGTCCCCACATCTGCCAGGATGTTATGAGTGTTGGGT
Aoc2	GGATGTTATGAGTGTTGGGTAATCCAGATGCCCACGGAACTTGAGCCAGGG
Aoc2	GGATGTTATGAGTGTTGGGTATTCTGCTAGGTTGGCAATGTCTGTTCGGCC
Aoc2	GATCAGAAGAACTCCAGGGTATGCATAGTTAGGATGTTATGAGTGTTGGGT
Aoc2	GGATGTTATGAGTGTTGGGTAGGTCATCCAGGTGTCCATATACAATCTTCT
Aoc2	TTTCAGGATCACATCTTTGGGTGAGGTCCAAGGATGTTATGAGTGTTGGGT
Aoc2	GGATGTTATGAGTGTTGGGTACCATTGATATGTGGCTTTAGCTCATTGAGG
Aoc2	GGATGTTATGAGTGTTGGGTACGGTTCAACCGTTTACGGACAATGTTAATG
Aoc2	GGATGTTATGAGTGTTGGGTAGATCACCTTGGGACACTTCAGCTCCCAGGG
Aoc2	GGATGTTATGAGTGTTGGGTAGGCACCGATGAGCAGGTTGTTAGAGATGTT
Aoc2	GGATGTTATGAGTGTTGGGTAACCCCCTACTCCAATGCAGATGCCTCCCAG
Aoc2	TCCACCCACATCCCTTAAGATCTGTGCATAAGGATGTTATGAGTGTTGGGT
Aoc2	GGATGTTATGAGTGTTGGGTATATAGTCGGAGGGGTCAGCGAAGGTGAGGG
Aoc2	GGATGTTATGAGTGTTGGGTATACAGAGAGACGAGTCAACCGCGAGGGTGG
Aoc2	CTGCCCTGGATCAAAGTCCGATCGGGGAAGAGGATGTTATGAGTGTTGGGT
Aoc2	GGATGTTATGAGTGTTGGGTATCTCTGAGAGAGTAAGAGGCCGGTTCAACC
Aoc2	GGATGTTATGAGTGTTGGGTAGCATTGGCCAAAACGATTCCACCCACATCC
Aoc2	GGATGTTATGAGTGTTGGGTAATAGTGGCACGGATCTGCTCAGAGCCTGGG
Aoc2	GGATGTTATGAGTGTTGGGTAATGCAGATGCCTCCCAGGCCACCACCATTG
Aoc2	GGATGTTATGAGTGTTGGGTAGGGCCGTAAACGCAGGTATGTCTTTCCCCG
Aoc2	GGATGTTATGAGTGTTGGGTAAGTTTCTCTAAAATCCTTCAGCCACCAGTG
Aoc2	GGATGTTATGAGTGTTGGGTACGGACAATGTTAATGTTCTTCTCTAGCAGG
Atoh1	AGAGTGAGTAGTAGTGGAGTAGCTCGTCCACTACAACCCCACCCTTCAGCTAAGAGTGAGTAGTAGTGGAGT
Atoh1	AGAGTGAGTAGTAGTGGAGTAACACCAGGTCGCGTGCAACGAAGCTTCTCCAAGAGTGAGTAGTAGTGGAGT
Atoh1	AGAGTGAGTAGTAGTGGAGTAGTCATTTTTGCAGGAAGCTGTGGGCGGCGGAAGAGTGAGTAGTAGTGGAGT
Atoh1	AGAGTGAGTAGTAGTGGAGTAACTAACTCCCTTATTTGTGAGTGAGCGCAAAAGAGTGAGTAGTAGTGGAGT
Atoh1	AGAGTGAGTAGTAGTGGAGTATCGGTGCTATCCAGGAGGGACAGTTCTGCCAAGAGTGAGTAGTAGTGGAGT
Atoh1	AGAGTGAGTAGTAGTGGAGTATAACCCCCAGAGGAAGCTGGGCCTGAGAAGAAGAGTGAGTAGTAGTGGAGT
Atoh1	AGAGTGAGTAGTAGTGGAGTAAGGAGGAAGGGGATTGGAAGAGCTGCAGCCAAGAGTGAGTAGTAGTGGAGT
Atoh1	AGAGTGAGTAGTAGTGGAGTAAGGAGGTGCTGGCAACCCAGTTCAACGAAGAAGAGTGAGTAGTAGTGGAGT
Atoh1	AGAGTGAGTAGTAGTGGAGTAGCTGCCAGCCTCCTTTGCTTCTGTACCCCAAAGAGTGAGTAGTAGTGGAGT
Atoh1	AGAGTGAGTAGTAGTGGAGTACACGCAAGGATGAACTCCCAAGGTATAAAAAAGAGTGAGTAGTAGTGGAGT
Atoh1	AGAGTGAGTAGTAGTGGAGTAACTCTTCTGCATGCAGCAGGCGGGACATCGAAGAGTGAGTAGTAGTGGAGT
Atoh1	AGAGTGAGTAGTAGTGGAGTAGACACACTTGGTGTCTAAGCTCTACAGATAAAGAGTGAGTAGTAGTGGAGT
Atoh1	AGAGTGAGTAGTAGTGGAGTACTGCAGCAACTCCGACAGAGCGTTGATGTAAAGAGTGAGTAGTAGTGGAGT
Atoh1	AGAGTGAGTAGTAGTGGAGTACTTCTGTGGGATCTGGGAGATGTTTTGCTGAAGAGTGAGTAGTAGTGGAGT
Atoh1	AGAGTGAGTAGTAGTGGAGTAGAAGGCTGGGAAGTGCAAAGCGTCCAGCTGAAGAGTGAGTAGTAGTGGAGT
Atoh1	AGAGTGAGTAGTAGTGGAGTATAGACGGGAAGGTCTCTCGCCTGCAGGGTAAAGAGTGAGTAGTAGTGGAGT
Atoh1	AGAGTGAGTAGTAGTGGAGTAGATAACGTTGCGCAGCTGGTCGAAGGCGTGAAGAGTGAGTAGTAGTGGAGT
Atoh1	AGAGTGAGTAGTAGTGGAGTAGACATTTTAGCAGCATATTGGCAGCATGGAAAGAGTGAGTAGTAGTGGAGT
Atoh1	AGAGTGAGTAGTAGTGGAGTATTACCAGCTCACCCTGGCTGTCAGCCTCGTAAGAGTGAGTAGTAGTGGAGT
Atoh1	AGAGTGAGTAGTAGTGGAGTACTCTTATCTGCCCCTGCATTTTAACAACACAAGAGTGAGTAGTAGTGGAGT
Atoh1	AGAGTGAGTAGTAGTGGAGTATGCCATCATCGCTGTTAGGGCCCTGTCCTCAAGAGTGAGTAGTAGTGGAGT
Atoh1	AGAGTGAGTAGTAGTGGAGTAAAGTGAAACCCAGACCAGAGGCAGAGATACAAGAGTGAGTAGTAGTGGAGT
Atoh1	AGAGTGAGTAGTAGTGGAGTAGGTGGTCCCCCAACTCTTTTACCTCAGCCCAAGAGTGAGTAGTAGTGGAGT
Atoh1	AGAGTGAGTAGTAGTGGAGTACTTCCTAGTCTCTTCTGCAAGGTCTGATTTAAGAGTGAGTAGTAGTGGAGT
Atoh1	AGAGTGAGTAGTAGTGGAGTAGATCTGGGCCATCTGTAGGGTCTCATATTTAAGAGTGAGTAGTAGTGGAGT
Atoh1	AGAGTGAGTAGTAGTGGAGTATCCGAAGTCAAGTCGTTGCTAACAACGATCAAGAGTGAGTAGTAGTGGAGT
Atoh1	AGAGTGAGTAGTAGTGGAGTACCATGAAACGATGCCACGTAAAGGTACATAAAGAGTGAGTAGTAGTGGAGT
Atoh1	AGAGTGAGTAGTAGTGGAGTATTGGTTGTCTCAGTTTTCAGGGAGCTGTTGAAGAGTGAGTAGTAGTGGAGT
Atoh1	AGAGTGAGTAGTAGTGGAGTAAGCTCGGGAGAATGCAGCAGATACTGGGCGAAGAGTGAGTAGTAGTGGAGT
Atoh1	AGAGTGAGTAGTAGTGGAGTATTGTCCTCCTGTACAGGCTGCAGGATGCCCAAGAGTGAGTAGTAGTGGAGT
Atoh1	AGAGTGAGTAGTAGTGGAGTATTCACCTGTTTGCTGGAAGGGGCTCGCTGGAAGAGTGAGTAGTAGTGGAGT
Atoh1	AGAGTGAGTAGTAGTGGAGTATTCCTTCCTCCTCTGACCCTCCCCCTCTCAAAGAGTGAGTAGTAGTGGAGT
Atoh1	AGAGTGAGTAGTAGTGGAGTAATAGGAGGAGGCGGTGCGAAGGTGATGGTGAAGAGTGAGTAGTAGTGGAGT
Atoh1	AGAGTGAGTAGTAGTGGAGTATGTATTCTGGGTCCGCTAGACACACTGCTGAAGAGTGAGTAGTAGTGGAGT
Atoh1	AGAGTGAGTAGTAGTGGAGTACAGTTGAGTTTCTTCAAGGCGGCGCAGCGGAAGAGTGAGTAGTAGTGGAGT
Atoh1	AGAGTGAGTAGTAGTGGAGTAACCACAGACCAAAAATTAAAGGGTGCAGGGAAGAGTGAGTAGTAGTGGAGT
Atoh1	AGAGTGAGTAGTAGTGGAGTATAATGAGAGTGGGGGGAAAACTCTCCGTCAAAGAGTGAGTAGTAGTGGAGT
Atoh1	AGAGTGAGTAGTAGTGGAGTAGTCCGTGTTCAGTAAAGTACCCAATGCGGGAAGAGTGAGTAGTAGTGGAGT
Atoh1	AGAGTGAGTAGTAGTGGAGTAGGACAGCTTCTTGTCGTTGTTGAAGGACGGAAGAGTGAGTAGTAGTGGAGT
Atoh1	AGAGTGAGTAGTAGTGGAGTAGGGATAAGCCCCGAACAACAACAACAAAAAAAGAGTGAGTAGTAGTGGAGT
Atoh1	AGAGTGAGTAGTAGTGGAGTATGCACAGCTGTTCCCGTACTTTGACGGGCCAAGAGTGAGTAGTAGTGGAGT
Atoh1	AGAGTGAGTAGTAGTGGAGTACACTGCAATGGCTCGGAGGTGCCGTGTTAGAAGAGTGAGTAGTAGTGGAGT
Atoh1	AGAGTGAGTAGTAGTGGAGTATCTCAAGCAGTTGGGGAAACAACTTCATTGAAGAGTGAGTAGTAGTGGAGT
Atoh1	AGAGTGAGTAGTAGTGGAGTAATATTTGTCACGGGGCTTCCCGCGCGCTAGAAGAGTGAGTAGTAGTGGAGT
Atoh1	AGAGTGAGTAGTAGTGGAGTACCTTCCTAACTGGCCTCATCAGAGTCACTGAAGAGTGAGTAGTAGTGGAGT
Atoh1	AGAGTGAGTAGTAGTGGAGTAAGTTCTGCCGGGTAGACGGGAAGGTCTCTCAAGAGTGAGTAGTAGTGGAGT
Atoh1	AGAGTGAGTAGTAGTGGAGTACAAAAGTTGCTCTGCATTGGCAGTTGAGTTAAGAGTGAGTAGTAGTGGAGT
Atoh1	AGAGTGAGTAGTAGTGGAGTAGTGCAAAGCGTCCAGCTGCACCGAGTAACCAAGAGTGAGTAGTAGTGGAGT
Atoh1	AGAGTGAGTAGTAGTGGAGTAGGCCAGTGATGAAGTGCGTGTATTCTGGGTAAGAGTGAGTAGTAGTGGAGT
Atoh1	AGAGTGAGTAGTAGTGGAGTAGAGGCAGAGATACGACATTTTAGCAGCATAAAGAGTGAGTAGTAGTGGAGT
Atoh1	AGAGTGAGTAGTAGTGGAGTAGTTGCTAACAACGATCACCACAGACCAAAAAAGAGTGAGTAGTAGTGGAGT
Atoh1	AGAGTGAGTAGTAGTGGAGTACCCTGCATTTTAACAACACAATAGTCCGTGAAGAGTGAGTAGTAGTGGAGT
Atoh1	AGAGTGAGTAGTAGTGGAGTAAGCTGCACCGAGTAACCCCCAGAGGAAGCTAAGAGTGAGTAGTAGTGGAGT
Atoh1	AGAGTGAGTAGTAGTGGAGTAGGAAGAGCTGCAGCCGTCCGAAGTCAAGTCAAGAGTGAGTAGTAGTGGAGT
Atoh1	AGAGTGAGTAGTAGTGGAGTAGCGTTGATGTAGATCTGGGCCATCTGTAGGAAGAGTGAGTAGTAGTGGAGT
Atoh1	AGAGTGAGTAGTAGTGGAGTATTGCTCTCCGACATTGGGAGTCTGCAGCAAAAGAGTGAGTAGTAGTGGAGT
Atoh1	AGAGTGAGTAGTAGTGGAGTACCGCTAGACACACTGCTGGACACACTTGGTAAGAGTGAGTAGTAGTGGAGT
Atoh1	AGAGTGAGTAGTAGTGGAGTAAGCGAAGGCGACAGGTCCTTCTGTGCCATCAAGAGTGAGTAGTAGTGGAGT
Atoh1	AGAGTGAGTAGTAGTGGAGTATAAAGTACCCAATGCGGGTCTCAAGCAGTTAAGAGTGAGTAGTAGTGGAGT
Atoh1	AGAGTGAGTAGTAGTGGAGTAACATTGGGAGTCTGCAGCAACTCCGACAGAAAGAGTGAGTAGTAGTGGAGT
Atoh1	AGAGTGAGTAGTAGTGGAGTAACAGGTCCTTCTGTGCCATCATCGCTGTTAAAGAGTGAGTAGTAGTGGAGT
Atoh1	AGAGTGAGTAGTAGTGGAGTACAGAGGAAGGAGAAGGTAGGAGGAAGGGGAAAGAGTGAGTAGTAGTGGAGT
Atoh1	AGAGTGAGTAGTAGTGGAGTAACAGCCGCTTCTCCTTACCAGCTCACCCTGAAGAGTGAGTAGTAGTGGAGT
Atoh1	AGAGTGAGTAGTAGTGGAGTAAGGTGCCGTGTTAGAGGAGGTGCTGGCAACAAGAGTGAGTAGTAGTGGAGT
Atoh1	AGAGTGAGTAGTAGTGGAGTAGTCTCATATTTGGACAGCTTCTTGTCGTTGAAGAGTGAGTAGTAGTGGAGT
Atoh1	AGAGTGAGTAGTAGTGGAGTAGGGGAAACAACTTCATTGACTAACTCCCTTAAGAGTGAGTAGTAGTGGAGT
Cs	GGGTAGTGGGAATGATTTATAACACCTGTTCCTCTGTGGGCATCTGTCCAG
Cs	GGGTAGTGGGAATGATTTATAGGCACAATCTTGTACAGCTGAGCCACCAGC
Cs	GGGTAGTGGGAATGATTTATAAGGACAGGTAAGGGTCTGAAAGGGCGCTGC
Cs	GGTACAAACGCATGAGCTCGGTGAACTGAGAGGGTAGTGGGAATGATTTAT
Cs	GGGTAGTGGGAATGATTTATAGGTGCCAGTCACAATAAATACTACGCCATT
Cs	GGGTAGTGGGAATGATTTATATGCCTCTCATGCCACCGTACATCATGTCCA
Cs	GGGTAGTGGGAATGATTTATAGCATGGTGACCACATGAGAAGGCAGAGCTG
Cs	GGGTAGTGGGAATGATTTATATGGACTTGGGCCTTTCCAGGGGGAAGCCTA
Cs	GGGTAGTGGGAATGATTTATAGTGGCTTATGTTCCATGGAAGTAAAAGACC
Cs	GGGTAGTGGGAATGATTTATACTCGGAAACGGATGCCCTCGTCAGGATCAA
Cs	GCTTCCTCGTTTTCTTATAGTCAGTTTCCCAGGGTAGTGGGAATGATTTAT
Cs	GGGTAGTGGGAATGATTTATATAGGGTGCAGATTGGTTGGAAAATTGTCCA
Cs	GGGTAGTGGGAATGATTTATAAAGCCAAACGACCAGGAAGACCACAGGTCG
Cs	GGGTAGTGGGAATGATTTATAGGGTCAGTCTTCCTCAGTACTGCATGACCG
Cs	TCCAGATGAGCTGGGCTAGCACACCCAGTGAGGGTAGTGGGAATGATTTAT
Cs	GGGTAGTGGGAATGATTTATAAGTACTTAGCTCGGTTCATTCCCTCTGCAT
Cs	GGGTAGTGGGAATGATTTATAGAGCATTCTGAGTCACTGAAAATCTGTGCA
Cs	GAGAAGGGGTCACTTTTGTCTTTCAAGTCTAGGGTAGTGGGAATGATTTAT
Cs	CCACAAACTTCATCAGGCCATCCGTGCTCAAGGGTAGTGGGAATGATTTAT
Cs	GGGTAGTGGGAATGATTTATAGTCATGCCATAGTACTGGAGCAGCACCCCA
Cs	GGGTAGTGGGAATGATTTATAGACCAGTCTAGCCTAGAGTCAATGGCTCCG
Cs	GGGTAGTGGGAATGATTTATAGGCTGGTCATTCCTGAGCCCTTGTTCCGTG
Cs	GGGTAGTGGGAATGATTTATAGTTGCTGCTTGAAGGTCTTAATTCTGGCCT
Cs	CCCTTTTTGCCCATTCTCGTGAGAGCCAAGAGGGTAGTGGGAATGATTTAT
Cs	GGGTAGTGGGAATGATTTATATATCCTGGGACCACCCGTCCTGAATTGAGT
Cs	GGGTAGTGGGAATGATTTATACCAAACAGGACTGTGTAGTAGTTCATCTCC
Cs	GGGTAGTGGGAATGATTTATAAGAAAAGCTAGAACCCCTGGGACCAGGCCC
Cs	AGGGGTTTACAGTGTGTCCATCTCAACAGTAGGGTAGTGGGAATGATTTAT
Cs	GGGTAGTGGGAATGATTTATACTGTGAGCGTCTACGTTGGGCCAAGGGTTC
Cs	GGGTAGTGGGAATGATTTATACAGAACATCCTGAAGTCTGCATCATGACTT
Cs	GCTCTTACTTAAGGGAAGAGCAAAAGACACAGGGTAGTGGGAATGATTTAT
Cs	GAACCGAAGTCTCATACACAAGTCCCTTCAAGGGTAGTGGGAATGATTTAT
Cs	TGTCAGCCAGACAAGCACCTCCTGATTTGCAGGGTAGTGGGAATGATTTAT
Cs	GGGTAGTGGGAATGATTTATAGTGTTCCAGATGTAGTCTCGTAACTTCTCA
Cs	GGGTAGTGGGAATGATTTATATACCACCCTCATGGTCACTATGGATGGTGA
Cs	TGAGGGGAAGGGTAGACAAACCGGCACAGGAGGGTAGTGGGAATGATTTAT
Cs	GGGTAGTGGGAATGATTTATACCAGAGCATATTAACAGGAGAAACCAAGGT
Cs	AGTGAGTAGAGCCATGGCGGGCGAAACTCCAGGGTAGTGGGAATGATTTAT
Cs	CACGTCTTTGCCAACTTCCTTCTGTAGCTGAGGGTAGTGGGAATGATTTAT
Cs	CATAGAAACAAAGCTCCATGAGTGACTGCAAGGGTAGTGGGAATGATTTAT
Cs	ACATTGGGAAAGGCCCTAGTGTTGGACACAAGGGTAGTGGGAATGATTTAT
Cs	GGGTAGTGGGAATGATTTATAGGTCCATGCAGTCCTCATAGATGAGCTCCC
Cs	GGGTAGTGGGAATGATTTATAGCATTTTCTGGCACTCAGGGATACTGTAGC
Cs	GGGTAGTGGGAATGATTTATACCAGTCTCCCATTTTACCCTTACTTAGAGT
Cs	GGAGGAGCCTGAGTCTTGCTCTAGAGATGGAGGGTAGTGGGAATGATTTAT
Cs	AGAGCAAACTCTCGCTGACAGGAATAGCGAAGGGTAGTGGGAATGATTTAT
Cs	GGGTAGTGGGAATGATTTATAAGTTCTTGGCTCCCAAGAGCCGGGTTGCTG
Cs	GTGGTGGTGCTGGAGTTGGGTTCCATACAAAGGGTAGTGGGAATGATTTAT
Cs	GGGGCTGCTAAAATAAGTGCTGTGCTATGGAGGGTAGTGGGAATGATTTAT
Cs	TTTCCTTGACACGGGATGAGAAGAAGGCCCAGGGTAGTGGGAATGATTTAT
Cs	ATGCCCGGGCGAAGTTGCTTTCACTGTTGAAGGGTAGTGGGAATGATTTAT
Cs	GAGATCTTGCTAGGTAGGAGGTGTTTGTGTAGGGTAGTGGGAATGATTTAT
Cs	GGGTAGTGGGAATGATTTATAACACAGGCAGGAGCTTTGGGATGAGGAGGG
Cs	GGGTAGTGGGAATGATTTATACAGTGATCTGGCCCACCACTGTCTTCCCAT
Cs	TTGAACATGGGATCCTTAGGCAGATGTTTCAGGGTAGTGGGAATGATTTAT
Cs	GGGTAGTGGGAATGATTTATAAAAGTTGCCAAAGCGTCTCCAGCTAACCAA
Cs	GGGTAGTGGGAATGATTTATAGTGGGAACTGTGTGTAACTGCTGTTCAAAA
Cs	GACAGACCTGCTGAGAGAGGACCCTAGTGGAGGGTAGTGGGAATGATTTAT
Cs	ATACTGCTGCCCTCCCGGTACAGATTCCGGAGGGTAGTGGGAATGATTTAT
Cs	AGAGAGCTACAGCTGCAACAGGAGCGGTCGAGGGTAGTGGGAATGATTTAT
Cs	CAAGCCCTAGGTCCATCCATCTGATATTCAAGGGTAGTGGGAATGATTTAT
Cs	TTAGCCTTCCCTTGCTCTAAGAGGATATTGAGGGTAGTGGGAATGATTTAT
Cs	GCTCCTTAGGTATCAGATTGCTCAGTACATAGGGTAGTGGGAATGATTTAT
Cs	GGGTAGTGGGAATGATTTATAGCTGGCATCCAACATGATTTCTATGGAAAG
Cs	TAGTCCATGTAGAGGCCCCGCCAGCCCATTAGGGTAGTGGGAATGATTTAT
Cs	GGTCGGTGTAGCCTAACATGTTGGTAAAATAGGGTAGTGGGAATGATTTAT
Cs	GGGTAGTGGGAATGATTTATAAGCTTGAGGCACAGCAGGTATAGAGGCCTG
Cs	GGGTAGTGGGAATGATTTATACCACCAAATGGCTTGTGTGGGCACTTACAT
Cs	AAGGGGCCTGTCCCTGGCGTAGATGACTTGAGGGTAGTGGGAATGATTTAT
Cs	TGGTAGGCAGATCTAACCCTGACCACATGCAGGGTAGTGGGAATGATTTAT
Cs	GGGTAGTGGGAATGATTTATAATACCAGGAGGGGGAGGTGAACTGGTGAGG
Cs	TTCAGTCCCGGTCATCCTACAGCTGCTGGGAGGGTAGTGGGAATGATTTAT
Cs	GGGTAGTGGGAATGATTTATAAATTCGTGGAAGAAGCACTGGCATGCCGGG
Cs	GGGTAGTGGGAATGATTTATAGGGCTGTGATGGCTGCACTGAGCTGAGACA
Cs	GGGTAGTGGGAATGATTTATAGCTTGTCTGTAACCTGCTCTGACCTAAAGA
Cs	GGGTAGTGGGAATGATTTATAAGTTCAGGACAGGGAGACCCCCAGCATCCT
Cs	TAGATCTTGGCTGCAACGCACGGCAGCTTGAGGGTAGTGGGAATGATTTAT
Cs	GGGTAGTGGGAATGATTTATAGGGGTTCTTCTCCACCCTTAGCCTTAGGCA
Cs	CAGGAGTGTATCTCAACCCTTTCTCAAAGAAGGGTAGTGGGAATGATTTAT
Cs	TTACCAGCAGCCAAAATAAGCCCTCAGGCAAGGGTAGTGGGAATGATTTAT
Cs	GAAGGAAACATAACTCCCCAGACCTTAACTAGGGTAGTGGGAATGATTTAT
Cs	GGGTAGTGGGAATGATTTATAACTGCATGACCGTATCCTGGGACCACCCGT
Cs	GGGTAGTGGGAATGATTTATACATGACTTTAACAGTTACCCAGGGGTTTAC
Cs	GGGTAGTGGGAATGATTTATAAGCAAGGACGAGGCAGGATGAGTTCTTGGC
Cs	GGGTAGTGGGAATGATTTATAACATGATTTCTATGGAAAGAAAGGGGCCTG
Cs	GGGTAGTGGGAATGATTTATACAAGGTTGAAAGGAGGCGGCTGAGGGGAAG
Cs	GGGTAGTGGGAATGATTTATAGAGAAACCAAGGTCAGAAGATAGTGGCTTA
Cs	GGGTAGTGGGAATGATTTATAGGCCAAGGGTTCTTAGCCTTCCCTTGCTCT
Cs	GGGTAGTGGGAATGATTTATAAGACCACAGGTCGGACAGACCTGCTGAGAG
Cs	GGGTAGTGGGAATGATTTATATACAGCTGCTGGGCAGCTCATACCAGGAGG
Cs	GGGTAGTGGGAATGATTTATAGGGATGAGAAGAAGGCCCCAAGCCCTAGGT
Cs	GGGTAGTGGGAATGATTTATATAGGGCTCTGCTCCAGATGAGCTGGGCTAG
Hnf4a	TCTTAAGCCTGCAGTAACGACACTGGTTCCAAGGGTGTGTTTGTAAAGGGT
Hnf4a	ACAGTCTGAGCCATCTGGCTGGGGTCTCTGAAGGGTGTGTTTGTAAAGGGT
Hnf4a	TGATGTTGGCAATCTTCTTTGCCCGAATGTAAGGGTGTGTTTGTAAAGGGT
Hnf4a	AAGATGATGGCTTTGAGGCAGGCATATTCAAAGGGTGTGTTTGTAAAGGGT
Hnf4a	TCCTCAGCACCTCTTTTTCAGAGGACCTGTAAGGGTGTGTTTGTAAAGGGT
Hnf4a	GCTGCTCCTTCATAGACTCACACACGTCTGAAGGGTGTGTTTGTAAAGGGT
Hnf4a	TGGGCCTTTGTCCAGGCTGTTCTCCAATAAAAGGGTGTGTTTGTAAAGGGT
Hnf4a	AGGGTGTGTTTGTAAAGGGTAGAAAAGGAGGACGTCTGCTTCTGACCCTCT
Hnf4a	AAGTTATAGCCTAGTGCTGGAGGCAGGAGTAAGGGTGTGTTTGTAAAGGGT
Hnf4a	AGGGTGTGTTTGTAAAGGGTATCACGCTCCTCCTGAAGAACCCCTTGCAGC
Hnf4a	ACAATGTCTGGGTTACAGGGAAGGTTCTATAAGGGTGTGTTTGTAAAGGGT
Hnf4a	AGGGTGTGTTTGTAAAGGGTAAGATGAAGACGATGACTTCAACTTGAGAGG
Hnf4a	AGGGTGTGTTTGTAAAGGGTATTGTCATCAATCTGCAGCTCTTGGAAGGGC
Hnf4a	AGGGTGTGTTTGTAAAGGGTATTGATGGAGGGCAGGCTGCTGTCCTCGTAG
Hnf4a	CAAACAAACTGCAACATAGCATCCTCAGCTAAGGGTGTGTTTGTAAAGGGT
Hnf4a	AGGGTGTGTTTGTAAAGGGTATAGCAAAGGCAAGTAGCGTGGTTATCACAA
Hnf4a	AGGGTGTGTTTGTAAAGGGTATTCTCAAGCAAAGCCCCGCCCTCCAGATGC
Hnf4a	AGGGTGTGTTTGTAAAGGGTAGGCACTGACGCCCAGGCTGTTGGATGAATT
Hnf4a	GCCTCCCTCCCATACTATTTTACCTACCTAAAGGGTGTGTTTGTAAAGGGT
Hnf4a	CCTGTCTATTCTCAGGGGAGCCTCCTGAACAAGGGTGTGTTTGTAAAGGGT
Hnf4a	TGAGGGTATGAGCCAGCAGAACCCCTGACCAAGGGTGTGTTTGTAAAGGGT
Hnf4a	GGGCCTCACACCCTTTCTGTAGCTGCTCTGAAGGGTGTGTTTGTAAAGGGT
Hnf4a	GGCTGCTCTTGGTGGAAAACTGTGGCACCCAAGGGTGTGTTTGTAAAGGGT
Hnf4a	AGGGTGTGTTTGTAAAGGGTAGTCACAACTCCATGGGAACTGATTTCTTCA
Hnf4a	TCACTCAGCCCCTTGGCATCTGGATCAAAGAAGGGTGTGTTTGTAAAGGGT
Hnf4a	TAAACCTGCAGGAGTACATGTGGTTCTTCCAAGGGTGTGTTTGTAAAGGGT
Hnf4a	GAGTAGCTCCCAGAATGCACCTTGACTGTAAAGGGTGTGTTTGTAAAGGGT
Hnf4a	AGGGTGTGTTTGTAAAGGGTAGAAGAAGTTGAGGGAAGAAGATACGGAGGA
Hnf4a	AGGGTGTGTTTGTAAAGGGTAAGAACGGTCTCTAGCTGGCCAGTTCTGGAG
Hnf4a	ACTCCTCTCCTGATGCCACTGGGGATGGAGAAGGGTGTGTTTGTAAAGGGT
Hnf4a	CACTGGAGTGAGAGTGGCCAAGGATGGCTTAAGGGTGTGTTTGTAAAGGGT
Hnf4a	AGCAGCACGTCCTTAAACACCATGGACCTCAAGGGTGTGTTTGTAAAGGGT
Hnf4a	AGGGTGTGTTTGTAAAGGGTAGCTTACAGAAGGCTCTCAGAATGAGTGGGG
Hnf4a	AGGGTGTGTTTGTAAAGGGTAATTGCCCATGGTCAACACCTGCACATTTTC
Hnf4a	AAATGGTTACCACAGCTTCCTCAGCCTCCAAAGGGTGTGTTTGTAAAGGGT
Hnf4a	AAACTCCAGGGTGGTGTAGGCTGGGTCCAGAAGGGTGTGTTTGTAAAGGGT
Hnf4a	TGCTCGCCCCACCCAATCAGAAGGATCAGCAAGGGTGTGTTTGTAAAGGGT
Hnf4a	CTTCCTTCTTCATGCCAGCCCGGAAGCACTAAGGGTGTGTTTGTAAAGGGT
Hnf4a	AGGGTGTGTTTGTAAAGGGTACATCCAGAAGGAGTTCGCAGAAGGCCGGGA
Hnf4a	TCGGATCCATCCCTTTATCTCATCCCTACGAAGGGTGTGTTTGTAAAGGGT
Hnf4a	TGTAGCGATATTGGCAGAGGAGGGATGGTGAAGGGTGTGTTTGTAAAGGGT
Hnf4a	AGGGTGTGTTTGTAAAGGGTAGAGCTTGTAGGATTCAGATCCCGAGCCACT
Hnf4a	TTCTTGCATCAGGTGAGGGTGCAGGGGGTGAAGGGTGTGTTTGTAAAGGGT
Hnf4a	GCTTCCCAGGCAAGCCTAAAACCCAGGCTTAAGGGTGTGTTTGTAAAGGGT
Hnf4a	AGGGTGTGTTTGTAAAGGGTATCCTGAGCCTTGACTGCCAGACTAGACTGA
Hnf4a	AGGGTGTGTTTGTAAAGGGTACTGTAGAAAGCCATAGGACTTATCACTCCA
Hnf4a	AGGGTGTGTTTGTAAAGGGTATCTTATCTTTGTCTACCACACATTGTCGGC
Hnf4a	AGGGTGTGTTTGTAAAGGGTACAATCTGTCCTGACAGTCCTGTTGTGTGGG
Hnf4a	GTAAACGAGATTCTTGACTTCCAGTGGACTAAGGGTGTGTTTGTAAAGGGT
Hnf4a	TGCTGATCCGGTCCCGCTCATTTTGGACAGAAGGGTGTGTTTGTAAAGGGT
Hnf4a	AGGGTGTGTTTGTAAAGGGTAGAGGGCTCTGAGCATGGACAACTGTTCCTG
Hnf4a	AGGGTGTGTTTGTAAAGGGTATCACAGCTCGAGGCTCCGTAGTGTTTGCCG
Hnf4a	GAGGAAGGTATAGAGGATGGTAGCAGGTCAAAGGGTGTGTTTGTAAAGGGT
Hnf4a	TTATAATCGACACCCTTGGGTGGTTCTCTAAAGGGTGTGTTTGTAAAGGGT
Hnf4a	ACACGGCTCATCTCCGCTAGCTCTGGACAGAAGGGTGTGTTTGTAAAGGGT
Hnf4a	TTGCACCTGTGACCGCAGCCGCTTGATCTTAAGGGTGTGTTTGTAAAGGGT
Hnf4a	AGGGTGTGTTTGTAAAGGGTAGAAGGTGCAGATTGATCTGATGGGACACAG
Hnf4a	TGTACTTGGCCCACTCGACCAGGACCAGCAAAGGGTGTGTTTGTAAAGGGT
Hnf4a	AGGGTGTGTTTGTAAAGGGTACCTACTTCTGAATGTTTGGTGTGAAGGTCA
Hnf4a	CCGGTCGTTGATGTAATCCTCCAGGCTCACAAGGGTGTGTTTGTAAAGGGT
Hnf4a	AGGGTGTGTTTGTAAAGGGTAAGGACTGATTGGGACAGTGGCTGACCCCTG
Hnf4a	AGGGTGTGTTTGTAAAGGGTATGTCATTCAATGGTCCCCAGTGTGTACCCT
Hnf4a	AGGGTGTGTTTGTAAAGGGTACAATGACGGCCACCCACTCTCCACATTCTG
Hnf4a	GCATTTCCCAGGGTTGGCCACAGAGAGCTCAAGGGTGTGTTTGTAAAGGGT
Hnf4a	AGGGTGTGTTTGTAAAGGGTATTTGTTTCCAGGCCCCCTGACCAGCACCAG
Hnf4a	AGGGTGTGTTTGTAAAGGGTAAGTCCAGGCAGTGGAAGACAGTCCTCCCTG
Hnf4a	AGGGTGTGTTTGTAAAGGGTAGAAGCCTACCTTCCCTGTCAAGGGACAGAT
Hnf4a	AGGGTGTGTTTGTAAAGGGTACCATGACTAGGTTACTCCCAGGTGCTCTTC
Hnf4a	CACAGGAGTAAGAACTGTTTTTGAGGGCTTAAGGGTGTGTTTGTAAAGGGT
Hnf4a	AGGGTGTGTTTGTAAAGGGTACATTTAGGCTGGAATTTTTGGACACTGGGA
Hnf4a	AGGGTGTGTTTGTAAAGGGTATGATCGTTGGCTGGGGAATGGCAGAGGGAG
Hnf4a	AGGGTGTGTTTGTAAAGGGTAGCAAAGCTCGCCTCTTTCTCGATGCTTTCC
Hnf4a	CTTGACGATGGTGGTGATGGCTCCTGGCAGAAGGGTGTGTTTGTAAAGGGT
Hnf4a	AGGGTGTGTTTGTAAAGGGTAGCTCACCTACACTTGGGTAGATCAGTAGAA
Hnf4a	AGGGTGTGTTTGTAAAGGGTATATAAGGCAAGCTGACCCAGCCTCAGAAAG
Hnf4a	ACACCCGGGACTTGGCTTGAGGGGTTAACTAAGGGTGTGTTTGTAAAGGGT
Hnf4a	AGGGTGTGTTTGTAAAGGGTAAGAGAAAGCCTCTGGGGTTGACACTGGTAA
Hnf4a	GTTAGCAACAATGACATTGGTGCCCATGTGAAGGGTGTGTTTGTAAAGGGT
Hnf4a	AGGGTGTGTTTGTAAAGGGTACCCACACTGCAGCTACCCCTGACCTCAGTT
Hnf4a	TCTGCTGGGACAGAACCTCTGCCTGCAGGAAAGGGTGTGTTTGTAAAGGGT
Hnf4a	TGCCGAGGGACGATGTAGTCATTGCCTAGGAAGGGTGTGTTTGTAAAGGGT
Hnf4a	AGGGTGTGTTTGTAAAGGGTACTGTCCATTGCTGAGGTGAGAGGGCATCGT
Hnf4a	TAGGGCCCCGTGATGTTTGCACAACCACAGAAGGGTGTGTTTGTAAAGGGT
Hnf4a	AGGGTGTGTTTGTAAAGGGTATAGTGACACTTTGCAGGGGCTCCGCAAAGC
Hnf4a	GAGGTTGGCACCTTCAGATGGGGACGTGTCAAGGGTGTGTTTGTAAAGGGT
Hnf4a	AGGGTGTGTTTGTAAAGGGTAGCCATATCCATGCCGGCAAGGGTTTTAGAG
Hnf4a	GGACTGGTCCCTCGTGTCACATCTTCTTTGAAGGGTGTGTTTGTAAAGGGT
Hnf4a	GTGGGCAACAGCAGCAGCAGCTCTCCAAAGAAGGGTGTGTTTGTAAAGGGT
Hnf4a	AGGGTGTGTTTGTAAAGGGTAACTCCTACCCTCTGCCTTACCCAGGTCAGT
Hnf4a	CCCATTCCTTCCACTTAGCACACTTCCAGAAAGGGTGTGTTTGTAAAGGGT
Hnf4a	AGGGTGTGTTTGTAAAGGGTAGAGAGTTCAGCTCTCCTGCCTTCATGCAGG
Hnf4a	CGCCATTGATCCCAGAGATGGGAGAGGTGAAAGGGTGTGTTTGTAAAGGGT
Idh1	GAGATTAGAGATGAGTTGGAACCTTATGGGGAACCATACTGTAGCTATTGT
Idh1	GAGATTAGAGATGAGTTGGAACTGGAAGATGTCTTTGAAACGCCCATCATA
Idh1	CATGTCATCTATGAGCCTGTGTTCATAGCAAGAGATTAGAGATGAGTTGGA
Idh1	GAGATTAGAGATGAGTTGGAAGCCCAGGAACAACAAAATCAGTTGCTCTGT
Idh1	CTCTTCTCATCGGGGGTGATGGTAGCACACAGAGATTAGAGATGAGTTGGA
Idh1	GGAAGGAACTGTGTGCAAAGTCTTCAATTGAGAGATTAGAGATGAGTTGGA
Idh1	GAGATTAGAGATGAGTTGGAACCTCCAGTCTGCATTTATTCTAGACTTGGA
Idh1	GAGATTAGAGATGAGTTGGAAGCACACTGGTCATCATGCCAAGGGAGCCAT
Idh1	GAGATTAGAGATGAGTTGGAATGATGGGTTTTACCCAGCCTGTCACTAGCC
Idh1	GTCTCAATGCAGACGTCTTCCAAAGCCTTTAGAGATTAGAGATGAGTTGGA
Idh1	GAGATTAGAGATGAGTTGGAATATCCTGGTTGTACATGCCCATGGCAACAC
Idh1	ACATTGGGTAAGCCTTTAATGCAAGCAGCCAGAGATTAGAGATGAGTTGGA
Idh1	GAGATTAGAGATGAGTTGGAAGCGAAGAAGCTGAGCTCAGTATTGTTATCA
Idh1	GAGATTAGAGATGAGTTGGAAACAAAGGCCAGCCCTTGGACAGAGCCATTT
Idh1	GGTAGAAGTCGGTCCAAGAGAGCTCTGAGAAGAGATTAGAGATGAGTTGGA
Idh1	GAGATTAGAGATGAGTTGGAAAACACGTCTGCCATGCATTTTAGCTACACA
Idh1	GAGATTAGAGATGAGTTGGAAGCAGATCCAGTTCCACATAGGGAAGAATAA
Idh1	GACAACAGGGGAAGTGAGTTTCTCTTTTCCAGAGATTAGAGATGAGTTGGA
Idh1	GAGATTAGAGATGAGTTGGAACTTCTACCGTCTTACCATCTGGACAAATCA
Idh1	CACAGAACCTCCTTGGATTTTTCTGGACATAGAGATTAGAGATGAGTTGGA
Idh1	GTCACAGGAGAAGAGAAATCAAAGAGCAGAAGAGATTAGAGATGAGTTGGA
Idh1	CTTCTTCAGAATAGTGTTCTTGGTGCTGAGAGAGATTAGAGATGAGTTGGA
Idh1	GAGATTAGAGATGAGTTGGAAGTGCCATTTGGGGATTTCCACATTTGTTTC
Idh1	GAGATTAGAGATGAGTTGGAACAGGCAAAAATGGAAGCAATGGGGTTGGTG
Idh1	GAGATTAGAGATGAGTTGGAACTAATGCCTGGCGCGCGTGATGCTCACATG
Idh1	CACCACCTTCTTCAAAGTCATGTACCATGTAGAGATTAGAGATGAGTTGGA
Idh1	GCGGTCCTAAATTATATGTGCTCACGTTGTAGAGATTAGAGATGAGTTGGA
Idh1	GAGATTAGAGATGAGTTGGAAATTGGTCCCCATATGCATGTCGGCCAATGA
Idh1	GAGATTAGAGATGAGTTGGAAAGCCTCCCTCGGACTTCATAGCTTGGGCCA
Idh1	CATCCTATCTGTTCCAGTCTTATGTGAGCTAGAGATTAGAGATGAGTTGGA
Idh1	GAGATTAGAGATGAGTTGGAAGGGGGATATTTTTGCAGATAATAGCTTCCC
Idh1	GAGATTAGAGATGAGTTGGAACCCTTGGAGCACTTCTGATTTTGGTCATTT
Idh1	GAGATTAGAGATGAGTTGGAACCCCATCGTAATTCTTACAGGCCCAGATGA
Idh1	GAGATTAGAGATGAGTTGGAAAAGACAGTGCCACCCAGAATGTTTCGGATG
Idh1	GAGATTAGAGATGAGTTGGAAAACCTTGGGCGACTGAGTCTGACTGCACAT
Idh1	GAGATTAGAGATGAGTTGGAAGTGGCATCACGATTCTCTATGCCTAAATCA
Idh1	GAGATTAGAGATGAGTTGGAAAGCTTTGCTCTGTGGGCTAACCCTCGGGAC
Idh1	GAGATTAGAGATGAGTTGGAAAAGTCCTTAGTCATAAAGCCAGCCTCAATG
Idh1	GAGATTAGAGATGAGTTGGAATCAATAACCCTCTTCACTCTGGACTACACA
Idh1	GATCTTCTGAGCTTCAAACTGGGACTTGTAAGAGATTAGAGATGAGTTGGA
Idh1	GAGATTAGAGATGAGTTGGAACTTCTGAGTTCCATCTTTTGGTGTGTAGGT
Idh1	GAGATTAGAGATGAGTTGGAATAGTGACGTGTGACAGTGCCATGGGCAGCC
Idh1	TTGACGCCCACGTTGTATTTCTTTATAGCCAGAGATTAGAGATGAGTTGGA
Idh1	GAGATTAGAGATGAGTTGGAACGTACAAAGGCCCCAGTGTTCACACTCATG
Idh1	GAGATTAGAGATGAGTTGGAACTGCTTGGGGTAGGATAATACTTAGGCTGG
Idh1	GAGATTAGAGATGAGTTGGAAACACATACGGTAACAGCGACTGGCTGGCGT
Idh1	GAGATTAGAGATGAGTTGGAATCTGCAGCATCTTTGGTGACCTGGTCATTG
Idh1	TAGTTACCGCAAAGACTCATTCTAAGCCCAAGAGATTAGAGATGAGTTGGA
Idh1	CAGCAGGTCAGCAGAAATCCAAACGGTACAAGAGATTAGAGATGAGTTGGA
Idh1	GAGATTAGAGATGAGTTGGAAGACGTCTCTTGCCCTTTCTGGTACATGCGG
Idh1	GAGATTAGAGATGAGTTGGAAATAGCTCTCCCACACACAGTACAACATTTG
Idh1	GAGATTAGAGATGAGTTGGAAGGCCTTCAAGTTTTCTCCAAGTTTGTCCAT
Idh1	GAGATTAGAGATGAGTTGGAATCGTGTCATTTCATCTCCTTGCATCTCCAC
Idh1	GCTCCCATTATTGCCCATGGGTGAAATGTAAGAGATTAGAGATGAGTTGGA
Idh1	GAGATTAGAGATGAGTTGGAACCACCACATTCATTAAGGTGGCAATAACTG
Idh1	GGTTTGACCTTAAAGTTTGGCCTGAGCTAAAGAGATTAGAGATGAGTTGGA
Idh1	TTGAATTCTTCAACCCTCTTCTCATCGGGGAGAGATTAGAGATGAGTTGGA
Idh1	CATACTGTAGCTATTGTTCACCCTTGGAGCAGAGATTAGAGATGAGTTGGA
Idh1	ATGGGCAGCCTCTGCTTCTACCGTCTTACCAGAGATTAGAGATGAGTTGGA
Idh1	CCATGTATGTCACCTTCTGAGTTCCATCTTAGAGATTAGAGATGAGTTGGA
Idh1	GTGATGGTAGCACACTTGACGCCCACGTTGAGAGATTAGAGATGAGTTGGA
Idh1	AGTGTTCTTGGTGCTGAGATACAAAGGCCAAGAGATTAGAGATGAGTTGGA
Idh1	TATGTGCTCACGTTGTTGAACACATACGGTAGAGATTAGAGATGAGTTGGA
Idh1	GAGAAATCAAAGAGCAGAATCCTCCAGTCTAGAGATTAGAGATGAGTTGGA
Idh1	GGTTATCTCTACTTTTCCAGGCCCAGGAACAGAGATTAGAGATGAGTTGGA
Idh1	CTTCCAAAGCCTTTGCGAAGAAGCTGAGCTAGAGATTAGAGATGAGTTGGA
Idh1	AGCCAGCCTCAATGGTCTCAATGCAGACGTAGAGATTAGAGATGAGTTGGA
Idh1	CTGTGTTCATAGCAGATCTTCTGAGCTTCAAGAGATTAGAGATGAGTTGGA
Idh1	AAAGTTTGGCCTGAGCTAATTTGGCCTTCAAGAGATTAGAGATGAGTTGGA
Idh1	GGTGAAATGTACTGCTTGGGGTAGGATAATAGAGATTAGAGATGAGTTGGA
Idh1	CATGCTCTTTATAAACACGTCTGCCATGCAAGAGATTAGAGATGAGTTGGA
Idh1	AACAGCGACTGGCTGGCGTCTAATGCCTGGAGAGATTAGAGATGAGTTGGA
Idh1	CGCCCATCATACTTCTTCAGAATAGTGTTCAGAGATTAGAGATGAGTTGGA
Idh1	CTGAGCTAATTTGGCCTTCAAGTTTTCTCCAGAGATTAGAGATGAGTTGGA
Idh1	ATCTGGACAAATCAGCACACTGGTCATCATAGAGATTAGAGATGAGTTGGA
Idh1	CAAACGGTACAGCTCCCATTATTGCCCATGAGAGATTAGAGATGAGTTGGA
Idh1	GCCAAGGGAGCCATAACCTTGGGCGACTGAAGAGATTAGAGATGAGTTGGA
Idh1	CTTTAATGCAAGCAGCCAAGTCCTTAGTCAAGAGATTAGAGATGAGTTGGA
Idh1	AATACGTAAACCTGTGGACCTAGTTACCGCAGAGATTAGAGATGAGTTGGA
Idh1	CATAGCTTGGGCCACCATGTCATCTATGAGAGAGATTAGAGATGAGTTGGA
Idh1	ACAGGCCCAGATGAAGCCTCCCTCGGACTTAGAGATTAGAGATGAGTTGGA
Idh1	GTCAGAACGTTGTACATTGGGTAAGCCTTTAGAGATTAGAGATGAGTTGGA
Idh1	GTATTGTTATCAAGCTTTGCTCTGTGGGCTAGAGATTAGAGATGAGTTGGA
Idh1	TGCAGATAATAGCTTCCCTGAAGACAGTGCAGAGATTAGAGATGAGTTGGA
Idh1	GTCTGACTGCACATCCCCATCGTAATTCTTAGAGATTAGAGATGAGTTGGA
Lyz	GGGTGGTTTAGTGTGTGTTTAGGGTGGTTTAGTGTGTGTTTAGACAGGTCACAGGTTCCCTGATAAGTTTCTAGGGTGGTTTAGTGTGTGTTTAGGGTGGTTTAGTGTGTGTTT
Lyz	GGGTGGTTTAGTGTGTGTTTAGGGTGGTTTAGTGTGTGTTTATGGTACAAGCTCTTCTGTCTCAGAGTTAGTAGGGTGGTTTAGTGTGTGTTTAGGGTGGTTTAGTGTGTGTTT
Lyz	GGGTGGTTTAGTGTGTGTTTAGGGTGGTTTAGTGTGTGTTTATGACATTGTGTTCGCCATGCCACCCATGCTAGGGTGGTTTAGTGTGTGTTTAGGGTGGTTTAGTGTGTGTTT
Lyz	GGGTGGTTTAGTGTGTGTTTAGGGTGGTTTAGTGTGTGTTTATGAATGCCTCATGACACTGGGAACATCCTCAGGGTGGTTTAGTGTGTGTTTAGGGTGGTTTAGTGTGTGTTT
Lyz	GGGTGGTTTAGTGTGTGTTTAGGGTGGTTTAGTGTGTGTTTAGCATTCTTAGATCTTGGGGTTTTGCCATCAAGGGTGGTTTAGTGTGTGTTTAGGGTGGTTTAGTGTGTGTTT
Lyz	GGGTGGTTTAGTGTGTGTTTAGGGTGGTTTAGTGTGTGTTTAGTCGGTGCTTCGGTCTCCACGGTTGTAGTTAGGGTGGTTTAGTGTGTGTTTAGGGTGGTTTAGTGTGTGTTT
Lyz	GGGTGGTTTAGTGTGTGTTTAGGGTGGTTTAGTGTGTGTTTAACAACTGCTGTTTTCCCAAGATCAACTGGTAGGGTGGTTTAGTGTGTGTTTAGGGTGGTTTAGTGTGTGTTT
Lyz	GGGTGGTTTAGTGTGTGTTTAGGGTGGTTTAGTGTGTGTTTAAGACAGAATGGGCTGCAGTAGAAGCACACCAGGGTGGTTTAGTGTGTGTTTAGGGTGGTTTAGTGTGTGTTT
Lyz	GGGTGGTTTAGTGTGTGTTTAGGGTGGTTTAGTGTGTGTTTAATCCATGGCTTTGCTGACTGACAAGGGAGAAGGGTGGTTTAGTGTGTGTTTAGGGTGGTTTAGTGTGTGTTT
Lyz	GGGTGGTTTAGTGTGTGTTTAGGGTGGTTTAGTGTGTGTTTACTAAACACACCCAGTCAGCCAGCTTGACACAGGGTGGTTTAGTGTGTGTTTAGGGTGGTTTAGTGTGTGTTT
Lyz	GGGTGGTTTAGTGTGTGTTTAGGGTGGTTTAGTGTGTGTTTAGTGGCAATCACTGTGTTGGCTGACTGTCACAGGGTGGTTTAGTGTGTGTTTAGGGTGGTTTAGTGTGTGTTT
Lyz	GGGTGGTTTAGTGTGTGTTTAGGGTGGTTTAGTGTGTGTTTAGTCAGGAGAGCCTTCATGGTGACTGGAGGCAGGGTGGTTTAGTGTGTGTTTAGGGTGGTTTAGTGTGTGTTT
Lyz	GGGTGGTTTAGTGTGTGTTTAGGGTGGTTTAGTGTGTGTTTAAGATTCCTGTGCCCTCAGAAACCCTCCCGGAGGGTGGTTTAGTGTGTGTTTAGGGTGGTTTAGTGTGTGTTT
Lyz	GGGTGGTTTAGTGTGTGTTTAGGGTGGTTTAGTGTGTGTTTATGTGAGGAGGAAGTGTCTGTTTTGCCCTGTAGGGTGGTTTAGTGTGTGTTTAGGGTGGTTTAGTGTGTGTTT
Lyz	GGGTGGTTTAGTGTGTGTTTAGGGTGGTTTAGTGTGTGTTTAGAATTCTGGCCAACTCACAACGATTGTAGAAGGGTGGTTTAGTGTGTGTTTAGGGTGGTTTAGTGTGTGTTT
Lyz	GGGTGGTTTAGTGTGTGTTTAGGGTGGTTTAGTGTGTGTTTATTCTGCTGAAGTCCTGTTACTTGGAGGGGAAGGGTGGTTTAGTGTGTGTTTAGGGTGGTTTAGTGTGTGTTT
Lyz	GGGTGGTTTAGTGTGTGTTTAGGGTGGTTTAGTGTGTGTTTAAAGCGAGGAAGTGTGACCTCTCTCATATCTAGGGTGGTTTAGTGTGTGTTTAGGGTGGTTTAGTGTGTGTTT
Lyz	GGGTGGTTTAGTGTGTGTTTAGGGTGGTTTAGTGTGTGTTTACACGGTAGCCATCCATTCCATTCCTTTTCAAGGGTGGTTTAGTGTGTGTTTAGGGTGGTTTAGTGTGTGTTT
Lyz	GGGTGGTTTAGTGTGTGTTTAGGGTGGTTTAGTGTGTGTTTACCTTGGCCTGGGCAGTGACAGAAAGCAGGAAGGGTGGTTTAGTGTGTGTTTAGGGTGGTTTAGTGTGTGTTT
Lyz	GGGTGGTTTAGTGTGTGTTTAGGGTGGTTTAGTGTGTGTTTAGCACAGCTCACTAGTCCTCCTGAATGCCTCAGGGTGGTTTAGTGTGTGTTTAGGGTGGTTTAGTGTGTGTTT
Lyz	GGGTGGTTTAGTGTGTGTTTAGGGTGGTTTAGTGTGTGTTTACATTCCTTTTCAGAATTCTGGCCAACTCACAGGGTGGTTTAGTGTGTGTTTAGGGTGGTTTAGTGTGTGTTT
Lyz	GGGTGGTTTAGTGTGTGTTTAGGGTGGTTTAGTGTGTGTTTAAATTGCTCTCATGCTGAGCTAAACACACCCAGGGTGGTTTAGTGTGTGTTTAGGGTGGTTTAGTGTGTGTTT
Lyz	GGGTGGTTTAGTGTGTGTTTAGGGTGGTTTAGTGTGTGTTTATTGCTCCTGTGGTTATTGGCTGGTACAAGCAGGGTGGTTTAGTGTGTGTTTAGGGTGGTTTAGTGTGTGTTT
Lyz	GGGTGGTTTAGTGTGTGTTTAGGGTGGTTTAGTGTGTGTTTACAGTCAGCCAGCTTGACACCACGGTAGCCAAGGGTGGTTTAGTGTGTGTTTAGGGTGGTTTAGTGTGTGTTT
Lyz	GGGTGGTTTAGTGTGTGTTTAGGGTGGTTTAGTGTGTGTTTATGACCTACAGAGATGTCTGTGTGGCAATCAAGGGTGGTTTAGTGTGTGTTTAGGGTGGTTTAGTGTGTGTTT
Mdh1	TGATGTCAAAACGAGTGTCTAGTCACGCAGAAGTTGAGGTGGGAGAGTATT
Mdh1	AGTTGAGGTGGGAGAGTATTACGCTCCACCGAGAATCTATCCTCCCCCAAG
Mdh1	AGTTGAGGTGGGAGAGTATTATCTTTGTCCGTTGCAATGACATCCTGCAGA
Mdh1	TGATGTCCAACAGCACAAGAATGATGGGCTAAGTTGAGGTGGGAGAGTATT
Mdh1	AGTTGAGGTGGGAGAGTATTATCCAAACCAGATGTCTCTGATGTGGTCTGC
Mdh1	CAGCTTCCGAGCCTTGATGACAGCAGCACCAAGTTGAGGTGGGAGAGTATT
Mdh1	ACCCATCGACACGAACTCTCCCTCTGGGGTAAGTTGAGGTGGGAGAGTATT
Mdh1	GCCACATCCAGGTCTTTGAAGGCAATCTCTAAGTTGAGGTGGGAGAGTATT
Mdh1	CGGTTACACCGAGTTTAAGAGCAATTTGAGAAGTTGAGGTGGGAGAGTATT
Mdh1	AGTTGAGGTGGGAGAGTATTAGGTCTTTCCCAAAGACAGATCCATTTCCAA
Mdh1	AGTTGAGGTGGGAGAGTATTATTGGCTGGGTTTCCCACAACAATGACCTTA
Mdh1	AGTTGAGGTGGGAGAGTATTAAGGACACCGTCCAGAACACCCATCATGGGG
Mdh1	ACAGCGGAACAGACTCTGGGAGAGAACGCGAAGTTGAGGTGGGAGAGTATT
Mdh1	CATGTCTTCTCATGGAAAACAGACTGACTCAAGTTGAGGTGGGAGAGTATT
Mdh1	GACACCATAGGAGTTGCCATCAGAGATAACAAGTTGAGGTGGGAGAGTATT
Mdh1	AGTTGAGGTGGGAGAGTATTAGTCACAAGGACTCTGATTGGTTCAGACATT
Mdh1	TGCTAAACTACAATTCCCCCAAACCCCTTCAAGTTGAGGTGGGAGAGTATT
Mdh1	AAGGTTCGGCTGGAGACACGGCCCTTTCTGAAGTTGAGGTGGGAGAGTATT
Mdh1	AGTTGAGGTGGGAGAGTATTAAGTGAATATGCAATTTGACCAGCTGCTCCA
Mdh1	AGTTGAGGTGGGAGAGTATTAGGTCGATGAATGATTTCCCCAGATAATGAC
Mdh1	AGTTGAGGTGGGAGAGTATTAAGGGGAAGGGCACAGTCTTGCAGTTCCATC
Mdh1	AAGTGTAGTTCTTCCGGCGACCTCTGGCGCAAGTTGAGGTGGGAGAGTATT
Mdh1	AGTTGAGGTGGGAGAGTATTATCCCTTCTTGGCATGGAGCCCACTAGGACA
Mdh1	AGTTGAGGTGGGAGAGTATTACCCTCTGAAATTGATTGGGCTTCCTTGTTT
Mdh1	AGTTGAGGTGGGAGAGTATTAGGCCTTCAACAAACTTCCAGGTCTTATTCT
Mdh1	AGGAGAGAAACTCAAAAGCGGTCTCCTTTTAAGTTGAGGTGGGAGAGTATT
Mdh1	GCTTTCAGTAGGTCCTTCCTCTCCATGCCTAAGTTGAGGTGGGAGAGTATT
Mdh1	GTGATTGGAGCGCGTCTGTGAGCAGAGGGTAAGTTGAGGTGGGAGAGTATT
Mdh1	CAACTGAAATTCTCCTTGGGGATCGATGGCAAGTTGAGGTGGGAGAGTATT
Mdh1	AGTTGAGGTGGGAGAGTATTATTACTGTTTGGTACTAGGCTCAAAGACGAC
Mdh1	AGTTGAGGTGGGAGAGTATTATTCCTACGCGCCTCGCTGCAAAGTAGTCCC
Mdh1	AGTTGAGGTGGGAGAGTATTACTTCAGCCAGCTGTCGTCTTTCAGGGCTTC
Mdh1	TTTGCTCGGTTGTGGTCCAAGCGAGTCAGGAAGTTGAGGTGGGAGAGTATT
Mdh1	AGTTGAGGTGGGAGAGTATTAATACACACCGACTTCCTTTCCTTGCAGTTT
Mdh1	GACAGGGAATGAGTAGAGCAGGTCATCAGGAAGTTGAGGTGGGAGAGTATT
Mdh1	AGTTGAGGTGGGAGAGTATTAGCTGACTTGGAGGCTGTCAGGCAGTTCGTA
Mdh1	ACTAAACAAGGGCGGCTAAGAGACCTTCCGAAGTTGAGGTGGGAGAGTATT
Mdh1	TGGTGCTTTGAGTGAGGCGCCTGCCTGATGAAGTTGAGGTGGGAGAGTATT
Mdh1	ATTTTGATTCCTCAGCCTTCGGCTGTCTGCAAGTTGAGGTGGGAGAGTATT
Mdh1	GTGCCCTGGGATTTGAAGATTTTCACATTGAAGTTGAGGTGGGAGAGTATT
Mdh1	AGTTGAGGTGGGAGAGTATTACCTCGGTCAGCTCCTTTGCTGTCAGGTCCA
Mdh1	CACCTTGGCATGATTGACATCTGGATACTGAAGTTGAGGTGGGAGAGTATT
Mdh1	GAGAAACGACCCCTGAGCGACAGCACACGTAAGTTGAGGTGGGAGAGTATT
Mdh1	ACTGATTTCTTGGCGTATTTCTCCAAGGCTAAGTTGAGGTGGGAGAGTATT
Mdh1	TCTTTTCACGGGAGAAGTCATTAATGGGGAAAGTTGAGGTGGGAGAGTATT
Mdh1	AAGGCAGTCTCCAGCAGTCAGGTCACCTCTAAGTTGAGGTGGGAGAGTATT
Mdh1	AGTTGAGGTGGGAGAGTATTATGGCAGGAGAGGAGGCGTTAACTCGAGGGA
Mdh1	AGTTGAGGTGGGAGAGTATTAGATGGCTTTCGCAGCAGACATTGCACTGGA
Mdh1	AGTTGAGGTGGGAGAGTATTAAAACTGCAAGGCCGATCTCTGCACCTGCAA
Mdh1	ACGCTGTTGCACAGTCGTGATGAACTCTCCAAGTTGAGGTGGGAGAGTATT
Mdh1	TTCGTGCATTCCTGACAGTGCTAAACTACAAAGTTGAGGTGGGAGAGTATT
Mdh1	TAGAGCAGGTCATCAGGGACACCATAGGAGAAGTTGAGGTGGGAGAGTATT
Mdh1	AACTCGAGGGAGGAGAAACGACCCCTGAGCAAGTTGAGGTGGGAGAGTATT
Mdh1	AACTCTCCCTCTGGGGTTCCAAACCAGATGAAGTTGAGGTGGGAGAGTATT
Mdh1	CACACAAAGATGATGCATGTCTTCTCATGGAAGTTGAGGTGGGAGAGTATT
Mdh1	TCAGGCAGTTCGTATTGGCTGGGTTTCCCAAAGTTGAGGTGGGAGAGTATT
Mdh1	GAGACACGGCCCTTTCTGGGAAGTGTAGTTAAGTTGAGGTGGGAGAGTATT
Mdh1	CAGAACACCCATCATGGGGGTGATGTCCAAAAGTTGAGGTGGGAGAGTATT
Mdh1	GTGGTCCAAGCGAGTCAGGCAACTGAAATTAAGTTGAGGTGGGAGAGTATT
Mdh1	ATGACAGCAGCACCACGCTGTTGCACAGTCAAGTTGAGGTGGGAGAGTATT
Mdh1	CTCCTTGGGGATCGATGGCGCTGACTTGGAAAGTTGAGGTGGGAGAGTATT
Mdh1	TCTCTGATGTGGTCTGCGATGGCTTTCGCAAAGTTGAGGTGGGAGAGTATT
Mdh1	GGTCTTATTCTTGATCACGACAGGGAATGAAAGTTGAGGTGGGAGAGTATT
Mdh1	GACATTCTTTACATCATCAGCGGTTACACCAAGTTGAGGTGGGAGAGTATT
Mdh1	AAGTAGTCCCGGGGCTGAGCCTCGGTGATTAAGTTGAGGTGGGAGAGTATT
Mdh1	CGCTCAGCAATTGGCAGGAGAGGAGGCGTTAAGTTGAGGTGGGAGAGTATT
Mdh1	TTGCCATCAGAGATAACACCCATCGACACGAAGTTGAGGTGGGAGAGTATT
Mdh1	CGTATTTCTCCAAGGCTGTGCCCTGGGATTAAGTTGAGGTGGGAGAGTATT
Mdh1	GCAGACATTGCACTGGACAGCTTCCGAGCCAAGTTGAGGTGGGAGAGTATT
Mdh1	ATTCCCCCAAACCCCTTCTTCCTACGCGCCAAGTTGAGGTGGGAGAGTATT
Muc2	TGGGAGGATTGAGATGAGTTACACATCCACATGTCTTCACACAGACGTCAT
Muc2	TGGGAGGATTGAGATGAGTTAGTAGTTGGTGTGGTTGATAAGGGTCTTGTC
Muc2	TGGGAGGATTGAGATGAGTTAAGGTGGCAGACAGGAGACACAGTGCAGTTA
Muc2	TGGGAGGATTGAGATGAGTTAAGCCAGGGGCAAACTTTGTGGTGCCTTCAG
Muc2	TGCCACCAGAACATTTCTTTGGTTGGCACAATGGGAGGATTGAGATGAGTT
Muc2	TGAGTGGTAGTTTCCGTTGGAACAGTGAAGATGGGAGGATTGAGATGAGTT
Muc2	GAGTCAGCAGAATAGTTTAAGATGCGAAGGATGGGAGGATTGAGATGAGTT
Muc2	TGGGAGGATTGAGATGAGTTATGGGTCTCGTGGCGCACAATAAGTGTGCGG
Muc2	TGGGAGGATTGAGATGAGTTAAAACTGGACAGCATTTCCCGGGCACAATCT
Muc2	CTGGGCATTCCAGGGTAACACTTCGGACACATGGGAGGATTGAGATGAGTT
Muc2	TGGGAGGATTGAGATGAGTTATTAAGCGAAAGCCCTGGTGTCGTGGTGGCC
Muc2	TGGGAGGATTGAGATGAGTTACATCTCATTCAAAACACAGCAGGTAACCTG
Muc2	AGTCCTTGCAGTCAAACTCAAAGTGCTCTCATGGGAGGATTGAGATGAGTT
Muc2	TGGGAGGATTGAGATGAGTTAGGGGTAATCTCCTCCACCAGCACATAGGTA
Muc2	GATGTAGGGGTAGATGTGGAGGGTGGTCTTATGGGAGGATTGAGATGAGTT
Muc2	TGGGAGGATTGAGATGAGTTACAGCAGCAATTTCACAGTCAGAGATGATCT
Muc2	GAGGGATGCATGTCTTACAGCAGCCATTAGATGGGAGGATTGAGATGAGTT
Muc2	TGGGAGGATTGAGATGAGTTAACCTTCCTTGGCACAGAGGGTGGCATAGGC
Muc2	TGGGAGGATTGAGATGAGTTACACTTGGGTTGAAGTCGGGACAGGTGATGT
Muc2	CTGGGTGTGGTTCCGCCAGTCAATGCAGACATGGGAGGATTGAGATGAGTT
Muc2	TCGAAGGTGACAAAGTGTGGGTCCCCCCAGATGGGAGGATTGAGATGAGTT
Muc2	TGGGAGGATTGAGATGAGTTACGGTCTTCACTTCGAATCCCAACAAACATG
Muc2	TGGGAGGATTGAGATGAGTTAGTTTCAGTGTGGGTCCAGACAGTGCTGGGA
Muc2	TGGGAGGATTGAGATGAGTTAAGGTGCCATCCTCCTCACATGTGGTCTGGT
Muc2	ACATGGCAAAAGTCCCACAGGACCCAAAACATGGGAGGATTGAGATGAGTT
Muc2	TTGATGCCAGACTCGTATACCTCCAGCCCAATGGGAGGATTGAGATGAGTT
Muc2	TGTCATCTGGGTTGGTCTCTACAACGAGGTATGGGAGGATTGAGATGAGTT
Muc2	CAAACTCTCTGGGCACATTGTCAGGTCCCAATGGGAGGATTGAGATGAGTT
Muc2	GTGAGGTGGGCACTTCACAGAGCAGACTCCATGGGAGGATTGAGATGAGTT
Muc2	TGGAGACCGAGGAGATGAGCTGGTTGTTGAATGGGAGGATTGAGATGAGTT
Muc2	TGGCACTGGGAGAATAGGCTGTCCATGATGATGGGAGGATTGAGATGAGTT
Muc2	ATCATCCTCACGGTCTTGATCTGTACTTCCATGGGAGGATTGAGATGAGTT
Muc2	TTGTTCACCTGTACCTCCACCTCAATGGGCATGGGAGGATTGAGATGAGTT
Muc2	TGGTGGTGAGGCCTTTGTGGGGACAGTGTGATGGGAGGATTGAGATGAGTT
Muc2	TGGGGCGTTCAGCTTTGCATCGTTTGGTGTATGGGAGGATTGAGATGAGTT
Muc2	GTTGCCAAACAGTTTGTAGGGCAGCCGGATATGGGAGGATTGAGATGAGTT
Muc2	TTTTCATGCAGCTGAAGAAGGTGCACTTGTATGGGAGGATTGAGATGAGTT
Muc2	CACAGTCCTGGCACTTGTTGGAATACACTGATGGGAGGATTGAGATGAGTT
Muc2	TCAGAATAATGTACTGCTGCTTGGGCCCCTATGGGAGGATTGAGATGAGTT
Muc2	GGAAAGCAAAGAATGGAACAGAAACTCCGAATGGGAGGATTGAGATGAGTT
Muc2	CATTGTAGGAAATCTCCTTCATGACGGAGAATGGGAGGATTGAGATGAGTT
Muc2	TCCCACTGGGCAGGATACAGTCATCTGCAGATGGGAGGATTGAGATGAGTT
Muc2	TGGGAGGATTGAGATGAGTTAGCTTCTAGCCTGGAGATGTTCACCACAATG
Muc2	GAGATCCGGGCTGGTATTCAGCATTCTGGTATGGGAGGATTGAGATGAGTT
Muc2	TGGGAGGATTGAGATGAGTTATTCTTCAGGGCCACAGGCCTGATACTGCTT
Muc2	TGGGAGGATTGAGATGAGTTAGTGCACGGTACAACCCATTCACTTCCTTCC
Muc2	TGGGAGGATTGAGATGAGTTACAGCAGAGCAAGGGACTCTGGTCTGGTTTT
Muc2	TAGAAAACGGGGGCTAGAACGCCTGGTGCGATGGGAGGATTGAGATGAGTT
Muc2	TGGGAGGATTGAGATGAGTTAGGAGAAAGAAAGGCCATTGTAGGAGATCTT
Muc2	TGGGAGGATTGAGATGAGTTATGCAACATTCCCCAGGGACGTCCACAAGCT
Muc2	TGGGAGGATTGAGATGAGTTAACGTGGTAGATGGTGTGGTCGTCTGGGAGG
Muc2	TGGGAGGATTGAGATGAGTTATGTACACTGGCACACTCCATATTAGAGCCA
Muc2	AGTAGTTCATGGAGATGTTCTTGGTGCAGCATGGGAGGATTGAGATGAGTT
Muc2	CTGGGCACCCATAGGGGGTGGTTTTGGTTGATGGGAGGATTGAGATGAGTT
Muc2	GAACTGGAGATGGCAGTCCAGAGAGCAGTTATGGGAGGATTGAGATGAGTT
Muc2	TGGGAGGATTGAGATGAGTTATCAATGTAGACCCCAAAGTTGTCCACTGTG
Muc2	TGGGAGGATTGAGATGAGTTAGCTTGGAGGGGTCATTCACCAACCACTCGT
Muc2	CACAATCTCCACTACGTTGTCATGATTGCAATGGGAGGATTGAGATGAGTT
Muc2	TGGGAGGATTGAGATGAGTTAGGGTGCTGTTGTCCAAGATGTTGGTACATA
Muc2	TGGGAGGATTGAGATGAGTTAGCACATGGGTACAGGAGATGACGTTGAGCT
Muc2	TGGGAGGATTGAGATGAGTTAACCTTGTCATTGGCATCACAGTGGTAGTTG
Muc2	TGGGAGGATTGAGATGAGTTACACACTTACATGAGGTGATATTGCAGCACT
Muc2	ATAGCCATAGTACAGTTACACAGCCACCAGATGGGAGGATTGAGATGAGTT
Muc2	CAGTTACCCTGGTAACTGTAGTAGAGCCCAATGGGAGGATTGAGATGAGTT
Muc2	TGGGAGGATTGAGATGAGTTAGCATGTATGTGATGGAGCCTGAAACACAAT
Muc2	TGGTCTTCTCCTCCTTGCAGCAAGAGCACCATGGGAGGATTGAGATGAGTT
Muc2	TGGGAGGATTGAGATGAGTTATGCAGTAGCAGTCACATTCCCAGTGCCAGC
Muc2	TGGGAGGATTGAGATGAGTTAATTGGGGTGTAGAGGGTGTAGACTTGGAAG
Muc2	TGTGATCCAGACCCTGGACCTGGGCAGAGTATGGGAGGATTGAGATGAGTT
Muc2	TGGGAGGATTGAGATGAGTTATATTGTTGGTGCAGGTGCCACACTGGCCCT
Muc2	TGGGAGGATTGAGATGAGTTAGCACACACACACCCTTGGGCACACAGGAAT
Muc2	TGAGGGAGTAGATGGACAGGACCAATTGAAATGGGAGGATTGAGATGAGTT
Muc2	TGGGAGGATTGAGATGAGTTAGTTGTAGACCAGTTCACCTGGGCCGTAGAA
Muc2	TGGGAGGATTGAGATGAGTTATGCTGGGGTTTTTGTGAATCTCCCCAGGCT
Muc2	TGGGAGGATTGAGATGAGTTAGAGGTGATTGGGGAGGTCGAAGAGAATGTC
Muc2	CAGTGTCCTGGCACAGACAGCTCTCGATGTATGGGAGGATTGAGATGAGTT
Muc2	CCCCAAGACGAGGTCCTGGTGGTCTCCAAAATGGGAGGATTGAGATGAGTT
Muc2	TGGGAGGATTGAGATGAGTTACAATGCCACTTCCACCCTCCCGGCAAACAC
Muc2	AGCAGTTATCAGCATCAGGAACACGCACAGATGGGAGGATTGAGATGAGTT
Muc2	AATTCTGAGAGGAGCTGGGCTGGCAGGTGGATGGGAGGATTGAGATGAGTT
Muc2	TGTTGGTGTTGGTGTTGAGGGTGTAGGAGTATGGGAGGATTGAGATGAGTT
Muc2	TGGGAGGATTGAGATGAGTTATACTTCTTGTAGGGCAAAGCCACTAACTGC
Muc2	TACATAGAAACAGGTGCCCCCATGGGTACTATGGGAGGATTGAGATGAGTT
Muc2	TGGGAGGATTGAGATGAGTTAGAAGCCAAGCCAGGAGTGGAGAAGGTCAGA
Muc2	CAAAGCCAGAGCTGCAGGAGATGTTACAGGATGGGAGGATTGAGATGAGTT
Muc2	TGGGAGGATTGAGATGAGTTAGTTTGAGGCCATTGGCACAGGTGGGCATGG
Muc2	GTGTGTAGGTATGGCTCAGCTCACTGCCATATGGGAGGATTGAGATGAGTT
Muc2	TGGGAGGATTGAGATGAGTTACGATGATGCAATGGGTCTGCTGGCACTTCT
Muc2	TGGGAGGATTGAGATGAGTTATCATAGTAGTGCTTGGGAGGCACGAAGGCG
Muc2	GTGTGCTGAGTGTCGACTTGGGCGATGTGGATGGGAGGATTGAGATGAGTT
Muc2	TGGGAGGATTGAGATGAGTTAGACAGAAGCAGCCTTCCACCAAGAGTGTGG
Muc2	TGGGAGGATTGAGATGAGTTAGGCACATAGCAGCTATCAAACAGGCAAGCT
NeuroD1	TTGGAGGTGTAGGGAGTAAAAGAGAAGTTGCCATTGATGCTGAGCGGCGGGATTGGAGGTGTAGGGAGTAAA
NeuroD1	TTGGAGGTGTAGGGAGTAAAATGTAGTTCTTGGCCAAGCGCAGTGTCTCTAATTGGAGGTGTAGGGAGTAAA
NeuroD1	TTGGAGGTGTAGGGAGTAAAAGAATACAGCTACACGAAATTCGTGGTACACATTGGAGGTGTAGGGAGTAAA
NeuroD1	TTGGAGGTGTAGGGAGTAAAACAGTACATGTCAATTCCAGTAGTACCAGCAATTGGAGGTGTAGGGAGTAAA
NeuroD1	TTGGAGGTGTAGGGAGTAAAATTTTAGACAGTTTCTGGGTCTTGGAGTAGCATTGGAGGTGTAGGGAGTAAA
NeuroD1	TTGGAGGTGTAGGGAGTAAAATGGCTTCAAGCTCGTCCTCTTTCTTGTCTGATTGGAGGTGTAGGGAGTAAA
NeuroD1	TTGGAGGTGTAGGGAGTAAAATGCCTTCTGCGTGGGCGAATTCCTCGTGTCATTGGAGGTGTAGGGAGTAAA
NeuroD1	TTGGAGGTGTAGGGAGTAAAAGAAGATTGATCCGTGGCTTTGGGGCCCTGCATTGGAGGTGTAGGGAGTAAA
NeuroD1	TTGGAGGTGTAGGGAGTAAAACGTTTCTCAGAGAGTCCTCCTCTGCATTCAATTGGAGGTGTAGGGAGTAAA
NeuroD1	TTGGAGGTGTAGGGAGTAAAATATAGCCGAGTTGCTGATGCTGAGCGCGGGATTGGAGGTGTAGGGAGTAAA
NeuroD1	TTGGAGGTGTAGGGAGTAAAAAGTGAAACTGACGTGCCTCTAATCGTGAAAATTGGAGGTGTAGGGAGTAAA
NeuroD1	TTGGAGGTGTAGGGAGTAAAAGCTGTATGATTTGGTCATGTTTCCACTTCCATTGGAGGTGTAGGGAGTAAA
NeuroD1	TTGGAGGTGTAGGGAGTAAAACCTCTTGAGTGTTATGGGTCTGGTTTCTATATTGGAGGTGTAGGGAGTAAA
NeuroD1	TTGGAGGTGTAGGGAGTAAAAGCAACTGCATGGGAGTTTTCTAAATTGTGCATTGGAGGTGTAGGGAGTAAA
NeuroD1	TTGGAGGTGTAGGGAGTAAAAGAAAGGTCACAGGTAGTAAAATGCTGGTTGATTGGAGGTGTAGGGAGTAAA
NeuroD1	TTGGAGGTGTAGGGAGTAAAACTCATGATGCGAATGGCTATCGAAAGACATATTGGAGGTGTAGGGAGTAAA
NeuroD1	TTGGAGGTGTAGGGAGTAAAAGTACGAAGGAGACCAGATCAGGGCTTTTGCATTGGAGGTGTAGGGAGTAAA
NeuroD1	TTGGAGGTGTAGGGAGTAAAAGATGGCATTAAGCTGGGCACTCATGACTCGATTGGAGGTGTAGGGAGTAAA
NeuroD1	TTGGAGGTGTAGGGAGTAAAACTGAGCGCAGGATCTCTGACAGAGCCCAGAATTGGAGGTGTAGGGAGTAAA
NeuroD1	TTGGAGGTGTAGGGAGTAAAAACTCATCTGTCCAGCTTGGGGGACCTTGGGATTGGAGGTGTAGGGAGTAAA
NeuroD1	TTGGAGGTGTAGGGAGTAAAATTGGGCTTTTGATCCTCCTCCTCCTCTTCTATTGGAGGTGTAGGGAGTAAA
NeuroD1	TTGGAGGTGTAGGGAGTAAAAGTCATCTTTTTCTTTTTGGGACCCCGTCTCATTGGAGGTGTAGGGAGTAAA
NeuroD1	TTGGAGGTGTAGGGAGTAAAAGGAGCGAGCAGGAAAAACTTTAAAGTGAGAATTGGAGGTGTAGGGAGTAAA
NeuroD1	TTGGAGGTGTAGGGAGTAAAAAGGGCTGGTGCAGTCAGTTAGGGGGCTTTCATTGGAGGTGTAGGGAGTAAA
NeuroD1	TTGGAGGTGTAGGGAGTAAAATGGGCTGGGACAAACCTTTGCAGAGCGTCTATTGGAGGTGTAGGGAGTAAA
NeuroD1	TTGGAGGTGTAGGGAGTAAAATAGGAGTAGGGATGCACCGGGAAGGAAGCGATTGGAGGTGTAGGGAGTAAA
NeuroD1	TTGGAGGTGTAGGGAGTAAAAATCTCATAACCCTGGAGCCTCGGGACACCTATTGGAGGTGTAGGGAGTAAA
NeuroD1	TTGGAGGTGTAGGGAGTAAAAAAAGAAGGGCTCCAGAGCTGCGCTGTAGGCATTGGAGGTGTAGGGAGTAAA
NeuroD1	TTGGAGGTGTAGGGAGTAAAACTTCCTCTAGATCCTCATCTTCCTCCTCCTATTGGAGGTGTAGGGAGTAAA
NeuroD1	TTGGAGGTGTAGGGAGTAAAAGCTAAGGCAACGCAATAACTTTCTAAGCACATTGGAGGTGTAGGGAGTAAA
NeuroD1	TTGGAGGTGTAGGGAGTAAAACCTCGTGTTCCTCGTCCTGAGAACTGAGACATTGGAGGTGTAGGGAGTAAA
NeuroD1	TTGGAGGTGTAGGGAGTAAAAAGAAAGTCCGAGGGTTGAGCTGCAGGCAGCATTGGAGGTGTAGGGAGTAAA
NeuroD1	TTGGAGGTGTAGGGAGTAAAAGTACGCACAGTGGATTCGTTTCCCGGGAATATTGGAGGTGTAGGGAGTAAA
NeuroD1	TTGGAGGTGTAGGGAGTAAAACCTGTTTCTTCCAAAGGCAGTAACGACAATATTGGAGGTGTAGGGAGTAAA
NeuroD1	TTGGAGGTGTAGGGAGTAAAAAAGGTACCACCTTGCGCAGGTTGTCCAGCGATTGGAGGTGTAGGGAGTAAA
NeuroD1	TTGGAGGTGTAGGGAGTAAAATTGTCTATGGGGATCTCGCAGCGAGGGGCAATTGGAGGTGTAGGGAGTAAA
NeuroD1	TTGGAGGTGTAGGGAGTAAAACATCTCAAACAGCACTTATTCTGGACTGCAATTGGAGGTGTAGGGAGTAAA
NeuroD1	TTGGAGGTGTAGGGAGTAAAAGCAGGGTAGTGCATGGTAAAGGCATAATTTATTGGAGGTGTAGGGAGTAAA
NeuroD1	TTGGAGGTGTAGGGAGTAAAACGTTGATCCTCCTCGCTACAATTTTACTCTATTGGAGGTGTAGGGAGTAAA
NeuroD1	TTGGAGGTGTAGGGAGTAAAACTTAATTTAAAACGTTCTAGGCGCGCCTTGATTGGAGGTGTAGGGAGTAAA
NeuroD1	TTGGAGGTGTAGGGAGTAAAATCAAACTCGGCGGATGGTTCGTGTTTGAAAATTGGAGGTGTAGGGAGTAAA
NeuroD1	TTGGAGGTGTAGGGAGTAAAAGGGCTGCCTTCTGTAAACAGGACAGTCACTATTGGAGGTGTAGGGAGTAAA
NeuroD1	TTGGAGGTGTAGGGAGTAAAAAAGACGTGGGAGCTGTCCATGGTGCCGTAGATTGGAGGTGTAGGGAGTAAA
NeuroD1	TTGGAGGTGTAGGGAGTAAAATTATGGGTCTGGTTTCTATTTTAGGGAGCGATTGGAGGTGTAGGGAGTAAA
NeuroD1	TTGGAGGTGTAGGGAGTAAAATTGCAGCAATCTTAGCAAAAGGGCTGCCTTATTGGAGGTGTAGGGAGTAAA
NeuroD1	TTGGAGGTGTAGGGAGTAAAACGCAGTGTCTCTATTTTAGACAGTTTCTGGATTGGAGGTGTAGGGAGTAAA
NeuroD1	TTGGAGGTGTAGGGAGTAAAACGTGTTTGAAAGAGAAGTTGCCATTGATGCATTGGAGGTGTAGGGAGTAAA
NeuroD1	TTGGAGGTGTAGGGAGTAAAAGGTTTCTATTTTAGGGAGCGAGCAGGAAAAATTGGAGGTGTAGGGAGTAAA
NeuroD1	TTGGAGGTGTAGGGAGTAAAATTTGCAGAGCGTCTGTACGAAGGAGACCAGATTGGAGGTGTAGGGAGTAAA
NeuroD1	TTGGAGGTGTAGGGAGTAAAAGACCAAATTGGTAGTGGGCTGGGACAAACCATTGGAGGTGTAGGGAGTAAA
NeuroD1	TTGGAGGTGTAGGGAGTAAAAGGAATGCATTTCGGTTTTCATCCTCTTGAGATTGGAGGTGTAGGGAGTAAA
NeuroD1	TTGGAGGTGTAGGGAGTAAAAGGCCTTCATGCGCCTTAATTTAAAACGTTCATTGGAGGTGTAGGGAGTAAA
NeuroD1	TTGGAGGTGTAGGGAGTAAAAGGGGCAGCGGCACCGGAAGAGAAGATTGATATTGGAGGTGTAGGGAGTAAA
NeuroD1	TTGGAGGTGTAGGGAGTAAAATCTGAATAGTGACGATCTCATAACCCTGGAATTGGAGGTGTAGGGAGTAAA
NeuroD1	TTGGAGGTGTAGGGAGTAAAAGTCCGGGTTCTGCTCAGGCAAGAAAGTCCGATTGGAGGTGTAGGGAGTAAA
NeuroD1	TTGGAGGTGTAGGGAGTAAAAGACAGAGCCCAGATGTAGTTCTTGGCCAAGATTGGAGGTGTAGGGAGTAAA
NeuroD1	TTGGAGGTGTAGGGAGTAAAAGTGAACAGGAACTTTGATCCCCTGTTTCTTATTGGAGGTGTAGGGAGTAAA
NeuroD1	TTGGAGGTGTAGGGAGTAAAAATCAGGGCTTTTGCCTGAGCGCAGGATCTCATTGGAGGTGTAGGGAGTAAA
NeuroD1	TTGGAGGTGTAGGGAGTAAAAGTACCAGCATCACATCTCAAACAGCACTTAATTGGAGGTGTAGGGAGTAAA
NeuroD1	TTGGAGGTGTAGGGAGTAAAAGAGAAGAAAGAAGTGCTAAGGCAACGCAATATTGGAGGTGTAGGGAGTAAA
NeuroD1	TTGGAGGTGTAGGGAGTAAAATCCAGGGGACTGGTAGGAGTAGGGATGCACATTGGAGGTGTAGGGAGTAAA
NeuroD1	TTGGAGGTGTAGGGAGTAAAAGGCATAATTTTTTTCAAACTCGGCGGATGGATTGGAGGTGTAGGGAGTAAA
Ogdh	AGTCCCACTAAGAAATGGTTCAGCAGCTACAATAGGAAATGGTGGTAGTGT
Ogdh	ATAGGAAATGGTGGTAGTGTACCTCTAGATGGGAAGGGTTAGCCACCAAGG
Ogdh	CGACTTGATGGGTGACGAGGGCTGAGTGCTAATAGGAAATGGTGGTAGTGT
Ogdh	AAGAGGGAGGAAGGACAGCTGGCTCCTTGGAATAGGAAATGGTGGTAGTGT
Ogdh	ATAGGAAATGGTGGTAGTGTAGTAGGCCATAGAACCCAAGTTTGTCTGTGG
Ogdh	ATAGGAAATGGTGGTAGTGTAGACCTGCCTTGGCACAGCAAAAAAAAGAAT
Ogdh	ATAGGAAATGGTGGTAGTGTAAGCAAGGTCCGCTTCTCCTCATTGGTGAAC
Ogdh	ATAGGAAATGGTGGTAGTGTACTCATCAACTCCAGGAGCATCTAAGAGAAT
Ogdh	TGAGAACAGGGGTGGTGTGGCACAGCGAAGAATAGGAAATGGTGGTAGTGT
Ogdh	ATAGGAAATGGTGGTAGTGTAGTACAGAGCTGGCCACCTTTCCAATGTGGA
Ogdh	ATAGGAAATGGTGGTAGTGTAGTGCTGAGGCACTATTCTTTAGTTGAGAAG
Ogdh	ATAGGAAATGGTGGTAGTGTAATGCCTTCCTTCAGCAGTGAGCCAAATGCC
Ogdh	ATTGCACATCTGCAGAAACCGCTCTGGGCGAATAGGAAATGGTGGTAGTGT
Ogdh	ATAGGAAATGGTGGTAGTGTAATGAACTGGTCAATGATGCACTGTGCCATG
Ogdh	GATTTCCTCCTCGTACTCAGGCTGATTGACAATAGGAAATGGTGGTAGTGT
Ogdh	ATACAGCCCAAACCCAAGAAGGGTAGCAGGAATAGGAAATGGTGGTAGTGT
Ogdh	ATAGGAAATGGTGGTAGTGTATTGTGGAAGGTGTTTCTCCACTCAGCTGCC
Ogdh	ATAGGAAATGGTGGTAGTGTACTGCAGGTCAGGCAGGACATCTGGGTCATC
Ogdh	ATAGGAAATGGTGGTAGTGTACAGTGTCTCCACAGTAGAACTGTTCAGCTT
Ogdh	ATAGGAAATGGTGGTAGTGTACGATAACACACCAGATCAACTACAACATCC
Ogdh	ATAGGAAATGGTGGTAGTGTACACAGTACATTTCCTCCACATAGTTCGAAC
Ogdh	ATAGGAAATGGTGGTAGTGTAGGGGCCTGATTTGGCCAAAGGTGGTTCATG
Ogdh	ATAGGAAATGGTGGTAGTGTACCTGTCCCCCGATGAAAGTGGTGGTGGGTA
Ogdh	TTGTTGAAGTCACCAAACTGGGCCTCCCAGAATAGGAAATGGTGGTAGTGT
Ogdh	CAAAGAGCGTCATGGACATGGGGGCCATGGAATAGGAAATGGTGGTAGTGT
Ogdh	ATAGGAAATGGTGGTAGTGTAAGCAGGAGGTCAAAGGGGAATGGTGATAGC
Ogdh	ATAGGAAATGGTGGTAGTGTATGTGGTGAAGCCAATCTGGTTGTTGACAAC
Ogdh	ACAAGACATCCTCCTCCAGGCCAGTGGAGGAATAGGAAATGGTGGTAGTGT
Ogdh	TGGTCTTTCCCATCACGACAGGGTCAGCAGAATAGGAAATGGTGGTAGTGT
Ogdh	CCAGATCAGCATCCAAAATCCCCAGGGGGTAATAGGAAATGGTGGTAGTGT
Ogdh	TGGAAGTGCGTTCCTGGCAGCATCTCGTCAAATAGGAAATGGTGGTAGTGT
Ogdh	ATAGGAAATGGTGGTAGTGTAGGTTCGTCCATCTCATTGTGGCCATTTCGT
Ogdh	ATAGGAAATGGTGGTAGTGTATCCATGTTCCTGGCTTTGCGCTCTCGGGTG
Ogdh	ATAGGAAATGGTGGTAGTGTACCATGCCATGAGGCAGCAGGAGCACAATGC
Ogdh	ATAGGAAATGGTGGTAGTGTAAGGTCATAGTACACCTTCCCAGTGCAGAAG
Ogdh	ATAGGAAATGGTGGTAGTGTAGGATGATCTCCCGAAGAGGAAGTGCTGGCT
Ogdh	GCAGCAGGATAGACATCACCTTTTTCCCTTAATAGGAAATGGTGGTAGTGT
Ogdh	TGAGCACTGCAGTGGACAACTTAATTCCTAAATAGGAAATGGTGGTAGTGT
Ogdh	ATAGGAAATGGTGGTAGTGTAACAAAGTGATGTTTCTGTCGGTCACACGGT
Ogdh	ATAGGAAATGGTGGTAGTGTAGCTCTCTGCGGGTCTTCAAGATCCGGCTCA
Ogdh	ATAGGAAATGGTGGTAGTGTAAAGATGAAACTACTCCTGGCCTTGAATCTG
Ogdh	AATGTGCTGGCAGTAGGCCATCTCCAGCCGAATAGGAAATGGTGGTAGTGT
Ogdh	CTTCTGGGCCGTACTCAGAGCCAAGCTCTCAATAGGAAATGGTGGTAGTGT
Ogdh	ATAGGAAATGGTGGTAGTGTAGTTGTGCTTCCACCAGGGACTGTGCATGGG
Ogdh	ATAGGAAATGGTGGTAGTGTACGTCAACAGCTTCTGTGTGTTCAAGGGAAC
Ogdh	CGGCAAGTCGCTGAGATGGAAGGTCTCATAAATAGGAAATGGTGGTAGTGT
Ogdh	TGCTCAATCCTTGTAATAGCCACCTCCTCCAATAGGAAATGGTGGTAGTGT
Ogdh	ATAAATCAGGTGTGTCCCAGTGGAGGTCAAAATAGGAAATGGTGGTAGTGT
Ogdh	AAGATCTGTCGTCGCAGCACATGGAAGAAGAATAGGAAATGGTGGTAGTGT
Ogdh	ACCTCACAGCCTTCCAGACCAAAACGCTTCAATAGGAAATGGTGGTAGTGT
Ogdh	GCCCTCCATGGATAGTAAAGTTCTCCACAGAATAGGAAATGGTGGTAGTGT
Ogdh	ATAGGAAATGGTGGTAGTGTATGATGACTCCCAAATCCTGGCAGCTATAGT
Ogdh	TACGATGCCCTGGCCAGCAAAAGCAGCATCAATAGGAAATGGTGGTAGTGT
Ogdh	ACTTCATGTCCCCAGAACCCTCATCAGCTGAATAGGAAATGGTGGTAGTGT
Ogdh	TTCACCACTCGGGCCACATCAGTGGGGTAGAATAGGAAATGGTGGTAGTGT
Ogdh	ATAGGAAATGGTGGTAGTGTAAGTACCCTGGGAAGCCACATAGGGTTCTGT
Ogdh	ATAGGAAATGGTGGTAGTGTACACATGAACAGTGCCATGGGTTGTGTAGGA
Ogdh	ATAGGAAATGGTGGTAGTGTAAAGACGATTAACGGCTTCCGGAAGGGCAGC
Ogdh	ATAGGAAATGGTGGTAGTGTACTTCTGCAGTACAGGCTTCTGCTTGCGGAT
Ogdh	TGATCCTGCGGTGATACATGCCCAGGTGGTAATAGGAAATGGTGGTAGTGT
Ogdh	ATAGGAAATGGTGGTAGTGTACCAGCTGTGCTACATGGTGCCCTCGTATCT
Ogdh	ACCTTGCATACATACATGACAGCTTCAGGGAATAGGAAATGGTGGTAGTGT
Ogdh	ATAGGAAATGGTGGTAGTGTAAGAAGTCTCTTGACTTTGTGTGGGTCCTGA
Ogdh	ATAGGAAATGGTGGTAGTGTATGGAGCACATGGTGGCGATGGCTGAAGGTG
Ogdh	ATAGGAAATGGTGGTAGTGTACAGAAAGCGCTGCAGCTCTGTCAGGTGTGT
Ogdh	ATGAGATAATGTCAGCGGGCACGGAGGAGTAATAGGAAATGGTGGTAGTGT
Ogdh	CATTCTGCCGCACCCACTTTGCCTGTCCTGAATAGGAAATGGTGGTAGTGT
Ogdh	ATAGGAAATGGTGGTAGTGTAGCTAGACTAACATCACTGCTAAAGTCCTCT
Ogdh	CAGTTGCAGTCATAGAGCTGATTGATGTCAAATAGGAAATGGTGGTAGTGT
Ogdh	TCCTACCCTGGAGGATTGCACTGGGGGCATAATAGGAAATGGTGGTAGTGT
Ogdh	ATAGGAAATGGTGGTAGTGTACAGCATTGGTGTTTCGGAAAAAAATGTCCC
Ogdh	ATAGGAAATGGTGGTAGTGTATCCGAGGACCACTTTCGCTGTAGGAACTCC
Ogdh	ATAGGAAATGGTGGTAGTGTATCAATGATTGTCTTGAGGGCAGGGATCAGC
Ogdh	ATGTACTCTGCCAGGGCCCAGTCCACAGTCAATAGGAAATGGTGGTAGTGT
Ogdh	TCCTCCATGAGCTCTCAGCTTGGCCCTAGCAATAGGAAATGGTGGTAGTGT
Ogdh	ATAGGAAATGGTGGTAGTGTAGTGAAAAAGCCAGGCCAGGGGGAATCCAGC
Ogdh	CAGGCGTGGTAGCTGGGGTAAGTTTCCCACAATAGGAAATGGTGGTAGTGT
Ogdh	CACATAGTCCACTCCATTTGCACTTGACATAATAGGAAATGGTGGTAGTGT
Ogdh	TTCCTTATTCTGCTCCTTCCGGTCTCCATGAATAGGAAATGGTGGTAGTGT
Ogdh	GGCTTAGCACGGTCAATGGTGGTACGAAGTAATAGGAAATGGTGGTAGTGT
Ogdh	ATAGGAAATGGTGGTAGTGTAAGTGGTCCTCCACGAGTTTGTCGACGTTAG
Ogdh	ATAGGAAATGGTGGTAGTGTATGCATGATTCCAGGGGTCTCAAACTTCTGT
Ogdh	ATAGGAAATGGTGGTAGTGTACGTCCTAATTGCTGCTGGTTTGTTTTGTGA
Ogdh	ATAGGAAATGGTGGTAGTGTACAGCCGTCCTCTGTGTGGCATCCCCATGAT
Ogdh	ATAGGAAATGGTGGTAGTGTAGCTGCAGGTCCATTTTCTGGGATCACACGC
Ogdh	ATAGGAAATGGTGGTAGTGTAGACACCCTGGGAGACTAGCAATTCTGCATA
Ogdh	ATAGGAAATGGTGGTAGTGTATCAGGAGAGCAGAGGCAGCAGGACCAAGAG
Ogdh	GATATGCCCTGATGAGAGACTGCACCGCCAAATAGGAAATGGTGGTAGTGT
Ogdh	GGCCTTAACTTAGCAGCACAAGTCCTTAAAAATAGGAAATGGTGGTAGTGT
Ogdh	TTGCCAGGGGTGGAACAGTTGACAACAATCAATAGGAAATGGTGGTAGTGT
Ogdh	ATAGGAAATGGTGGTAGTGTAAGTGGAAGACCTTGTCAAGGTCAGACTCGT
Ogdh	ATAGGAAATGGTGGTAGTGTATCAGACAGCGAGCTGTTGCATACAGTGTAA
Olfm4	TGGGATAGTATGTGGAAAGTAGGTGGGTCACCATGCAAATTTTCTAAGAGA
Olfm4	GGGGTCTACTGAATTGTGTAGGTGAAGAATATGGGATAGTATGTGGAAAGT
Olfm4	TGTTGGAGGTGTGGTCAATTCCCGGGAATGATGGGATAGTATGTGGAAAGT
Olfm4	GGTCAAAGGGATGGTAATTGATGCTCTGAAATGGGATAGTATGTGGAAAGT
Olfm4	TGGGATAGTATGTGGAAAGTAGCCTCTTCTCATACACACTTATTAGCTGGA
Olfm4	GTTGCCCTGGGACCTGAATTATGAGGTAAAATGGGATAGTATGTGGAAAGT
Olfm4	CCTTCACCCTAACACTTAGACAGGTTGCCTATGGGATAGTATGTGGAAAGT
Olfm4	CTGGCGGCGAATGCTAAGGACATTGTTTTGATGGGATAGTATGTGGAAAGT
Olfm4	TGGGATAGTATGTGGAAAGTACCCAGTGAAATTGGAAAGTGGCTGAGACAC
Olfm4	TGGGATAGTATGTGGAAAGTACATAAATTGCCCACAGTGCTTGCTCATCCA
Olfm4	TGGGATAGTATGTGGAAAGTATTCTTTCAGCTTGGTCTTCAGAGCCAAGAT
Olfm4	TGGGATAGTATGTGGAAAGTAGGTCATATTCCTTATCTCCACTTCGAGCAT
Olfm4	TGGGATAGTATGTGGAAAGTAGCTAAATATTTGCTCTCATGTCCACCTCCT
Olfm4	TGGGATAGTATGTGGAAAGTAAAGCGATTATTGTAGGCAGCCAGAGGGAGG
Olfm4	AGTCCCACCTTCTGCCCAAGAAGTGCCTCCATGGGATAGTATGTGGAAAGT
Olfm4	GCACTGTGCAACTTAACATAAAGTAGGTCCATGGGATAGTATGTGGAAAGT
Olfm4	CTGCATCTTTCTCATTGTGATGCCTAGGTTATGGGATAGTATGTGGAAAGT
Olfm4	TGGGATAGTATGTGGAAAGTACAAGGCAGAACTGAAGGGCCAGGAGAAAGA
Olfm4	TGGGATAGTATGTGGAAAGTAGGGCGTCTGTAAGAAGACAAGATCATAGTT
Olfm4	CTAAACCCCAGCCAGTTGAGCTGAATCACAATGGGATAGTATGTGGAAAGT
Olfm4	TACAGGGTTCTCTCTGGATGCTGAGGAGAGATGGGATAGTATGTGGAAAGT
Olfm4	TGGGATAGTATGTGGAAAGTACTTGCATCTGTATTCAAAGGTGCCACCCAG
Olfm4	TGGGATAGTATGTGGAAAGTAGTCTAGAGACTCCAGCTTCTCTACCAAGAG
Olfm4	TGGGATAGTATGTGGAAAGTACTACTGTACCACCTCCTTGGCCATAGCGAA
Olfm4	TCCGATAGTCTCGGAAGTGGGAATAGATTAATGGGATAGTATGTGGAAAGT
Olfm4	TCAGCTGTAAGACCAGTTTTTGCATCTCCTATGGGATAGTATGTGGAAAGT
Olfm4	TCACTTCCAGCTTGATCAACTCAAAGTCCAATGGGATAGTATGTGGAAAGT
Olfm4	CTTGTACTGCTTGGTAACCCAAGTGCTTATATGGGATAGTATGTGGAAAGT
Olfm4	GCCTTCCCTCTCTGTGTTTGTGTCATAATAATGGGATAGTATGTGGAAAGT
Olfm4	GAAGGAGCGCTGATGTTCACCACGCCACCAATGGGATAGTATGTGGAAAGT
Olfm4	CCCCATTGTACCAATTCACATACAGGTTGTATGGGATAGTATGTGGAAAGT
Olfm4	CCTTTCTGTCATGCACAACTCAATGGTTCTATGGGATAGTATGTGGAAAGT
Olfm4	GGCTTCTTATAGCTCCCAGTGGGGATTTCCATGGGATAGTATGTGGAAAGT
Olfm4	ATGTTGATCTACCTAATTAAGCCCCAGCGTATGGGATAGTATGTGGAAAGT
Olfm4	TGACTACAGCTTCCAGGAGCAGGAGGAGGGATGGGATAGTATGTGGAAAGT
Olfm4	AGGCACAAGGTCACTTTTGGAGGCCTCACAATGGGATAGTATGTGGAAAGT
Olfm4	CATGTGATAGAGCCATTCAAAGCCACCAGAATGGGATAGTATGTGGAAAGT
Olfm4	TGCAGAGGTCAGAGTTGTCCGGGAGGCAGAATGGGATAGTATGTGGAAAGT
Olfm4	TGGGATAGTATGTGGAAAGTAGTTCTGTGTAAGAGATGCTGTCCTTCTCCA
Olfm4	ACATACCATGAAGGCATTCGAAACAGATGGATGGGATAGTATGTGGAAAGT
Olfm4	TGGGATAGTATGTGGAAAGTAGCCCTGATTAAGCTGATACTACAAGGTGAT
Olfm4	TGGGATAGTATGTGGAAAGTACAGCAAGGTCAATGTCTTGCCAATTCACAT
Olfm4	TGGGATAGTATGTGGAAAGTAGGCCGATTCACATCAACTACATTGGTAGTT
Olfm4	ACAGGTTTCAGGAGCCAGGAGGAAAACAAAATGGGATAGTATGTGGAAAGT
Olfm4	TGGGATAGTATGTGGAAAGTAGCAACCAGCAACATCACTAACAACTGGTAT
Olfm4	GGATCTGCACCTAGCATGCTCTCAAGCGGTATGGGATAGTATGTGGAAAGT
Olfm4	TGGGATAGTATGTGGAAAGTATAATCTCGGCCCCAGGCACCATATTTATAA
Olfm4	TGGGATAGTATGTGGAAAGTATAAGATGCTGGCTTCTTCCCAGAGTCTCAG
Olfm4	TGGGATAGTATGTGGAAAGTATCCACTCTGTCAGCGGGAAAGGCGGTATCC
Olfm4	TGGGATAGTATGTGGAAAGTACTCCTTCACCTTAGAAAACTCTCTCTCGAA
Olfm4	TGGGATAGTATGTGGAAAGTAGAAAGGATGTGAGCTGTGTACTCTAAGCGC
Olfm4	TGGGATAGTATGTGGAAAGTACCGCTGAGAACTTTACTTGCAAAGACCTTA
Olfm4	TGGGATAGTATGTGGAAAGTAAACACTGGCAGGTCCCATGGCTGTCCACAG
Olfm4	TGGGATAGTATGTGGAAAGTATCACTATGTTACCAGTGCTGGCCTCAGTTG
Olfm4	TGGGATAGTATGTGGAAAGTAGTTCAAAGTGCGAGTAGCATAAAGAACTCC
Olfm4	TGGGATAGTATGTGGAAAGTATGACCTCTACTCGGACCGTCAGGTTCAGGA
Olfm4	GAAGGCTGTAACTCATCGTGCCTTCTAAGTATGGGATAGTATGTGGAAAGT
Olfm4	TGGGATAGTATGTGGAAAGTACACCTCAAGAGTGGTGTCATTGAGTTTACT
Olfm4	TGGGATAGTATGTGGAAAGTAACTCCTAGACTTCCCTGAAGCTGTCTAAAT
Olfm4	CAGTGCTGGCCTCAGTTGCATAAATTGCCCATGGGATAGTATGTGGAAAGT
Olfm4	TTGGAGGCCTCACATTCTTTCAGCTTGGTCATGGGATAGTATGTGGAAAGT
Olfm4	ACCTGAATTATGAGGTAAAGGGGTCTACTGATGGGATAGTATGTGGAAAGT
Olfm4	GTAGCCTGGGGTGATGTTGGAGGTGTGGTCATGGGATAGTATGTGGAAAGT
Olfm4	GTCCCATGGCTGTCCACAGACCCAGTGAAAATGGGATAGTATGTGGAAAGT
Olfm4	TCTGTAATACTCTAGAGCCCTTGCATCTGTATGGGATAGTATGTGGAAAGT
Olfm4	ACAACTCAATGGTTCTATGTGGTGGGTCACATGGGATAGTATGTGGAAAGT
Olfm4	CGAATTTCTGAGAAAGGATGTGAGCTGTGTATGGGATAGTATGTGGAAAGT
Olfm4	GTCCACCTCCTGATGTTGATCTACCTAATTATGGGATAGTATGTGGAAAGT
Olfm4	CCATCAAACATTTCATTCCTCCTTCACCCTATGGGATAGTATGTGGAAAGT
Olfm4	GAAAACCCTTCCAGGACATATTTGCACTGTATGGGATAGTATGTGGAAAGT
Olfm4	AAAGGTGCCACCCAGTACAGGGTTCTCTCTATGGGATAGTATGTGGAAAGT
Olfm4	TTGCATCTCCTTCACTTCCAGCTTGATCAAATGGGATAGTATGTGGAAAGT
Olfm4	CTTCTGTTTTGGTGTTCAAAGTGCGAGTAGATGGGATAGTATGTGGAAAGT
Olfm4	GGAAAATAACCAAGACCATGTGATAGAGCCATGGGATAGTATGTGGAAAGT
Olfm4	GCACCATATTTATAACTAAACCCCAGCCAGATGGGATAGTATGTGGAAAGT
Olfm4	TTCAGAGCCAAGATCTGGCGGCGAATGCTAATGGGATAGTATGTGGAAAGT
Olfm4	GGTATCCGGCAGGGAAACAGAACACTGGCAATGGGATAGTATGTGGAAAGT
Olfm4	TAGGCTCATAGCACCCCTAGCCGCTGAGAAATGGGATAGTATGTGGAAAGT
Olfm4	GTCTGTTTCTAATCTTATGGTTGCCCTGGGATGGGATAGTATGTGGAAAGT
Olfm4	ACACTTATTAGCTGGACATACTCCTTCACCATGGGATAGTATGTGGAAAGT
Olfm4	AATTCCCGGGAATGTGCAGAGGTCAGAGTTATGGGATAGTATGTGGAAAGT
Olfm4	GGATGCTGAGGAGAGTAATCTCGGCCCCAGATGGGATAGTATGTGGAAAGT
Olfm4	CCAGGACATATTTGCACTGTGCAACTTAACATGGGATAGTATGTGGAAAGT
Olfm4	ACAGTGCTTGCTCATCCACAGCAAGGTCAAATGGGATAGTATGTGGAAAGT
Olfm4	TATCTGCTATACACAGGTTTCAGGAGCCAGATGGGATAGTATGTGGAAAGT
Olfm4	ACCAGGCAGCTGTAGCCTGGGGTGATGTTGATGGGATAGTATGTGGAAAGT
Olfm4	AGCTTCTCTACCAAGAGGGTCATATTCCTTATGGGATAGTATGTGGAAAGT
Spdef	TAGAAAGCAGACAGGCCCTGCTCAGGGGTGAGGGAGAATGAGGTGTAATGT
Spdef	GGGAGAATGAGGTGTAATGTATCTCAGTCAGACATCAGTGGGGCCAGCAGG
Spdef	TGAGTGTGAGTCTGAGGCCTCAGGCCTGCAAGGGAGAATGAGGTGTAATGT
Spdef	TGGAGGCAGCCGGTACTGGTGTTCTGTCCAAGGGAGAATGAGGTGTAATGT
Spdef	GGGAGAATGAGGTGTAATGTAATGACAAGGCCCAAGCTGGGGGTTCTCACC
Spdef	CCTCGATCTTCCTGGGGCCTGTGTATGACCAGGGAGAATGAGGTGTAATGT
Spdef	GGGAGAATGAGGTGTAATGTATGCTAGGTGTGGGAGGCAGAGCGGACAGAT
Spdef	GGGAGAATGAGGTGTAATGTAAGAAGAGTCGTCCGTCCTCGGCAGAGCCAA
Spdef	TTCTCAGGGCCCATTGCTCCTGATGCTGCCAGGGAGAATGAGGTGTAATGT
Spdef	GACCTCGCCCACAACCATCGATTGCACCTGAGGGAGAATGAGGTGTAATGT
Spdef	GGGAGAATGAGGTGTAATGTAAGAGGCCTGGCTGTCAATGACGGGACACTG
Spdef	GGGAGAATGAGGTGTAATGTAATACCAGCAGCCCCTGAATTCAGAGTGAGC
Spdef	GGGAGAATGAGGTGTAATGTATACTGGCGGATGGAGCGGCTTAGTTTATCA
Spdef	GGGAGAATGAGGTGTAATGTATCTCCTTGTTGAGCCAGCGGATGAAGCGGC
Spdef	TCAGGAACTGCCACAGGTGAATGGGCTGCCAGGGAGAATGAGGTGTAATGT
Spdef	ACGCAGGGTACAGACATCTCTTAGCACCATAGGGAGAATGAGGTGTAATGT
Spdef	TAAAAGCCACTTCTGCACGTTACCAGGGCTAGGGAGAATGAGGTGTAATGT
Spdef	GGGAGAATGAGGTGTAATGTAACTGGAGGACCTAACAGTTATCTTACGTCT
Spdef	GGCTGTCTATCTGGGACCTTGGGTTCTGGGAGGGAGAATGAGGTGTAATGT
Spdef	ATTATCCATCCCCAGGGCACCCCTGGCTTCAGGGAGAATGAGGTGTAATGT
Spdef	CAGAGAGCTCATGTGTATCCCTAGATCAGTAGGGAGAATGAGGTGTAATGT
Spdef	CCCGGTTCCGTTTGTGAACAATCCTAGCTCAGGGAGAATGAGGTGTAATGT
Spdef	GGGAGAATGAGGTGTAATGTATCTGGTCTCTGTGGCTCTCAGACTGGATGC
Spdef	AGAGAGGACCAGGCCAACCAGAGAGTGGCTAGGGAGAATGAGGTGTAATGT
Spdef	GGGAGAATGAGGTGTAATGTAAACAGTAGCAGGCAACCGGGGGACACGTTG
Spdef	TCCAGGCCGCTGACTTCCAGATGTCCAGGTAGGGAGAATGAGGTGTAATGT
Spdef	GGGAGAATGAGGTGTAATGTATTCCTCGGACATGGCGCACAGCTCCTTACC
Spdef	GTGGTTCCCCCAGGAATTCCACAGTCCAAGAGGGAGAATGAGGTGTAATGT
Spdef	GGGAGAATGAGGTGTAATGTATCGGGTTTACGAATGATGCCCTTCTTGTAA
Spdef	TAGTTCATGGCTGGCCGGTTCTTGCGCACAAGGGAGAATGAGGTGTAATGT
Spdef	GGGAGAATGAGGTGTAATGTAGCCAGATATGGTACAGGATTGTGGCAGGAG
Spdef	GACGGAAGGCAGAGGGACTGCAGGAATGTGAGGGAGAATGAGGTGTAATGT
Spdef	GGGAGAATGAGGTGTAATGTACTGGAAGGAAGTCAGGGGTAAGATGCAGAG
Spdef	AGTAGTGAAGGGTCCCAGGCGAGGTCCTCTAGGGAGAATGAGGTGTAATGT
Spdef	GGGAGAATGAGGTGTAATGTAACTTGGAACCCCAGCCACCCTTGACTGCTG
Spdef	GGGAGAATGAGGTGTAATGTAGCCTCCAGTCTGTGCCATGCATAGCCAGAC
Spdef	GTGCTGAGTCCTCAATTTTGAAGATGCCTTAGGGAGAATGAGGTGTAATGT
Spdef	GGGAGAATGAGGTGTAATGTAAAGCTTGCAGGCCGTCTCAATATCTTTCAG
Spdef	GGGAGAATGAGGTGTAATGTATCTCCGTCCCTGTTCGTGGTGCCACATCTG
Spdef	GGGAGAATGAGGTGTAATGTATCGTCGGGATACATGTTAAAGTAAGAGAGG
Spdef	ATGCAGTACATCCCCACCCAAGGGTGCACGAGGGAGAATGAGGTGTAATGT
Spdef	GGGAGAATGAGGTGTAATGTACTCTAGCGAGTGCTCATCCAACGTGCTCCC
Spdef	CCAGTCCCCAGGGTCTGCTGTGATGTTCAGAGGGAGAATGAGGTGTAATGT
Spdef	GGGAGAATGAGGTGTAATGTAACAAATTGGTAGACAAGGCGCTGAGAGATG
Spdef	CTGACTTGGTCCAGTCCCTGTGTGCTGTAGAGGGAGAATGAGGTGTAATGT
Spdef	GGGAGAATGAGGTGTAATGTACATAGCTGTGGGGCTTGAGCAGCAGTTCTT
Spdef	CAGAGACCAGTGACATCACTGTCCGGTGAGAGGGAGAATGAGGTGTAATGT
Spdef	GGGAGAATGAGGTGTAATGTAAAGGGTGCACGCTGACGGAACTGTTCCTCG
Spdef	GGGAGAATGAGGTGTAATGTAACCACCCTAAGCACTTGGAACCCCAGCCAC
Spdef	GGGAGAATGAGGTGTAATGTATGTCCGGTGAGCTGACTTGGTCCAGTCCCT
Spdef	GGGAGAATGAGGTGTAATGTATTTGGCGACCCAGCTGCTATCGTCGGGATA
Spdef	GGGAGAATGAGGTGTAATGTACACAGTCCAAGCCCGGTTCCGTTTGTGAAC
Spdef	GGGAGAATGAGGTGTAATGTAAACGTGCTCCCAGAGGCCTGGCTGTCAATG
Spdef	GGGAGAATGAGGTGTAATGTAAGCTCAGGGTCACTGCTGGGTCTCAGTCAG
Spdef	GGGAGAATGAGGTGTAATGTATTCGTGGTGCCACATCTGGGAACAGTAGCA
Spdef	GGGAGAATGAGGTGTAATGTACTGCTTCCGTTAGCCGCCTGCTGTCAGAAG
Spdef	GGGAGAATGAGGTGTAATGTAAATCCTAGCTCCCTCGATCTTCCTGGGGCC
Spdef	GGGAGAATGAGGTGTAATGTAGTGTTCTGTCCATAAAAGCCACTTCTGCAC
Spdef	GGGAGAATGAGGTGTAATGTAGTGTGCTGTAGGTGGTTCCCCCAGGAATTC
Spdef	GGGAGAATGAGGTGTAATGTATGTCCAGGTGGGCATGCAGTACATCCCCAC
Spdef	GGGAGAATGAGGTGTAATGTACTTAGCACCATGCCAGATATGGTACAGGAT
Spdef	GGGAGAATGAGGTGTAATGTATGTGGCAGGAGCAGAGACCAGTGACATCAC
Spdef	GGGAGAATGAGGTGTAATGTATGAGGCCTCAGGCCTGCAGGTCTATAGGCA
Spdef	GGGAGAATGAGGTGTAATGTATAGCCGCCTGCTGTCAGAAGAGTCGTCCGT
Spdef	GGGAGAATGAGGTGTAATGTACATTGCTCCTGATGCTGCCTTCTCCGTCCC
Spdef	GGGAGAATGAGGTGTAATGTACCATCGATTGCACCTGCTCTAGCGAGTGCT
Spdef	GGGAGAATGAGGTGTAATGTATGAAGATGCCTTTCTCCTTGTTGAGCCAGC
Spdef	GGGAGAATGAGGTGTAATGTACTGCTGTGATGTTCAGAAGCTTGCAGGCCG
Spdef	GGGAGAATGAGGTGTAATGTAGACTAGGACTCCATTCCTGCTTCTCAGGGC
Spdef	GGGAGAATGAGGTGTAATGTATCTCAATATCTTTCAGGACCTCGCCCACAA
Spdef	GGGAGAATGAGGTGTAATGTAGACTTCCAGATGTCCAGGTGGGCATGCAGT
Spdef	GGGAGAATGAGGTGTAATGTACTGGCTTCCCAACGCAGGGTACAGACATCT
