# Supplementary material for: Metabolic adaptations direct cell fate during tissue regeneration
Source: Nature. 2025 Jun 11;643(8071):468–77. doi: 10.1038/s41586-025-09097-6 (PMC12240837; doi:10.1038/s41586-025-09097-6)
Supplement: Supplementary file 6 — Panel for Comet/ Lunaphore mouse FFPE tissue - List of markers and antibodies used for multiplexed imaging on formalin-fixed paraffin-embedded (FFPE) mouse tissues. [file 41586_2025_9097_MOESM6_ESM.xlsx]

## Sheet: Mouse_FFPE_Panel
Supplementary Table 4	COMET Lunaphore Mouse Panel
Antibody	Host species	Clone/ Catalog number	Company	Primary dilution	Secondary antibody	Company	Secondary dilution	Lunaphore settings
Atho1	Rabbit	21215-1-AP	Proteintech	1_100	Rabbit _AF647	Invitrogen	1_200	Increase incubation time
Cd3	Rabbit	ab5690	Abcam	1_100	Rabbit _AF647	Invitrogen	1_200	Default settings
Sma	Rabbit	ab5694	Abcam	1_400	Rabbit _AF647	Invitrogen	1_200	Default settings
F480	Rabbit	D2S9R	Cell Signaling	1_100	Rabbit _AF647	Invitrogen	1_200	Default settings
Ogdh	Rabbit	15212-1-AP	Proteintech	1_200	Rabbit _AF647	Invitrogen	1_200	Default settings
5hmC	Rabbit	39769	Active Motif	1_150	Rabbit _AF647	Invitrogen	1_200	Default settings
CC3	Rabbit	D175/ 5A1E	Cell Signaling	1_100	Rabbit _AF647	Invitrogen	1_200	Increase incubation time
MPO	Rabbit	Ab9535	Abcam	1_150	Rabbit _AF647	Invitrogen	1_200	Default settings
Ephb2	Rabbit	ab252935	Abcam	1_100	Rabbit _AF647	Invitrogen	1_200	Default settings
Cd31	Rabbit	ab28364	Abcam	1_50	Rabbit _AF647	Invitrogen	1_200	Default settings
p53	Rabbit	CM5	Leica	1_100	Rabbit _AF647	Invitrogen	1_200	Increase incubation time
Muc2	Rabbit	PA5-21329	Invitrogen	1_500	Rabbit _AF647	Invitrogen	1_200	Default settings
Axin2	Rabbit	ab32197	Abcam	1_100	Rabbit _AF647	Invitrogen	1_200	Default settings
Ki67	Mouse	550609	BD Pharmigen	1_100	Mouse AF_555	Invitrogen	1_400	Default settings
Cd4	Rat	4SM95	eBiosciences	1_100	Rat AF_555	Invitrogen	1_400	Increase incubation time
B220	Rat	RA3-6B2	BioLegend	1_100	Rat AF_555	Invitrogen	1_400	Default settings
PanCK	Mouse	AE1/AE3	Abcam	1_50	Mouse AF_555	Invitrogen	1_400	Default settings
Cd8	Rat	4SM15	eBiosciences	1_100	Rat AF_555	Invitrogen	1_400	Increase incubation time
bCat	Mouse	610154	BD Pharmigen	1_100	Mouse AF_555	Invitrogen	1_400	Default settings
LMNB1	Mouse	a11	Santacruz	1_300	Mouse AF_555	Invitrogen	1_400	Default settings
Conjugated antibodies	Host species	Clone/ Catalog number	Company	Primary dilution	Secondary antibody	Company	Secondary dilution	Lunaphore settings
CD68	Rabbit	E3O7V	Cell signaling	1_100				Default settings
Dapi	Dilution: 1_1000	Settings: 50ms expossure time
Figure legend:	The antibodies, along with their dilutions and experimental conditions used for FFPE Comet assays, are detailed in the corresponding table, including information on antibody target, source, catalog number, dilution factor, incubation times, and temperatures.
