# Supplementary material for: Metabolic adaptations direct cell fate during tissue regeneration
Source: Nature. 2025 Jun 11;643(8071):468–77. doi: 10.1038/s41586-025-09097-6 (PMC12240837; doi:10.1038/s41586-025-09097-6)
Supplement: Supplementary file 7 — Panel for CellDive human FFPE tissue microarray - List of markers and antibodies used for multiplexed imaging on human FFPE tissue microarrays using CellDive technology. [file 41586_2025_9097_MOESM7_ESM.xlsx]

## Sheet: CellDive_Human_Panel
Supplementary Table 5	CellDive human panel
Marker	Brand/Company	Catalogue #	Clone	Host	Dilution	Conjugated Fluorophore	Conditions
aSMA	Cell Signaling CST	34105S	D4K9N	Rabbit	1/50:	Alexa Fluor® 488	Overnight inclubation
CD3Ɛ	Cell Signaling CST	57869BC	D7A6E	Rabbit	1/100	Alexa Fluor® 555	Overnight inclubation
CD163	Cell Signaling CST	39093BC	D6U1J	Rabbit	1/100	Alexa Fluor® 647	Overnight inclubation
Vimentin	R&D Systems	# 280618	IC2105S	Rat	1/300	Alexa Fluor® 750	Overnight inclubation
Hnf4a	CST	31059	C11F12	Rabbit	1/100	Alexa Fluor® 647	Self conjugated (Sodium free/ BSA free) Overnight inclubation
Muc2	Santa Cruz	sc-7314	sc-7314 AF488	Mouse	1/100	Alexa Fluor® 488	Overnight inclubation
CD8A	Cell Signaling CST	77909S	D8A8Y	Rabbit	1/100	Alexa Fluor® 555	Overnight inclubation
CD45	CST	19744S	D9M8I	Rabbit	1/50:	Alexa Fluor® 647	Overnight inclubation
CD31 (Pecam-1)	Cell Signaling CST	61255S	89C2	Mouse	1/50:	Alexa Fluor® 555	Overnight inclubation
CD56	Cell Signaling CST	50831BC	E7X9M	Rabbit	1/100	Alexa Fluor® 647	Overnight inclubation
CC3	Cell Signaling CST	97774S	D3E9	Rabbit	1/100	Alexa Fluor® 750	Overnight inclubation
PANCK	ThermoFisher	53-9003-82	AE1/AE3	Mouse	1/100	Alexa Fluor® 488	Overnight inclubation
CD68	Cell Signaling CST	23308S	D4B9C	Rabbit	1/50:	Alexa Fluor® 555	1 hr RT
CD11B	Cell Signaling CST	79750S	D6X1N	Rabbit	1/100	Alexa Fluor® 647	1 hr RT
MPO	R&D Systems	AF3667		Goat	1/100	anti-Goat Alexa Fluor® 488	Overnight inclubation
Cd11c	Invitrogen	58-0114-80	N418	Hamster	1/100	Alexa Fluor® 555	Overnight inclubation
p53	BD		DO-1	Mouse	1/100	anti Mouse Alexa Fluor® 750	Overnight inclubation
Ki67	BD Pharmingen	558617	B56	Rabbit	1/50:	Alexa Fluor® 555	Overnight inclubation
Marker	Brand/Company	Catalogue #	Clone	Host	Dilution	Secondary antibody	Secondary dilution	Conditions
Ogdh	ProteinTech	15212-1-AP		Rabbit	1/100	anti Rabbit Alexa Fluor® 647	1/500	Primary + secondary (4hr cold)
Beta-Catenin	BD Biosciences	610153	14/Beta-Catenin (RUO)	Mouse	1/100	anti-Mouse Alexa Fluor® 750	1/500	Primary + secondary (Overnight inclubation)
cd4	ThermoFisher	14-9766-82	4SM95	Rat	1/100	anti-Rat Alexa Fluor® 488	1/500	Primary + secondary (Overnight inclubation)
5hmC	ActiveMotif	39769		Rabbit	1/50:	anti Rabbit Alexa Fluor® 647	1/500	Primary + secondary (Overnight inclubation)
gH2AX	Sigma	05-636	JBW301	Mouse	1/100	anti-Mouse Alexa Fluor® 750	1/500	Primary + secondary (Overnight inclubation)
Figure legend:	The antibodies, along with their dilutions and experimental conditions used for FFPE Cell Dive assays in human tissue microarrays, are detailed in the corresponding table, including information on antibody target, source, catalog number, dilution factor, incubation times, and temperatures.
