# Supplementary material for: Metabolic adaptations direct cell fate during tissue regeneration
Source: Nature. 2025 Jun 11;643(8071):468–77. doi: 10.1038/s41586-025-09097-6 (PMC12240837; doi:10.1038/s41586-025-09097-6)
Supplement: Supplementary file 8 — Plasmids maps and shRNA/ cDNA sequences - Detailed maps of plasmids and sequences for shRNA and cDNA constructs used in the study. [file 41586_2025_9097_MOESM8_ESM.xlsx]

## Sheet: Vector design
Supplementary Table 6	Vector design			Figure legend:	Reporter constructs for the Ogdh promoter containing either wild-type (WT) or mutated (Mut) Hnf4 binding sites (top row) were used together with control shRNA (shREN) or combined Hnf4a/g shRNA to silence Hnf4 transcription factors (bottom row).
		-
