# Supplementary material for: Metabolic adaptations direct cell fate during tissue regeneration
Source: Nature. 2025 Jun 11;643(8071):468–77. doi: 10.1038/s41586-025-09097-6 (PMC12240837; doi:10.1038/s41586-025-09097-6)
Supplement: Supplementary file 9 — Loci-targeted 5mC/ 5hmC primers - List of primers designed for targeted analysis of 5mC and 5hmC modifications at specific genomic loci. [file 41586_2025_9097_MOESM9_ESM.xlsx]

## Sheet: Sheet1
Supplementary Table 7	Loci-targeted 5mC/ 5hmC primers			Figure legend	Locus-specific primers for 5mC and 5hmC analysis were designed to assess hydroxymethylation levels at the Spdef locus in mice with Ogdh knockdown (shOgdh) or following αKG treatment.
Name	Sequence	Scale	Purification
1.1a Spdef	TAAGGGTTAATTAGGAGTTGTTTGC	25nm	STD
1.1b Spdef	AAAAAACAAAACGAACAAATAAACG	25nm	STD
1.1c Spdef	TAATTAGGAGTTGTTTGTGG	25nm	STD
1.1d Spdef	AAAACAAAACAAACAAATAAACAAA	25nm	STD
1.2a Spdef	TAAGGGTTAATTAGGAGTTGTTTGC	25nm	STD
1.2b Spdef	AAAAAACAAAACGAACAAATAAACG	25nm	STD
1.2c Spdef	TAATTAGGAGTTGTTTGTGG	25nm	STD
1.2d Spdef	AAACAAAACAAACAAATAAACAAA	25nm	STD
1.3a Spdef	TAAGGGTTAATTAGGAGTTGTTTGC	25nm	STD
1.3b Spdef	AAAACAAAACGAACAAATAAACGA	25nm	STD
1.3c Spdef	TAATTAGGAGTTGTTTGTGG	25nm	STD
1.3d Spdef	AAAACAAAACAAACAAATAAACAAA	25nm	STD
1.4a Spdef	TAAGGGTTAATTAGGAGTTGTTTGC	25nm	STD
1.4b Spdef	AAACAAAACGAACAAATAAACGAA	25nm	STD
1.4c Spdef	TAATTAGGAGTTGTTTGTGG	25nm	STD
1.4d Spdef	AAAACAAAACAAACAAATAAACAAA	25nm	STD
1.5a Spdef	TAAGGGTTAATTAGGAGTTGTTTGC	25nm	STD
1.5b Spdef	AAAAACAAAACGAACAAATAAACG	25nm	STD
1.5c Spdef	TAATTAGGAGTTGTTTGTGG	25nm	STD
1.5d Spdef	AAAACAAAACAAACAAATAAACAAA	25nm	STD
2.1a Spdef	TAAGGGTTAATTAGGAGTTGTTTGC	25nm	STD
2.1b Spdef	AAAAAACAAAACGAACAAATAAACG	25nm	STD
2.1c Spdef	TAATTAGGAGTTGTTTGTGG	25nm	STD
2.1d Spdef	AAAACAAAACAAACAAATAAACAAA	25nm	STD
2.2a Spdef	TAAGGGTTAATTAGGAGTTGTTTGC	25nm	STD
2.2b Spdef	AAAAAACAAAACGAACAAATAAACG	25nm	STD
2.2c Spdef	TAATTAGGAGTTGTTTGTGG	25nm	STD
2.2d Spdef	AAACAAAACAAACAAATAAACAAA	25nm	STD
2.3a Spdef	TAAGGGTTAATTAGGAGTTGTTTGC	25nm	STD
2.3b Spdef	AAAACAAAACGAACAAATAAACGA	25nm	STD
2.3c Spdef	TAATTAGGAGTTGTTTGTGG	25nm	STD
2.3d Spdef	AAAACAAAACAAACAAATAAACAAA	25nm	STD
2.4a Spdef	TAAGGGTTAATTAGGAGTTGTTTGC	25nm	STD
2.4b Spdef	AAACAAAACGAACAAATAAACGAA	25nm	STD
2.4c Spdef	TAATTAGGAGTTGTTTGTGG	25nm	STD
2.4d Spdef	AAAACAAAACAAACAAATAAACAAA	25nm	STD
2.5a Spdef	TAAGGGTTAATTAGGAGTTGTTTGC	25nm	STD
2.5b Spdef	AAAAACAAAACGAACAAATAAACG	25nm	STD
2.5c Spdef	TAATTAGGAGTTGTTTGTGG	25nm	STD
2.5d Spdef	AAAACAAAACAAACAAATAAACAAA	25nm	STD
3.1a Spdef	TAAGGGTTAATTAGGAGTTGTTTGC	25nm	STD
3.1b Spdef	AAAAAACAAAACGAACAAATAAACG	25nm	STD
3.1c Spdef	TAATTAGGAGTTGTTTGTGG	25nm	STD
3.1d Spdef	AAAACAAAACAAACAAATAAACAAA	25nm	STD
3.2a Spdef	TAAGGGTTAATTAGGAGTTGTTTGC	25nm	STD
3.2b Spdef	AAAAAACAAAACGAACAAATAAACG	25nm	STD
3.2c Spdef	TAATTAGGAGTTGTTTGTGG	25nm	STD
3.2d Spdef	AAACAAAACAAACAAATAAACAAA	25nm	STD
3.3a Spdef	TAAGGGTTAATTAGGAGTTGTTTGC	25nm	STD
3.3b Spdef	AAAACAAAACGAACAAATAAACGA	25nm	STD
3.3c Spdef	TAATTAGGAGTTGTTTGTGG	25nm	STD
3.3d Spdef	AAAACAAAACAAACAAATAAACAAA	25nm	STD
3.4a Spdef	TAAGGGTTAATTAGGAGTTGTTTGC	25nm	STD
3.4b Spdef	AAACAAAACGAACAAATAAACGAA	25nm	STD
3.4c Spdef	TAATTAGGAGTTGTTTGTGG	25nm	STD
3.4d Spdef	AAAACAAAACAAACAAATAAACAAA	25nm	STD
3.5a Spdef	TAAGGGTTAATTAGGAGTTGTTTGC	25nm	STD
3.5b Spdef	AAAAACAAAACGAACAAATAAACG	25nm	STD
3.5c Spdef	TAATTAGGAGTTGTTTGTGG	25nm	STD
3.5d Spdef	AAAACAAAACAAACAAATAAACAAA	25nm	STD
