# Supplementary material for: Metabolic adaptations direct cell fate during tissue regeneration
Source: Nature. 2025 Jun 11;643(8071):468–77. doi: 10.1038/s41586-025-09097-6 (PMC12240837; doi:10.1038/s41586-025-09097-6)
Supplement: Supplementary file 10 — Gene signatures - Curated gene signatures used in transcriptomic analyses, including relevant pathway annotations. [file 41586_2025_9097_MOESM10_ESM.xlsx]

## Sheet: Gene_Signatures
Supplementary Table 8	Gene signatures			Figure legend:	Gene signatures used for heatmap analysis in this study are listed in the corresponding table, including the gene sets, their sources (published datasets or curated lists), and the biological processes or pathways they represent.
Proliferation	LateTA	Lgr5	Paneth	Goblet	NOTCH_Hallmarks	Cluster 1_EntZonation	Cluster 2_EntZonation	LateTA_EntZonation_Bottom_Top	LateTA_EntZonation_Top_bottom	Secretory	Paneth_cell_2	TF_CRYPT_ALL	TF_CRYPT_EARLY	Wnt_GSEA	KEGG_Wnt_Pathway
2700099c18rik	1810022c23rik	4933406c10rik	Lyz1	Gfi1	Aph1a	0610007P14Rik	0610012G03Rik	1810022c23rik	1810011O10Rik	Lyz1	Defa5	Atoh1	Atoh1	Actb	Apc
2810408b13rik	2010106e10rik	9130000000000000	Fgfrl1	Scin	Arrb1	1110008F13Rik	1110001J03Rik	2010106e10rik	2010003K11Rik	Fgfrl1	Mmp7	Hes1	Hes1	Apc	Apc2
2810442i21rik	2210403k04rik	A730054j21rik	Pla2g2f	Adgre5	Ccnd1	1500011K16Rik	1700020I14Rik	2210403k04rik	2010107G12Rik	Pla2g2f	Agr2	Gfi1	Gfi1	Axin1	Axin1
2810454l23rik	Ace	A930009a15rik	Klf15	Klf4	Cul1	1810037I17Rik	2010107E04Rik	Ace	2010109I03Rik	Klf15	Defa1	Sox9	Neurog3	B2m	Axin2
3110040m04rik	Ace2	Abtb2	Dkk3	Rab3d	Dll1	1810043H04Rik	2210407C18Rik	Ace2	2200002D01Rik	Dkk3	Defa6	Neurog3	Notch1	Bcl9	Btrc
4930513n10rik	Adh4	Afap1l1	Hspb8	Tspan13	Dtx1	2310036O22Rik	2410015M20Rik	Adh4	2810474O19Rik	Hspb8	Csf2	Notch1	Notch2	Btrc	Cacybp
4933439c10rik	Ai317395	Agr3	Fam46c	Dnajc3	Dtx2	2700094K13Rik	2610507B11Rik	Ai317395	4930539E08Rik	Fam46c	Lyz	Notch2	Spdef	Ccn4	Camk2a
9430037o13rik	Ai481121	Akr1d1	Defb1	Creld2	Dtx4	2810417H13Rik	2610528J11Rik	Ai481121	9130230L23Rik	Defb1	Pla2g2a	Spdef	Stk11	Ccnd1	Camk2b
Aen	Akp3	Angpt2	Fzd9	Grk2	Fbxw11	2810428I15Rik	2700060E02Rik	Akp3	AA986860	Fzd9	Prss1	Stk11	Elf3	Ccnd2	Camk2d
Alms1	Akr1b7	Apcdd1	Samd5	Gsn	Fzd1	Abracl	Aadac	Akr1b7	Abhd17c	Samd5	Guca2b	Foxa1	Ogdh	Ccnd3	Camk2g
Ankrd26	Aldh1a1	Arl4c	Lyz1	Dnajc10	Fzd5	Acat1	Acaa2	Aldh1a1	Abhd2	Lyz1	Lyz1	Foxa2	Cdx2	Csnk1a1	Ccnd1
Anln	Anpep	Ascl2	Sync	Creb3l1	Fzd7	Acp1	Aco2	Anpep	Abi1	Sync	Reg3b	Klf4		Csnk1d	Ccnd2
Aqp4	Apoa4	Asgr1	Dll3	Pck1	Hes1	Aldh1b1	Acot13	Apoa4	Acsl3	Dll3	Muc2	Dll1		Csnk1g1	Ccnd3
Asf1b	Apoc2	Asgr2	Cd244	Zbp1	Heyl	Alyref	Acp5	Apoc2	Actg1	Cd244	Clca1	Elf3		Csnk2a1	Cer1
Aspm	Apoc3	Axin2	Fgfrl1	Tspan1	Jag1	Amica1	Acy1	Apoc3	Actr2	Fgfrl1	Guca2a	Ogdh		Ctbp1	Chd8
Atad2	Asah2	B230114p17rik	Copz2	Fam114a1	Kat2a	Anapc11	Adipor1	Asah2	Ada	Copz2	Reg3g	Cdx2		Ctbp2	Chp1
Atad5	Bst1	Bcl2	Clps	P2rx4	Lfng	Anapc5	Aes	Bst1	Adh6a	Clps	Itln1			Ctnnb1	Chp2
Atic	C11orf86	Bex1	Habp2	Etnk1	Maml2	Ankrd11	Ago2	C11orf86	Adss	Habp2	Retnlb			Ctnnbip1	Crebbp
Au016916	C6orf145	Bex4	Pnliprp2	Eif2ak3	Notch1	Anp32a	Ahcyl2	C6orf145	Aff4	Pnliprp2	Ang 4.00			Cxxc4	Csnk1a1
Au020206	Cd36	Bhlhb9	Reg4	Gcnt3	Notch2	Anp32b	Ak2	Cd36	Ahnak	Reg4	Gpx2			Daam1	Csnk1a1l
Aurka	Ceacam20	Braf	Pla2g2f	Tmed3	Notch3	Ap1s1	Akr1a1	Ceacam20	Aim1l	Pla2g2f	Lgals2			Dixdc1	Csnk1e
Aurkb	Chp2	Cap2	Slc30a2	Hspa13	Ppard	Arglu1	Akr1c13	Chp2	Anxa2	Slc30a2	Spink4			Dkk1	Csnk2a1
Bag2	Cidec	Casp12	Klf15	Slc22a15	Prkca	Arid1a	Akr7a5	Cidec	Aplp1	Klf15	Fabp4			Dvl1	Csnk2a2
Bard1	Clec2d	Cbs	Dkk3	Hid1	Psen2	Arpc1a	Aldh18a1	Clec2d	Apoa1	Dkk3	Cfd			Dvl2	Csnk2b
Bbs7	Clic5	Ccdc3	Ints6l	Kcnh3	Psenen	Arpc1b	Aldh9a1	Clic5	Apoa4	Ints6l	Adipoq			Ep300	Ctbp1
Bckdhb	Cml5	Ccdc46	Thbs1	Gcc2	Rbx1	Arpc3	Aldoa	Cml5	Apobec1	Thbs1	Pnliprp2			Fbxw11	Ctbp2
Bcl7a	Cndp1	Ccnd3	Hspb8	Tmco3	Sap30	Arpc4	Anapc13	Cndp1	Apoc3	Hspb8	Dmbt1			Fbxw2	Ctnnb1
Blm	Creb3l3	Chst11	Pnliprp1	Osbpl2	Skp1	Arpp19	Ap1ar	Creb3l3	Apol7a	Pnliprp1	Nod2			Fbxw4	Ctnnbip1
Brca1	Cubn	Chst2	Fam46c	Dap	St3gal6	Atp2a2	Ap2m1	Cubn	Apol9a	Fam46c	Lgr4			Fgf4	Cul1
Bub1	Cyp2b6	Cib2	Defb1	Sec24d	Tcf7l2	Atp5g2	Ap2s1	Cyp2b6	Apol9b	Defb1	Ripk2			Fosl1	Cxxc4
Bub1b	Cyp2c44	Clu	Fzd9	Galnt12	Wnt2	Atp6v1f	Ap3s1	Cyp2c44	Aqp7	Fzd9	Tlr5			Foxn1	Daam1
C12orf48	Cyp2c68	Cyp2e1	Sntb1	Pacsin1	Wnt5a	Aurkaip1	Aprt	Cyp2c68	Arf4	Sntb1	Wnt3			Frat1	Daam2
C14orf106	Cyp2d26	Dgkg	Samd5	Plaur		AY036118	Arg2	Cyp2d26	Arfgap3	Samd5	Kcnn4			Frzb	Dkk1
C14orf143	Cyp2d6	Dlgap1	Ang4	Zg16		Bag1	Arl6ip1	Cyp2d6	Arhgef16	Ang4	Rap1a			Fshb	Dkk2
C15orf23	Cyp3a4	Dync2h1	Lyz1	D630039A03Rik		Banf1	Arpc5	Cyp3a4	Arhgef5	Lyz1	Atg16l1			Fzd1	Dkk4
C15orf42	Cyp3a43	E230029c05rik	Defa21	Ggcx		Birc5	Atox1	Cyp3a43	Arl14	Defa21	Wnt9b			Fzd2	Dvl1
C16orf48	Cyp3a7	E330027m22rik	Gm7325	Fry		Bola2	Atp5a1	Cyp3a7	Arl5a	Gm7325	Dll4			Fzd3	Dvl2
C17orf53	Dnase1	Epha4	Cd244	Rcan3		Bola3	Atp5b	Dnase1	Asap1	Cd244	Il4r			Fzd4	Dvl3
C1orf112	Dpep1	Esrrg	Fgfrl1	Cracr2a		Brk1	Atp5c1	Dpep1	Atf3	Fgfrl1	Il4ra			Fzd5	Ep300
C1orf135	Egln3	Expi	Clps	Gmppb		Btf3	Atp5d	Egln3	Atf4	Clps	Tlr9			Fzd6	Fbxw11
C21orf91	Emp1	Fam115a	Habp2	Ang		Bzw1	Atp5e	Emp1	Atp10b	Habp2	Ctnnb1			Fzd7	Fosl1
C3orf26	Enpp3	Fam188b	Pnliprp2	Dnajc3		C1qbp	Atp5f1	Enpp3	Azin1	Pnliprp2	Dll1			Fzd8	Frat1
C4orf21	F3	Fam20c	Hspb8	Sec24d		Atp5g1	Arpc2	Bach1	Hspb8	TM4SF20	Sox9			Gapdh	Frat2
C6orf150	Fam3b	Fam43a	Pnliprp1	Fam114a1		Caprin1	Atp5g3	Fam3b	Baiap2l1	Pnliprp1	Defa23			Gsk3a	Fzd1
C6orf167	Fmo5	Fam49a	Defb1	Eif2ak3		Carhsp1	Atp5h	Fmo5	Bcar1	Defb1	Defa3			Gsk3b	Fzd10
C6orf173	G6pc	Fam64a	Gm7325	S100a6		Cbx1	Atp5j	G6pc	Bdh2	Gm7325	Defa26			Hprt1	Fzd2
C8orf79	Gda	Fam65b	Hspb8	Scin		Cbx3	Atp5j2	Gda	Bhlhe40	Hspb8	Defa17			Jun	Fzd3
Casc5	Gde1	Fgfr4	Cd244	Calr		Cbx5	Atp5k	Gde1	Bnip3l	Cd244	Mptx2			Kremen1	Fzd4
Casp12	Gdpd2	Fmnl2	Lyz1	St3gal1		Ccdc12	Atp5l	Gdpd2	Btg1	Lyz1	Defa21			Lef1	Fzd5
Cbx6	Ggt1	Fscn1	Gm7325	H13		Ccdc124	Atp5o	Ggt1	Btg2	Gm7325	Defa22			Lrp5	Fzd6
Ccbe1	Hsd17b6	Fstl1	Slc30a2	Dnajc3		Ccdc34	Atp6v0a2	Hsd17b6	C130074G19Rik	Slc30a2	Defa24			Lrp6	Fzd7
Ccdc14	Ifit1	Gper	Dll3	B3gnt5		Ccl28	Atp6v0b	Ifit1	Cab39	Dll3	Mptx1			Myc	Fzd8
Ccdc18	Ifit1l	Gpr126	Cd244	Slc17a9		Ccnd1	Atp6v0e	Ifit1l	Capns1	Cd244	Klf15			Nkd1	Fzd9
Ccdc99	Igsf9	Gramd1a	Fgfrl1	Syvn1		Ccnd2	Atpif1	Igsf9	Casp8	Fgfrl1	Defa20			Nlk	Gsk3b
Ccna2	Il18	Gzma	Copz2	Tfcp2l1		Cct2	Atxn7l3b	Il18	Cast	Copz2	Atoh1			Pitx2	Jun
Ccne1	Il33	Hnmt	Clps	Hspa5		Cct3	B4galnt1	Il33	Ccbl1	Clps	Hes1			Porcn	Lef1
Ccnf	Kiaa1919	Id2	Habp2	Zbp1		Bad	Calm3	Ccdc71l	Habp2	GFI1				Ppp2ca	Lrp5
Cdc2	Krt20	Igfbp4	Pnliprp2	Tspan1		Cct5	Baiap2l2	Krt20	Ccng2	Pnliprp2				Ppp2r1a	Lrp6
Cdc45l	Lct	Il17rd	Reg4	Hgfac		Cct7	BC031181	Lct	Ccnl1	Reg4				Pygo1	Map3k7
Cdc6	Leap2	Irs1	Pla2g2f	Fam114a1		Cct8	Bcap31	Leap2	Ccser2	Pla2g2f				Rhou	Mapk10
Cdc7	Loc728588	Kiaa1199	Klf15	Mfsd7a		Cd24a	Bche	Loc728588	Cd55	Klf15				Rpl13a	Mapk8
Cdca2	Lrrc19	Kif12	Dkk3	Etnk1		Cdc37	Bpnt1	Lrrc19	Cd63	Dkk3				Senp2	Mapk9
Cdca5	Maf	Kif26b	Ints6l	Ern2		Cdca3	Bri3	Maf	Cdc42bpb	Ints6l				Sfrp1	Mmp7
Cdca7l	Mafb	Klhl13	Itln1	Eif2ak3		Cdk2ap2	Bri3bp	Mafb	Cdc42ep5	Itln1				Sfrp4	Myc
Cdk2	Mall	Ldhb	Thbs1	C2cd2l		Cdk4	Bsg	Mall	Cdc42se2	Thbs1				Slc9a3r1	Nfat5
Celsr2	Mep1b	Lect2	Hspb8	Gcnt3		Cdv3	C1d	Mep1b	Cdc73	Hspb8				Sox17	Nfatc1
Cenpa	Mgat4c	Lgr5	Pnliprp1	Hspa13		Cdx1	Calm2	Mgat4c	Cdh1	Pnliprp1				Tbxt	Nfatc2
Cenpe	Mocos	Limch1	Fam46c	Ramp1		Celf1	Calr	Mocos	Cdkn1a	Fam46c				Tcf7	Nfatc3
Cenpf	Mogat2	Loc100132413	Fzd9	Slc12a8		Cenpa	Canx	Mogat2	Ceacam18	Fzd9				Tcf7l1	Nfatc4
Cenpi	Nat8	Macc1	Sntb1	Gcc2		Cenpw	Capza1	Nat8	Ceacam20	Sntb1				Tle1	Nkd1
Cenpn	Nlrp9	Marveld1	Samd5	Osbpl2		Chchd1	Car4	Nlrp9	Cebpg	Samd5				Tle2	Nkd2
Cenpp	Oas3	Mdfic	Ang4	Plaur		Churc1	Casp1	Oas3	Cflar	Ang4				Tle5	Nlk
Cep192	Osgin1	Mex3a	Lyz1	Fry		Casp6	Cfl1	Cggbp1	Lyz1					Wif1	Plcb1
Cep55	Ostalpha	Mipol1	Defa21	Stx17		Clint1	Ccl25	Ostalpha	Cgn	Defa21				Wnt1	Plcb2
Cep76	Ostbeta	Mnx1	Mptx2	Gmppb		Cluh	Cd164	Ostbeta	Chmp1a	Mptx2				Wnt10a	Plcb3
Cep97	Otop3	Mpp3	Gm7325	Ang		Cmc2	Cd2ap	Otop3	Chmp2a	Gm7325				Wnt11	Plcb4
Chaf1b	Papss2	Mylk3	Cd244	Selenom		Cnbp	Cd47	Papss2	Chmp3	Cd244				Wnt16	Porcn
Chek1	Pck1	Nav1	Clps	Fhl1		Cotl1	Cd81	Pck1	Chmp4b	Clps				Wnt2	Ppard
Chtf18	Pfkp	Notch4	Cd244	Syt7		Cox20	Cdkn2b	Pfkp	Chmp4c	Cd244				Wnt2b	Ppp2ca
Ckap2l	Plb1	Nr2e3	Copz2	Hspa5		Cox7a2l	Cds1	Plb1	Chp1	Copz2				Wnt3	Ppp2cb
Cklf	Plekhg6	Nrp1	Clps	Chrm1		Cps1	Cdx2	Plekhg6	Cidec	Clps				Wnt3a	Ppp2r1a
Cks1b	Prrx1	Odz4	Habp2	Slc22a15		Csrp2	Cenpv	Prrx1	Clca4a	Habp2				Wnt4	Ppp2r1b
Clca4	Ptk6	P4htm	Klf15	Nipal2		Ces1f	Cndp2	Cldn23	Klf15					Wnt5a	Ppp2r5a
Clspn	Rab30	Pcdh8	Dkk3	Syt7		Ctbp1	Chchd10	Rab30	Cldn3	Dkk3				Wnt5b	Ppp2r5b
Cnn3	Rdh16	Pgc	Thbs1	Gcc2		Cuta	Chchd2	Rdh16	Cldn4	Thbs1				Wnt6	Ppp2r5c
Cp110	Reg3a	Pi3	Hspb8	Osbpl2		Cyba	Chchd3	Reg3a	Cldn7	Hspb8				Wnt7a	Ppp2r5d
Ctps	Rhoc	Pik3ip1	Pnliprp1	Rcan3		Dazap1	Chchd4	Rhoc	Clic1	Pnliprp1				Wnt7b	Ppp2r5e
Cyp39a1	Saa2	Plp1	Defb1	Cracr2a		Dctpp1	Chchd7	Saa2	Clic4	Defb1				Wnt8a	Ppp3ca
D17h6s56e-5	Slc13a1	Ptgds	Gm7325	Atoh1		Ddost	Chpt1	Slc13a1	Clk1	Gm7325				Wnt9a	Ppp3cb
Dach1	Slc13a2	Pxdn	Habp2	S100a6		Ddx39b	Cisd1	Slc13a2	Clrn3	Habp2					Ppp3cc
Dcaf12l1	Slc15a1	Rassf10	Lyz1	Scin		Dek	Cisd2	Slc15a1	Cmip	Lyz1					Ppp3r1
Dck	Slc23a1	Rassf4	Gm7325	Adgre5		Dhx15	Cisd3	Slc23a1	Coq10b	Gm7325					Ppp3r2
Dctd	Slc25a45	Rassf5	Mmp7	Klf4		Dmbt1	Cldnd1	Slc25a45	Cox6b2	Mmp7					Prickle1
Ddx11	Slc26a3	Rgmb	Samd5	Fkbp11		Dnajc15	Clta	Slc26a3	Crb3	Samd5					Prickle2
Depdc1	Slc26a6	Rgs19	Dll3	Rasa4		Dph3	Cmbl	Slc26a6	Creb3l3	Dll3					Prkaca
Diaph3	Slc2a2	Rgs7bp	Sync	Kdelr3		Dpm3	Cnih1	Slc2a2	Ctage5	Sync					Prkacb
Dkc1	Slc2a5	Rpe	Dll3	Bcas1		Dpy30	Cnih4	Slc2a5	Ctdsp2	Dll3					Prkacg
Dlgap5	Slc30a10	Scn2b	Cd244	St3gal1		Drap1	Cnpy2	Slc30a10	Ctnna1	Cd244					Prkca
Dna2	Slc34a2	Sdr16c5	Fgfrl1	Rab3d		Dtymk	Coa3	Slc34a2	Ctnnb1	Fgfrl1					Prkcb
Dnah11	Slc47a1	Sectm1	Copz2	Ccl9		Dut	Coa5	Slc47a1	Cttn	Copz2					Prkcg
Dnajc18	Slc5a11	Sema3c	Clps	H13		Dynll1	Comt	Slc5a11	Cxadr	Clps					Prkx
Dnmt1	Slc5a12	Sertad4	Habp2	Ptprr		Eef1a1	Cope	Slc5a12	Cystm1	Habp2					Psen1
Dsn1	Slc5a4	Slc16a2	Pnliprp2	Pdia6		Eef1b2	Coro2a	Slc5a4	D1Ertd622e	Pnliprp2					Rac1
Dtl	Slc5a4b	Slc1a2	Reg4	Tspan13		Eef1d	Cox14	Slc5a4b	Dctn3	Reg4					Rac2
Dus4l	Slc6a19	Slc25a27	Pla2g2f	Agr2		Eef1g	Cox19	Slc6a19	Ddit3	Pla2g2f					Rac3
Dusp7	Slc6a20	Slc38a4	Klf15	Dnajc3		Eef2	Cox4i1	Slc6a20	Ddx5	Klf15					Rbx1
Dut	Slc9a3	Slco3a1	Dkk3	Sidt1		Eif1	Cox5a	Slc9a3	Dedd2	Dkk3					Rhoa
E2f1	Slitrk6	Slit2	Ints6l	Sdf2l1		Eif1ax	Cox5b	Slitrk6	Dgat2	Ints6l					Rock1
E2f7	Spns2	Smarcd3	Itln1	Pdia5		Eif2s2	Cox6a1	Spns2	Diaph1	Itln1					Rock2
Ercc6l	Sprr2g	Smo	Thbs1	Fhl1		Eif3a	Cox6b1	Sprr2g	Dnajb1	Thbs1					Ruvbl1
Esco2	St3gal4	Soat1	Hspb8	Guca2a		Eif3b	Cox6c	St3gal4	Dnajc5	Hspb8					Senp2
Espl1	Synpo	Sorbs2	Pnliprp1	Creld2		Eif3c	Cox7a2	Synpo	Dnpep	Pnliprp1					Sfrp1
Exo1	Tex12	Sorcs2	Fam46c	Slc17a9		Eif3e	Cox7b	Tex12	Dsc2	Fam46c					Sfrp2
Exosc2	Treh	Sox4	Defb1	Tff3		Eif3f	Cox7c	Treh	Dsg2	Defb1					Sfrp4
Exosc8	Trim15	Srpk2	Fzd9	Spdef		Cox8a	Dgcr6	Dsp	Fzd9						Sfrp5
Fads1	Ugt2a3	2023-09-06	Sntb1	Rab27b		Eif3h	Csde1	Ugt2a3	Dstn	Sntb1					Siah1
Fam111a	Ugt2b17	Tacc1	Samd5	Syt7		Eif3i	Csnk2a1	Ugt2b17	Dusp1	Samd5					Skp1
Fam54a	Vwa1	Tf	Ang4	Syvn1		Eif3k	Csnk2b	Vwa1	Dusp6	Ang4					Skp1p2
Fam72a		Tgtp	Defa24	Grk2		Eif3l	Cstb	0610007P14Rik	Efhd2	Defa24					Smad2
Fancb		Tmem146	Defa29	Muc2		Eif3m	Ctnnbip1	1110008F13Rik	Efna1	Defa29					Smad3
Fen1		Tmem182	Defa21	Mlph		Eif4a1	Cyb5a	1500011K16Rik	Egln2	Defa21					Smad4
Fgr		Tnfrsf19	Mptx2	Tfcp2l1		Eif4b	Cyc1	1810037I17Rik	Ehbp1l1	Mptx2					Sox17
Fignl1		Vav3	Gm7325	Galnt5		D8Ertd738e	Dpyd	Eif6	Gm7325						Tbl1x
Foxm1		Vwa2	Klf15	Hspa5		Eif4g1	Dad1	2310036O22Rik	Elf3	Klf15					Tbl1xr1
Ftsjd1		Wwtr1	Samd5	Gsn		Eif4g2	Dag1	2700094K13Rik	Ell2	Samd5					Tbl1y
Gemin4		Zbtb16	Sync	Dnajc10		Eif5	Dbi	2810417H13Rik	Emp1	Sync					Tcf7
Gemin5		Zfp58	Cd244	Creb3l1		Eif5a	Ddb1	2810428I15Rik	Enpp3	Cd244					Tcf7l1
Gen1		Znf383	Mmp7	Pck1		Eif5b	Ddi2	Abracl	Entpd8	Mmp7					Tcf7l2
Gins1		Znf618	Copz2	Zbp1		Elavl1	Deb1	Acat1	Epcam	Copz2					Tp53
Gins2			Habp2	Clca1		Elof1	Dhrs11	Acp1	Eps8	Habp2					Vangl1
Gins3			Reg4	Spink4		Emc6	Dhrs4	Aldh1b1	Eps8l3	Reg4					Vangl2
Gls2			Pla2g2f	Ttc39a		Emg1	Dnaja1	Alyref	Ept1	Pla2g2f					Wif1
Gstcd			Slc30a2	Tspan1		Eny2	Dnaja2	Amica1	Erbb2ip	Slc30a2					Wnt1
Gtse1			Klf15	Sh3bgrl3		Erh	Dnajb11	Anapc11	Errfi1	Klf15					Wnt10a
Haus4			Dkk3	Hgfac		Erp29	Dnajc19	Anapc5	Esyt2	Dkk3					Wnt10b
Haus5			Thbs1	Fam114a1		Etf1	Dynll2	Ankrd11	Etnk1	Thbs1					Wnt11
Haus6			Hspb8	Rassf6		Ewsr1	Dynlrb1	Anp32a	Ets2	Hspb8					Wnt16
Hells			Fzd9	P2rx4		Fam120a	Eif1a	Anp32b	Ezr	Fzd9					Wnt2
Hemgn			Defa24	Mfsd7a		Fam136a	Elovl6	Ap1s1	F11r	Defa24					Wnt2b
Hmga2			Lyz1	Etnk1		Fam162a	Ergic3	Arglu1	Fam102a	Lyz1					Wnt3
Hmmr			Defa21	Scnn1a		Fam96a	Esd	Arid1a	Fam109a	Defa21					Wnt3a
Ifitm3			Mptx2	Sytl2		Fbl	Etfb	Arpc1a	Fam214b	Mptx2					Wnt4
Igf1r			Gm7325	Ern2		Fgfr1op2	Fam104a	Arpc1b	Fam3b	Gm7325					Wnt5a
Ilf3			Ang4	Eif2ak3		Fkbp4	Fam132a	Arpc3	Fam84a	Ang4					Wnt5b
Incenp			Sync	Capn9		Fubp1	Fam96b	Arpc4	Fam98c	Sync					Wnt6
Iqgap3			Hspb8	C2cd2l		Fus	Fau	Arpp19	Fcgbp	Hspb8					Wnt7a
Kbtbd6			Fam46c	Gcnt3		G3bp1	Fis1	Atp2a2	Fos	Fam46c					Wnt7b
Kcnn4			Gm7325	Chrm1		Gadd45gip1	Fkbp1a	Atp5g2	Fosb	Gm7325					Wnt8a
Kiaa0101			Dkk3	Hspa13		Glrx5	Fkbp2	Atp6v1f	Fosl2	Dkk3					Wnt8b
Kiaa0649			Sync	Slc22a15		Gltscr2	Fkbp8	Aurkaip1	Foxo3	Sync					Wnt9a
Kif11			Klf15	Tpsg1		Gm10020	Fth1	Ay036118	Gabarap	Klf15					Wnt9b
Kif18a			Fgfrl1	Myo5c		Gm10036	Ftl1	Bag1	Galnt6	Fgfrl1
Kif18b			Habp2	Qsox1		Gm10073	Fuom	Banf1	Gas2l3	Habp2
Kif20b			Fam46c	Atp2c2		Gm10076	G3bp2	Birc5	Gatad2a	Fam46c
Kif22			Fam46c	Ramp1		Gm1123	Ganab	Bola2	Gch1	Fam46c
Kif24			Fam46c	Rasd2		Gm11808	Gdi2	Bola3	Gfpt1	Fam46c
Kif2c			Ints6l	Hid1		Gm2000	Gdpd1	Brk1	Gm42418	Ints6l
Kif4a			Hspb8	Slc12a8		Gm26917	Glo1	Btf3	Gm42562	Hspb8
Kifc1			Klf15	Rnase1		Gm6133	Glod5	Bzw1	Gna13	Klf15
Klhl23			Fgfrl1	Rnf39		Gnb2l1	Gm8186	Klhl23	C1qbp	Gnai3
Kntc1			Hspb8	Kcnh3		Gtf2a2	Gm8730	Kntc1	Cacybp	Gpa33
Lamc1			Nipal2	Gcc2		Hmgb1	Gm9493	Lamc1	Caprin1	Gprc5a
Lig1			C1galt1c1	Spats2l		Gmds	Gm9843	Carhsp1	Gramd1b	Scin
Lmnb1				Capn8		Gnb2	Gna11	Cbx1	Gtpbp2	Adgre5
Loc388559						Gnas	Gip	Hbegf	Klf4	Fgfrl1
Lphn1				Osbpl2		Gpx1	Gng5	Cbx5	Hif1a	Rab3d
Lyar				Dap		Gpx2	Gpr89	Ccdc12	Higd1a	Tspan13
Lysmd2				Sec24d		Grpel1	Gsta1	Ccdc124	Hist1h1c	Dnajc3
Marcks				Galnt12		Gsr	Gstm3	Ccdc34	Hist1h2bc	Creld2
Mastl				Rep15		Gstp1	Gnb1	Hnf4a	Grk2	Hspb8
Mbd4				Pacsin1		Gtf2h5	Guk1	Ccnd1	Hsd17b2	Gsn
Mcm2				Foxa3		H1f0	H2afj	Ccnd2	Id1	Dnajc10
Mcm3				Car8		H2afv	H3f3a	Cct2	Ifngr1	Creb3l1
Mcm4				Rap1gap		H2afx	Higd2a	Cct3	Ifrd1	Pck1
Mcm5				Sgsm3		H2afy	Hint2	Cct4	Igsf23	Zbp1
Mcm7				S100a14		H2afz	Hn1	Cct5	Il15	Tspan1
Mcm8				Liph		H3f3b	Hnf4g	Cct7	Ipmk	Fam114a1
Mdn1				Gpr20		Hacd1	Hspa5	Cct8	Irf7	P2rx4
Melk				Plaur		Hdgf	Idh3a	Cd24a	Isg15	Etnk1
Mirhg1				Kcnk6		Hint1	Idh3g	Cdc37	Ist1	Eif2ak3
Mlf1ip				Fcgbp		Hist1h2ap	Idnk	Cdca3	Itga6	Gcnt3
Morc4				Cracr2b		Hjurp	Ifi30	Cdk2ap2	Itpk1	Tmed3
Mphosph9						Il17rc	H2-Aa	Jak1	Hspa13	Gfi1
Mtbp				Fut4		Hmgb2	Il18	Cdv3	Jmjd1c	Slc22a15
Mthfd2				Zg16		Hmgn1	Immt	Cdx1	Jun	Hid1
Myb				D630039A03Rik		Hmgn2	Irf2bp2	Celf1	Junb	Kcnh3
Mybl2				Ggcx		Hnrnpa0	Jtb	Cenpa	Jund	Gcc2
Myc				Sh3pxd2a		Hnrnpa1	Kdelr2	Cenpw	Jup	Tmco3
Nap1l1				Mia3		Hnrnpa2b1	Kif5b	Chchd1	Kcnk5	Osbpl2
Ncapd2				Fry		Hnrnpa3	Krcc1	Churc1	Klf3	Dap
Ncapg				Fxyd3		Hnrnpab	Lad1	Cks2	Klf4	Sec24d
Ncapg2				Rcan3		Hnrnpc	Lamtor2	Clint1	Klf6	Galnt12
Ncaph				Tor3a		Hnrnpd	Lamtor4	Cluh	Krt18	Pacsin1
Nde1				Cracr2a		Hnrnpdl	Laptm4a	Cmc2	Krt20	Plaur
Neil3				Stx17		Hnrnpf	Larp1b	Cnbp	Krt8	Zg16
Nek2				Tnfaip8		Hnrnph1	Larp4b	Cotl1	Lama3	D630039A03Rik
Neurog3				Ica1		Hnrnpk	Letm1	Cox20	Lamb3	Ggcx
Nexn				Impad1		Hnrnpm	Lgals4	Cox7a2l	Leng9	Fry
Nfatc2				Gmppb		Hnrnpr	Lgals9	Cps1	Lgals3	Rcan3
Nin				Ang		Hnrnpu	Lman2	Csrp2	Lhfpl2	Cracr2a
Nrm				Atoh1		Hnrnpul2	Lpp	Cst3	Litaf	Gmppb
Nsl1				Selenom		Hook1	Lrrc58	Ctbp1	Lmna	Ang
Nuf2				Klf4		Hras	Lrrc59	Cuta	Lmo7	Dnajc3
Nup133				Dnajc3		Hsd17b10	Luc7l2	Cyba	Lpin2	Sec24d
Nup210				Syt7		Hsd17b12	Lypd8	Dazap1	Lrrfip1	Fam114a1
Nup85				Gsn		Hsp90aa1	Magt1	Dctpp1	Lsr	Eif2ak3
Nusap1				Rasd2		Hsp90ab1	Maob	Ddost	Ly6g6c	S100a6
Paics				Kcnh3		Hsp90b1	Mapk13	Ddx39b	Malat1	Scin
Palb2				Sec24d		Hspa8	Me2	Dek	Map1lc3b	Calr
Pbk				Fry		Hspa9	Mettl9	Dhx15	Map2k1	St3gal1
Pck2				Agr2		Hspd1	Mgat4a	Dmbt1	Map2k2	H13
Pfas				Klf4		Hspe1	Mgst1	Dnajc15	Map2k3	Dnajc3
Pgm2l1				St3gal1		Hsph1	Mgst2	Dph3	Mapk1ip1l	B3gnt5
Pip4k2b				Dnajc3		Hypk	Mgst3	Dpm3	Mapk8	Slc17a9
Plk1				Hspa5		Id3	Mien1	Dpy30	Mark2	Syvn1
Plk4				Dnajc10		Idh3b	Minos1	Drap1	Mbnl2	Tfcp2l1
Pola1				Fam114a1		Ifitm2	Mkks	Dtymk	Mcl1	Hspa5
Pold1				Scnn1a		Ifitm3	Mlf2	Dut	Mcu	Zbp1
Pole				Eif2ak3		Impdh2	Mlxipl	Dynll1	Mdm2	Tspan1
Pole2				Sec24d		Iqgap1	Morf4l1	Eef1a1	Metrnl	Hgfac
Poli				Rcan3		Ivns1abp	Morf4l2	Eef1b2	Mfn2	Fam114a1
Polr1e				Tor3a		Kcne3	Mpc1	Eef1d	Micu1	Mfsd7a
Ppat				Rasa4		Klf5	Mpc2	Eef1g	Midn	Etnk1
Ppil5				Bcas1		Kpnb1	Mrpl14	Eef2	Misp	Ern2
Prc1				Rab3d		Krt19	Mrpl15	Eif1	Mkrn1	Eif2ak3
Prim1				H13		Krtcap2	Mrpl34	Eif1ax	Mpp5	C2cd2l
Prim2				Ptprr		Lamtor1	Mrpl43	Eif2s2	Mtmr11	Gcnt3
Prkd3				Tspan13		Lamtor5	Mrpl51	Eif3a	Muc3	Hspa13
Prr11				Dnajc3		Lbr	Mrpl54	Eif3b	Mxd1	Ramp1
Psip1				Sidt1		Lgals2	Mrpl55	Eif3c	Myh14	Slc12a8
Psmc3ip				Muc2		Llph	Mrps15	Eif3e	Myl6	Gcc2
Pus7				Mlph		Lsm2	Mrps21	Eif3f	Myo15b	Osbpl2
Qsox2				Tfcp2l1		Lsm3	Mrps36	Eif3g	Myo1e	Plaur
Qtrt1				Hspa5		Lsm4	Ms4a18	Eif3h	Nckap5	Fry
Racgap1				Zbp1		Lsm5	Mtch2	Eif3i	Ndfip2	Stx17
Rad18				Creb3l4		Lsm6	Mtpn	Eif3k	Neat1	Gmppb
Rad51				Gcnt3		Luc7l3	Myeov2	Eif3l	Net1	Ang
Rad51ap1				Qsox1		Ly6e	Myl12b	Eif3m	Nfkbia	Selenom
Rad51c				Atp2c2		Mal2	Myo1d	Eif4a1	Nipal1	Fhl1
Rad54b				Rasd2		Manf	Myo6	Eif4b	Noct	Syt7
Rad54l				Capn8		Marcks	Nadk	Eif4e2	Npc1	Hspa5
Rasa3				Sec24d		Mat2a	Nars	Eif4g1	Npc1l1	Chrm1
Rbbp6				Cracr2a		Med28	Ndufa10	Eif4g2	Nt5e	Slc22a15
Rcc2				Gmppb		Metap2	Ndufa11	Eif5	Nuak2	Nipal2
Rfc3				Atoh1		Mgat4b	Ndufa12	Eif5a	Nudt4	Syt7
Rpa2				Gal3st2		Mif	Ndufa13	Eif5b	Oasl1	Gcc2
Rpp40				Calr		Mlec	Ndufa2	Elavl1	Ocln	Osbpl2
Rpusd2				St3gal1		Mmd	Ndufa3	Elof1	Odc1	Rcan3
Rrm1				Rab3d		Mrfap1	Ndufa4	Emc6	Ormdl3	Cracr2a
Rrm2				H13		Mrpl12	Ndufa5	Emg1	Otud7b	Atoh1
Rrp15				Tspan13		Mrpl18	Ndufa6	Eny2	Pafah1b1	S100a6
Rrp1b				Dnajc3		Mrpl20	Ndufa7	Erh	Pcdh1	Scin
Scml2				Pdia5		Mrpl21	Ndufa8	Erp29	Pcyt2	Adgre5
Sema3c				Creld2		Mrpl23	Ndufa9	Etf1	Pdcd6ip	Klf4
Sema4d				Mlph		Mrpl24	Ndufab1	Ewsr1	Pdgfa	Fkbp11
Setdb1				Hspa5		Mrpl28	Ndufb10	Fam120a	Pdlim1	Rasa4
Sgol1				Gsn		Mrpl30	Ndufb11	Fam136a	Pdlim2	Kdelr3
Sgol2				Zbp1		Mrpl33	Ndufb2	Fam162a	Peli1	Bcas1
Shcbp1				Spink4		Mrpl35	Ndufb3	Fam96a	Perp	St3gal1
Siva1				Fam114a1		Mrpl36	Ndufb4	Fbl	Pfkfb4	Rab3d
Ska1				P2rx4		Mrpl42	Ndufb5	Fgfr1op2	Pgm1	Ccl9
Ska2				Etnk1		Mrpl52	Ndufb7	Fkbp4	Phlda1	H13
Ska3				Eif2ak3		Mrpl57	Ndufb8	Fubp1	Pisd	Ptprr
Slc12a2				C2cd2l		Mrps12	Ndufb9	Fus	PISD	Pdia6
Slc16a12				Hspa13		Mrps14	Ndufc1	G3bp1	Pkp3	Tspan13
Slc1a5				Gcc2		Mrps16	Ndufs2	Gadd45gip1	Plec	Agr2
Slc7a2				Osbpl2		Mrps18a	Ndufs3	Glrx5	Plek2	Dnajc3
Slc7a5				Dap		Mrps24	Ndufs4	Gltscr2	Plekha1	Sidt1
Slfn13				Kcnk6		Mrps26	Ndufs5	Gm10020	Plekha6	Sdf2l1
Smc2				C1galt1c1		Mrps33	Ndufs6	Gm10036	Plekhf2	Pdia5
Spag5				Ggcx		Mrps5	Ndufs7	Gm10073	Plin3	Fhl1
Spc24				Mia3		Mrps7	Ndufv1	Gm10076	Pmaip1	Guca2a
Syce2				Fry		Mt1	Ndufv2	Gm1123	Pmepa1	Creld2
Tacc3				Rcan3		Mtch1	Ndufv3	Gm11808	Pmp22	Slc17a9
Taf4b				Tor3a		Mtdh	Nfe2l2	Gm2000	Pnpla7	Tff3
Tbc1d19				Tnfaip8		Mydgf	Nipsnap3b	Gm26917	Pnrc1	Spdef
Tbc1d4				Selenos		Myl12a	Nlrp6	Gm6133	Pold4	Rab27b
Tcf19				Scin		Naa10	Nr3c1	Gm8186	Por	Syt7
Timeless				Adgre5		Naa38	Oaz1	Gm8730	Ppm1j	Syvn1
Timp3				Klf4		Naa50	Ociad2	Gm9493	Ppp1r11	Grk2
Tipin				Rasa4		Naca	Ogt	Gmds	Ppp1r12a	Muc2
Tk1				Kdelr3		Ncl	Ost4	Gnb2	Ppp1r15b	Mlph
Tlr2				Bcas1		Ndufaf4	Ostf1	Gnb2l1	Ppp1r2	Tfcp2l1
Tmeff1				St3gal1		Ndufb6	Otc	Gpx1	Ppp2ca	Galnt5
Tmem107				Rab3d		Ndufc2	Pccb	Gpx2	Prkcd	Hspa5
Tmem173				H13		Ndufs8	Pcsk5	Grpel1	Prr13	Gsn
Tmem194b				Ptprr		Nedd8	Pdha1	Gsr	Prr15l	Dnajc10
Tmem48				Pdia6		Nfib	Pfdn5	Gtf2a2	Ptbp3	Creb3l1
Topbp1				Tspan13		Nhp2	Pgam1	Gtf2h5	Ptger4	Pck1
Tpx2				Agr2		Nhp2l1	Pgd	H1f0	Ptp4a1	Zbp1
Traip				Dnajc3		Nme1	Pgp	H2afv	Ptprr	Clca1
Trim37				Sidt1		Nol7	Phgr1	H2afx	Ptrh1	Spink4
Trim68				Sdf2l1		Nomo1	Plac8	H2afy	Pvrl3	Ttc39a
Trip13				Fhl1		Nono	Plpp2	H2afz	Pxdc1	Tspan1
Tsga14				Guca2a		Nop10	Pnkd	H3f3b	Rab11fip1	Sh3bgrl3
Tspan12				Creld2		Npc2	Pomp	Hacd1	Rab24	Hgfac
Ttpa				Syt7		Npepps	Ppdpf	Hdgf	Rab30	Fam114a1
Tubb				Grk2		Npm1	Ppib	Hint1	Rac1	Rassf6
Tube1				Muc2		Npm3	Ppp1cb	Hist1h2ap	Rasgef1b	P2rx4
Txndc16				Mlph		Nsa2	Prdx1	Hjurp	Rassf1	Mfsd7a
Ube2t				Tfcp2l1		Nt5c	Prdx2	Hmgb1	Rc3h1	Etnk1
Uhrf1				Hspa5		Nucks1	Prdx6	Hmgb2	Rhob	Scnn1a
Ung				Dnajc10		Nudc	Prelid1	Hmgn1	Rhoc	Sytl2
Utp15				Creb3l1		Nudcd2	Prkar2a	Hmgn2	Rhod	Ern2
Vrk1				Creb3l4		Nudt19	Prpsap1	Hnrnpa0	Rhof	Eif2ak3
Wdhd1				Mllt3		Nudt21	Psenen	Hnrnpa1	Rhpn2	Capn9
Wdr34				Tspan1		Nxf1	Psma4	Hnrnpa2b1	Riok3	C2cd2l
Wdr35				Hgfac		Oat	Psmb9	Hnrnpa3	Rnasel	Gcnt3
Wdr76				Fam114a1		Ola1	Psmd8	Hnrnpab	Rnf103	Chrm1
Wwtr1				Gfi1		Onecut2	Psme1	Hnrnpc	Rnf186	Hspa13
Xrcc2				P2rx4		Ostc	Rab10	Hnrnpd	Rnh1	Slc22a15
Zbtb16				Etnk1		Pa2g4	Rab14	Hnrnpdl	S100a10	Tpsg1
Zbtb25				Scnn1a		Pabpc1	Rab18	Hnrnpf	S100a11	Myo5c
Zc3h7b				Eif2ak3		Papola	Rab2a	Hnrnph1	S100a6	Qsox1
Zfp783				Capn9		Park7	Rala	Hnrnpk	Samd8	Atp2c2
Zmynd19				C2cd2l		Pbrm1	Rap1a	Hnrnpm	Sbds	Ramp1
Znf275				Gcnt3		Pcbd1	Reg1	Hnrnpr	Scamp2	Rasd2
Znf367				Chrm1		Pcbp1	Reg3a	Hnrnpu	Sdcbp2	Hid1
Znf473				Slc22a15		Pcbp2	Reg3b	Hnrnpul2	Selk	Slc12a8
Znf704				Tpsg1		Pcnp	Reg3g	Hook1	Serpinb1a	Rnase1
Znrf3				Myo5c		Pdap1	Rer1	Hras	Serpinb6a	Rnf39
Zranb3				Qsox1		Pdcd4	Rhoa	Hsd17b10	Sertad1	Kcnh3
Zwilch				Atp2c2		Pdcd5	Rnpep	Hsd17b12	Sfn	Gcc2
				Ramp1		Pdia3	Romo1	Hsp90aa1	Sh3glb1	Spats2l
				Rasd2		Pdia6	Rps6ka1	Hsp90ab1	Sidt2	Capn8
				Hid1		Pebp1	Rrbp1	Hsp90b1	Skil	Nipal2
				Slc12a8		Pfdn1	Rtn3	Hspa8	Slc16a3	Osbpl2
				Kcnh3		Pfdn6	Samm50	Hspa9	Slc17a4	Dap
				Gcc2		Pgls	Sat1	Hspd1	Slc25a22	Sec24d
				Edem2		Pglyrp1	Scand1	Hspe1	Slc28a2	Galnt12
				Capn8		Phb	Sdha	Hsph1	Slc34a2	Rep15
				Nipal2		Phb2	Sdhb	Hypk	Slc9a2	Pacsin1
				Osbpl2		Phf5a	Sdhc	Id3	Smad7	Foxa3
				Dap		Pkig	Sdhd	Idh3b	Snx7	Car8
				Sec24d		Pkn2	Selt	Ifitm2	Socs4	Rap1gap
				Galnt12		Plcb3	Sema4g	Ifitm3	Spag9	Sgsm3
				Pacsin1		Plp2	Sephs2	Impdh2	Specc1l	S100a14
				Rap1gap		Polr1d	Sepw1	Iqgap1	Spint1	Liph
				Gpr20		Polr2e	Serinc3	Ivns1abp	Sqstm1	Gpr20
				Plaur		Polr2f	Serp1	Kcne3	Src	Plaur
				Fcgbp		Polr2j	Sfxn1	Klf5	Srsf5	Kcnk6
				Cracr2b		Polr2k	Sis	Kpnb1	Srxn1	Fcgbp
				C1galt1c1		Polr2l	Skp1a	Krt19	Ssfa2	Cracr2b
				Zg16		Pop5	Slc25a3	Krtcap2	St14	C1galt1c1
				D630039A03Rik		Ppia	Slc25a39	Lamtor1	St3gal1	Fut4
				Mia3		Ppig	Slc26a3	Lamtor5	Stk17b	Zg16
				Fry		Ppp1ca	Slc35b1	Lbr	Stk25	D630039A03Rik
				Fxyd3		Ppp1cc	Slc35g1	Lgals2	Suco	Ggcx
				Rcan3		Ppp1r14b	Slc39a5	Llph	Susd2	Sh3pxd2a
				Tor3a		Ppp1r1b	Slc6a6	Lsm2	Sys1	Mia3
				Cracr2a		Prdx3	Slc7a8	Lsm3	Taldo1	Fry
				Stx17		Prkca	Smagp	Lsm4	Tax1bp1	Fxyd3
				Tnfaip8		Prrc2c	Smim20	Lsm5	Tax1bp3	Rcan3
				Ang		Prss32	Smim7	Lsm6	Tbrg1	Tor3a
				Selenos		Psap	Snf8	Luc7l3	Tes	Cracr2a
				Selenom		Psma1	Snx3	Ly6e	Tff3	Stx17
				S100a6		Psma2	Sod2	Mal2	Tgoln1	Tnfaip8
				Adgre5		Psma3	Spcs1	Manf	Tkt	Ica1
				Rasa4		Psma5	Spcs2	Marcks	Tle3	Impad1
				Kdelr3		Psma6	Spr	Mat2a	Tm4sf4	Gmppb
				Rab3d		Psma7	Sptssa	Med28	Tmbim1	Ang
				H13		Psmb1	Ssr3	Metap2	Tmcc3	Atoh1
				Ptprr		Psmb2	Ssu72	Mgat4b	Tmem140	Selenom
				Pdia6		Psmb3	Stard4	Mif	Tmem238	Klf4
				Dnajc3		Psmb4	Stk16	Mlec	Tmem43	Dnajc3
				Sdf2l1		Psmb5	Stt3a	Mmd	Tmprss4	Syt7
				Tff3		Psmb6	Suclg1	Mrfap1	Tmsb10	Gsn
				Gsn		Psmb7	Svip	Mrpl12	Tmsb4x	Rasd2
				Dnajc10		Psmc3	Tbca	Mrpl18	Tnfrsf1a	Kcnh3
				Zbp1		Ptbp1	Tceb1	Mrpl20	Tnip1	Sec24d
				Creb3l4		Ptges3	Tceb2	Mrpl21	Tollip	Fry
				Fam114a1		Ptma	Tex261	Mrpl23	Tpm1	Agr2
				P2rx4		Ptms	Timm8b	Mrpl24	Tppp3	Klf4
				Ern2		Ptp4a2	Tjp3	Mrpl28	Trib1	St3gal1
				Eif2ak3		Purb	Tma7	Mrpl30	Trim15	Dnajc3
				Tmed3		Pycard	Tmco1	Mrpl33	Trim25	Hspa5
				Hspa13		Qdpr	Tmed10	Mrpl35	Trim40	Dnajc10
				Hid1		Rab25	Tmed7	Mrpl36	Tsc22d4	Fam114a1
				Gcc2		Rad21	Tmem14c	Mrpl42	Tuba1c	Scnn1a
				Edem2		Rad23b	Tmem183a	Mrpl52	Tubb2a	Eif2ak3
				Dap		Ralbp1	Tmem205	Mrpl57	Tubb4b	Sec24d
				Plaur		Raly	Tomm70a	Mrps12	Tuft1	Rcan3
				Kcnk6		Ran	Tram1	Mrps14	Ubb	Tor3a
				D630039A03Rik		Ranbp1	Trappc6a	Mrps16	Ubc	Rasa4
				Mia3		Rangrf	Trim2	Mrps18a	Ugcg	Bcas1
				Rcan3		Rbbp7	Tspan15	Mrps24	Utp14b	Rab3d
				Ica1		Rbm25	Tstd1	Mrps26	Vdac2	H13
				Ang		Rbm3	Twf1	Mrps33	Vps37b	Ptprr
				Atoh1		Rbm39	Txn1	Mrps5	Vps4b	Tspan13
				Selenom		Rbm8a	Txnrd1	Mrps7	Wasl	Dnajc3
				Herpud1		Rbp7	Ube2d3	Mt1	Wsb2	Sidt1
				Scnn1a		Rbx1	Ube2j2	Mtch1	Yod1	Muc2
				Tspan13		Rnaseh2c	Ube2l3	Mtdh	Ypel5	Mlph
				Capn9		Rnf10	Ube2m	Mydgf	Zc3h13	Tfcp2l1
				Slc22a15		Rnf5	Ube4b	Myl12a	Zcchc6	Hspa5
				Gcc2		Rnf7	Ubl3	Naa10	Zfand2a	Zbp1
				Sec24d		Rp9	Ubl5	Naa38	Zfand5	Creb3l4
				Pdia6		Rpl10	Ubxn1	Naa50	Zfp36	Gcnt3
				Gcc2		Rpl10-ps3	Ucp2	Naca	Zfp703	Qsox1
				Cracr2b		Rpl10a	Ufm1	Ncl	Zmiz1	Atp2c2
				Rab3d		Rpl11	Uqcr10	Ndufaf4	1190002N15Rik	Rasd2
				Creld2		Rpl12	Uqcr11	Ndufb6	1810055G02Rik	Capn8
				Mia3		Rpl13	Uqcrb	Ndufc2	2010106E10Rik	Sec24d
				S100a6		Rpl13-ps3	Uqcrc1	Ndufs8	2900026A02Rik	Cracr2a
				Adgre5		Rpl13a	Uqcrc2	Nedd8	4932438A13Rik	Gmppb
				Klf4		Rpl13a-ps1	Uqcrfs1	Nfib	AA467197	Atoh1
				Kdelr3		Rpl14	Uqcrh	Nhp2	Abcc2	Gal3st2
				Rab3d		Rpl15	Uqcrq	Nhp2l1	Abcd1	Calr
				H13		Rpl17	Usmg5	Nme1	Abcg5	St3gal1
				Tspan13		Rpl18	Vcp	Nol7	Abr	Rab3d
				Id4		Rpl18a	Vdac1	Nomo1	Acbd4	H13
				Creld2		Rpl19	Vdac3	Nono	Ace2	Tspan13
				Slc17a9		Rpl21	Vimp	Nop10	Acot12	Dnajc3
				Syt7		Rpl22	Xbp1	Npc2	Actb	Pdia5
				Syvn1		Rpl22l1	Yif1a	Npepps	Actn4	Creld2
				Hspa5		Rpl23	Ywhab	Npm1	Adap1	Mlph
				Zbp1		Rpl23a	Ywhaz	Npm3	Agpat9	Hspa5
				Fam114a1		Rpl23a-ps3	Zfp706	Nsa2	Akap9	Gsn
				Etnk1		Rpl24	Znhit1	Nt5c	Aldh4a1	Zbp1
				Chrm1		Rpl26		Nucks1	Alpi	Spink4
				Hspa13		Rpl27		Nudc	Amn	Fam114a1
				Slc22a15		Rpl27-ps3		Nudcd2	Anks4b	P2rx4
				Qsox1		Rpl27a		Nudt19	Anxa4	Etnk1
				Rasd2		Rpl28		Nudt21	Apeh	Eif2ak3
				Kcnh3		Rpl29		Nxf1	Apob	C2cd2l
				Osbpl2		Rpl3		Oat	App	Hspa13
				Dap		Rpl30		Ola1	Aqp1	Gcc2
				Plaur		Rpl31		Onecut2	Arcn1	Osbpl2
				C1galt1c1		Rpl32		Ostc	Arf6	Dap
				D630039A03Rik		Rpl34		Arhgdia	Kcnk6
				Mia3		Rpl35		Pabpc1	Arl4a	C1galt1c1
				Fxyd3		Rpl35a		Papola	Atl2	Ggcx
				Rcan3		Rpl36		Park7	Atp8b1	Mia3
				Tor3a		Rpl36a		Pbrm1	Atxn1	Fry
				Cracr2a		Rpl36al		Pcbd1	AU040320	Rcan3
				Stx17		Rpl37		Pcbp1	B2m	Tor3a
				Ang		Rpl37a		Pcbp2	Bak1	Tnfaip8
				Selenom		Rpl38		Pcnp	Bst1	Selenos
				Kdelr3		Rpl39		Pdap1	C2cd2l	Scin
				Syt7		Rpl4		Pdcd4	C77080	Adgre5
				Hspa13		Rpl41		Pdcd5	Capzb	Klf4
				Sec24d		Rpl5		Pdia3	Casz1	Rasa4
				Klf4		Rpl6		Pdia6	Ccl24	Kdelr3
				St3gal1		Rpl6l		Pebp1	Cd82	Bcas1
				Mlph		Rpl7		Pfdn1	Cdhr2	St3gal1
				Ttc39a		Rpl7a		Pfdn6	Cdhr5	Rab3d
				Eif2ak3		Rpl7a-ps5		Pgls	Cdipt	H13
				Gcnt3		Rpl8		Pglyrp1	Cdk11b	Ptprr
				Hid1		Rpl9		Phb	Cdk18	Pdia6
				Capn8		Rpl9-ps6		Phb2	Cdr2	Tspan13
				Osbpl2		Rplp0		Phf5a	Ceacam1	Agr2
				Sec24d		Rplp1		Pkig	Ces2a	Dnajc3
				Liph		Rplp2		Pkn2	Cgref1	Sidt1
				Kcnk6		Rpn1		Plcb3	Chd3	Sdf2l1
				Tor3a		Rpn2		Plp2	Chka	Fhl1
				Ang		Rpp21		Polr1d	Chmp2b	Guca2a
				Atoh1		Rps10		Polr2e	Chmp5	Creld2
				Creld2		Rps11		Polr2f	Chuk	Syt7
				AW112010		Rps12		Polr2j	Cideb	Grk2
				AW112010		Rps12-ps3		Polr2k	Clca4b	Muc2
				St3gal1		Rps13		Polr2l	Clcn3	Mlph
				Smim14		Rps14		Pop5	Clec2d	Tfcp2l1
				Serp1		Rps15		Ppia	Clec2e	Hspa5
				Smim14		Rps15a		Ppig	Cmpk1	Dnajc10
				Tmbim4		Rps16		Ppp1ca	Copa	Creb3l1
				Qsox1		Rps17		Ppp1cc	Copb1	Creb3l4
				Ggcx		Rps18		Ppp1r14b	Copb2	Mllt3
				Qsox1		Rps18-ps3		Ppp1r1b	Coro1c	Tspan1
				Ift20		Rps19		Prdx3	Crip1	Hgfac
				Dnajc3		Rps2		Prkca	Cs	Fam114a1
				Serp1		Rps20		Prrc2c	Csnk1a1	Gfi1
				Creb3l1		Rps21		Prss32	Cst6	P2rx4
				Eif2ak3		Rps23		Psap	Cyp2d26	Etnk1
				Etnk1		Rps24		Psma1	Cyp3a11	Scnn1a
				Slc41a2		Rps25		Psma2	Cyp3a13	Eif2ak3
				Sh3pxd2a		Rps26		Psma3	Cyp4f16	Capn9
				Impad1		Rps26-ps1		Psma5	Dazap2	C2cd2l
				Stx17		Rps27		Psma6	Ddx3x	Gcnt3
				Pmm2		Rps27a		Psma7	Degs2	Chrm1
				Dnajc3		Rps27l		Psmb1	Dennd5b	Slc22a15
				Creld2		Rps27rt		Psmb2	Dgat1	Tpsg1
				Serp1		Rps28		Dhcr24	Myo5c
				Fam114a1		Rps29		Dnm2	Qsox1
				Sh3pxd2a		Rps3		Psmb5	Edf1	Atp2c2
				C1galt1c1		Rps3a1		Ehd1	Ramp1
				Tmem263		Rps4x		Psmb7	Eif4h	Rasd2
				Mia3		Rps5		Psmc3	Entpd7	Hid1
				Impad1		Rps6		Ptbp1	Ephx2	Slc12a8
				Hspa13		Rps7		Ptges3	Eps8l2	Kcnh3
						Rps8		Ptma	Erbb3	Gcc2
						Rps9		Ptms	Erich4	Edem2
						Rpsa		Ptp4a2	Espn	Capn8
						Rwdd1		Purb	Fam3c	Nipal2
						Sap18		Pycard	Fam46a	Osbpl2
						Sdc4		Qdpr	Fat1	Dap
						Sec11a		Rab25	Fbxl5	Sec24d
						Sec61a1		Rad21	Frk	Galnt12
						Sec61b		Rad23b	Fuca2	Pacsin1
						Sec61g		Ralbp1	Gapdh	Rap1gap
						2023-09-15		Gata6	Gpr20
						Serbp1		Ran	Ggt1	Plaur
						Set		Ranbp1	Gipc2	Fcgbp
						Setd8		Rangrf	Gk	Cracr2b
						Sf3b1		Rbbp7	Golga4	C1galt1c1
						Sf3b2		Rbm25	Gpd2	Zg16
						Sf3b5		Rbm3	Gpr107	D630039A03Rik
						Sf3b6		Rbm39	Gramd3	Mia3
						Sfpq		Rbm8a	Grina	Fry
						Sh3bgrl3		Gsdmd	Fxyd3
						Shfm1		Rbx1	Guca2a	Rcan3
						Slbp		Rnaseh2c	Guca2b	Tor3a
						Slc12a2		Rnf10	Gucd1	Cracr2a
						Slirp		Rnf5	H2-Ab1	Stx17
						Smarca5		Rnf7	H2-D1	Tnfaip8
						Smim11		Rp9	H2-K1	Ang
						Snrpb		Rpl10	H2-Q1	Selenos
						Snrpd1		Rpl10-ps3	H2-Q2	Selenom
						Snrpd2		Rpl10a	H2-T23	S100a6
						Snrpd3		Rpl11	Hcfc1r1	Adgre5
						Snrpe		Rpl12	Hdlbp	Rasa4
						Snrpf		Rpl13	Heph	Kdelr3
						Snrpg		Rpl13-ps3	Hmg20b	Rab3d
						Socs2		Rpl13a	Hsd17b11	H13
						Son		Rpl13a-ps1	Ier5	Ptprr
						Spint2		Rpl14	Ifi27l2b	Pdia6
						Sri		Rpl15	Ifi35	Dnajc3
						Srp14		Rpl17	Ifit1	Sdf2l1
						Srp9		Rpl18	Ifit1bl2	Tff3
						Srrm1		Rpl18a	Insig2	Gsn
						Srrm2		Rpl19	Irf1	Dnajc10
						Srsf1		Rpl21	Itm2b	Zbp1
						Srsf11		Rpl22	Jak2	Creb3l4
						Srsf2		Rpl22l1	Klc4	Fam114a1
						Srsf3		Rpl23	Lasp1	P2rx4
						Srsf6		Rpl23a	Lima1	Ern2
						Srsf7		Rpl23a-ps3	Lipa	Eif2ak3
						Ssna1		Rpl24	Lipe	Tmed3
						Ssr1		Rpl26	Lrp10	Hspa13
						Ssr2		Rpl27	Mafb	Hid1
						Ssr4		Rpl27-ps3	Mall	Gcc2
						Ssrp1		Rpl27a	Mapk6	Edem2
						St13		Rpl28	2023-03-08	Dap
						Stard10		Rpl29	Max	Plaur
						Stard7		Rpl3	Mcfd2	Kcnk6
						Stmn1		Rpl30	Med13	D630039A03Rik
						Stra13		Rpl31	Mep1b	Mia3
						Stt3b		Rpl32	mt-Atp6	Rcan3
						Sub1		Rpl34	mt-Atp8	Ica1
						Suclg2		Rpl35	mt-Co1	Ang
						Sumo1		Rpl35a	mt-Co2	Atoh1
						Sumo2		Rpl36	Mt-Co3	Selenom
						Sumo3		Rpl36a	mt-Cytb	Herpud1
						Swi5		Rpl36al	mt-Nd1	Scnn1a
						Syngr2		Rpl37	mt-Nd2	Tspan13
						Sypl		Rpl37a	mt-Nd3	Capn9
						Taf10		Rpl38	mt-Nd4	Slc22a15
								Rpl39	mt-Nd4l				Rbx1
						Tardbp		Rpl4	mt-Nd5	Sec24d
						Tcp1		Rpl41	Muc13	Pdia6
						Tecr		Rpl5	Mvp	Gcc2
						Tfrc		Rpl6	Mxi1	Cracr2b
						Thoc7		Rpl6l	Myo18a	Rab3d
						Timm10b		Rpl7	Myo7b	Creld2
						Timm13		Rpl7a	Nrip1	Mia3
						Tm9sf3		Rpl7a-ps5	Oit1	S100a6
						Tmed2		Rpl8	Optn	Adgre5
						Tmem147		Rpl9	Osgin1	Klf4
						Tmem208		Rpl9-ps6	Parp14	Kdelr3
						Tmem234		Rplp0	Pcyt1a	Rab3d
						Tmem256		Rplp1	Pet100	H13
						Tmem258		Rplp2	Phyh	Tspan13
						Tmpo		Rpn1	Pi4k2b	Id4
						Tomm20		Rpn2	Picalm	Creld2
						Tomm22		Rpp21	Pim1	Slc17a9
						Tomm40		Rps10	Pin4	Syt7
						Tomm5		Rps11	Pklr	Syvn1
						Tomm7		Rps12	Plekhb2	Hspa5
						Top1		Rps12-ps3	Plxnb2	Zbp1
						Top2a		Rps13	Pnp	Fam114a1
						Tpm3		Rps14	Pnp2	Etnk1
						Tpt1		Rps15	Ppm1a	Chrm1
						Tra2a		Rps15a	Prap1	Hspa13
						Tra2b		Rps16	Prkcsh	Slc22a15
						Tsn		Rps17	Ptprh	Qsox1
						Tspan8		Rps18	Pura	Rasd2
						Tspo		Rps18-ps3	Pvrl2	Kcnh3
						Tuba1b		Rps19	Rab11a	Osbpl2
						Tubb5		Rps2	Rab1a	Dap
						Txn2		Rps20	Rab8a	Plaur
						Txnl1		Rps21	Ralgps2	C1galt1c1
						U2af1		Rps23	Rap2c	D630039A03Rik
						Uba52		Rps24	Raph1	Mia3
						Ube2c		Rps25	Rbm47	Fxyd3
						Ube2d2a		Rps26	Reep3	Rcan3
						Ube2i		Rps26-ps1	Rfk	Tor3a
						Ube2n		Rps27	Rnf128	Cracr2a
						Ube2s		Rps27a	Rock2	Stx17
						Ube3a		Rps27l	Rsrp1	Ang
						Uqcc2		Rps27rt	Sap30l	Selenom
						Use1		Rps28	Sct	Kdelr3
						Vasp		Rps29	Sdcbp	Syt7
						Wapl		Rps3	Sec14l2	Hspa13
						Wdr83os		Rps3a1	Sec22b	Sec24d
						Wdr89		Rps4x	Sec24a	Klf4
						Ybx1		Rps5	Sec24d	St3gal1
						Ybx3		Rps6	Sema6a	Mlph
						Ywhae		Rps7	Sepp1	Ttc39a
						Ywhah		Rps8	Sgk1	Eif2ak3
						Ywhaq		Rps9	Sh3d19	Gcnt3
						Zbtb7a		Rpsa	Slc15a1	Hid1
						Zfos1		Rwdd1	Slc26a6	Capn8
						Zfp207		Sap18	Slc27a4	Osbpl2
						Zfp36l2		Sdc4	Slc39a4	Sec24d
						Zfp91		Sec11a	Slc39a9	Liph
								Sec61a1	Slc3a1	Kcnk6
								Sec61b	Slc46a1	Tor3a
								Sec61g	Slc52a2	Ang
								2023-09-15	Slc6a19	Atoh1
								Serbp1	Slc6a8	Creld2
								Set	Slc7a15	AW112010
								Setd8	Slc9a3r1	AW112010
								Sf3b1	Smap1	St3gal1
								Sf3b2	Smpdl3b	Smim14
								Sf3b5	Sppl2a	Serp1
								Sf3b6	Sprr2a3	Smim14
								Sfpq	Sra1	Tmbim4
								Sh3bgrl3	St3gal4	Qsox1
								Shfm1	Stap2	Ggcx
								Slbp	Stat3	Qsox1
								Slc12a2	Stk24	Ift20
								Slirp	Stub1	Dnajc3
								Smarca5	Stx3	Serp1
								Smim11	Sult2b1	Creb3l1
								Snrpb	Surf4	Eif2ak3
								Snrpd1	Synj2bp	Etnk1
								Snrpd2	Synpo	Slc41a2
								Snrpd3	Tbx3	Sh3pxd2a
								Snrpe	Tcf25	Impad1
								Snrpf	Tcf7l2	Stx17
								Snrpg	Tlcd2	Pmm2
								Socs2	Tmc4	Dnajc3
								Son	Tmem106a	Creld2
								Spint2	Tmem37	Serp1
								Sri	Tmem86a	Fam114a1
								Srp14	Tnfaip1	Sh3pxd2a
								Srp9	Tob1	C1galt1c1
								Srrm1	Tpd52	Tmem263
								Srrm2	Tradd	Mia3
								Srsf1	Treh	Impad1
								Srsf11	Tspan13	Hspa13
								Srsf2	Uap1l1
								Srsf3	Ubd
								Srsf6	Ubxn2a
								Srsf7	Upp1
								Ssna1	Ush1c
								Ssr1	Vamp8
								Ssr2	Vil1
								Ssr4	Xdh
								Ssrp1	Xiap
								St13	Yipf5
								Stard10	Zbtb7b
								Stard7	Zfpm1
								Stmn1	Zg16
								Stra13	1700019G17Rik
								Stt3b	1810058I24Rik
								Sub1	2210016F16Rik
								Suclg2	4833439L19Rik
								Sumo1	4931406C07Rik
								Sumo2	Aamdc
								Sumo3	Abcd3
								Swi5	Abcg2
								Syngr2	Abcg8
								Sypl	Abhd11os
								Taf10	Abhd17a
								Tagln2	Acaa1a
								Tardbp	Acaa1b
								Tcp1	Acadl
								Tecr	Acadm
								Tfrc	Acadvl
								Thoc7	Ace
								Timm10b	Aco1
								Timm13	Acox1
								Tm9sf3	Acsl5
								Tmed2	Actr3
								Tmem147	Adck5
								Tmem208	Adh1
								Tmem234	Adipor2
								Tmem256	Agmo
								Tmem258	Agpat2
								Tmpo	Agpat3
								Tomm20	Ahcyl1
								Tomm22	Ak3
								Tomm40	Akr1b7
								Tomm5	Aldh1a1
								Tomm7	Aldh2
								Top1	Aldob
								Top2a	Ano6
								Tpm3	Anpep
								Tpt1	Aoc1
								Tra2a	Ap2a2
								Tra2b	Apol10a
								Tsn	Aqp11
								Tspan8	Arf1
								Tspo	Arf5
								Tuba1b	Arfgef1
								Tubb5	Arpc2
								Txn2	Asah2
								Txnl1	Aspa
								U2af1	Atp1a1
								Uba52	Atp1b1
								Ube2c	Atp2b1
								Ube2d2a	Atp6v1g1
								Ube2i	Atp9a
								Ube2n	Aup1
								Ube2s	AY761184
								Ube3a	B4galt6
								Uqcc2	BC005537
								Use1	Bet1
								Vasp	Calm1
								Wapl	Calm3
								Wdr83os	Calml4
								Wdr89	Camk2d
								Ybx1	Camk2n1
								Ybx3	Capza2
								Ywhae	Casp7
								Ywhah	Cat
								Ywhaq	Cbr1
								Zbtb7a	Ccni
								Zfos1	Cd302
								Zfp207	Cd36
								Zfp36l2	Cd74
								Zfp91	Cda
								0610012G03Rik	Cdc42
								1110001J03Rik	Cdh17
								1700020I14Rik	Ces2e
								2010107E04Rik	Cfl1
								2210407C18Rik	Cib1
								2410015M20Rik	Cited2
								2610507B11Rik	Ckb
								2610528J11Rik	Ckmt1
								2700060E02Rik	Cldn15
								Aadac	Clec2h
								Acaa2	Clic5
								Aco2	Cltb
								Acot13	Cltc
								Acp5	Cndp2
								Acy1	Cobl
								Adipor1	Copz1
								Aes	Coro1b
								Ago2	Cox17
								Ahcyl2	Cox7a1
								Ak2	Cpt2
								Akr1a1	Crat
								Akr1c13	Cript
								Akr7a5	Crot
								Aldh18a1	Cryl1
								Aldh9a1	Ctnnd1
								Aldoa	Ctsb
								Anapc13	Ctsz
								Ap1ar	Cubn
								Ap2m1	Cyb5b
								Ap2s1	Cyb5r3
								Ap3s1	Cycs
								Aprt	Cyp2b10
								Arg2	Cyp2c65
								Arl6ip1	Cyp2c66
								Arpc5	Cyp2j6
								Atox1	Cyp3a25
								Atp5a1	Cyp4f14
								Atp5b	Cyp4v3
								Atp5c1	D5Ertd579e
								Atp5d	Dab1
								Atp5e	Ddc
								Atp5f1	Defa17
								Atp5g1	Defa24
								Atp5g3	Dera
								Atp5h	Derl1
								Atp5j	Dgcr6
								Atp5j2	Dhrs1
								Atp5k	Dio1
								Atp5l	Dlst
								Atp5o	Dnajb6
								Atp6v0a2	Dnase1
								Atp6v0b	Dpep1
								Atp6v0e	Dpp4
								Atpif1	Dpyd
								Atxn7l3b	Dram2
								B4galnt1	Dtx3l
								Bad	Dync1h1
								Baiap2l2	Ech1
								Bc031181	Efcab14
								Bcap31	Efr3a
								Bche	Eif1ad
								Bpnt1	Eif4a2
								Bri3	Eno1
								Bri3bp	Enpep
								Bsg	Entpd5
								C1d	Epb41l3
								Calm2	Epb41l4b
								Calr	Epn1
								Canx	Ergic2
								Capza1	Esrra
								Car4	Etfa
								Casp1	Exoc3l4
								Casp6	Faah
								Ccl25	Fabp1
								Cd164	Fabp2
								Cd2ap	Fahd1
								Cd47	Fam213a
								Cd81	Fam213b
								Cdkn2b	Fam234a
								Cds1	Fam8a1
								Cdx2	Fbln1
								Cenpv	Fbp2
								Ces1f	Fmo5
								Chchd10	Fuca1
								Chchd2	Gabarapl2
								Chchd3	Galm
								Chchd4	Galnt1
								Chchd7	Gchfr
								Chpt1	Gclm
								Cisd1	Gda
								Cisd2	Gde1
								Cisd3	Gdpd2
								Cldnd1	Ggnbp2
								Clta	Ghitm
								Cmbl	Gimd1
								Cnih1	Gip
								Cnih4	Glrx
								Cnpy2	Gm10116
								Coa3	Gm15284
								Coa5	Gnai2
								Comt	Gnb1
								Cope	Gng12
								Coro2a	Golph3
								Cox14	Gpd1
								Cox19	Gpi1
								Cox4i1	Gpt
								Cox5a	Gpx4
								Cox5b	Gsk3b
								Cox6a1	Gstk1
								Cox6b1	Gstm1
								Cox6c	Gsto1
								Cox7a2	Gstt1
								Cox7b	Gucy2c
								Cox7c	H2-Aa
								Cox8a	H2-DMa
								Csde1	H2-DMb1
								Csnk2a1	H2-Eb1
								Csnk2b	H2-T3
								Cstb	Hadh
								Ctnnbip1	Hadha
								Cyb5a	Hadhb
								Cyc1	Hkdc1
								D8Ertd738e	Hpgd
								Dad1	Hsbp1
								Dag1	Hsd17b4
								Dbi	Hsd17b6
								Ddb1	Idh1
								Ddi2	Ier3ip1
								Deb1	Ifit1bl1
								Dhrs11	Ifngr2
								Dhrs4	Ift20
								Dnaja1	Igsf9
								Dnaja2	Il13ra1
								Dnajb11	Impa1
								Dnajc19	Iqgap2
								Dynll2	Kbtbd11
								Dynlrb1	Kdelr1
								Eif1a	Khk
								Elovl6	Kras
								Ergic3	Lamp1
								Esd	Lamp2
								Etfb	Lap3
								Fam104a	Lct
								Fam132a	Ldb3
								Fam96b	Ldha
								Fau	Leap2
								Fis1	Lpcat3
								Fkbp1a	Lpgat1
								Fkbp2	Lrp1
								Fkbp8	Lrrc8b
								Fth1	Ltc4s
								Ftl1	Luzp1
								Fuom	Lypla1
								G3bp2	Maf
								Ganab	Man1a
								Gdi2	Maoa
								Gdpd1	Mapk1
								Glo1	Mapk3
								Glod5	2023-03-02
								Gls	2023-03-05
								Glud1	2023-03-06
								Gm10250	Mdh1
								Gm9843	Mdh2
								Gna11	Mfsd7b
								Gnas	Mgam
								Gng5	Mical1
								Gpr89	Mkrn2os
								Gsta1	Mlx
								Gstm3	Mme
								Gstp1	Mocs2
								Guk1	Mogat2
								H2afj	Mpi
								H3f3a	Mpnd
								Higd2a	Mpp1
								Hint2	Ms4a10
								Hn1	Ms4a8a
								Hnf4g	Msra
								Hspa5	Mtmr4
								Idh3a	Mttp
								Idh3g	Mvb12a
								Idnk	Mylk
								Ifi30	Myo1a
								Il17rc	Myo5b
								Il18	Naaladl1
								Immt	Naprt
								Irf2bp2	Nat8
								Jtb	Nckap1
								Kdelr2	Ncor1
								Kif5b	Ndufa1
								Krcc1	Neurl3
								Lad1	Nipa2
								Lamtor2	Nr1i2
								Lamtor4	Nudt5
								Laptm4a	Nus1
								Larp1b	Ogdh
								Larp4b	Os9
								Letm1	P4hb
								Lgals4	Pank3
								Lgals9	Papss2
								Lman2	Pbld2
								Lpp	Pck1
								Lrrc58	Pdcd10
								Lrrc59	Pdcd6
								Luc7l2	Pdzk1
								Lypd8	Pepd
								Magt1	Pfkp
								Maob	Pfn1
								Mapk13	Pgrmc1
								Me2	Pgrmc2
								Mettl9	Pigr
								Mgat4a	Pitpna
								Mgst1	Pkm
								Mgst2	Pla2g12b
								Mgst3	Pla2g16
								Mien1	Plpp1
								Minos1	Pls1
								Mkks	Pon2
								Mlf2	Ppa1
								Mlxipl	Ppp1r14d
								Morf4l1	Prdx5
								Morf4l2	Prkcz
								Mpc1	Prkg2
								Mpc2	Prlr
								Mrpl14	Prr15
								Mrpl15	Psmb10
								Mrpl34	Psmb8
								Mrpl43	Psme2
								Mrpl51	Ptprf
								Mrpl54	Pttg1ip
								Mrpl55	Rab3gap2
								Mrps15	Rab5c
								Mrps21	Rab6a
								Mrps36	Rbp2
								Ms4a18	Rdh7
								Mtch2	Reep6
								Mtpn	Retsat
								Myeov2	Rhou
								Myl12b	Rmdn3
								Myo1d	Rnf167
								Myo6	Rnpepl1
								Nadk	S100g
								Nars	Samhd1
								Ndufa10	Sar1b
								Ndufa11	Scamp5
								Ndufa12	Sco2
								Ndufa13	Scoc
								Ndufa2	Scp2
								Ndufa3	Sdf4
								Ndufa4	Sec13
								Ndufa5	Sec23a
								Ndufa6	Sec24c
								Ndufa7	Sec31a
								Ndufa8	Sectm1b
								Ndufa9	Serf2
								Ndufab1	Sgpl1
								Ndufb10	Sh3bgrl
								Ndufb11	Slc16a10
								Ndufb2	Slc25a10
								Ndufb3	Slc25a11
								Ndufb4	Slc25a15
								Ndufb5	Slc25a24
								Ndufb7	Slc25a36
								Ndufb8	Slc25a45
								Ndufb9	Slc25a5
								Ndufc1	Slc25a51
								Ndufs2	Slc26a2
								Ndufs3	Slc2a2
								Ndufs4	Slc31a1
								Ndufs5	Slc35a3
								Ndufs6	Slc35c2
								Ndufs7	Slc35f5
								Ndufv1	Slc3a2
								Ndufv2	Slc43a2
								Ndufv3	Slc4a4
								Nfe2l2	Slc4a7
								Nipsnap3b	Slc51a
								Nlrp6	Slc51b
								Nr3c1	Slc5a1
								Oaz1	Slc5a12
								Ociad2	Slc6a20a
								Ogt	Slc7a7
								Ost4	Slc7a9
								Ostf1	Smad4
								Otc	Smdt1
								Pccb	Smim22
								Pcsk5	Smim24
								Pdha1	Smlr1
								Pfdn5	Soat2
								Pgam1	Sod1
								Pgd	Sord
								Pgp	Spink1
								Phgr1	Spink4
								Plac8	Sptbn1
								Plpp2	Stx12
								Pnkd	Stx7
								Pomp	Sucla2
								Ppdpf	Sult1b1
								Ppib	Sult1d1
								Ppp1cb	Tapbp
								Prdx1	Tcn2
								Prdx2	Tfg
								Prdx6	Tgfbi
								Prelid1	Tkfc
								Prkar2a	Tm4sf20
								Prpsap1	Tm4sf5
								Psenen	Tm6sf2
								Psma4	Tm9sf2
								Psmb9	Tmbim4
								Psmd8	Tmbim6
								Psme1	Tmed4
								Rab10	Tmem120a
								Rab14	Tmem135
								Rab18	Tmem160
								Rab2a	Tmem167
								Rala	Tmem184a
								Rap1a	Tmem236
								Reg1	Tmem243
								Reg3a	Tmem30b
								Reg3b	Tmem33
								Reg3g	Tmem41a
								Rer1	Tmem45b
								Rhoa	Tmem54
								Rnpep	Tmem59
								Romo1	Tmem86b
								Rps6ka1	Tmem98
								Rrbp1	Tmem9b
								Rtn3	Tonsl
								Samm50	Tor1aip2
								Sat1	Tpi1
								Scand1	Trappc2l
								Sdha	Trim31
								Sdhb	Tsc22d1
								Sdhc	Tsc22d3
								Sdhd	Tspan3
								Selt	Ttyh2
								Sema4g	Txndc17
								Sephs2	Ubald2
								Sepw1	Ubqln1
								Serinc3	Ugdh
								Serp1	Ugt2b34
								Sfxn1	Vapa
								Sis	Vat1
								Skp1a	Vdr
								Slc25a3	Vmp1
								Slc25a39	Vnn1
								Slc26a3	Wbp2
								Slc35b1	Wdr1
								Slc35g1	Xpnpep1
								Slc39a5	Xpnpep2
								Slc6a6	Ykt6
								Slc7a8	Zdhhc7
								Smagp	Zfand6
								Smim20	Zzef1
								Smim7	0610012G03Rik
								Snf8	1110001J03Rik
								Snx3	1700020I14Rik
								Sod2	2010107E04Rik
								Spcs1	2210407C18Rik
								Spcs2	2410015M20Rik
								Spr	2610507B11Rik
								Sptssa	2610528J11Rik
								Ssr3	2700060E02Rik
								Ssu72	Aadac
								Stard4	Acaa2
								Stk16	Aco2
								Stt3a	Acot13
								Suclg1	Acp5
								Svip	Acy1
								Tbca	Adipor1
								Tceb1	Aes
								Tceb2	Ago2
								Tex261	Ahcyl2
								Timm8b	Ak2
								Tjp3	Akr1a1
								Tma7	Akr1c13
								Tmco1	Akr7a5
								Tmed10	Aldh18a1
								Tmed7	Aldh9a1
								Tmem14c	Aldoa
								Tmem183a	Anapc13
								Tmem205	Ap1ar
								Tomm70a	Ap2m1
								Tram1	Ap2s1
								Trappc6a	Ap3s1
								Trim2	Aprt
								Tspan15	Arg2
								Tstd1	Arl6ip1
								Twf1	Arpc5
								Txn1	Atox1
								Txnrd1	Atp5a1
								Ube2d3	Atp5b
								Ube2j2	Atp5c1
								Ube2l3	Atp5d
								Ube2m	Atp5e
								Ube4b	Atp5f1
								Ubl3	Atp5g1
								Ubl5	Atp5g3
								Ubxn1	Atp5h
								Ucp2	Atp5j
								Ufm1	Atp5j2
								Uqcr10	Atp5k
								Uqcr11	Atp5l
								Uqcrb	Atp5o
								Uqcrc1	Atp6v0a2
								Uqcrc2	Atp6v0b
								Uqcrfs1	Atp6v0e
								Uqcrh	Atpif1
								Uqcrq	Atxn7l3b
								Usmg5	B4galnt1
								Vcp	Bad
								Vdac1	Baiap2l2
								Vdac3	BC031181
								Vimp	Bcap31
								Xbp1	Bche
								Yif1a	Bpnt1
								Ywhab	Bri3
								Ywhaz	Bri3bp
								Zfp706	Bsg
								Znhit1	C1d
								1700019G17Rik	Calm2
								1810058I24Rik	Calr
								2210016F16Rik	Canx
								4833439L19Rik	Capza1
								4931406C07Rik	Car4
								Aamdc	Casp1
								Abcd3	Casp6
								Abcg2	Ccl25
								Abcg8	Cd164
								Abhd11os	Cd2ap
								Abhd17a	Cd47
								Acaa1a	Cd81
								Acaa1b	Cdkn2b
								Acadl	Cds1
								Acadm	Cdx2
								Acadvl	Cenpv
								Ace	Ces1f
								Aco1	Chchd10
								Acox1	Chchd2
								Acsl5	Chchd3
								Actr3	Chchd4
								Adck5	Chchd7
								Adh1	Chpt1
								Adipor2	Cisd1
								Agmo	Cisd2
								Agpat2	Cisd3
								Agpat3	Cldnd1
								Ahcyl1	Clta
								Ak3	Cmbl
								Akr1b7	Cnih1
								Aldh1a1	Cnih4
								Aldh2	Cnpy2
								Aldob	Coa3
								Ano6	Coa5
								Anpep	Comt
								Aoc1	Cope
								Ap2a2	Coro2a
								Apol10a	Cox14
								Aqp11	Cox19
								Arf1	Cox4i1
								Arf5	Cox5a
								Arfgef1	Cox5b
								Arpc2	Cox6a1
								Asah2	Cox6b1
								Aspa	Cox6c
								Atp1a1	Cox7a2
								Atp1b1	Cox7b
								Atp2b1	Cox7c
								Atp6v1g1	Cox8a
								Atp9a	Csde1
								Aup1	Csnk2a1
								Ay761184	Csnk2b
								B4galt6	Cstb
								Bc005537	Ctnnbip1
								Bet1	Cyb5a
								Calm1	Cyc1
								Calm3	D8Ertd738e
								Calml4	Dad1
								Camk2d	Dag1
								Camk2n1	Dbi
								Capza2	Ddb1
								Casp7	Ddi2
								Cat	Deb1
								Cbr1	Dhrs11
								Ccni	Dhrs4
								Cd302	Dnaja1
								Cd36	Dnaja2
								Cd74	Dnajb11
								Cda	Dnajc19
								Cdc42	Dynll2
								Cdh17	Dynlrb1
								Ces2e	Eif1a
								Cfl1	Elovl6
								Cib1	Ergic3
								Cited2	Esd
								Ckb	Etfb
								Ckmt1	Fam104a
								Cldn15	Fam132a
								Clec2h	Fam96b
								Clic5	Fau
								Cltb	Fis1
								Cltc	Fkbp1a
								Cndp2	Fkbp2
								Cobl	Fkbp8
								Copz1	Fth1
								Coro1b	Ftl1
								Cox17	Fuom
								Cox7a1	G3bp2
								Cpt2	Ganab
								Crat	Gdi2
								Cript	Gdpd1
								Crot	Glo1
								Cryl1	Glod5
								Ctnnd1	Gls
								Ctsb	Glud1
								Ctsz	Gm10250
								Cubn	Gm9843
								Cyb5b	Gna11
								Cyb5r3	Gnas
								Cycs	Gng5
								Cyp2b10	Gpr89
								Cyp2c65	Gsta1
								Cyp2c66	Gstm3
								Cyp2j6	Gstp1
								Cyp3a25	Guk1
								Cyp4f14	H2afj
								Cyp4v3	H3f3a
								D5Ertd579e	Higd2a
								Dab1	Hint2
								Ddc	Hn1
								Defa17	Hnf4g
								Defa24	Hspa5
								Dera	Idh3a
								Derl1	Idh3g
								Dgcr6	Idnk
								Dhrs1	Ifi30
								Dio1	Il17rc
								Dlst	Il18
								Dnajb6	Immt
								Dnase1	Irf2bp2
								Dpep1	Jtb
								Dpp4	Kdelr2
								Dpyd	Kif5b
								Dram2	Krcc1
								Dtx3l	Lad1
								Dync1h1	Lamtor2
								Ech1	Lamtor4
								Efcab14	Laptm4a
								Efr3a	Larp1b
								Eif1ad	Larp4b
								Eif4a2	Letm1
								Eno1	Lgals4
								Enpep	Lgals9
								Entpd5	Lman2
								Epb41l3	Lpp
								Epb41l4b	Lrrc58
								Epn1	Lrrc59
								Ergic2	Luc7l2
								Esrra	Lypd8
								Etfa	Magt1
								Exoc3l4	Maob
								Faah	Mapk13
								Fabp1	Me2
								Fabp2	Mettl9
								Fahd1	Mgat4a
								Fam213a	Mgst1
								Fam213b	Mgst2
								Fam234a	Mgst3
								Fam8a1	Mien1
								Fbln1	Minos1
								Fbp2	Mkks
								Fmo5	Mlf2
								Fuca1	Mlxipl
								Gabarapl2	Morf4l1
								Galm	Morf4l2
								Galnt1	Mpc1
								Gchfr	Mpc2
								Gclm	Mrpl14
								Gda	Mrpl15
								Gde1	Mrpl34
								Gdpd2	Mrpl43
								Ggnbp2	Mrpl51
								Ghitm	Mrpl54
								Gimd1	Mrpl55
								Gip	Mrps15
								Glrx	Mrps21
								Gm10116	Mrps36
								Gm15284	Ms4a18
								Gnai2	Mtch2
								Gnb1	Mtpn
								Gng12	Myeov2
								Golph3	Myl12b
								Gpd1	Myo1d
								Gpi1	Myo6
								Gpt	Nadk
								Gpx4	Nars
								Gsk3b	Ndufa10
								Gstk1	Ndufa11
								Gstm1	Ndufa12
								Gsto1	Ndufa13
								Gstt1	Ndufa2
								Gucy2c	Ndufa3
								H2-aa	Ndufa4
								H2-dma	Ndufa5
								H2-dmb1	Ndufa6
								H2-eb1	Ndufa7
								H2-t3	Ndufa8
								Hadh	Ndufa9
								Hadha	Ndufab1
								Hadhb	Ndufb10
								Hkdc1	Ndufb11
								Hpgd	Ndufb2
								Hsbp1	Ndufb3
								Hsd17b4	Ndufb4
								Hsd17b6	Ndufb5
								Idh1	Ndufb7
								Ier3ip1	Ndufb8
								Ifit1bl1	Ndufb9
								Ifngr2	Ndufc1
								Ift20	Ndufs2
								Igsf9	Ndufs3
								Il13ra1	Ndufs4
								Impa1	Ndufs5
								Iqgap2	Ndufs6
								Kbtbd11	Ndufs7
								Kdelr1	Ndufv1
								Khk	Ndufv2
								Kras	Ndufv3
								Lamp1	Nfe2l2
								Lamp2	Nipsnap3b
								Lap3	Nlrp6
								Lct	Nr3c1
								Ldb3	Oaz1
								Ldha	Ociad2
								Leap2	Ogt
								Lpcat3	Ost4
								Lpgat1	Ostf1
								Lrp1	Otc
								Lrrc8b	Pccb
								Ltc4s	Pcsk5
								Luzp1	Pdha1
								Lypla1	Pfdn5
								Maf	Pgam1
								Man1a	Pgd
								Maoa	Pgp
								Mapk1	Phgr1
								Mapk3	Plac8
								2023-03-02	Plpp2
								2023-03-05	Pnkd
								2023-03-06	Pomp
								Mdh1	Ppdpf
								Mdh2	Ppib
								Mfsd7b	Ppp1cb
								Mgam	Prdx1
								Mical1	Prdx2
								Mkrn2os	Prdx6
								Mlx	Prelid1
								Mme	Prkar2a
								Mocs2	Prpsap1
								Mogat2	Psenen
								Mpi	Psma4
								Mpnd	Psmb9
								Mpp1	Psmd8
								Ms4a10	Psme1
								Ms4a8a	Rab10
								Msra	Rab14
								Mtmr4	Rab18
								Mttp	Rab2a
								Mvb12a	Rala
								Mylk	Rap1a
								Myo1a	Reg1
								Myo5b	Reg3a
								Naaladl1	Reg3b
								Naprt	Reg3g
								Nat8	Rer1
								Nckap1	Rhoa
								Ncor1	Rnpep
								Ndufa1	Romo1
								Neurl3	Rps6ka1
								Nipa2	Rrbp1
								Nr1i2	Rtn3
								Nudt5	Samm50
								Nus1	Sat1
								Ogdh	Scand1
								Os9	Sdha
								P4hb	Sdhb
								Pank3	Sdhc
								Papss2	Sdhd
								Pbld2	Selt
								Pck1	Sema4g
								Pdcd10	Sephs2
								Pdcd6	Sepw1
								Pdzk1	Serinc3
								Pepd	Serp1
								Pfkp	Sfxn1
								Pfn1	Sis
								Pgrmc1	Skp1a
								Pgrmc2	Slc25a3
								Pigr	Slc25a39
								Pitpna	Slc26a3
								Pkm	Slc35b1
								Pla2g12b	Slc35g1
								Pla2g16	Slc39a5
								Plpp1	Slc6a6
								Pls1	Slc7a8
								Pon2	Smagp
								Ppa1	Smim20
								Ppp1r14d	Smim7
								Prdx5	Snf8
								Prkcz	Snx3
								Prkg2	Sod2
								Prlr	Spcs1
								Prr15	Spcs2
								Psmb10	Spr
								Psmb8	Sptssa
								Psme2	Ssr3
								Ptprf	Ssu72
								Pttg1ip	Stard4
								Rab3gap2	Stk16
								Rab5c	Stt3a
								Rab6a	Suclg1
								Rbp2	Svip
								Rdh7	Tbca
								Reep6	Tceb1
								Retsat	Tceb2
								Rhou	Tex261
								Rmdn3	Timm8b
								Rnf167	Tjp3
								Rnpepl1	Tma7
								S100g	Tmco1
								Samhd1	Tmed10
								Sar1b	Tmed7
								Scamp5	Tmem14c
								Sco2	Tmem183a
								Scoc	Tmem205
								Scp2	Tomm70a
								Sdf4	Tram1
								Sec13	Trappc6a
								Sec23a	Trim2
								Sec24c	Tspan15
								Sec31a	Tstd1
								Sectm1b	Twf1
								Serf2	Txn1
								Sgpl1	Txnrd1
								Sh3bgrl	Ube2d3
								Slc16a10	Ube2j2
								Slc25a10	Ube2l3
								Slc25a11	Ube2m
								Slc25a15	Ube4b
								Slc25a24	Ubl3
								Slc25a36	Ubl5
								Slc25a45	Ubxn1
								Slc25a5	Ucp2
								Slc25a51	Ufm1
								Slc26a2	Uqcr10
								Slc2a2	Uqcr11
								Slc31a1	Uqcrb
								Slc35a3	Uqcrc1
								Slc35c2	Uqcrc2
								Slc35f5	Uqcrfs1
								Slc3a2	Uqcrh
								Slc43a2	Uqcrq
								Slc4a4	Usmg5
								Slc4a7	Vcp
								Slc51a	Vdac1
								Slc51b	Vdac3
								Slc5a1	Vimp
								Slc5a12	Xbp1
								Slc6a20a	Yif1a
								Slc7a7	Ywhab
								Slc7a9	Ywhaz
								Smad4	Zfp706
								Smdt1	Znhit1
								Smim22	0610007P14Rik
								Smim24	1110008F13Rik
								Smlr1	1500011K16Rik
								Soat2	1810037I17Rik
								Sod1	1810043H04Rik
								Sord	2310036O22Rik
								Spink1	2700094K13Rik
								Spink4	2810417H13Rik
								Sptbn1	2810428I15Rik
								Stx12	Abracl
								Stx7	Acat1
								Sucla2	Acp1
								Sult1b1	Aldh1b1
								Sult1d1	Alyref
								Tapbp	Amica1
								Tcn2	Anapc11
								Tfg	Anapc5
								Tgfbi	Ankrd11
								Tkfc	Anp32a
								Tm4sf20	Anp32b
								Tm4sf5	Ap1s1
								Tm6sf2	Arglu1
								Tm9sf2	Arid1a
								Tmbim4	Arpc1a
								Tmbim6	Arpc1b
								Tmed4	Arpc3
								Tmem120a	Arpc4
								Tmem135	Arpp19
								Tmem160	Atp2a2
								Tmem167	Atp5g2
								Tmem184a	Atp6v1f
								Tmem236	Aurkaip1
								Tmem243	AY036118
								Tmem30b	Bag1
								Tmem33	Banf1
								Tmem41a	Birc5
								Tmem45b	Bola2
								Tmem54	Bola3
								Tmem59	Brk1
								Tmem86b	Btf3
								Tmem98	Bzw1
								Tmem9b	C1qbp
								Tonsl	Cacybp
								Tor1aip2	Caprin1
								Tpi1	Carhsp1
								Trappc2l	Cbx1
								Trim31	Cbx3
								Tsc22d1	Cbx5
								Tsc22d3	Ccdc12
								Tspan3	Ccdc124
								Ttyh2	Ccdc34
								Txndc17	Ccl28
								Ubald2	Ccnd1
								Ubqln1	Ccnd2
								Ugdh	Cct2
								Ugt2b34	Cct3
								Vapa	Cct4
								Vat1	Cct5
								Vdr	Cct7
								Vmp1	Cct8
								Vnn1	Cd24a
								Wbp2	Cdc37
								Wdr1	Cdca3
								Xpnpep1	Cdk2ap2
								Xpnpep2	Cdk4
								Ykt6	Cdv3
								Zdhhc7	Cdx1
								Zfand6	Celf1
								Zzef1	Cenpa
								1190002N15Rik	Cenpw
								1810055G02Rik	Chchd1
								2010106E10Rik	Churc1
								2900026A02Rik	Cks2
								4932438A13Rik	Clint1
								Aa467197	Cluh
								Abcc2	Cmc2
								Abcd1	Cnbp
								Abcg5	Cotl1
								Abr	Cox20
								Acbd4	Cox7a2l
								Ace2	Cps1
								Acot12	Csrp2
								Actb	Cst3
								Actn4	Ctbp1
								Adap1	Cuta
								Agpat9	Cyba
								Akap9	Dazap1
								Aldh4a1	Dctpp1
								Alpi	Ddost
								Amn	Ddx39b
								Anks4b	Dek
								Anxa4	Dhx15
								Apeh	Dmbt1
								Apob	Dnajc15
								App	Dph3
								Aqp1	Dpm3
								Arcn1	Dpy30
								Arf6	Drap1
								Arhgdia	Dtymk
								Arl4a	Dut
								Atl2	Dynll1
								Atp8b1	Eef1a1
								Atxn1	Eef1b2
								Au040320	Eef1d
								B2m	Eef1g
								Bak1	Eef2
								Bst1	Eif1
								C2cd2l	Eif1ax
								C77080	Eif2s2
								Capzb	Eif3a
								Casz1	Eif3b
								Ccl24	Eif3c
								Cd82	Eif3e
								Cdhr2	Eif3f
								Cdhr5	Eif3g
								Cdipt	Eif3h
								Cdk11b	Eif3i
								Cdk18	Eif3k
								Cdr2	Eif3l
								Ceacam1	Eif3m
								Ces2a	Eif4a1
								Cgref1	Eif4b
								Chd3	Eif4e2
								Chka	Eif4g1
								Chmp2b	Eif4g2
								Chmp5	Eif5
								Chuk	Eif5a
								Cideb	Eif5b
								Clca4b	Elavl1
								Clcn3	Elof1
								Clec2d	Emc6
								Clec2e	Emg1
								Cmpk1	Eny2
								Copa	Erh
								Copb1	Erp29
								Copb2	Etf1
								Coro1c	Ewsr1
								Crip1	Fam120a
								Cs	Fam136a
								Csnk1a1	Fam162a
								Cst6	Fam96a
								Cyp2d26	Fbl
								Cyp3a11	Fgfr1op2
								Cyp3a13	Fkbp4
								Cyp4f16	Fubp1
								Dazap2	Fus
								Ddx3x	G3bp1
								Degs2	Gadd45gip1
								Dennd5b	Glrx5
								Dgat1	Gltscr2
								Dhcr24	Gm10020
								Dnm2	Gm10036
								Edf1	Gm10073
								Ehd1	Gm10076
								Eif4h	Gm1123
								Entpd7	Gm11808
								Ephx2	Gm2000
								Eps8l2	Gm26917
								Erbb3	Gm6133
								Erich4	Gm8186
								Espn	Gm8730
								Fam3c	Gm9493
								Fam46a	Gmds
								Fat1	Gnb2
								Fbxl5	Gnb2l1
								Frk	Gpx1
								Fuca2	Gpx2
								Gapdh	Grpel1
								Gata6	Gsr
								Ggt1	Gtf2a2
								Gipc2	Gtf2h5
								Gk	H1f0
								Golga4	H2afv
								Gpd2	H2afx
								Gpr107	H2afy
								Gramd3	H2afz
								Grina	H3f3b
								Gsdmd	Hacd1
								Guca2a	Hdgf
								Guca2b	Hint1
								Gucd1	Hist1h2ap
								H2-ab1	Hjurp
								H2-d1	Hmgb1
								H2-k1	Hmgb2
								H2-q1	Hmgn1
								H2-q2	Hmgn2
								H2-t23	Hnrnpa0
								Hcfc1r1	Hnrnpa1
								Hdlbp	Hnrnpa2b1
								Heph	Hnrnpa3
								Hmg20b	Hnrnpab
								Hsd17b11	Hnrnpc
								Ier5	Hnrnpd
								Ifi27l2b	Hnrnpdl
								Ifi35	Hnrnpf
								Ifit1	Hnrnph1
								Ifit1bl2	Hnrnpk
								Insig2	Hnrnpm
								Irf1	Hnrnpr
								Itm2b	Hnrnpu
								Jak2	Hnrnpul2
								Klc4	Hook1
								Lasp1	Hras
								Lima1	Hsd17b10
								Lipa	Hsd17b12
								Lipe	Hsp90aa1
								Lrp10	Hsp90ab1
								Mafb	Hsp90b1
								Mall	Hspa8
								Mapk6	Hspa9
								2023-03-08	Hspd1
								Max	Hspe1
								Mcfd2	Hsph1
								Med13	Hypk
								Mep1b	Id3
								Mt-Atp6	Idh3b
								Mt-Atp8	Ifitm2
								Mt-Co1	Ifitm3
								Mt-Co2	Impdh2
								Mt-Co3	Iqgap1
								Mt-Cytb	Ivns1abp
								Mt-Nd1	Kcne3
								Mt-Nd2	Klf5
								Mt-Nd3	Kpnb1
								Mt-Nd4	Krt19
								Mt-Nd4l	Krtcap2
								Mt-Nd5	Lamtor1
								Muc13	Lamtor5
								Mvp	Lbr
								Mxi1	Lgals2
								Myo18a	Llph
								Myo7b	Lsm2
								Nrip1	Lsm3
								Oit1	Lsm4
								Optn	Lsm5
								Osgin1	Lsm6
								Parp14	Luc7l3
								Pcyt1a	Ly6e
								Pet100	Mal2
								Phyh	Manf
								Pi4k2b	Marcks
								Picalm	Mat2a
								Pim1	Med28
								Pin4	Metap2
								Pklr	Mgat4b
								Plekhb2	Mif
								Plxnb2	Mlec
								Pnp	Mmd
								Pnp2	Mrfap1
								Ppm1a	Mrpl12
								Prap1	Mrpl18
								Prkcsh	Mrpl20
								Ptprh	Mrpl21
								Pura	Mrpl23
								Pvrl2	Mrpl24
								Rab11a	Mrpl28
								Rab1a	Mrpl30
								Rab8a	Mrpl33
								Ralgps2	Mrpl35
								Rap2c	Mrpl36
								Raph1	Mrpl42
								Rbm47	Mrpl52
								Reep3	Mrpl57
								Rfk	Mrps12
								Rnf128	Mrps14
								Rock2	Mrps16
								Rsrp1	Mrps18a
								Sap30l	Mrps24
								Sct	Mrps26
								Sdcbp	Mrps33
								Sec14l2	Mrps5
								Sec22b	Mrps7
								Sec24a	Mt1
								Sec24d	Mtch1
								Sema6a	Mtdh
								Sepp1	Mydgf
								Sgk1	Myl12a
								Sh3d19	Naa10
								Slc15a1	Naa38
								Slc26a6	Naa50
								Slc27a4	Naca
								Slc39a4	Ncl
								Slc39a9	Ndufaf4
								Slc3a1	Ndufb6
								Slc46a1	Ndufc2
								Slc52a2	Ndufs8
								Slc6a19	Nedd8
								Slc6a8	Nfib
								Slc7a15	Nhp2
								Slc9a3r1	Nhp2l1
								Smap1	Nme1
								Smpdl3b	Nol7
								Sppl2a	Nomo1
								Sprr2a3	Nono
								Sra1	Nop10
								St3gal4	Npc2
								Stap2	Npepps
								Stat3	Npm1
								Stk24	Npm3
								Stub1	Nsa2
								Stx3	Nt5c
								Sult2b1	Nucks1
								Surf4	Nudc
								Synj2bp	Nudcd2
								Synpo	Nudt19
								Tbx3	Nudt21
								Tcf25	Nxf1
								Tcf7l2	Oat
								Tlcd2	Ola1
								Tmc4	Onecut2
								Tmem106a	Ostc
								Tmem37	Pa2g4
								Tmem86a	Pabpc1
								Tnfaip1	Papola
								Tob1	Park7
								Tpd52	Pbrm1
								Tradd	Pcbd1
								Treh	Pcbp1
								Tspan13	Pcbp2
								Uap1l1	Pcnp
								Ubd	Pdap1
								Ubxn2a	Pdcd4
								Upp1	Pdcd5
								Ush1c	Pdia3
								Vamp8	Pdia6
								Vil1	Pebp1
								Xdh	Pfdn1
								Xiap	Pfdn6
								Yipf5	Pgls
								Zbtb7b	Pglyrp1
								Zfpm1	Phb
								Zg16	Phb2
								1810011O10Rik	Phf5a
								2010003K11Rik	Pkig
								2010107G12Rik	Pkn2
								2010109I03Rik	Plcb3
								2200002D01Rik	Plp2
								2810474O19Rik	Polr1d
								4930539E08Rik	Polr2e
								9130230L23Rik	Polr2f
								Aa986860	Polr2j
								Abhd17c	Polr2k
								Abhd2	Polr2l
								Abi1	Pop5
								Acsl3	Ppia
								Actg1	Ppig
								Actr2	Ppp1ca
								Ada	Ppp1cc
								Adh6a	Ppp1r14b
								Adss	Ppp1r1b
								Aff4	Prdx3
								Ahnak	Prkca
								Aim1l	Prrc2c
								Anxa2	Prss32
								Aplp1	Psap
								Apoa1	Psma1
								Apoa4	Psma2
								Apobec1	Psma3
								Apoc3	Psma5
								Apol7a	Psma6
								Apol9a	Psma7
								Apol9b	Psmb1
								Aqp7	Psmb2
								Arf4	Psmb3
								Arfgap3	Psmb4
								Arhgef16	Psmb5
								Arhgef5	Psmb6
								Arl14	Psmb7
								Arl5a	Psmc3
								Asap1	Ptbp1
								Atf3	Ptges3
								Atf4	Ptma
								Atp10b	Ptms
								Azin1	Ptp4a2
								Bach1	Purb
								Baiap2l1	Pycard
								Bcar1	Qdpr
								Bdh2	Rab25
								Bhlhe40	Rad21
								Bnip3l	Rad23b
								Btg1	Ralbp1
								Btg2	Raly
								C130074G19Rik	Ran
								Cab39	Ranbp1
								Capns1	Rangrf
								Casp8	Rbbp7
								Cast	Rbm25
								Ccbl1	Rbm3
								Ccdc71l	Rbm39
								Ccng2	Rbm8a
								Ccnl1	Rbp7
								Ccser2	Rbx1
								Cd55	Rnaseh2c
								Cd63	Rnf10
								Cdc42bpb	Rnf5
								Cdc42ep5	Rnf7
								Cdc42se2	Rp9
								Cdc73	Rpl10
								Cdh1	Rpl10-ps3
								Cdkn1a	Rpl10a
								Ceacam18	Rpl11
								Ceacam20	Rpl12
								Cebpg	Rpl13
								Cflar	Rpl13-ps3
								Cggbp1	Rpl13a
								Cgn	Rpl13a-ps1
								Chmp1a	Rpl14
								Chmp2a	Rpl15
								Chmp3	Rpl17
								Chmp4b	Rpl18
								Chmp4c	Rpl18a
								Chp1	Rpl19
								Cidec	Rpl21
								Clca4a	Rpl22
								Cldn23	Rpl22l1
								Cldn3	Rpl23
								Cldn4	Rpl23a
								Cldn7	Rpl23a-ps3
								Clic1	Rpl24
								Clic4	Rpl26
								Clk1	Rpl27
								Clrn3	Rpl27-ps3
								Cmip	Rpl27a
								Coq10b	Rpl28
								Cox6b2	Rpl29
								Crb3	Rpl3
								Creb3l3	Rpl30
								Ctage5	Rpl31
								Ctdsp2	Rpl32
								Ctnna1	Rpl34
								Ctnnb1	Rpl35
								Cttn	Rpl35a
								Cxadr	Rpl36
								Cystm1	Rpl36a
								D1Ertd622e	Rpl36al
								Dctn3	Rpl37
								Ddit3	Rpl37a
								Ddx5	Rpl38
								Dedd2	Rpl39
								Dgat2	Rpl4
								Diaph1	Rpl41
								Dnajb1	Rpl5
								Dnajc5	Rpl6
								Dnpep	Rpl6l
								Dsc2	Rpl7
								Dsg2	Rpl7a
								Dsp	Rpl7a-ps5
								Dstn	Rpl8
								Dusp1	Rpl9
								Dusp6	Rpl9-ps6
								Efhd2	Rplp0
								Efna1	Rplp1
								Egln2	Rplp2
								Ehbp1l1	Rpn1
								Eif6	Rpn2
								Elf3	Rpp21
								Ell2	Rps10
								Emp1	Rps11
								Enpp3	Rps12
								Entpd8	Rps12-ps3
								Epcam	Rps13
								Eps8	Rps14
								Eps8l3	Rps15
								Ept1	Rps15a
								Erbb2ip	Rps16
								Errfi1	Rps17
								Esyt2	Rps18
								Etnk1	Rps18-ps3
								Ets2	Rps19
								Ezr	Rps2
								F11r	Rps20
								Fam102a	Rps21
								Fam109a	Rps23
								Fam214b	Rps24
								Fam3b	Rps25
								Fam84a	Rps26
								Fam98c	Rps26-ps1
								Fcgbp	Rps27
								Fos	Rps27a
								Fosb	Rps27l
								Fosl2	Rps27rt
								Foxo3	Rps28
								Gabarap	Rps29
								Galnt6	Rps3
								Gas2l3	Rps3a1
								Gatad2a	Rps4x
								Gch1	Rps5
								Gfpt1	Rps6
								Gm42418	Rps7
								Gm42562	Rps8
								Gna13	Rps9
								Gnai3	Rpsa
								Gpa33	Rwdd1
								Gprc5a	Sap18
[truncated: 238 more rows]
