# Supplementary material for: Metabolic adaptations direct cell fate during tissue regeneration
Source: Nature. 2025 Jun 11;643(8071):468–77. doi: 10.1038/s41586-025-09097-6 (PMC12240837; doi:10.1038/s41586-025-09097-6)
Supplement: Supplementary file 11 — Source Data Fig. 1 [file 41586_2025_9097_MOESM11_ESM.xlsx]

## Sheet: Figure_1a
Cell_ID	nCount_originalexp	nFeature_originalexp	hash_label	hash_cluster	n_genes	species	tissue	hashed	sex	group	treatment	n_genes_by_counts	total_counts	total_counts_mt	pct_counts_mt	total_counts_ribo	pct_counts_ribo	total_counts_hb	pct_counts_hb	donor	region	batch	S_score	G2M_score	phase	leiden	lineage	type	organ	cds	donor_region	dpt_pseudotime	nCount_RNA	nFeature_RNA	TCA	region_lineage
TGAATCGAGTTTCGAC-1-0	4010	1475	TotalSeq-B0252	4	1478	human	intestine	TRUE	male	primary	none	1478	4018	735	18.2927	0	0	0	0	Donor 2	Jej	0	-0.0300284	-0.142643	G1	SI_earlyAE	SI_earlyAE	absorptive	SI	CDS010	Donor 2_Jej	0.177747	4010	1475	-0.153923	Jej_SI_earlyAE
ACCCTCAAGTGTTCCA-1-0	3954	1830	TotalSeq-B0252	4	1842	human	intestine	TRUE	male	primary	none	1841	3967	551	13.8896	0	0	0	0	Donor 2	Jej	0	-0.111961	-0.212719	G1	SI_6-?	SI_AE2	absorptive	SI	CDS010	Donor 2_Jej	0.242429	3954	1830	-0.243043	Jej_SI_AE2
CCACACTTCTCCTGTG-1-1	15528	4108	TotalSeq-B0252	5	4134	human	intestine	TRUE	male	primary	none	4129	15585	1454	9.32948	0	0	0	0	Donor 1	Jej	1	-0.126518	-0.17202	G1	SI_tuft	SI_tuft	tuft	SI	CDS014	Donor 1_Jej	0.710777	15528	4108	-0.275912	Jej_SI_tuft
TTGTGGATCCGCGGAT-1-0	5795	2142	TotalSeq-B0252	4	2150	human	intestine	TRUE	male	primary	none	2149	5804	723	12.4569	0	0	0	0	Donor 2	Jej	0	-0.116066	-0.205564	G1	SI_earlyAE	SI_earlyAE	absorptive	SI	CDS010	Donor 2_Jej	0.180576	5795	2142	-0.0968005	Jej_SI_earlyAE
AAGACAACACCAAATC-1-2	18455	3747	TotalSeq-B0253	2	3775	human	intestine	TRUE	male	primary	none	3773	18494	4822	26.0733	0	0	0	0	Donor 3	Ile	2	-0.0497944	-0.174899	G1	SI_6-?	SI_AE2	absorptive	SI	CDS015	Donor 3_Ile	0.407281	18455	3747	-0.256717	Ile_SI_AE2
TACGGTACACATACGT-1-1	16612	3486	TotalSeq-B0253	1	3505	human	intestine	TRUE	male	primary	none	3505	16642	6146	36.9307	0	0	0	0	Donor 1	Ile	1	-0.0851352	-0.223701	G1	SI_matureAE	SI_matureAE	absorptive	SI	CDS014	Donor 1_Ile	0.257324	16612	3486	-0.0591772	Ile_SI_matureAE
GCGATCGAGTAAACAC-1-1	5280	1433	TotalSeq-B0252	5	1440	human	intestine	TRUE	male	primary	none	1440	5287	2386	45.1296	0	0	0	0	Donor 1	Jej	1	-0.0639274	-0.152285	G1	SI_earlyAE	SI_earlyAE	absorptive	SI	CDS014	Donor 1_Jej	0.182087	5280	1433	0.0910272	Jej_SI_earlyAE
CTATAGGTCTCGCTCA-1-1	23971	4276	TotalSeq-B0251	2	4310	human	intestine	TRUE	male	primary	none	4310	24025	8696	36.1956	0	0	0	0	Donor 1	Duo	1	-0.0604205	-0.144621	G1	SI_earlyAE	SI_earlyAE	absorptive	SI	CDS014	Donor 1_Duo	0.189957	23971	4276	-0.00155136	Duo_SI_earlyAE
GATTCTTTCCTTCTTC-1-2	16482	3555	TotalSeq-B0252	4	3573	human	intestine	TRUE	male	primary	none	3570	16509	2860	17.3239	0	0	0	0	Donor 3	Jej	2	-0.0608055	-0.173896	G1	SI_earlyAE	SI_earlyAE	absorptive	SI	CDS015	Donor 3_Jej	0.183041	16482	3555	-0.24225	Jej_SI_earlyAE
CAGATTGCACATAACC-1-0	5451	2136	TotalSeq-B0253	1	2141	human	intestine	TRUE	male	primary	none	2140	5455	834	15.2887	0	0	0	0	Donor 2	Ile	0	-0.0792011	-0.219491	G1	SI_matureAE	SI_matureAE	absorptive	SI	CDS010	Donor 2_Ile	0.401404	5451	2136	0.0446087	Ile_SI_matureAE
ACCAACAGTACCGCGT-1-0	20311	3247	TotalSeq-B0251	5	3257	human	intestine	TRUE	male	primary	none	3256	20332	1043	5.12984	0	0	0	0	Donor 2	Duo	0	-0.0255257	-0.182792	G1	SI_earlyAE	SI_earlyAE	absorptive	SI	CDS010	Donor 2_Duo	0.158969	20311	3247	-0.094287	Duo_SI_earlyAE
TAGGGTTCATGGGCAA-1-0	6128	2127	TotalSeq-B0253	1	2137	human	intestine	TRUE	male	primary	none	2137	6138	1041	16.9599	0	0	0	0	Donor 2	Ile	0	-0.0233061	-0.145961	G1	SI_intermAE	SI_intermAE	absorptive	SI	CDS010	Donor 2_Ile	0.206007	6128	2127	0.0673881	Ile_SI_intermAE
ACACAGTTCATGTCTT-1-0	3732	1610	TotalSeq-B0252	4	1616	human	intestine	TRUE	male	primary	none	1616	3738	700	18.7266	0	0	0	0	Donor 2	Jej	0	-0.0435534	-0.154651	G1	SI_earlyAE	SI_earlyAE	absorptive	SI	CDS010	Donor 2_Jej	0.201687	3732	1610	-0.138421	Jej_SI_earlyAE
TTTCACAGTGGATACG-1-2	21006	3746	TotalSeq-B0251	6	3768	human	intestine	TRUE	male	primary	none	3768	21044	6729	31.9759	0	0	0	0	Donor 3	Duo	2	-0.077076	-0.181353	G1	SI_earlyAE	SI_earlyAE	absorptive	SI	CDS015	Donor 3_Duo	0.204197	21006	3746	-0.0112978	Duo_SI_earlyAE
TTCTTGACATTAGGAA-1-0	7134	2219	TotalSeq-B0252	4	2230	human	intestine	TRUE	male	primary	none	2230	7148	428	5.98769	0	0	0	0	Donor 2	Jej	0	-0.0753775	-0.162905	G1	SI_secretory	SI_goblet	goblet	SI	CDS010	Donor 2_Jej	0.250838	7134	2219	-0.490167	Jej_SI_goblet
GAGTCTATCCTACCGT-1-1	12721	2874	TotalSeq-B0251	2	2887	human	intestine	TRUE	male	primary	none	2887	12735	5443	42.7405	0	0	0	0	Donor 1	Duo	1	-0.0662987	-0.147525	G1	SI_earlyAE	SI_earlyAE	absorptive	SI	CDS014	Donor 1_Duo	0.177545	12721	2874	-0.0990934	Duo_SI_earlyAE
AGATAGATCTGTCGCT-1-2	8189	2160	TotalSeq-B0252	4	2177	human	intestine	TRUE	male	primary	none	2175	8210	2581	31.4373	0	0	0	0	Donor 3	Jej	2	-0.070772	-0.158878	G1	SI_matureAE	SI_matureAE	absorptive	SI	CDS015	Donor 3_Jej	0.241862	8189	2160	-0.128084	Jej_SI_matureAE
ATCAGGTAGAGGTATT-1-1	7392	1865	TotalSeq-B0253	1	1873	human	intestine	TRUE	male	primary	none	1873	7402	1282	17.3196	0	0	0	0	Donor 1	Ile	1	0.0524527	-0.101662	S	SI_ISC	SI_ISC	ISC	SI	CDS014	Donor 1_Ile	0.162802	7392	1865	-0.055211	Ile_SI_ISC
CTCATCGGTATAATGG-1-0	10308	2483	TotalSeq-B0252	4	2497	human	intestine	TRUE	male	primary	none	2495	10327	636	6.15861	0	0	0	0	Donor 2	Jej	0	0.0142625	-0.122366	S	SI_ISC	SI_ISC	ISC	SI	CDS010	Donor 2_Jej	0.157389	10308	2483	-0.106837	Jej_SI_ISC
AGACAAACAGAAGCGT-1-1	13265	3185	TotalSeq-B0252	5	3207	human	intestine	TRUE	male	primary	none	3205	13293	2219	16.693	0	0	0	0	Donor 1	Jej	1	-0.0784899	-0.0714595	G1	SI_BEST4	SI_BEST4	BEST4+	SI	CDS014	Donor 1_Jej	0.567334	13265	3185	-0.0590734	Jej_SI_BEST4
GTCAGCGGTACAGTCT-1-0	1808	854	TotalSeq-B0252	4	859	human	intestine	TRUE	male	primary	none	859	1813	537	29.6194	0	0	0	0	Donor 2	Jej	0	-0.0330001	-0.0802631	G1	SI_BEST4	SI_BEST4	BEST4+	SI	CDS010	Donor 2_Jej	0.534102	1808	854	-0.229392	Jej_SI_BEST4
TCCGATCCACTACCGG-1-2	28822	4663	TotalSeq-B0253	2	4689	human	intestine	TRUE	male	primary	none	4688	28883	6031	20.8808	0	0	0	0	Donor 3	Ile	2	0.0963748	-0.139549	S	SI_TA	SI_TA	TA	SI	CDS015	Donor 3_Ile	0.191007	28822	4663	-0.138008	Ile_SI_TA
GGGACTCGTCATAAAG-1-1	11500	2133	TotalSeq-B0251	2	2153	human	intestine	TRUE	male	primary	none	2153	11522	4557	39.5504	0	0	0	0	Donor 1	Duo	1	-0.0324977	-0.138246	G1	SI_ISC	SI_ISC	ISC	SI	CDS014	Donor 1_Duo	0.161802	11500	2133	-0.13863	Duo_SI_ISC
AGGGAGTTCGGCATCG-1-0	9235	2437	TotalSeq-B0252	4	2446	human	intestine	TRUE	male	primary	none	2446	9247	717	7.75387	0	0	0	0	Donor 2	Jej	0	0.00211588	-0.123436	S	SI_ISC	SI_ISC	ISC	SI	CDS010	Donor 2_Jej	0.160846	9235	2437	-0.291867	Jej_SI_ISC
CGCCAGAGTTTCTATC-1-2	17774	3387	TotalSeq-B0251	6	3407	human	intestine	TRUE	male	primary	none	3406	17806	7213	40.5088	0	0	0	0	Donor 3	Duo	2	-0.0945849	-0.15941	G1	SI_intermAE	SI_intermAE	absorptive	SI	CDS015	Donor 3_Duo	0.274135	17774	3387	-0.246755	Duo_SI_intermAE
TAAGCCACACATCCCT-1-1	3229	1130	TotalSeq-B0253	1	1136	human	intestine	TRUE	male	primary	none	1135	3235	1219	37.6816	0	0	0	0	Donor 1	Ile	1	-0.0725325	-0.130639	G1	SI_matureAE	SI_matureAE	absorptive	SI	CDS014	Donor 1_Ile	0.38619	3229	1130	-0.284018	Ile_SI_matureAE
AGACCCGGTTTCCATT-1-2	13473	3080	TotalSeq-B0251	6	3096	human	intestine	TRUE	male	primary	none	3095	13495	4925	36.495	0	0	0	0	Donor 3	Duo	2	-0.0506656	-0.176878	G1	SI_intermAE	SI_intermAE	absorptive	SI	CDS015	Donor 3_Duo	0.198771	13473	3080	-0.128419	Duo_SI_intermAE
CTTACCGAGAAGCGAA-1-0	8863	2397	TotalSeq-B0253	1	2406	human	intestine	TRUE	male	primary	none	2405	8873	313	3.52756	0	0	0	0	Donor 2	Ile	0	0.0804706	-0.178355	S	SI_secretory	SI_goblet	goblet	SI	CDS010	Donor 2_Ile	0.352342	8863	2397	-0.457046	Ile_SI_goblet
TTAGGCATCGAGAGAC-1-1	12451	3038	TotalSeq-B0253	1	3053	human	intestine	TRUE	male	primary	none	3052	12470	3730	29.9118	0	0	0	0	Donor 1	Ile	1	-0.0700224	-0.182026	G1	SI_matureAE	SI_matureAE	absorptive	SI	CDS014	Donor 1_Ile	0.41097	12451	3038	-0.144403	Ile_SI_matureAE
CTTCAATAGTACAGCG-1-1	21863	3944	TotalSeq-B0252	5	3976	human	intestine	TRUE	male	primary	none	3974	21906	8040	36.7023	0	0	0	0	Donor 1	Jej	1	-0.0451962	-0.159028	G1	SI_intermAE	SI_intermAE	absorptive	SI	CDS014	Donor 1_Jej	0.278857	21863	3944	-0.0333021	Jej_SI_intermAE
AATGAAGTCTAGGCAT-1-0	10631	2818	TotalSeq-B0253	1	2827	human	intestine	TRUE	male	primary	none	2827	10655	1172	10.9995	0	0	0	0	Donor 2	Ile	0	-0.0724752	-0.243951	G1	SI_intermAE	SI_intermAE	absorptive	SI	CDS010	Donor 2_Ile	0.241007	10631	2818	0.15687	Ile_SI_intermAE
ACCCAAATCTTCACGC-1-0	9005	2627	TotalSeq-B0252	4	2640	human	intestine	TRUE	male	primary	none	2640	9027	1120	12.4072	0	0	0	0	Donor 2	Jej	0	-0.0662145	-0.134869	G1	SI_intermAE	SI_intermAE	absorptive	SI	CDS010	Donor 2_Jej	0.181314	9005	2627	0.0976073	Jej_SI_intermAE
CAGGTATAGGCATCAG-1-0	9008	2658	TotalSeq-B0253	1	2670	human	intestine	TRUE	male	primary	none	2670	9035	1346	14.8976	0	0	0	0	Donor 2	Ile	0	-0.07655	-0.189237	G1	SI_matureAE	SI_matureAE	absorptive	SI	CDS010	Donor 2_Ile	0.232269	9008	2658	-0.00405864	Ile_SI_matureAE
GATGACTAGCCTTTGA-1-2	9151	2372	TotalSeq-B0253	2	2377	human	intestine	TRUE	male	primary	none	2377	9157	2749	30.0208	0	0	0	0	Donor 3	Ile	2	-0.0457384	-0.174888	G1	SI_6-?	SI_AE2	absorptive	SI	CDS015	Donor 3_Ile	0.440407	9151	2372	-0.0642953	Ile_SI_AE2
ACAGAAACATACCACA-1-1	16237	3161	TotalSeq-B0252	5	3183	human	intestine	TRUE	male	primary	none	3182	16273	6053	37.1966	0	0	0	0	Donor 1	Jej	1	-0.0764935	-0.184386	G1	SI_matureAE	SI_matureAE	absorptive	SI	CDS014	Donor 1_Jej	0.316177	16237	3161	0.0810836	Jej_SI_matureAE
TTAATCCCAAGTTTGC-1-2	19247	3965	TotalSeq-B0251	6	3990	human	intestine	TRUE	male	primary	none	3990	19291	4525	23.4565	0	0	0	0	Donor 3	Duo	2	-0.0722481	-0.17621	G1	SI_intermAE	SI_intermAE	absorptive	SI	CDS015	Donor 3_Duo	0.238318	19247	3965	-0.00779409	Duo_SI_intermAE
ATCGTAGAGGTTGTTC-1-2	21596	3718	TotalSeq-B0251	6	3741	human	intestine	TRUE	male	primary	none	3740	21632	4251	19.6514	0	0	0	0	Donor 3	Duo	2	-0.0562933	-0.176188	G1	SI_intermAE	SI_intermAE	absorptive	SI	CDS015	Donor 3_Duo	0.209461	21596	3718	-0.279228	Duo_SI_intermAE
GTCTCACCAAACGAGC-1-1	13522	3574	TotalSeq-B0253	1	3594	human	intestine	TRUE	male	primary	none	3591	13549	2919	21.544	0	0	0	0	Donor 1	Ile	1	0.0858105	0.845334	G2M	secretory_prog	SI_secretory_prog	secretory_prog	SI	CDS014	Donor 1_Ile	0.173637	13522	3574	0.132452	Ile_SI_secretory_prog
AATCGACGTGTCTAAC-1-1	17295	3628	TotalSeq-B0251	2	3650	human	intestine	TRUE	male	primary	none	3650	17320	6361	36.7263	0	0	0	0	Donor 1	Duo	1	0.0196056	-0.150229	S	SI_earlyAE	SI_earlyAE	absorptive	SI	CDS014	Donor 1_Duo	0.191551	17295	3628	0.0015502	Duo_SI_earlyAE
TCGACCTCAACGTATC-1-1	14765	3227	TotalSeq-B0251	2	3248	human	intestine	TRUE	male	primary	none	3247	14794	6187	41.821	0	0	0	0	Donor 1	Duo	1	0.307184	-0.0399967	S	SI_TA	SI_TA	TA	SI	CDS014	Donor 1_Duo	0.177765	14765	3227	0.0240242	Duo_SI_TA
GGGAAGTCATAGTCGT-1-1	13221	2376	TotalSeq-B0252	5	2391	human	intestine	TRUE	male	primary	none	2391	13246	7438	56.1528	0	0	0	0	Donor 1	Jej	1	-0.0530448	-0.15308	G1	SI_earlyAE	SI_earlyAE	absorptive	SI	CDS014	Donor 1_Jej	0.201264	13221	2376	0.0735812	Jej_SI_earlyAE
ACGTACATCCCATTTA-1-0	15395	2990	TotalSeq-B0253	1	3006	human	intestine	TRUE	male	primary	none	3006	15431	823	5.33342	0	0	0	0	Donor 2	Ile	0	-0.00697716	-0.123589	G1	SI_earlyAE	SI_earlyAE	absorptive	SI	CDS010	Donor 2_Ile	0.170039	15395	2990	0.107371	Ile_SI_earlyAE
TTGGGTAAGTCATCCA-1-0	4901	1781	TotalSeq-B0251	5	1787	human	intestine	TRUE	male	primary	none	1787	4911	975	19.8534	0	0	0	0	Donor 2	Duo	0	-0.0414142	-0.103937	G1	SI_6-?	SI_AE2	absorptive	SI	CDS010	Donor 2_Duo	0.199199	4901	1781	0.0061828	Duo_SI_AE2
ACCAAACTCTTTCCGG-1-0	2544	1142	TotalSeq-B0252	4	1144	human	intestine	TRUE	male	primary	none	1144	2546	618	24.2734	0	0	0	0	Donor 2	Jej	0	0.00727858	-0.123936	S	SI_6-?	SI_AE2	absorptive	SI	CDS010	Donor 2_Jej	0.264959	2544	1142	-0.192429	Jej_SI_AE2
GGTCTGGGTTGTATGC-1-1	9347	2154	TotalSeq-B0252	5	2164	human	intestine	TRUE	male	primary	none	2164	9363	2406	25.6969	0	0	0	0	Donor 1	Jej	1	-0.0162921	-0.182997	G1	SI_earlyAE	SI_earlyAE	absorptive	SI	CDS014	Donor 1_Jej	0.178624	9347	2154	0.0293114	Jej_SI_earlyAE
CCCGGAAGTGTGAATA-1-0	8313	2588	TotalSeq-B0253	1	2597	human	intestine	TRUE	male	primary	none	2597	8331	1005	12.0634	0	0	0	0	Donor 2	Ile	0	-0.0820114	-0.140824	G1	SI_intermAE	SI_intermAE	absorptive	SI	CDS010	Donor 2_Ile	0.206888	8313	2588	0.108617	Ile_SI_intermAE
GTAATGCAGCCATTGT-1-2	21108	3989	TotalSeq-B0252	4	4010	human	intestine	TRUE	male	primary	none	4008	21145	5527	26.1386	0	0	0	0	Donor 3	Jej	2	-0.0882984	-0.177101	G1	SI_matureAE	SI_matureAE	absorptive	SI	CDS015	Donor 3_Jej	0.324438	21108	3989	-0.125655	Jej_SI_matureAE
CGGAATTGTCGTAATC-1-0	7170	2399	TotalSeq-B0253	1	2408	human	intestine	TRUE	male	primary	none	2408	7180	1240	17.2702	0	0	0	0	Donor 2	Ile	0	0.0216431	-0.21729	S	SI_matureAE	SI_matureAE	absorptive	SI	CDS010	Donor 2_Ile	0.322476	7170	2399	-0.105729	Ile_SI_matureAE
CCTGCATTCCCAGGAC-1-0	10298	2951	TotalSeq-B0253	1	2962	human	intestine	TRUE	male	primary	none	2962	10314	1188	11.5183	0	0	0	0	Donor 2	Ile	0	-0.0767242	-0.214456	G1	SI_matureAE	SI_matureAE	absorptive	SI	CDS010	Donor 2_Ile	0.334225	10298	2951	0.0692276	Ile_SI_matureAE
ACAGAAAAGGTACTGG-1-1	33094	5208	TotalSeq-B0252	5	5241	human	intestine	TRUE	male	primary	none	5239	33159	6371	19.2135	0	0	0	0	Donor 1	Jej	1	-0.0170585	-0.141129	G1	SI_earlyAE	SI_earlyAE	absorptive	SI	CDS014	Donor 1_Jej	0.203156	33094	5208	0.0253176	Jej_SI_earlyAE
CAGAGCCCAGTCTTCC-1-2	16654	3341	TotalSeq-B0253	2	3362	human	intestine	TRUE	male	primary	none	3362	16684	4694	28.1347	0	0	0	0	Donor 3	Ile	2	-0.0819917	-0.142648	G1	SI_6-?	SI_AE2	absorptive	SI	CDS015	Donor 3_Ile	0.350006	16654	3341	-0.0853456	Ile_SI_AE2
ACTGATGTCAGCACCG-1-1	18071	3838	TotalSeq-B0253	1	3864	human	intestine	TRUE	male	primary	none	3861	18106	3842	21.2195	0	0	0	0	Donor 1	Ile	1	0.0615576	-0.127729	S	SI_ISC	SI_ISC	ISC	SI	CDS014	Donor 1_Ile	0.166594	18071	3838	0.00259004	Ile_SI_ISC
GGTAACTTCGGTGCAC-1-2	13225	2417	TotalSeq-B0252	4	2426	human	intestine	TRUE	male	primary	none	2426	13236	5963	45.0514	0	0	0	0	Donor 3	Jej	2	-0.0380464	-0.160241	G1	SI_matureAE	SI_matureAE	absorptive	SI	CDS015	Donor 3_Jej	0.339194	13225	2417	-0.163532	Jej_SI_matureAE
TACTGCCAGTTACGAA-1-1	9784	1993	TotalSeq-B0252	5	2000	human	intestine	TRUE	male	primary	none	2000	9793	6007	61.3397	0	0	0	0	Donor 1	Jej	1	-0.0704689	-0.0930137	G1	SI_earlyAE	SI_earlyAE	absorptive	SI	CDS014	Donor 1_Jej	0.187777	9784	1993	-0.168217	Jej_SI_earlyAE
GTTTACTAGGTGCCAA-1-2	3459	1120	TotalSeq-B0252	4	1123	human	intestine	TRUE	male	primary	none	1123	3463	1569	45.3075	0	0	0	0	Donor 3	Jej	2	0.0138024	-0.0688612	S	SI_intermAE	SI_intermAE	absorptive	SI	CDS015	Donor 3_Jej	0.232531	3459	1120	-0.373407	Jej_SI_intermAE
ACGATCATCATGGTAC-1-2	6278	2313	TotalSeq-B0253	2	2326	human	intestine	TRUE	male	primary	none	2326	6295	722	11.4694	0	0	0	0	Donor 3	Ile	2	-0.000975236	-0.221942	G1	SI_BEST4	SI_BEST4	BEST4+	SI	CDS015	Donor 3_Ile	0.722947	6278	2313	-0.478568	Ile_SI_BEST4
GGTGTCGAGCTAATGA-1-2	23525	4389	TotalSeq-B0252	4	4423	human	intestine	TRUE	male	primary	none	4421	23575	6698	28.4115	0	0	0	0	Donor 3	Jej	2	0.221019	0.172804	S	SI_TA	SI_TA	TA	SI	CDS015	Donor 3_Jej	0.199106	23525	4389	-0.198371	Jej_SI_TA
GAAGGACGTCATACCA-1-1	3517	1047	TotalSeq-B0253	1	1053	human	intestine	TRUE	male	primary	none	1053	3525	1759	49.9007	0	0	0	0	Donor 1	Ile	1	-0.0372275	-0.124124	G1	SI_earlyAE	SI_earlyAE	absorptive	SI	CDS014	Donor 1_Ile	0.173075	3517	1047	0.103504	Ile_SI_earlyAE
TTTAGTCCACCCTGTT-1-0	7283	2148	TotalSeq-B0251	5	2157	human	intestine	TRUE	male	primary	none	2157	7293	1059	14.5208	0	0	0	0	Donor 2	Duo	0	0.0397325	-0.163274	S	SI_ISC	SI_ISC	ISC	SI	CDS010	Donor 2_Duo	0.171273	7283	2148	-0.359662	Duo_SI_ISC
TGAGCATCATGGCACC-1-1	12835	2895	TotalSeq-B0252	5	2910	human	intestine	TRUE	male	primary	none	2910	12856	3100	24.1133	0	0	0	0	Donor 1	Jej	1	0.0346875	-0.162335	S	SI_BEST4	SI_BEST4	BEST4+	SI	CDS014	Donor 1_Jej	0.481157	12835	2895	-0.317486	Jej_SI_BEST4
CACGAATAGGCAGTCA-1-2	15627	3322	TotalSeq-B0252	4	3345	human	intestine	TRUE	male	primary	none	3343	15655	4936	31.5299	0	0	0	0	Donor 3	Jej	2	-0.0464367	-0.185804	G1	SI_intermAE	SI_intermAE	absorptive	SI	CDS015	Donor 3_Jej	0.231253	15627	3322	-0.0434898	Jej_SI_intermAE
GAAATGATCGGTCGAC-1-2	15873	3450	TotalSeq-B0252	4	3472	human	intestine	TRUE	male	primary	none	3472	15903	3330	20.9394	0	0	0	0	Donor 3	Jej	2	-0.0633577	-0.186732	G1	SI_earlyAE	SI_earlyAE	absorptive	SI	CDS015	Donor 3_Jej	0.17599	15873	3450	-0.131982	Jej_SI_earlyAE
ATGCATGCATGGAACG-1-2	11749	2761	TotalSeq-B0253	2	2774	human	intestine	TRUE	male	primary	none	2773	11767	4400	37.3927	0	0	0	0	Donor 3	Ile	2	-0.0504853	-0.218549	G1	SI_6-?	SI_AE2	absorptive	SI	CDS015	Donor 3_Ile	0.29335	11749	2761	-0.129002	Ile_SI_AE2
CCGATCTAGGCACGAT-1-2	12683	2696	TotalSeq-B0253	2	2707	human	intestine	TRUE	male	primary	none	2707	12697	5646	44.4672	0	0	0	0	Donor 3	Ile	2	-0.0598859	-0.121601	G1	SI_6-?	SI_AE2	absorptive	SI	CDS015	Donor 3_Ile	0.328557	12683	2696	-0.122146	Ile_SI_AE2
ATCACGAAGCCTGAAG-1-1	3896	1463	TotalSeq-B0252	5	1469	human	intestine	TRUE	male	primary	none	1469	3903	738	18.9085	0	0	0	0	Donor 1	Jej	1	-0.0829206	-0.0992518	G1	SI_ISC	SI_ISC	ISC	SI	CDS014	Donor 1_Jej	0.172131	3896	1463	-0.0722483	Jej_SI_ISC
GTCGTAAGTGCTCTCT-1-2	5766	1022	TotalSeq-B0251	6	1026	human	intestine	TRUE	male	primary	none	1026	5770	4044	70.0867	0	0	0	0	Donor 3	Duo	2	-0.0513158	-0.0821598	G1	SI_matureAE	SI_matureAE	absorptive	SI	CDS015	Donor 3_Duo	0.210146	5766	1022	-0.202243	Duo_SI_matureAE
TGAGACTTCTTCCACG-1-0	21879	4826	TotalSeq-B0252	4	4848	human	intestine	TRUE	male	primary	none	4844	21907	1662	7.58662	0	0	0	0	Donor 2	Jej	0	0.399138	0.264789	S	SI_TA	SI_TA	TA	SI	CDS010	Donor 2_Jej	0.177454	21879	4826	-0.153338	Jej_SI_TA
TAAGCCATCTATTTCG-1-2	27294	4366	TotalSeq-B0252	4	4395	human	intestine	TRUE	male	primary	none	4394	27342	5596	20.4667	0	0	0	0	Donor 3	Jej	2	-0.0449563	-0.161725	G1	SI_ISC	SI_ISC	ISC	SI	CDS015	Donor 3_Jej	0.212977	27294	4366	-0.243635	Jej_SI_ISC
CGAAGTTAGCGCACAA-1-0	7920	2216	TotalSeq-B0253	1	2223	human	intestine	TRUE	male	primary	none	2223	7930	1799	22.686	0	0	0	0	Donor 2	Ile	0	-0.100046	-0.184732	G1	SI_matureAE	SI_matureAE	absorptive	SI	CDS010	Donor 2_Ile	0.383157	7920	2216	-0.106008	Ile_SI_matureAE
AGGATAAGTAACACCT-1-1	22989	4302	TotalSeq-B0253	1	4327	human	intestine	TRUE	male	primary	none	4327	23027	7890	34.2641	0	0	0	0	Donor 1	Ile	1	-0.0843042	-0.209848	G1	SI_matureAE	SI_matureAE	absorptive	SI	CDS014	Donor 1_Ile	0.356084	22989	4302	-0.0690936	Ile_SI_matureAE
CTTTCGGGTCTAATCG-1-1	17838	3641	TotalSeq-B0253	1	3665	human	intestine	TRUE	male	primary	none	3664	17873	6964	38.9638	0	0	0	0	Donor 1	Ile	1	0.00461156	-0.18038	S	SI_intermAE	SI_intermAE	absorptive	SI	CDS014	Donor 1_Ile	0.28738	17838	3641	-0.12749	Ile_SI_intermAE
ACTATGGTCTTGGAAC-1-0	3832	1430	TotalSeq-B0253	1	1435	human	intestine	TRUE	male	primary	none	1435	3839	1050	27.3509	0	0	0	0	Donor 2	Ile	0	-0.0947687	-0.158393	G1	SI_matureAE	SI_matureAE	absorptive	SI	CDS010	Donor 2_Ile	0.300575	3832	1430	-0.266721	Ile_SI_matureAE
AGAACAATCTTACGGA-1-0	6096	2106	TotalSeq-B0252	4	2113	human	intestine	TRUE	male	primary	none	2113	6112	663	10.8475	0	0	0	0	Donor 2	Jej	0	-0.0990408	-0.19608	G1	SI_earlyAE	SI_earlyAE	absorptive	SI	CDS010	Donor 2_Jej	0.186937	6096	2106	-0.0681243	Jej_SI_earlyAE
TTCCGTGGTCAACATC-1-0	11747	3142	TotalSeq-B0253	1	3160	human	intestine	TRUE	male	primary	none	3159	11773	952	8.0863	0	0	0	0	Donor 2	Ile	0	-0.0423677	-0.145938	G1	SI_earlyAE	SI_earlyAE	absorptive	SI	CDS010	Donor 2_Ile	0.169404	11747	3142	0.0719867	Ile_SI_earlyAE
TAGCACATCGGTCAGC-1-0	9446	2797	TotalSeq-B0251	5	2806	human	intestine	TRUE	male	primary	none	2806	9461	967	10.2209	0	0	0	0	Donor 2	Duo	0	0.0279015	-0.0918868	S	SI_earlyAE	SI_earlyAE	absorptive	SI	CDS010	Donor 2_Duo	0.164121	9446	2797	-0.0613881	Duo_SI_earlyAE
GGTAGAGAGTTGTCAC-1-0	11786	3084	TotalSeq-B0252	4	3094	human	intestine	TRUE	male	primary	none	3092	11802	1164	9.86273	0	0	0	0	Donor 2	Jej	0	-0.058316	-0.128337	G1	SI_6-?	SI_AE2	absorptive	SI	CDS010	Donor 2_Jej	0.258331	11786	3084	-0.0395888	Jej_SI_AE2
AGGATAAAGAGAGCGG-1-1	5797	1836	TotalSeq-B0252	5	1842	human	intestine	TRUE	male	primary	none	1842	5806	2684	46.228	0	0	0	0	Donor 1	Jej	1	-0.0858052	-0.188338	G1	SI_intermAE	SI_intermAE	absorptive	SI	CDS014	Donor 1_Jej	0.262413	5797	1836	0.0175398	Jej_SI_intermAE
CACTGAAAGGTTCAGG-1-0	6937	2415	TotalSeq-B0252	4	2433	human	intestine	TRUE	male	primary	none	2425	6950	293	4.21583	0	0	0	0	Donor 2	Jej	0	-0.114676	-0.141374	G1	EEC	SI_EEC	EEC	SI	CDS010	Donor 2_Jej	0.417634	6937	2415	-0.390073	Jej_SI_EEC
GGAAGTGAGTGAGGCT-1-0	11652	2977	TotalSeq-B0251	5	2988	human	intestine	TRUE	male	primary	none	2988	11667	1649	14.1339	0	0	0	0	Donor 2	Duo	0	0.0642405	-0.183823	S	SI_ISC	SI_ISC	ISC	SI	CDS010	Donor 2_Duo	0.17223	11652	2977	-0.0255257	Duo_SI_ISC
TGGGAGAGTTTCGATG-1-0	12334	2736	TotalSeq-B0251	5	2746	human	intestine	TRUE	male	primary	none	2746	12346	756	6.12344	0	0	0	0	Donor 2	Duo	0	0.0512535	-0.162148	S	SI_ISC	SI_ISC	ISC	SI	CDS010	Donor 2_Duo	0.160093	12334	2736	-0.0513006	Duo_SI_ISC
GTGTCCTAGCACTCTA-1-1	33563	4773	TotalSeq-B0252	5	4799	human	intestine	TRUE	male	primary	none	4798	33603	6789	20.2036	0	0	0	0	Donor 1	Jej	1	-0.0521006	-0.125825	G1	SI_ISC	SI_ISC	ISC	SI	CDS014	Donor 1_Jej	0.191248	33563	4773	-0.120493	Jej_SI_ISC
CATTTCACATTGCCTC-1-0	10147	2793	TotalSeq-B0253	1	2803	human	intestine	TRUE	male	primary	none	2803	10172	1342	13.1931	0	0	0	0	Donor 2	Ile	0	-0.0639873	-0.264899	G1	SI_intermAE	SI_intermAE	absorptive	SI	CDS010	Donor 2_Ile	0.236433	10147	2793	0.0706662	Ile_SI_intermAE
AGCGCTGGTTGCTGAT-1-1	6096	2020	TotalSeq-B0253	1	2032	human	intestine	TRUE	male	primary	none	2032	6111	2110	34.5279	0	0	0	0	Donor 1	Ile	1	0.00899224	-0.186855	S	SI_BEST4	SI_BEST4	BEST4+	SI	CDS014	Donor 1_Ile	0.523127	6096	2020	-0.262984	Ile_SI_BEST4
GATGATCTCTGTCGCT-1-0	4744	1845	TotalSeq-B0253	1	1855	human	intestine	TRUE	male	primary	none	1854	4755	1200	25.2366	0	0	0	0	Donor 2	Ile	0	-0.0491037	-0.067281	G1	SI_matureAE	SI_matureAE	absorptive	SI	CDS010	Donor 2_Ile	0.289454	4744	1845	-0.113267	Ile_SI_matureAE
GGTAATCCAGAGGCTA-1-2	13280	3319	TotalSeq-B0253	2	3343	human	intestine	TRUE	male	primary	none	3341	13317	4165	31.2758	0	0	0	0	Donor 3	Ile	2	-0.0839079	-0.156138	G1	SI_6-?	SI_AE2	absorptive	SI	CDS015	Donor 3_Ile	0.274193	13280	3319	-0.212838	Ile_SI_AE2
TGAACGTCAAGAAATC-1-2	21094	4229	TotalSeq-B0251	6	4261	human	intestine	TRUE	male	primary	none	4261	21152	2688	12.708	0	0	0	0	Donor 3	Duo	2	-0.0335239	0.256512	G2M	SI_TA2	SI_TA2	TA	SI	CDS015	Donor 3_Duo	0.191963	21094	4229	-0.135333	Duo_SI_TA2
ACTTTCAAGTAAGACT-1-1	12712	3190	TotalSeq-B0253	1	3208	human	intestine	TRUE	male	primary	none	3207	12735	1708	13.4119	0	0	0	0	Donor 1	Ile	1	-0.0413204	-0.198287	G1	SI_secretory	SI_goblet	goblet	SI	CDS014	Donor 1_Ile	0.377286	12712	3190	-0.260531	Ile_SI_goblet
TTAGGGTAGTCTAGCT-1-0	3940	1604	TotalSeq-B0253	1	1609	human	intestine	TRUE	male	primary	none	1609	3946	922	23.3654	0	0	0	0	Donor 2	Ile	0	-0.0915571	-0.17094	G1	SI_matureAE	SI_matureAE	absorptive	SI	CDS010	Donor 2_Ile	0.301029	3940	1604	-0.269863	Ile_SI_matureAE
GATCACACATCTTCGC-1-1	11280	3511	TotalSeq-B0253	1	3535	human	intestine	TRUE	male	primary	none	3533	11329	1583	13.973	0	0	0	0	Donor 1	Ile	1	-0.103618	-0.217775	G1	SI_tuft	SI_tuft	tuft	SI	CDS014	Donor 1_Ile	0.686311	11280	3511	-0.116413	Ile_SI_tuft
AGCGTATTCGAGCCTG-1-1	7240	2370	TotalSeq-B0252	5	2383	human	intestine	TRUE	male	primary	none	2383	7256	1541	21.2376	0	0	0	0	Donor 1	Jej	1	-0.099519	-0.23367	G1	SI_secretory	SI_goblet	goblet	SI	CDS014	Donor 1_Jej	0.26985	7240	2370	-0.25444	Jej_SI_goblet
CCTCACACATCTTCGC-1-2	17042	3840	TotalSeq-B0253	2	3865	human	intestine	TRUE	male	primary	none	3865	17085	4643	27.1759	0	0	0	0	Donor 3	Ile	2	-0.0652797	-0.224648	G1	SI_6-?	SI_AE2	absorptive	SI	CDS015	Donor 3_Ile	0.269635	17042	3840	-0.129404	Ile_SI_AE2
AACCATGGTCAAAGAT-1-0	14809	3452	TotalSeq-B0253	1	3465	human	intestine	TRUE	male	primary	none	3464	14837	1693	11.4107	0	0	0	0	Donor 2	Ile	0	-0.0510139	-0.19724	G1	SI_intermAE	SI_intermAE	absorptive	SI	CDS010	Donor 2_Ile	0.22046	14809	3452	0.181032	Ile_SI_intermAE
TGTGTGATCAAGCCAT-1-1	16914	3269	TotalSeq-B0253	1	3287	human	intestine	TRUE	male	primary	none	3285	16943	7334	43.2863	0	0	0	0	Donor 1	Ile	1	-0.0326993	-0.173195	G1	SI_matureAE	SI_matureAE	absorptive	SI	CDS014	Donor 1_Ile	0.336465	16914	3269	-0.0869634	Ile_SI_matureAE
CGTAATGTCGTGGAAG-1-1	15920	3236	TotalSeq-B0251	2	3255	human	intestine	TRUE	male	primary	none	3253	15956	6484	40.6367	0	0	0	0	Donor 1	Duo	1	-0.0720081	-0.206816	G1	SI_intermAE	SI_intermAE	absorptive	SI	CDS014	Donor 1_Duo	0.238532	15920	3236	-0.017707	Duo_SI_intermAE
TCCATCGTCCCATAGA-1-2	11838	3170	TotalSeq-B0252	4	3181	human	intestine	TRUE	male	primary	none	3181	11855	1874	15.8077	0	0	0	0	Donor 3	Jej	2	-0.0412024	-0.0968245	G1	SI_secretory	SI_goblet	goblet	SI	CDS015	Donor 3_Jej	0.395317	11838	3170	-0.276721	Jej_SI_goblet
TCTATACCATCCGGCA-1-2	6623	887	TotalSeq-B0251	6	892	human	intestine	TRUE	male	primary	none	891	6627	4951	74.7095	0	0	0	0	Donor 3	Duo	2	0.0717165	-0.0289397	S	SI_BEST4	SI_BEST4	BEST4+	SI	CDS015	Donor 3_Duo	0.353284	6623	887	-0.187863	Duo_SI_BEST4
TGGTAGTTCGTAGCCG-1-0	10900	3253	TotalSeq-B0252	4	3267	human	intestine	TRUE	male	primary	none	3265	10920	1575	14.4231	0	0	0	0	Donor 2	Jej	0	-0.118568	-0.137513	G1	SI_secretory	SI_goblet	goblet	SI	CDS010	Donor 2_Jej	0.197427	10900	3253	-0.287933	Jej_SI_goblet
TGTAAGCGTGTTGATC-1-1	44311	6316	TotalSeq-B0253	1	6357	human	intestine	TRUE	male	primary	none	6354	44388	9395	21.1656	0	0	0	0	Donor 1	Ile	1	0.0125582	-0.219831	S	SI_intermAE	SI_intermAE	absorptive	SI	CDS014	Donor 1_Ile	0.242766	44311	6316	-0.0781998	Ile_SI_intermAE
GAGTTTGTCTGGCTGG-1-1	9385	2728	TotalSeq-B0253	1	2742	human	intestine	TRUE	male	primary	none	2741	9402	2436	25.9094	0	0	0	0	Donor 1	Ile	1	-0.00791862	-0.183534	G1	SI_BEST4	SI_BEST4	BEST4+	SI	CDS014	Donor 1_Ile	0.868543	9385	2728	-0.359379	Ile_SI_BEST4
CACCAAAAGAATTTGG-1-2	33949	5127	TotalSeq-B0253	2	5163	human	intestine	TRUE	male	primary	none	5163	34013	11244	33.0579	0	0	0	0	Donor 3	Ile	2	-0.0805198	-0.161878	G1	SI_6-?	SI_AE2	absorptive	SI	CDS015	Donor 3_Ile	0.300865	33949	5127	-0.0986979	Ile_SI_AE2
TCCTTCTAGCGCACAA-1-2	11728	2835	TotalSeq-B0251	6	2849	human	intestine	TRUE	male	primary	none	2849	11746	1894	16.1246	0	0	0	0	Donor 3	Duo	2	-0.0393462	-0.164427	G1	SI_earlyAE	SI_earlyAE	absorptive	SI	CDS015	Donor 3_Duo	0.185981	11728	2835	-0.158845	Duo_SI_earlyAE
CGTGTCTTCGGCTTCT-1-0	7022	2597	TotalSeq-B0251	5	2612	human	intestine	TRUE	male	primary	none	2612	7045	506	7.1824	0	0	0	0	Donor 2	Duo	0	0.0670895	0.706026	G2M	SI_TA	SI_TA	TA	SI	CDS010	Donor 2_Duo	0.207554	7022	2597	-0.193759	Duo_SI_TA
GCATCGGGTGATGAAT-1-0	9280	2679	TotalSeq-B0253	1	2690	human	intestine	TRUE	male	primary	none	2690	9299	1140	12.2594	0	0	0	0	Donor 2	Ile	0	-0.0802653	-0.163678	G1	SI_intermAE	SI_intermAE	absorptive	SI	CDS010	Donor 2_Ile	0.232942	9280	2679	-0.0601898	Ile_SI_intermAE
CTTGATTCACCCAATA-1-1	19522	3662	TotalSeq-B0251	2	3687	human	intestine	TRUE	male	primary	none	3687	19551	8180	41.8393	0	0	0	0	Donor 1	Duo	1	-0.0659046	-0.179682	G1	SI_intermAE	SI_intermAE	absorptive	SI	CDS014	Donor 1_Duo	0.212935	19522	3662	-0.0898301	Duo_SI_intermAE
CACGGGTTCAACCCGG-1-1	16983	3394	TotalSeq-B0253	1	3415	human	intestine	TRUE	male	primary	none	3413	17015	7591	44.6136	0	0	0	0	Donor 1	Ile	1	-0.089428	-0.170307	G1	SI_matureAE	SI_matureAE	absorptive	SI	CDS014	Donor 1_Ile	0.396253	16983	3394	-0.136381	Ile_SI_matureAE
CTCCAACTCCCATTCG-1-1	17094	3297	TotalSeq-B0252	5	3320	human	intestine	TRUE	male	primary	none	3320	17125	7425	43.3577	0	0	0	0	Donor 1	Jej	1	-0.0590706	-0.156428	G1	SI_matureAE	SI_matureAE	absorptive	SI	CDS014	Donor 1_Jej	0.33149	17094	3297	-0.253165	Jej_SI_matureAE
CACCAAATCCGTGCGA-1-2	15721	3561	TotalSeq-B0252	4	3586	human	intestine	TRUE	male	primary	none	3586	15761	5821	36.9329	0	0	0	0	Donor 3	Jej	2	-0.087924	-0.201004	G1	SI_intermAE	SI_intermAE	absorptive	SI	CDS015	Donor 3_Jej	0.27146	15721	3561	-0.207994	Jej_SI_intermAE
TAATTCCAGCGACCCT-1-0	5982	2005	TotalSeq-B0252	4	2013	human	intestine	TRUE	male	primary	none	2012	5992	681	11.3652	0	0	0	0	Donor 2	Jej	0	-0.0079865	-0.120467	G1	SI_earlyAE	SI_earlyAE	absorptive	SI	CDS010	Donor 2_Jej	0.189132	5982	2005	-0.30104	Jej_SI_earlyAE
GACCTTCTCCACTTTA-1-2	17417	3855	TotalSeq-B0252	4	3882	human	intestine	TRUE	male	primary	none	3882	17462	3578	20.4902	0	0	0	0	Donor 3	Jej	2	0.0376682	-0.115408	S	SI_earlyAE	SI_earlyAE	absorptive	SI	CDS015	Donor 3_Jej	0.186904	17417	3855	-0.0418144	Jej_SI_earlyAE
AGATAGAGTTGCGAAG-1-2	16493	3172	TotalSeq-B0253	2	3185	human	intestine	TRUE	male	primary	none	3185	16512	4363	26.4232	0	0	0	0	Donor 3	Ile	2	-0.0080779	-0.170809	G1	SI_6-?	SI_AE2	absorptive	SI	CDS015	Donor 3_Ile	0.45028	16493	3172	-0.250893	Ile_SI_AE2
CCATCACTCGAGATGG-1-1	9771	2082	TotalSeq-B0253	1	2091	human	intestine	TRUE	male	primary	none	2091	9787	3501	35.7719	0	0	0	0	Donor 1	Ile	1	-0.0489858	-0.141625	G1	SI_matureAE	SI_matureAE	absorptive	SI	CDS014	Donor 1_Ile	0.459008	9771	2082	0.245039	Ile_SI_matureAE
CTTGATTAGACATATG-1-1	28176	4876	TotalSeq-B0251	2	4909	human	intestine	TRUE	male	primary	none	4909	28236	5609	19.8647	0	0	0	0	Donor 1	Duo	1	-0.0546732	-0.181739	G1	SI_intermAE	SI_intermAE	absorptive	SI	CDS014	Donor 1_Duo	0.268667	28176	4876	0.0558695	Duo_SI_intermAE
AACAACCCAAACCATC-1-1	8051	2295	TotalSeq-B0252	5	2307	human	intestine	TRUE	male	primary	none	2307	8066	1189	14.7409	0	0	0	0	Donor 1	Jej	1	-0.0282561	-0.209067	G1	SI_earlyAE	SI_earlyAE	absorptive	SI	CDS014	Donor 1_Jej	0.19818	8051	2295	0.044194	Jej_SI_earlyAE
CTAGACAAGAGGGTAA-1-2	9634	2725	TotalSeq-B0252	4	2740	human	intestine	TRUE	male	primary	none	2740	9650	1398	14.487	0	0	0	0	Donor 3	Jej	2	-0.0629941	-0.158821	G1	SI_secretory	SI_goblet	goblet	SI	CDS015	Donor 3_Jej	0.319939	9634	2725	-0.348923	Jej_SI_goblet
TCATCATAGTGGAAGA-1-2	12644	3041	TotalSeq-B0253	2	3059	human	intestine	TRUE	male	primary	none	3058	12666	4045	31.9359	0	0	0	0	Donor 3	Ile	2	-0.0852001	-0.198783	G1	SI_6-?	SI_AE2	absorptive	SI	CDS015	Donor 3_Ile	0.252305	12644	3041	-0.178476	Ile_SI_AE2
CAATGACTCGTGTGAT-1-2	28474	4505	TotalSeq-B0251	6	4530	human	intestine	TRUE	male	primary	none	4530	28520	7409	25.9783	0	0	0	0	Donor 3	Duo	2	-0.0591672	-0.155473	G1	SI_intermAE	SI_intermAE	absorptive	SI	CDS015	Donor 3_Duo	0.262186	28474	4505	-0.0279666	Duo_SI_intermAE
TTTCCTCTCGCCCAGA-1-2	5769	1263	TotalSeq-B0251	6	1266	human	intestine	TRUE	male	primary	none	1266	5773	2896	50.1646	0	0	0	0	Donor 3	Duo	2	-0.00356119	-0.080917	G1	SI_intermAE	SI_intermAE	absorptive	SI	CDS015	Donor 3_Duo	0.189353	5769	1263	-0.00573315	Duo_SI_intermAE
GGTGGCTAGTGCTACT-1-1	42723	3904	TotalSeq-B0252	5	3935	human	intestine	TRUE	male	primary	none	3930	42760	2678	6.26286	0	0	0	0	Donor 1	Jej	1	-0.0448559	-0.0776883	G1	SI_secretory	SI_paneth	paneth	SI	CDS014	Donor 1_Jej	0.289112	42723	3904	-0.265124	Jej_SI_paneth
TACTGCCTCAACTTTC-1-1	9508	2212	TotalSeq-B0251	2	2226	human	intestine	TRUE	male	primary	none	2226	9533	4331	45.4317	0	0	0	0	Donor 1	Duo	1	-0.0982817	-0.157016	G1	SI_matureAE	SI_matureAE	absorptive	SI	CDS014	Donor 1_Duo	0.370099	9508	2212	-0.175604	Duo_SI_matureAE
CGCATAAGTCTTTCAT-1-2	24981	4540	TotalSeq-B0251	6	4568	human	intestine	TRUE	male	primary	none	4566	25024	3552	14.1944	0	0	0	0	Donor 3	Duo	2	-0.0362195	-0.181235	G1	SI_earlyAE	SI_earlyAE	absorptive	SI	CDS015	Donor 3_Duo	0.20468	24981	4540	0.000963731	Duo_SI_earlyAE
TGACTCCTCATTTGTC-1-2	13699	3082	TotalSeq-B0253	2	3095	human	intestine	TRUE	male	primary	none	3095	13719	5046	36.7811	0	0	0	0	Donor 3	Ile	2	-0.0628658	-0.167995	G1	SI_6-?	SI_AE2	absorptive	SI	CDS015	Donor 3_Ile	0.398661	13699	3082	-0.253812	Ile_SI_AE2
ATTCCATGTGCATCTA-1-2	19195	3744	TotalSeq-B0253	2	3766	human	intestine	TRUE	male	primary	none	3764	19232	2268	11.7928	0	0	0	0	Donor 3	Ile	2	-0.0227593	-0.0855987	G1	SI_secretory	SI_paneth	paneth	SI	CDS015	Donor 3_Ile	0.237031	19195	3744	-0.274983	Ile_SI_paneth
AGGACTTTCCTCTAAT-1-0	7406	2178	TotalSeq-B0252	4	2186	human	intestine	TRUE	male	primary	none	2186	7418	389	5.244	0	0	0	0	Donor 2	Jej	0	-0.000411443	-0.1027	G1	SI_secretory	SI_goblet	goblet	SI	CDS010	Donor 2_Jej	0.281504	7406	2178	-0.231796	Jej_SI_goblet
TTCAGGAGTCTACGTA-1-0	8599	2216	TotalSeq-B0252	4	2228	human	intestine	TRUE	male	primary	none	2228	8614	1067	12.3868	0	0	0	0	Donor 2	Jej	0	-0.0660729	-0.125998	G1	SI_ISC	SI_ISC	ISC	SI	CDS010	Donor 2_Jej	0.164858	8599	2216	-0.0539253	Jej_SI_ISC
GAGTGAGGTTTAGTCG-1-0	6986	2351	TotalSeq-B0253	1	2361	human	intestine	TRUE	male	primary	none	2361	7006	1277	18.2272	0	0	0	0	Donor 2	Ile	0	-0.0748524	-0.150014	G1	SI_intermAE	SI_intermAE	absorptive	SI	CDS010	Donor 2_Ile	0.26167	6986	2351	0.0614367	Ile_SI_intermAE
TGTCCCAGTAGTTAGA-1-1	14351	2907	TotalSeq-B0253	1	2922	human	intestine	TRUE	male	primary	none	2922	14376	6268	43.6004	0	0	0	0	Donor 1	Ile	1	-0.0130388	-0.134632	G1	SI_matureAE	SI_matureAE	absorptive	SI	CDS014	Donor 1_Ile	0.409444	14351	2907	-0.132473	Ile_SI_matureAE
CTCCTTTGTAGTGGCA-1-2	14883	3340	TotalSeq-B0252	4	3359	human	intestine	TRUE	male	primary	none	3358	14912	3552	23.8197	0	0	0	0	Donor 3	Jej	2	0.106391	-0.147944	S	SI_ISC	SI_ISC	ISC	SI	CDS015	Donor 3_Jej	0.175147	14883	3340	-0.217226	Jej_SI_ISC
GTTAGACCACGGCTAC-1-2	5385	1345	TotalSeq-B0251	6	1352	human	intestine	TRUE	male	primary	none	1352	5392	2860	53.0415	0	0	0	0	Donor 3	Duo	2	-0.0520817	-0.120765	G1	SI_intermAE	SI_intermAE	absorptive	SI	CDS015	Donor 3_Duo	0.198497	5385	1345	-0.111223	Duo_SI_intermAE
TAAGTCGCAACCTAAC-1-1	8190	2246	TotalSeq-B0252	5	2258	human	intestine	TRUE	male	primary	none	2258	8203	2760	33.6462	0	0	0	0	Donor 1	Jej	1	-0.078754	-0.225992	G1	SI_intermAE	SI_intermAE	absorptive	SI	CDS014	Donor 1_Jej	0.270141	8190	2246	-0.112408	Jej_SI_intermAE
ATTCTTGCACCTTCCA-1-2	10960	2901	TotalSeq-B0253	2	2915	human	intestine	TRUE	male	primary	none	2915	10984	3516	32.0102	0	0	0	0	Donor 3	Ile	2	-0.0508799	-0.20232	G1	SI_6-?	SI_AE2	absorptive	SI	CDS015	Donor 3_Ile	0.263365	10960	2901	-0.314625	Ile_SI_AE2
GAACACTTCCTTATGT-1-2	8674	1739	TotalSeq-B0251	6	1747	human	intestine	TRUE	male	primary	none	1747	8685	4996	57.5245	0	0	0	0	Donor 3	Duo	2	-0.0569869	-0.0869867	G1	SI_intermAE	SI_intermAE	absorptive	SI	CDS015	Donor 3_Duo	0.235083	8674	1739	-0.120299	Duo_SI_intermAE
AATGGCTGTAACAAGT-1-2	19302	3812	TotalSeq-B0252	4	3836	human	intestine	TRUE	male	primary	none	3835	19338	4403	22.7686	0	0	0	0	Donor 3	Jej	2	-0.0665247	-0.191029	G1	SI_intermAE	SI_intermAE	absorptive	SI	CDS015	Donor 3_Jej	0.229168	19302	3812	-0.0930657	Jej_SI_intermAE
CCCGAAGAGTATTAGG-1-2	7932	1892	TotalSeq-B0253	2	1901	human	intestine	TRUE	male	primary	none	1900	7941	3801	47.8655	0	0	0	0	Donor 3	Ile	2	0.27422	0.0941495	S	SI_earlyAE	SI_earlyAE	absorptive	SI	CDS015	Donor 3_Ile	0.188537	7932	1892	-0.0705417	Ile_SI_earlyAE
TGTTCATAGGAGCAAA-1-0	13166	2951	TotalSeq-B0253	1	2957	human	intestine	TRUE	male	primary	none	2957	13177	1220	9.25856	0	0	0	0	Donor 2	Ile	0	0.167409	-0.0860308	S	SI_TA	SI_TA	TA	SI	CDS010	Donor 2_Ile	0.175984	13166	2951	-0.0698406	Ile_SI_TA
CAGCAATAGATGCAGC-1-0	11233	2730	TotalSeq-B0252	4	2745	human	intestine	TRUE	male	primary	none	2744	11253	871	7.74016	0	0	0	0	Donor 2	Jej	0	-0.0309596	-0.177333	G1	SI_ISC	SI_ISC	ISC	SI	CDS010	Donor 2_Jej	0.154324	11233	2730	-0.195489	Jej_SI_ISC
TGTGGCGTCACTCGAA-1-2	13147	3023	TotalSeq-B0253	2	3038	human	intestine	TRUE	male	primary	none	3038	13171	5094	38.6759	0	0	0	0	Donor 3	Ile	2	-0.0279658	-0.146983	G1	SI_6-?	SI_AE2	absorptive	SI	CDS015	Donor 3_Ile	0.280931	13147	3023	-0.105919	Ile_SI_AE2
TTCCTTCCACAGCATT-1-1	7411	2174	TotalSeq-B0252	5	2182	human	intestine	TRUE	male	primary	none	2182	7419	2419	32.6055	0	0	0	0	Donor 1	Jej	1	-0.0225992	-0.171164	G1	SI_matureAE	SI_matureAE	absorptive	SI	CDS014	Donor 1_Jej	0.283646	7411	2174	-0.357505	Jej_SI_matureAE
ATTTCTGTCTACGCGG-1-1	13408	3002	TotalSeq-B0251	2	3018	human	intestine	TRUE	male	primary	none	3017	13428	5229	38.941	0	0	0	0	Donor 1	Duo	1	0.0290162	-0.158909	S	SI_earlyAE	SI_earlyAE	absorptive	SI	CDS014	Donor 1_Duo	0.200385	13408	3002	-0.0343238	Duo_SI_earlyAE
CTGAGGCAGCAGTAAT-1-1	19772	4020	TotalSeq-B0253	1	4039	human	intestine	TRUE	male	primary	none	4037	19796	9285	46.9034	0	0	0	0	Donor 1	Ile	1	0.343233	-0.0794578	S	SI_TA	SI_TA	TA	SI	CDS014	Donor 1_Ile	0.192163	19772	4020	-0.142974	Ile_SI_TA
CATTCTAGTCGTAATC-1-1	18404	3679	TotalSeq-B0253	1	3693	human	intestine	TRUE	male	primary	none	3693	18425	6496	35.2564	0	0	0	0	Donor 1	Ile	1	-0.0323956	-0.188747	G1	SI_matureAE	SI_matureAE	absorptive	SI	CDS014	Donor 1_Ile	0.321309	18404	3679	-0.272712	Ile_SI_matureAE
ATGAAAGCACACCTTC-1-1	15445	2963	TotalSeq-B0251	2	2977	human	intestine	TRUE	male	primary	none	2977	15463	5861	37.9034	0	0	0	0	Donor 1	Duo	1	-0.0231779	-0.0829915	G1	SI_ISC	SI_ISC	ISC	SI	CDS014	Donor 1_Duo	0.191592	15445	2963	-0.302508	Duo_SI_ISC
AGCTCAATCAGGTGTT-1-1	16224	3447	TotalSeq-B0252	5	3466	human	intestine	TRUE	male	primary	none	3466	16252	6293	38.7214	0	0	0	0	Donor 1	Jej	1	-0.0747857	-0.180619	G1	SI_intermAE	SI_intermAE	absorptive	SI	CDS014	Donor 1_Jej	0.198627	16224	3447	-0.200985	Jej_SI_intermAE
CGTCAAAAGCATGAAT-1-1	34874	5518	TotalSeq-B0252	5	5551	human	intestine	TRUE	male	primary	none	5549	34933	12745	36.4841	0	0	0	0	Donor 1	Jej	1	-0.016742	-0.146259	G1	SI_intermAE	SI_intermAE	absorptive	SI	CDS014	Donor 1_Jej	0.233456	34874	5518	-0.155447	Jej_SI_intermAE
ATGAGGGCATCATGAC-1-0	6731	2101	TotalSeq-B0253	1	2108	human	intestine	TRUE	male	primary	none	2106	6737	879	13.0474	0	0	0	0	Donor 2	Ile	0	-0.0858632	-0.142685	G1	SI_matureAE	SI_matureAE	absorptive	SI	CDS010	Donor 2_Ile	0.416735	6731	2101	-0.360621	Ile_SI_matureAE
TCGACGGCATGTCAGT-1-0	8888	2555	TotalSeq-B0252	4	2563	human	intestine	TRUE	male	primary	none	2562	8896	885	9.94829	0	0	0	0	Donor 2	Jej	0	0.191168	-0.035607	S	SI_TA	SI_TA	TA	SI	CDS010	Donor 2_Jej	0.176506	8888	2555	-0.139136	Jej_SI_TA
CCGTAGGCACAGTGTT-1-2	30005	4242	TotalSeq-B0252	4	4270	human	intestine	TRUE	male	primary	none	4270	30052	9672	32.1842	0	0	0	0	Donor 3	Jej	2	-0.067147	-0.156459	G1	SI_matureAE	SI_matureAE	absorptive	SI	CDS015	Donor 3_Jej	0.294839	30005	4242	-0.150412	Jej_SI_matureAE
CATCAAGAGATGTTGA-1-0	14267	3268	TotalSeq-B0253	1	3285	human	intestine	TRUE	male	primary	none	3285	14303	982	6.86569	0	0	0	0	Donor 2	Ile	0	-0.0670636	-0.0880857	G1	SI_intermAE	SI_intermAE	absorptive	SI	CDS010	Donor 2_Ile	0.179507	14267	3268	-0.0935025	Ile_SI_intermAE
TAAGCGTAGGTAAACT-1-2	22936	3406	TotalSeq-B0251	6	3430	human	intestine	TRUE	male	primary	none	3429	22971	8176	35.5927	0	0	0	0	Donor 3	Duo	2	-0.0605187	-0.157485	G1	SI_matureAE	SI_matureAE	absorptive	SI	CDS015	Donor 3_Duo	0.289044	22936	3406	-0.0692036	Duo_SI_matureAE
GATTTCTAGGTTTGAA-1-0	5610	2062	TotalSeq-B0253	1	2074	human	intestine	TRUE	male	primary	none	2073	5622	235	4.18001	0	0	0	0	Donor 2	Ile	0	-0.0755283	-0.124163	G1	SI_tuft	SI_tuft	tuft	SI	CDS010	Donor 2_Ile	0.598952	5610	2062	-0.107098	Ile_SI_tuft
TCATTCATCGTACACA-1-0	2748	1216	TotalSeq-B0251	5	1222	human	intestine	TRUE	male	primary	none	1222	2755	641	23.2668	0	0	0	0	Donor 2	Duo	0	0.300304	-0.131532	S	SI_TA	SI_TA	TA	SI	CDS010	Donor 2_Duo	0.181875	2748	1216	0.0228495	Duo_SI_TA
CGCGTGACATTGCAAC-1-1	15729	3353	TotalSeq-B0251	2	3368	human	intestine	TRUE	male	primary	none	3368	15745	6619	42.0387	0	0	0	0	Donor 1	Duo	1	-0.0615082	-0.141995	G1	SI_earlyAE	SI_earlyAE	absorptive	SI	CDS014	Donor 1_Duo	0.172751	15729	3353	-0.082848	Duo_SI_earlyAE
TGCATCCGTGAACGGT-1-0	20791	4137	TotalSeq-B0253	1	4156	human	intestine	TRUE	male	primary	none	4154	20836	1067	5.12094	0	0	0	0	Donor 2	Ile	0	0.291581	0.490526	G2M	SI_TA	SI_TA	TA	SI	CDS010	Donor 2_Ile	0.196896	20791	4137	-0.0254267	Ile_SI_TA
GGAGATGTCAACACGT-1-2	32516	4972	TotalSeq-B0251	6	5013	human	intestine	TRUE	male	primary	none	5011	32573	6223	19.1048	0	0	0	0	Donor 3	Duo	2	-0.0350724	-0.15366	G1	SI_ISC	SI_ISC	ISC	SI	CDS015	Donor 3_Duo	0.206617	32516	4972	-0.213783	Duo_SI_ISC
TTTAGTCAGCAGCCTC-1-0	10753	2839	TotalSeq-B0253	1	2851	human	intestine	TRUE	male	primary	none	2851	10774	1333	12.3724	0	0	0	0	Donor 2	Ile	0	-0.0593388	-0.146343	G1	SI_intermAE	SI_intermAE	absorptive	SI	CDS010	Donor 2_Ile	0.220951	10753	2839	0.0466017	Ile_SI_intermAE
ACATTTCCATAGGTAA-1-2	16212	4321	TotalSeq-B0252	4	4355	human	intestine	TRUE	male	primary	none	4344	16260	1074	6.60517	0	0	0	0	Donor 3	Jej	2	-0.0522173	-0.184328	G1	EEC	SI_EEC	EEC	SI	CDS015	Donor 3_Jej	0.473537	16212	4321	-0.381963	Jej_SI_EEC
ATCTCTAAGACATAAC-1-1	8226	1472	TotalSeq-B0252	5	1476	human	intestine	TRUE	male	primary	none	1476	8231	5715	69.4326	0	0	0	0	Donor 1	Jej	1	-0.0384264	-0.100534	G1	SI_earlyAE	SI_earlyAE	absorptive	SI	CDS014	Donor 1_Jej	0.177373	8226	1472	-0.215911	Jej_SI_earlyAE
AGTCAACGTGACTGTT-1-0	11999	3008	TotalSeq-B0252	4	3027	human	intestine	TRUE	male	primary	none	3025	12022	1080	8.98353	0	0	0	0	Donor 2	Jej	0	0.0132678	-0.113435	S	SI_ISC	SI_ISC	ISC	SI	CDS010	Donor 2_Jej	0.162144	11999	3008	-0.20331	Jej_SI_ISC
CTTCAATAGTTCATGC-1-2	16466	3661	TotalSeq-B0251	6	3688	human	intestine	TRUE	male	primary	none	3685	16500	4171	25.2788	0	0	0	0	Donor 3	Duo	2	-0.0879528	-0.140983	G1	SI_matureAE	SI_matureAE	absorptive	SI	CDS015	Donor 3_Duo	0.350142	16466	3661	-0.30926	Duo_SI_matureAE
CAAAGAATCTACTCAT-1-2	34741	5211	TotalSeq-B0252	4	5251	human	intestine	TRUE	male	primary	none	5243	34808	6051	17.3839	0	0	0	0	Donor 3	Jej	2	-0.0143822	-0.1691	G1	SI_ISC	SI_ISC	ISC	SI	CDS015	Donor 3_Jej	0.207956	34741	5211	-0.00781898	Jej_SI_ISC
GTAGATCCAAACTCTG-1-2	16568	3369	TotalSeq-B0251	6	3386	human	intestine	TRUE	male	primary	none	3385	16591	3672	22.1325	0	0	0	0	Donor 3	Duo	2	-0.0465181	-0.204711	G1	secretory_prog	SI_secretory_prog	secretory_prog	SI	CDS015	Donor 3_Duo	0.166788	16568	3369	-0.400999	Duo_SI_secretory_prog
GGCTGTGCATTCACAG-1-1	14410	4424	TotalSeq-B0252	5	4452	human	intestine	TRUE	male	primary	none	4450	14446	1276	8.8329	0	0	0	0	Donor 1	Jej	1	0.0284494	-0.23742	S	secretory_prog	SI_secretory_prog	secretory_prog	SI	CDS014	Donor 1_Jej	0.162297	14410	4424	-0.219953	Jej_SI_secretory_prog
ATGCGATTCAACGTGT-1-2	23452	4104	TotalSeq-B0252	4	4132	human	intestine	TRUE	male	primary	none	4130	23494	8282	35.2516	0	0	0	0	Donor 3	Jej	2	-0.0372108	-0.164524	G1	SI_matureAE	SI_matureAE	absorptive	SI	CDS015	Donor 3_Jej	0.312278	23452	4104	-0.162333	Jej_SI_matureAE
TGAGCGCCACTTGACA-1-2	15652	3382	TotalSeq-B0253	2	3402	human	intestine	TRUE	male	primary	none	3402	15684	4862	30.9997	0	0	0	0	Donor 3	Ile	2	-0.0703316	-0.191333	G1	SI_6-?	SI_AE2	absorptive	SI	CDS015	Donor 3_Ile	0.303201	15652	3382	-0.0933479	Ile_SI_AE2
GGAGATGTCGAGAACG-1-2	19109	3875	TotalSeq-B0251	6	3899	human	intestine	TRUE	male	primary	none	3899	19151	5225	27.2832	0	0	0	0	Donor 3	Duo	2	-0.0360464	-0.184737	G1	SI_matureAE	SI_matureAE	absorptive	SI	CDS015	Donor 3_Duo	0.249997	19109	3875	0.206879	Duo_SI_matureAE
ACGTCCTGTCAAGCCC-1-0	3790	1605	TotalSeq-B0253	0	1616	human	intestine	TRUE	male	primary	none	1616	3806	375	9.85286	0	0	0	0	Donor 2	Ile	0	-0.131339	-0.156983	G1	SI_tuft	SI_tuft	tuft	SI	CDS010	Donor 2_Ile	0.462232	3790	1605	-0.0323207	Ile_SI_tuft
ATGCATGTCTGGCTGG-1-0	3899	1715	TotalSeq-B0252	4	1719	human	intestine	TRUE	male	primary	none	1719	3906	242	6.1956	0	0	0	0	Donor 2	Jej	0	-0.106619	-0.148263	G1	SI_tuft	SI_tuft	tuft	SI	CDS010	Donor 2_Jej	0.411428	3899	1715	-0.0817436	Jej_SI_tuft
GGGAGTATCGTACACA-1-1	17474	3340	TotalSeq-B0251	2	3356	human	intestine	TRUE	male	primary	none	3355	17494	8807	50.343	0	0	0	0	Donor 1	Duo	1	-0.0209997	-0.165125	G1	SI_intermAE	SI_intermAE	absorptive	SI	CDS014	Donor 1_Duo	0.23637	17474	3340	-0.0978143	Duo_SI_intermAE
TCACGGGGTGGAGAAA-1-1	10013	1672	TotalSeq-B0251	2	1677	human	intestine	TRUE	male	primary	none	1677	10018	7358	73.4478	0	0	0	0	Donor 1	Duo	1	-0.0135834	-0.0955851	G1	SI_earlyAE	SI_earlyAE	absorptive	SI	CDS014	Donor 1_Duo	0.171433	10013	1672	-0.155842	Duo_SI_earlyAE
GGGACAACAGACGCTC-1-2	20670	3826	TotalSeq-B0252	4	3854	human	intestine	TRUE	male	primary	none	3854	20714	4631	22.3569	0	0	0	0	Donor 3	Jej	2	0.00729527	-0.172316	S	SI_intermAE	SI_intermAE	absorptive	SI	CDS015	Donor 3_Jej	0.269592	20670	3826	-0.188816	Jej_SI_intermAE
ATCGCCTCAGTCTACA-1-1	20796	3925	TotalSeq-B0253	1	3949	human	intestine	TRUE	male	primary	none	3949	20834	7251	34.8037	0	0	0	0	Donor 1	Ile	1	-0.0866458	-0.171716	G1	SI_intermAE	SI_intermAE	absorptive	SI	CDS014	Donor 1_Ile	0.228274	20796	3925	-0.120092	Ile_SI_intermAE
CTCATCGCACCCAACG-1-1	6502	2281	TotalSeq-B0253	5	2292	human	intestine	TRUE	male	primary	none	2291	6515	733	11.251	0	0	0	0	Donor 1	Ile	1	-0.0217267	-0.105428	G1	SI_BEST4	SI_BEST4	BEST4+	SI	CDS014	Donor 1_Ile	0.358271	6502	2281	-0.168962	Ile_SI_BEST4
CGATCGGTCATCGCCT-1-2	14876	2903	TotalSeq-B0253	2	2918	human	intestine	TRUE	male	primary	none	2918	14894	4070	27.3264	0	0	0	0	Donor 3	Ile	2	-0.0768635	-0.17952	G1	SI_6-?	SI_AE2	absorptive	SI	CDS015	Donor 3_Ile	0.437479	14876	2903	-0.549863	Ile_SI_AE2
ACGTACATCAAGGACG-1-1	26933	4844	TotalSeq-B0251	2	4882	human	intestine	TRUE	male	primary	none	4879	26999	5318	19.697	0	0	0	0	Donor 1	Duo	1	-0.0502435	-0.179862	G1	SI_earlyAE	SI_earlyAE	absorptive	SI	CDS014	Donor 1_Duo	0.21824	26933	4844	0.0404904	Duo_SI_earlyAE
GACTATGAGGGCATGT-1-1	26360	4229	TotalSeq-B0251	2	4249	human	intestine	TRUE	male	primary	none	4249	26405	4411	16.7052	0	0	0	0	Donor 1	Duo	1	-0.00728741	-0.154725	G1	SI_ISC	SI_ISC	ISC	SI	CDS014	Donor 1_Duo	0.20896	26360	4229	-0.0984447	Duo_SI_ISC
TTAGGCAGTCTCGCGA-1-2	11999	3196	TotalSeq-B0253	2	3215	human	intestine	TRUE	male	primary	none	3215	12031	3103	25.7917	0	0	0	0	Donor 3	Ile	2	0.0295612	-0.181033	S	SI_BEST4	SI_BEST4	BEST4+	SI	CDS015	Donor 3_Ile	0.39689	11999	3196	-0.329442	Ile_SI_BEST4
TGATCTTTCTGCATGA-1-2	17641	3580	TotalSeq-B0251	6	3603	human	intestine	TRUE	male	primary	none	3601	17683	3956	22.3718	0	0	0	0	Donor 3	Duo	2	-0.064255	-0.144501	G1	SI_intermAE	SI_intermAE	absorptive	SI	CDS015	Donor 3_Duo	0.213429	17641	3580	-0.33398	Duo_SI_intermAE
ACTGTGACATCAGCGC-1-1	3029	1121	TotalSeq-B0253	1	1124	human	intestine	TRUE	male	primary	none	1124	3032	996	32.8496	0	0	0	0	Donor 1	Ile	1	-0.0669027	-0.140202	G1	SI_matureAE	SI_matureAE	absorptive	SI	CDS014	Donor 1_Ile	0.313627	3029	1121	-0.12476	Ile_SI_matureAE
TTTACTGAGACATCCT-1-1	6038	1917	TotalSeq-B0251	2	1931	human	intestine	TRUE	male	primary	none	1930	6054	2703	44.6482	0	0	0	0	Donor 1	Duo	1	-0.0664708	-0.122652	G1	SI_BEST4	SI_BEST4	BEST4+	SI	CDS014	Donor 1_Duo	0.701506	6038	1917	-0.0908446	Duo_SI_BEST4
TAACTTCTCGCTAAAC-1-1	10070	1912	TotalSeq-B0251	2	1920	human	intestine	TRUE	male	primary	none	1920	10083	6508	64.5443	0	0	0	0	Donor 1	Duo	1	-0.0625801	-0.114283	G1	SI_intermAE	SI_intermAE	absorptive	SI	CDS014	Donor 1_Duo	0.238651	10070	1912	-0.231119	Duo_SI_intermAE
GGGTGTCGTAAGTCAA-1-2	13033	2988	TotalSeq-B0251	6	3007	human	intestine	TRUE	male	primary	none	3007	13063	3781	28.9443	0	0	0	0	Donor 3	Duo	2	-0.078749	-0.187556	G1	SI_intermAE	SI_intermAE	absorptive	SI	CDS015	Donor 3_Duo	0.20975	13033	2988	-0.0946374	Duo_SI_intermAE
GGAATCTTCCTACTGC-1-1	18351	3914	TotalSeq-B0251	2	3945	human	intestine	TRUE	male	primary	none	3944	18405	4252	23.1024	0	0	0	0	Donor 1	Duo	1	-0.0511892	-0.15493	G1	SI_earlyAE	SI_earlyAE	absorptive	SI	CDS014	Donor 1_Duo	0.201063	18351	3914	-0.0144276	Duo_SI_earlyAE
AGCGTATCACACGGAA-1-2	11670	3289	TotalSeq-B0252	4	3308	human	intestine	TRUE	male	primary	none	3306	11697	2932	25.0663	0	0	0	0	Donor 3	Jej	2	-0.044223	-0.165472	G1	SI_BEST4	SI_BEST4	BEST4+	SI	CDS015	Donor 3_Jej	0.640077	11670	3289	-0.328731	Jej_SI_BEST4
GAGATGGAGCCACAAG-1-2	11324	2959	TotalSeq-B0251	6	2982	human	intestine	TRUE	male	primary	none	2981	11355	2216	19.5156	0	0	0	0	Donor 3	Duo	2	0.0719337	-0.102733	S	SI_BEST4	SI_BEST4	BEST4+	SI	CDS015	Donor 3_Duo	0.590458	11324	2959	-0.476468	Duo_SI_BEST4
TACCGAAGTCGGCACT-1-2	3945	890	TotalSeq-B0253	2	896	human	intestine	TRUE	male	primary	none	895	3950	2703	68.4304	0	0	0	0	Donor 3	Ile	2	-0.0703708	-0.0241898	G1	SI_secretory	SI_goblet	goblet	SI	CDS015	Donor 3_Ile	0.170453	3945	890	-0.0997784	Ile_SI_goblet
CAGCGTGGTACTGTTG-1-1	3742	1444	TotalSeq-B0253	1	1451	human	intestine	TRUE	male	primary	none	1451	3749	744	19.8453	0	0	0	0	Donor 1	Ile	1	-0.0661953	-0.10311	G1	SI_matureAE	SI_matureAE	absorptive	SI	CDS014	Donor 1_Ile	0.333326	3742	1444	-0.199177	Ile_SI_matureAE
AAGAACATCGAATCCA-1-1	8445	1829	TotalSeq-B0253	1	1835	human	intestine	TRUE	male	primary	none	1833	8449	4709	55.7344	0	0	0	0	Donor 1	Ile	1	-0.0706197	-0.122207	G1	SI_matureAE	SI_matureAE	absorptive	SI	CDS014	Donor 1_Ile	0.29204	8445	1829	-0.239555	Ile_SI_matureAE
GACCTTCAGCTGAGTG-1-0	3913	1398	TotalSeq-B0252	4	1408	human	intestine	TRUE	male	primary	none	1407	3922	384	9.79092	0	0	0	0	Donor 2	Jej	0	-0.0281919	-0.22138	G1	SI_earlyAE	SI_earlyAE	absorptive	SI	CDS010	Donor 2_Jej	0.189745	3913	1398	-0.0957345	Jej_SI_earlyAE
TCCACCAGTGGACCAA-1-0	13088	2947	TotalSeq-B0251	5	2959	human	intestine	TRUE	male	primary	none	2959	13109	815	6.2171	0	0	0	0	Donor 2	Duo	0	0.0731898	-0.135062	S	SI_ISC	SI_ISC	ISC	SI	CDS010	Donor 2_Duo	0.155201	13088	2947	0.00228108	Duo_SI_ISC
TTGGGATCAGGTATGG-1-2	10987	2675	TotalSeq-B0253	2	2686	human	intestine	TRUE	male	primary	none	2686	11007	3857	35.0413	0	0	0	0	Donor 3	Ile	2	-0.0693113	-0.210274	G1	SI_6-?	SI_AE2	absorptive	SI	CDS015	Donor 3_Ile	0.285211	10987	2675	-0.0784299	Ile_SI_AE2
TCTCCGAGTCGAACAG-1-2	21850	3735	TotalSeq-B0252	4	3759	human	intestine	TRUE	male	primary	none	3759	21897	4969	22.6926	0	0	0	0	Donor 3	Jej	2	-0.054883	-0.128638	G1	SI_matureAE	SI_matureAE	absorptive	SI	CDS015	Donor 3_Jej	0.430352	21850	3735	-0.240242	Jej_SI_matureAE
GTTCCGTTCATGGCCG-1-2	11633	2537	TotalSeq-B0253	2	2552	human	intestine	TRUE	male	primary	none	2552	11653	3747	32.1548	0	0	0	0	Donor 3	Ile	2	-0.0864144	-0.149657	G1	SI_6-?	SI_AE2	absorptive	SI	CDS015	Donor 3_Ile	0.328492	11633	2537	0.0266191	Ile_SI_AE2
CACAACACATCGCTCT-1-2	32423	5295	TotalSeq-B0251	6	5329	human	intestine	TRUE	male	primary	none	5327	32491	6400	19.6978	0	0	0	0	Donor 3	Duo	2	-0.07337	-0.184465	G1	SI_intermAE	SI_intermAE	absorptive	SI	CDS015	Donor 3_Duo	0.218979	32423	5295	0.00561978	Duo_SI_intermAE
CCTTGTGTCTTTCGAT-1-1	34990	6334	TotalSeq-B0252	5	6382	human	intestine	TRUE	male	primary	none	6377	35093	4765	13.5782	0	0	0	0	Donor 1	Jej	1	0.580389	0.0140422	S	SI_TA	SI_TA	TA	SI	CDS014	Donor 1_Jej	0.261677	34990	6334	0.00474415	Jej_SI_TA
TTTGTTGCATGCCGGT-1-2	18284	3606	TotalSeq-B0251	6	3624	human	intestine	TRUE	male	primary	none	3624	18311	4426	24.1713	0	0	0	0	Donor 3	Duo	2	-0.0924735	-0.182399	G1	SI_matureAE	SI_matureAE	absorptive	SI	CDS015	Donor 3_Duo	0.426525	18284	3606	-0.135029	Duo_SI_matureAE
ATTCTTGGTATCTCGA-1-2	10345	2278	TotalSeq-B0253	2	2288	human	intestine	TRUE	male	primary	none	2288	10356	4874	47.0645	0	0	0	0	Donor 3	Ile	2	-0.0691054	-0.179041	G1	SI_6-?	SI_AE2	absorptive	SI	CDS015	Donor 3_Ile	0.226977	10345	2278	-0.108137	Ile_SI_AE2
TGGGCGTTCATTCATC-1-1	8356	2208	TotalSeq-B0252	5	2220	human	intestine	TRUE	male	primary	none	2220	8374	1251	14.9391	0	0	0	0	Donor 1	Jej	1	-0.0344084	-0.129888	G1	SI_secretory	SI_goblet	goblet	SI	CDS014	Donor 1_Jej	0.356036	8356	2208	-0.214069	Jej_SI_goblet
CCGGTGAGTGAATTGA-1-1	13068	2536	TotalSeq-B0252	5	2548	human	intestine	TRUE	male	primary	none	2547	13082	6708	51.2766	0	0	0	0	Donor 1	Jej	1	-0.0594974	-0.147268	G1	SI_matureAE	SI_matureAE	absorptive	SI	CDS014	Donor 1_Jej	0.315201	13068	2536	0.0610564	Jej_SI_matureAE
TGTTTGTCACTCCGGA-1-1	16787	3389	TotalSeq-B0251	2	3404	human	intestine	TRUE	male	primary	none	3404	16813	2350	13.9773	0	0	0	0	Donor 1	Duo	1	-0.0501225	-0.181591	G1	SI_earlyAE	SI_earlyAE	absorptive	SI	CDS014	Donor 1_Duo	0.207294	16787	3389	0.16942	Duo_SI_earlyAE
TATGTTCAGGTCGTCC-1-0	8052	2558	TotalSeq-B0252	4	2571	human	intestine	TRUE	male	primary	none	2570	8072	916	11.3479	0	0	0	0	Donor 2	Jej	0	0.0147991	-0.189732	S	SI_earlyAE	SI_earlyAE	absorptive	SI	CDS010	Donor 2_Jej	0.175512	8052	2558	-0.210077	Jej_SI_earlyAE
TCCTGCACAAATGGCG-1-1	5227	1787	TotalSeq-B0251	2	1798	human	intestine	TRUE	male	primary	none	1797	5238	527	10.0611	0	0	0	0	Donor 1	Duo	1	-0.0805918	-0.156626	G1	SI_earlyAE	SI_earlyAE	absorptive	SI	CDS014	Donor 1_Duo	0.193962	5227	1787	-0.0141654	Duo_SI_earlyAE
CCACAAACAAGACAAT-1-0	3246	1287	TotalSeq-B0252	4	1289	human	intestine	TRUE	male	primary	none	1289	3248	880	27.0936	0	0	0	0	Donor 2	Jej	0	-0.031862	-0.143065	G1	SI_earlyAE	SI_earlyAE	absorptive	SI	CDS010	Donor 2_Jej	0.182614	3246	1287	-0.174871	Jej_SI_earlyAE
TGCATGAGTGTTCATG-1-0	9202	3024	TotalSeq-B0253	1	3033	human	intestine	TRUE	male	primary	none	3033	9218	1284	13.9293	0	0	0	0	Donor 2	Ile	0	0.380931	0.134567	S	SI_TA	SI_TA	TA	SI	CDS010	Donor 2_Ile	0.221368	9202	3024	-0.0343357	Ile_SI_TA
TAGGTACGTTGTGTTG-1-0	7640	2035	TotalSeq-B0252	4	2039	human	intestine	TRUE	male	primary	none	2039	7646	676	8.84122	0	0	0	0	Donor 2	Jej	0	0.00965068	-0.171548	S	SI_ISC	SI_ISC	ISC	SI	CDS010	Donor 2_Jej	0.162985	7640	2035	-0.189707	Jej_SI_ISC
CCGTAGGCAGTAGTGG-1-0	10208	2518	TotalSeq-B0251	1	2535	human	intestine	TRUE	male	primary	none	2535	10229	889	8.69098	0	0	0	0	Donor 2	Duo	0	0.0156057	-0.14955	S	SI_earlyAE	SI_earlyAE	absorptive	SI	CDS010	Donor 2_Duo	0.155538	10208	2518	-0.0768076	Duo_SI_earlyAE
TTTCGATAGAGATGCC-1-0	20127	4160	TotalSeq-B0252	4	4184	human	intestine	TRUE	male	primary	none	4181	20176	1616	8.00952	0	0	0	0	Donor 2	Jej	0	0.0350867	-0.0442761	S	SI_earlyAE	SI_earlyAE	absorptive	SI	CDS010	Donor 2_Jej	0.16757	20127	4160	-0.168939	Jej_SI_earlyAE
TGGTTAGGTTCCGCAG-1-1	10827	2450	TotalSeq-B0253	1	2470	human	intestine	TRUE	male	primary	none	2467	10853	5839	53.8008	0	0	0	0	Donor 1	Ile	1	-0.0527568	-0.152327	G1	SI_intermAE	SI_intermAE	absorptive	SI	CDS014	Donor 1_Ile	0.215967	10827	2450	-0.165192	Ile_SI_intermAE
CCGTAGGAGGGCAACT-1-1	10740	3380	TotalSeq-B0253	1	3406	human	intestine	TRUE	male	primary	none	3404	10776	1832	17.0007	0	0	0	0	Donor 1	Ile	1	-0.10311	-0.218165	G1	SI_tuft	SI_tuft	tuft	SI	CDS014	Donor 1_Ile	0.697915	10740	3380	-0.462101	Ile_SI_tuft
GTAAGTCGTATCGCTA-1-0	21467	3583	TotalSeq-B0253	1	3598	human	intestine	TRUE	male	primary	none	3598	21530	1685	7.82629	0	0	0	0	Donor 2	Ile	0	-0.0673904	-0.156517	G1	SI_intermAE	SI_intermAE	absorptive	SI	CDS010	Donor 2_Ile	0.263158	21467	3583	0.215538	Ile_SI_intermAE
GGTGGCTGTGGCAGAT-1-2	18297	3660	TotalSeq-B0252	4	3683	human	intestine	TRUE	male	primary	none	3683	18330	5655	30.8511	0	0	0	0	Donor 3	Jej	2	-0.0729876	-0.149959	G1	SI_earlyAE	SI_earlyAE	absorptive	SI	CDS015	Donor 3_Jej	0.189349	18297	3660	-0.0892785	Jej_SI_earlyAE
TCCTAATGTCCATCTC-1-2	20530	3808	TotalSeq-B0253	2	3821	human	intestine	TRUE	male	primary	none	3820	20548	5352	26.0463	0	0	0	0	Donor 3	Ile	2	-0.0547707	-0.20051	G1	SI_6-?	SI_AE2	absorptive	SI	CDS015	Donor 3_Ile	0.459964	20530	3808	-0.381244	Ile_SI_AE2
TCATTCAAGGGTCACA-1-1	22797	4002	TotalSeq-B0253	1	4026	human	intestine	TRUE	male	primary	none	4026	22831	9895	43.3402	0	0	0	0	Donor 1	Ile	1	-0.0848134	-0.172194	G1	SI_matureAE	SI_matureAE	absorptive	SI	CDS014	Donor 1_Ile	0.411798	22797	4002	-0.206031	Ile_SI_matureAE
TAATCTCGTACAAGTA-1-1	18509	3799	TotalSeq-B0253	1	3825	human	intestine	TRUE	male	primary	none	3825	18543	6809	36.7201	0	0	0	0	Donor 1	Ile	1	-0.0512177	-0.217483	G1	SI_intermAE	SI_intermAE	absorptive	SI	CDS014	Donor 1_Ile	0.252602	18509	3799	-0.0351946	Ile_SI_intermAE
AGCCAATCACTAGGCC-1-1	5486	1530	TotalSeq-B0253	1	1536	human	intestine	TRUE	male	primary	none	1536	5492	2992	54.4792	0	0	0	0	Donor 1	Ile	1	-0.0136731	-0.125026	G1	SI_earlyAE	SI_earlyAE	absorptive	SI	CDS014	Donor 1_Ile	0.188655	5486	1530	-0.156523	Ile_SI_earlyAE
CTCATGCCAAGAGTTA-1-2	19018	3346	TotalSeq-B0251	6	3367	human	intestine	TRUE	male	primary	none	3367	19055	5656	29.6825	0	0	0	0	Donor 3	Duo	2	-0.0581443	-0.152308	G1	SI_matureAE	SI_matureAE	absorptive	SI	CDS015	Donor 3_Duo	0.323378	19018	3346	-0.0295384	Duo_SI_matureAE
GAGACTTAGTAGCTCT-1-1	28390	4449	TotalSeq-B0251	2	4473	human	intestine	TRUE	male	primary	none	4471	28435	6212	21.8463	0	0	0	0	Donor 1	Duo	1	-0.0642642	-0.13402	G1	SI_intermAE	SI_intermAE	absorptive	SI	CDS014	Donor 1_Duo	0.225193	28390	4449	0.0386352	Duo_SI_intermAE
CAATCGATCAAGAGGC-1-1	31955	4713	TotalSeq-B0252	5	4738	human	intestine	TRUE	male	primary	none	4738	32005	10729	33.5229	0	0	0	0	Donor 1	Jej	1	-0.053748	-0.154164	G1	SI_earlyAE	SI_earlyAE	absorptive	SI	CDS014	Donor 1_Jej	0.210555	31955	4713	0.0183602	Jej_SI_earlyAE
AGGAGGTCATACTGTG-1-1	14361	2742	TotalSeq-B0253	1	2758	human	intestine	TRUE	male	primary	none	2758	14382	7890	54.8602	0	0	0	0	Donor 1	Ile	1	-0.0566889	-0.140751	G1	SI_earlyAE	SI_earlyAE	absorptive	SI	CDS014	Donor 1_Ile	0.211168	14361	2742	-0.204223	Ile_SI_earlyAE
GTTGTAGAGACCTCCG-1-0	9016	2712	TotalSeq-B0252	4	2721	human	intestine	TRUE	male	primary	none	2720	9028	787	8.71732	0	0	0	0	Donor 2	Jej	0	-0.0446592	-0.221475	G1	SI_intermAE	SI_intermAE	absorptive	SI	CDS010	Donor 2_Jej	0.204558	9016	2712	-0.0534813	Jej_SI_intermAE
TGGTTAGTCATACGAC-1-0	6673	2285	TotalSeq-B0253	1	2292	human	intestine	TRUE	male	primary	none	2292	6684	951	14.228	0	0	0	0	Donor 2	Ile	0	-0.0417475	-0.146605	G1	SI_matureAE	SI_matureAE	absorptive	SI	CDS010	Donor 2_Ile	0.367833	6673	2285	-0.138114	Ile_SI_matureAE
GCGGAAACACTAACCA-1-2	35477	5706	TotalSeq-B0251	6	5746	human	intestine	TRUE	male	primary	none	5744	35540	5918	16.6517	0	0	0	0	Donor 3	Duo	2	0.295908	-0.142196	S	SI_TA	SI_TA	TA	SI	CDS015	Donor 3_Duo	0.177355	35477	5706	-0.0174227	Duo_SI_TA
AATCACGGTACCTAAC-1-0	2939	1411	TotalSeq-B0252	4	1416	human	intestine	TRUE	male	primary	none	1413	2941	357	12.1387	0	0	0	0	Donor 2	Jej	0	-0.0984386	-0.0525166	G1	SI_secretory	SI_goblet	goblet	SI	CDS010	Donor 2_Jej	0.27061	2939	1411	-0.199221	Jej_SI_goblet
TTCTCTCCACGTCTCT-1-0	10522	3281	TotalSeq-B0251	5	3293	human	intestine	TRUE	male	primary	none	3292	10546	1057	10.0228	0	0	0	0	Donor 2	Duo	0	0.738571	-0.00523528	S	SI_TA	SI_TA	TA	SI	CDS010	Donor 2_Duo	0.244636	10522	3281	0.215539	Duo_SI_TA
TGCTGAAGTTATGTGC-1-2	21664	4043	TotalSeq-B0253	2	4068	human	intestine	TRUE	male	primary	none	4065	21699	5709	26.31	0	0	0	0	Donor 3	Ile	2	-0.0620257	-0.162037	G1	SI_6-?	SI_AE2	absorptive	SI	CDS015	Donor 3_Ile	0.418231	21664	4043	-0.221352	Ile_SI_AE2
CATGAGTAGCAAACAT-1-1	10553	2578	TotalSeq-B0252	5	2597	human	intestine	TRUE	male	primary	none	2596	10576	3858	36.4788	0	0	0	0	Donor 1	Jej	1	-0.0471936	-0.117358	G1	secretory_prog	SI_secretory_prog	secretory_prog	SI	CDS014	Donor 1_Jej	0.164613	10553	2578	-0.268018	Jej_SI_secretory_prog
CATACTTGTCTACTGA-1-0	4791	1919	TotalSeq-B0252	4	1924	human	intestine	TRUE	male	primary	none	1924	4798	410	8.54523	0	0	0	0	Donor 2	Jej	0	-0.0999204	-0.118309	G1	SI_secretory	SI_goblet	goblet	SI	CDS010	Donor 2_Jej	0.287203	4791	1919	-0.42448	Jej_SI_goblet
TTCATGTCAACCCGCA-1-0	9641	3278	TotalSeq-B0253	1	3286	human	intestine	TRUE	male	primary	none	3286	9655	1354	14.0238	0	0	0	0	Donor 2	Ile	0	0.322479	0.0532152	S	SI_TA	SI_TA	TA	SI	CDS010	Donor 2_Ile	0.227143	9641	3278	-0.212714	Ile_SI_TA
TCCATCGCAATCAAGA-1-2	11807	2792	TotalSeq-B0253	2	2811	human	intestine	TRUE	male	primary	none	2808	11825	2763	23.3658	0	0	0	0	Donor 3	Ile	2	0.00179226	-0.120741	S	SI_ISC	SI_ISC	ISC	SI	CDS015	Donor 3_Ile	0.187224	11807	2792	-0.0610006	Ile_SI_ISC
GGCAGTCCAGGGCTTC-1-0	9290	2013	TotalSeq-B0252	4	2018	human	intestine	TRUE	male	primary	none	2018	9299	1039	11.1732	0	0	0	0	Donor 2	Jej	0	0.0137421	-0.0426545	S	SI_ISC	SI_ISC	ISC	SI	CDS010	Donor 2_Jej	0.15628	9290	2013	-0.0108441	Jej_SI_ISC
TGACCCTCAGCTACTA-1-1	7544	2027	TotalSeq-B0252	5	2034	human	intestine	TRUE	male	primary	none	2034	7553	3910	51.7675	0	0	0	0	Donor 1	Jej	1	-0.0231935	-0.16388	G1	SI_BEST4	SI_BEST4	BEST4+	SI	CDS014	Donor 1_Jej	0.677029	7544	2027	-0.42796	Jej_SI_BEST4
TTGAACGTCTTTGGAG-1-0	3596	1535	TotalSeq-B0251	5	1538	human	intestine	TRUE	male	primary	none	1537	3598	745	20.7059	0	0	0	0	Donor 2	Duo	0	-0.0771724	-0.161693	G1	SI_6-?	SI_AE2	absorptive	SI	CDS010	Donor 2_Duo	0.305712	3596	1535	-0.238293	Duo_SI_AE2
TTATTGCTCGCTACGG-1-2	17399	3267	TotalSeq-B0253	2	3283	human	intestine	TRUE	male	primary	none	3283	17429	5701	32.7099	0	0	0	0	Donor 3	Ile	2	-0.0445845	-0.14069	G1	SI_6-?	SI_AE2	absorptive	SI	CDS015	Donor 3_Ile	0.331637	17399	3267	-0.0808896	Ile_SI_AE2
ACACTGAAGTGTACCT-1-2	27299	4756	TotalSeq-B0253	2	4790	human	intestine	TRUE	male	primary	none	4787	27363	2968	10.8468	0	0	0	0	Donor 3	Ile	2	-0.0121782	-0.156765	G1	SI_ISC	SI_ISC	ISC	SI	CDS015	Donor 3_Ile	0.182079	27299	4756	-0.0788751	Ile_SI_ISC
GATTCGAGTTTACTGG-1-0	3602	1393	TotalSeq-B0253	1	1394	human	intestine	TRUE	male	primary	none	1394	3603	792	21.9817	0	0	0	0	Donor 2	Ile	0	-0.088091	-0.136642	G1	SI_matureAE	SI_matureAE	absorptive	SI	CDS010	Donor 2_Ile	0.391599	3602	1393	-0.266881	Ile_SI_matureAE
GGGACCTGTGGAATGC-1-1	22268	4100	TotalSeq-B0253	1	4121	human	intestine	TRUE	male	primary	none	4121	22304	7956	35.6707	0	0	0	0	Donor 1	Ile	1	-0.0579624	-0.143216	G1	SI_matureAE	SI_matureAE	absorptive	SI	CDS014	Donor 1_Ile	0.324669	22268	4100	0.0500784	Ile_SI_matureAE
TCCTAATTCCCGGTAG-1-1	6774	1942	TotalSeq-B0253	1	1949	human	intestine	TRUE	male	primary	none	1949	6781	2754	40.6135	0	0	0	0	Donor 1	Ile	1	-0.0900489	-0.165859	G1	SI_intermAE	SI_intermAE	absorptive	SI	CDS014	Donor 1_Ile	0.238342	6774	1942	-0.0719446	Ile_SI_intermAE
ACTATCTTCGCCGTGA-1-2	27012	3792	TotalSeq-B0253	2	3809	human	intestine	TRUE	male	primary	none	3809	27044	12471	46.1137	0	0	0	0	Donor 3	Ile	2	-0.0607989	-0.130582	G1	SI_6-?	SI_AE2	absorptive	SI	CDS015	Donor 3_Ile	0.297141	27012	3792	-0.196746	Ile_SI_AE2
CTAAGTGTCCACCTCA-1-1	4627	1131	TotalSeq-B0253	1	1134	human	intestine	TRUE	male	primary	none	1134	4630	2432	52.527	0	0	0	0	Donor 1	Ile	1	0.112993	-0.0525916	S	SI_BEST4	SI_BEST4	BEST4+	SI	CDS014	Donor 1_Ile	0.559084	4627	1131	-0.202441	Ile_SI_BEST4
TGTCCTGCACCACTGG-1-1	14075	2974	TotalSeq-B0252	5	2995	human	intestine	TRUE	male	primary	none	2994	14108	4964	35.1857	0	0	0	0	Donor 1	Jej	1	-0.0436309	-0.1396	G1	SI_matureAE	SI_matureAE	absorptive	SI	CDS014	Donor 1_Jej	0.319903	14075	2974	-0.169496	Jej_SI_matureAE
ATTCCATAGCCGATTT-1-1	26129	4336	TotalSeq-B0253	1	4365	human	intestine	TRUE	male	primary	none	4364	26171	8732	33.3652	0	0	0	0	Donor 1	Ile	1	-0.0681017	-0.16555	G1	SI_matureAE	SI_matureAE	absorptive	SI	CDS014	Donor 1_Ile	0.375406	26129	4336	-0.109538	Ile_SI_matureAE
TCATCCGGTCTCGGAC-1-2	15479	3517	TotalSeq-B0252	4	3532	human	intestine	TRUE	male	primary	none	3532	15509	4799	30.9433	0	0	0	0	Donor 3	Jej	2	-0.068219	-0.186386	G1	SI_matureAE	SI_matureAE	absorptive	SI	CDS015	Donor 3_Jej	0.308611	15479	3517	-0.115124	Jej_SI_matureAE
GGTAGAGAGCGCCTTG-1-0	8946	1373	TotalSeq-B0253	1	1379	human	intestine	TRUE	male	primary	none	1378	8955	383	4.27694	0	0	0	0	Donor 2	Ile	0	-0.03872	-0.0293241	G1	SI_secretory	SI_paneth	paneth	SI	CDS010	Donor 2_Ile	0.287233	8946	1373	-0.105159	Ile_SI_paneth
AGACCATAGCACAAAT-1-1	25057	4570	TotalSeq-B0252	5	4608	human	intestine	TRUE	male	primary	none	4606	25113	6890	27.436	0	0	0	0	Donor 1	Jej	1	-0.0328993	-0.217339	G1	SI_intermAE	SI_intermAE	absorptive	SI	CDS014	Donor 1_Jej	0.231892	25057	4570	-0.0344319	Jej_SI_intermAE
GAGCCTGAGAAGGTAG-1-0	7236	2306	TotalSeq-B0252	4	2310	human	intestine	TRUE	male	primary	none	2310	7241	1108	15.3018	0	0	0	0	Donor 2	Jej	0	0.0154527	-0.132651	S	SI_ISC	SI_ISC	ISC	SI	CDS010	Donor 2_Jej	0.191886	7236	2306	-0.262625	Jej_SI_ISC
GTGGGAAGTTGGTGTT-1-2	15298	2812	TotalSeq-B0251	6	2830	human	intestine	TRUE	male	primary	none	2830	15323	6519	42.5439	0	0	0	0	Donor 3	Duo	2	-0.0589174	-0.124561	G1	SI_intermAE	SI_intermAE	absorptive	SI	CDS015	Donor 3_Duo	0.263279	15298	2812	-0.0136374	Duo_SI_intermAE
TCTCACGAGCGCCATC-1-0	2333	963	TotalSeq-B0253	1	966	human	intestine	TRUE	male	primary	none	966	2337	23	0.984168	0	0	0	0	Donor 2	Ile	0	-0.0329934	0.129187	G2M	SI_earlyAE	SI_earlyAE	absorptive	SI	CDS010	Donor 2_Ile	0.188417	2333	963	0.392385	Ile_SI_earlyAE
GTGGAAGTCTCATGCC-1-1	3685	818	TotalSeq-B0253	1	822	human	intestine	TRUE	male	primary	none	822	3689	2375	64.3806	0	0	0	0	Donor 1	Ile	1	-0.0499848	-0.0819695	G1	SI_intermAE	SI_intermAE	absorptive	SI	CDS014	Donor 1_Ile	0.195833	3685	818	-0.228555	Ile_SI_intermAE
TCCTCTTTCCCAGTGG-1-1	6964	2091	TotalSeq-B0251	2	2113	human	intestine	TRUE	male	primary	none	2105	6982	2945	42.1799	0	0	0	0	Donor 1	Duo	1	-0.0739912	-0.0850122	G1	EEC	SI_EEC	EEC	SI	CDS014	Donor 1_Duo	0.578706	6964	2091	-0.0947717	Duo_SI_EEC
CTTCAATGTGTTTGCA-1-0	7190	1870	TotalSeq-B0252	4	1875	human	intestine	TRUE	male	primary	none	1875	7197	732	10.1709	0	0	0	0	Donor 2	Jej	0	0.0225406	-0.0860813	S	SI_ISC	SI_ISC	ISC	SI	CDS010	Donor 2_Jej	0.164889	7190	1870	-0.131612	Jej_SI_ISC
GTTTGGAGTTTGTTCT-1-0	5228	2189	TotalSeq-B0252	4	2194	human	intestine	TRUE	male	primary	none	2193	5234	956	18.2652	0	0	0	0	Donor 2	Jej	0	-0.00357503	-0.222517	G1	SI_matureAE	SI_matureAE	absorptive	SI	CDS010	Donor 2_Jej	0.380595	5228	2189	-0.237797	Jej_SI_matureAE
TGGAGAGTCTGCGGCA-1-0	6362	1864	TotalSeq-B0253	1	1875	human	intestine	TRUE	male	primary	none	1875	6378	1054	16.5256	0	0	0	0	Donor 2	Ile	0	-0.0502962	-0.109683	G1	SI_intermAE	SI_intermAE	absorptive	SI	CDS010	Donor 2_Ile	0.225915	6362	1864	0.0704069	Ile_SI_intermAE
CATCGGGTCGCCGATG-1-1	13115	2294	TotalSeq-B0253	1	2305	human	intestine	TRUE	male	primary	none	2305	13130	7969	60.6931	0	0	0	0	Donor 1	Ile	1	-0.0216024	-0.133104	G1	SI_matureAE	SI_matureAE	absorptive	SI	CDS014	Donor 1_Ile	0.300586	13115	2294	-0.0159397	Ile_SI_matureAE
TTCCAATCACATATCG-1-0	7574	2527	TotalSeq-B0253	1	2534	human	intestine	TRUE	male	primary	none	2533	7582	949	12.5165	0	0	0	0	Donor 2	Ile	0	-0.115532	-0.211543	G1	SI_matureAE	SI_matureAE	absorptive	SI	CDS010	Donor 2_Ile	0.326355	7574	2527	-0.318053	Ile_SI_matureAE
GAACGTTAGCGTACAG-1-0	5991	2221	TotalSeq-B0252	4	2236	human	intestine	TRUE	male	primary	none	2235	6007	254	4.2284	0	0	0	0	Donor 2	Jej	0	-0.0216191	-0.160371	G1	SI_secretory	SI_goblet	goblet	SI	CDS010	Donor 2_Jej	0.272491	5991	2221	-0.176618	Jej_SI_goblet
GTGAGTTAGAGCCGAT-1-2	13664	2901	TotalSeq-B0253	2	2916	human	intestine	TRUE	male	primary	none	2916	13684	5609	40.9895	0	0	0	0	Donor 3	Ile	2	-0.0928297	-0.128789	G1	SI_6-?	SI_AE2	absorptive	SI	CDS015	Donor 3_Ile	0.286567	13664	2901	-0.0134729	Ile_SI_AE2
TGTGAGTTCGACATCA-1-1	8221	2472	TotalSeq-B0252	5	2482	human	intestine	TRUE	male	primary	none	2482	8232	1372	16.6667	0	0	0	0	Donor 1	Jej	1	0.108866	-0.088067	S	SI_secretory	SI_goblet	goblet	SI	CDS014	Donor 1_Jej	0.322036	8221	2472	-0.414617	Jej_SI_goblet
AGTCACATCAATCAGC-1-0	12260	3075	TotalSeq-B0252	4	3093	human	intestine	TRUE	male	primary	none	3092	12282	978	7.96287	0	0	0	0	Donor 2	Jej	0	0.125193	-0.138634	S	SI_earlyAE	SI_earlyAE	absorptive	SI	CDS010	Donor 2_Jej	0.171639	12260	3075	-0.00613524	Jej_SI_earlyAE
CATCCACAGGGTTAGC-1-2	31082	5369	TotalSeq-B0252	4	5407	human	intestine	TRUE	male	primary	none	5401	31151	2893	9.28702	0	0	0	0	Donor 3	Jej	2	-0.0769434	-0.17833	G1	SI_secretory	SI_goblet	goblet	SI	CDS015	Donor 3_Jej	0.45432	31082	5369	-0.28112	Jej_SI_goblet
CCGTGAGTCAAATAGG-1-0	4373	1571	TotalSeq-B0253	1	1578	human	intestine	TRUE	male	primary	none	1577	4379	260	5.93743	0	0	0	0	Donor 2	Ile	0	-0.0784171	-0.144382	G1	SI_secretory	SI_goblet	goblet	SI	CDS010	Donor 2_Ile	0.300808	4373	1571	-0.304548	Ile_SI_goblet
CTCCAACGTACGAAAT-1-1	9458	3053	TotalSeq-B0251	2	3073	human	intestine	TRUE	male	primary	none	3067	9487	537	5.66038	0	0	0	0	Donor 1	Duo	1	-0.00301886	-0.117483	G1	EEC	SI_EEC	EEC	SI	CDS014	Donor 1_Duo	0.587641	9458	3053	-0.0658128	Duo_SI_EEC
ACACAGTAGGATAATC-1-2	20637	3652	TotalSeq-B0253	2	3666	human	intestine	TRUE	male	primary	none	3666	20657	5093	24.6551	0	0	0	0	Donor 3	Ile	2	-0.0162495	-0.139844	G1	SI_ISC	SI_ISC	ISC	SI	CDS015	Donor 3_Ile	0.21527	20637	3652	-0.264979	Ile_SI_ISC
TATCCTATCTACTATC-1-0	8331	2377	TotalSeq-B0251	5	2388	human	intestine	TRUE	male	primary	none	2388	8346	678	8.12365	0	0	0	0	Donor 2	Duo	0	-0.0207095	-0.141014	G1	SI_ISC	SI_ISC	ISC	SI	CDS010	Donor 2_Duo	0.163251	8331	2377	-0.0556645	Duo_SI_ISC
TAAGCACCAAACAGGC-1-0	15193	3489	TotalSeq-B0253	1	3503	human	intestine	TRUE	male	primary	none	3503	15226	1047	6.8764	0	0	0	0	Donor 2	Ile	0	0.186036	-0.125854	S	SI_TA	SI_TA	TA	SI	CDS010	Donor 2_Ile	0.180021	15193	3489	-0.0350139	Ile_SI_TA
GTCGTAACACGTCATA-1-2	13429	3219	TotalSeq-B0253	2	3239	human	intestine	TRUE	male	primary	none	3239	13459	3010	22.3642	0	0	0	0	Donor 3	Ile	2	-0.0778939	-0.148355	G1	SI_6-?	SI_AE2	absorptive	SI	CDS015	Donor 3_Ile	0.290337	13429	3219	-0.0663293	Ile_SI_AE2
CGCGTGAGTAGCCCTG-1-0	14985	2891	TotalSeq-B0252	4	2905	human	intestine	TRUE	male	primary	none	2905	15023	1101	7.32876	0	0	0	0	Donor 2	Jej	0	-0.0559544	-0.15665	G1	SI_6-?	SI_AE2	absorptive	SI	CDS010	Donor 2_Jej	0.315241	14985	2891	0.128824	Jej_SI_AE2
TCCTAATCAAATCAAG-1-0	5495	2108	TotalSeq-B0253	1	2116	human	intestine	TRUE	male	primary	none	2116	5506	725	13.1675	0	0	0	0	Donor 2	Ile	0	-0.117177	-0.166177	G1	SI_matureAE	SI_matureAE	absorptive	SI	CDS010	Donor 2_Ile	0.384938	5495	2108	-0.312705	Ile_SI_matureAE
TCCATCGAGCAGTAAT-1-1	20192	4022	TotalSeq-B0253	1	4045	human	intestine	TRUE	male	primary	none	4043	20226	7146	35.3308	0	0	0	0	Donor 1	Ile	1	-0.105293	-0.176995	G1	SI_matureAE	SI_matureAE	absorptive	SI	CDS014	Donor 1_Ile	0.281204	20192	4022	0.0347994	Ile_SI_matureAE
CCGGTGATCGTAGAGG-1-0	7118	1858	TotalSeq-B0252	4	1868	human	intestine	TRUE	male	primary	none	1868	7131	864	12.1161	0	0	0	0	Donor 2	Jej	0	0.0368647	-0.113074	S	SI_ISC	SI_ISC	ISC	SI	CDS010	Donor 2_Jej	0.16652	7118	1858	-0.00237382	Jej_SI_ISC
GATTCGAAGCGTCAGA-1-1	27230	4512	TotalSeq-B0251	2	4537	human	intestine	TRUE	male	primary	none	4536	27275	6784	24.8726	0	0	0	0	Donor 1	Duo	1	-0.0737648	-0.176768	G1	SI_earlyAE	SI_earlyAE	absorptive	SI	CDS014	Donor 1_Duo	0.206177	27230	4512	0.0488906	Duo_SI_earlyAE
AGCCAATGTTGAAGTA-1-1	17470	3344	TotalSeq-B0251	2	3373	human	intestine	TRUE	male	primary	none	3371	17504	7829	44.7269	0	0	0	0	Donor 1	Duo	1	-0.0886281	-0.162275	G1	SI_earlyAE	SI_earlyAE	absorptive	SI	CDS014	Donor 1_Duo	0.234108	17470	3344	-0.0864597	Duo_SI_earlyAE
GTCACTCTCGGCTTGG-1-0	8362	2372	TotalSeq-B0252	4	2381	human	intestine	TRUE	male	primary	none	2380	8376	805	9.61079	0	0	0	0	Donor 2	Jej	0	-0.0444913	-0.163355	G1	SI_earlyAE	SI_earlyAE	absorptive	SI	CDS010	Donor 2_Jej	0.170806	8362	2372	-0.10921	Jej_SI_earlyAE
ATCGATGCACGAGGAT-1-1	9619	2648	TotalSeq-B0251	2	2660	human	intestine	TRUE	male	primary	none	2659	9632	2160	22.4252	0	0	0	0	Donor 1	Duo	1	0.205191	0.27778	G2M	SI_TA	SI_TA	TA	SI	CDS014	Donor 1_Duo	0.227668	9619	2648	-0.22504	Duo_SI_TA
GTGGGAAAGAATTTGG-1-0	5233	1827	TotalSeq-B0252	4	1834	human	intestine	TRUE	male	primary	none	1834	5244	625	11.9184	0	0	0	0	Donor 2	Jej	0	-0.0803216	-0.10145	G1	SI_intermAE	SI_intermAE	absorptive	SI	CDS010	Donor 2_Jej	0.202593	5233	1827	-0.171964	Jej_SI_intermAE
TCCACGTGTCCAGAAG-1-0	16867	3801	TotalSeq-B0252	4	3819	human	intestine	TRUE	male	primary	none	3817	16894	2478	14.6679	0	0	0	0	Donor 2	Jej	0	-0.0370963	-0.17639	G1	SI_intermAE	SI_intermAE	absorptive	SI	CDS010	Donor 2_Jej	0.216437	16867	3801	-0.221746	Jej_SI_intermAE
GCGAGAACACGTACTA-1-0	5782	2018	TotalSeq-B0252	4	2028	human	intestine	TRUE	male	primary	none	2028	5794	928	16.0166	0	0	0	0	Donor 2	Jej	0	-0.0427571	-0.169984	G1	SI_ISC	SI_ISC	ISC	SI	CDS010	Donor 2_Jej	0.172253	5782	2018	-0.219845	Jej_SI_ISC
TGCCGAGCAGCAGTGA-1-1	10490	2181	TotalSeq-B0251	2	2191	human	intestine	TRUE	male	primary	none	2191	10506	5226	49.743	0	0	0	0	Donor 1	Duo	1	-0.038398	-0.0912097	G1	SI_matureAE	SI_matureAE	absorptive	SI	CDS014	Donor 1_Duo	0.267562	10490	2181	-0.255085	Duo_SI_matureAE
TACGGTACATAAGATG-1-1	35840	3663	TotalSeq-B0251	2	3683	human	intestine	TRUE	male	primary	none	3683	35869	25408	70.8355	0	0	0	0	Donor 1	Duo	1	-0.0113699	-0.112715	G1	SI_earlyAE	SI_earlyAE	absorptive	SI	CDS014	Donor 1_Duo	0.167511	35840	3663	-0.156325	Duo_SI_earlyAE
ACGGTTACACAGTGTT-1-0	10635	3035	TotalSeq-B0252	4	3048	human	intestine	TRUE	male	primary	none	3047	10654	911	8.55078	0	0	0	0	Donor 2	Jej	0	0.335702	0.386667	G2M	SI_TA	SI_TA	TA	SI	CDS010	Donor 2_Jej	0.192801	10635	3035	-0.190907	Jej_SI_TA
GTCCACTCAGAGTTGG-1-0	7554	2650	TotalSeq-B0251	5	2661	human	intestine	TRUE	male	primary	none	2661	7571	657	8.67785	0	0	0	0	Donor 2	Duo	0	0.0330412	-0.179578	S	SI_earlyAE	SI_earlyAE	absorptive	SI	CDS010	Donor 2_Duo	0.188448	7554	2650	-0.188884	Duo_SI_earlyAE
CCTCACAAGGCGACAT-1-0	4035	1568	TotalSeq-B0253	1	1571	human	intestine	TRUE	male	primary	none	1571	4038	1117	27.6622	0	0	0	0	Donor 2	Ile	0	-0.108728	-0.177757	G1	SI_matureAE	SI_matureAE	absorptive	SI	CDS010	Donor 2_Ile	0.302282	4035	1568	-0.223205	Ile_SI_matureAE
TTCCACGTCACTACTT-1-1	12778	2739	TotalSeq-B0252	5	2757	human	intestine	TRUE	male	primary	none	2757	12802	5157	40.2828	0	0	0	0	Donor 1	Jej	1	-0.0534885	-0.184453	G1	SI_matureAE	SI_matureAE	absorptive	SI	CDS014	Donor 1_Jej	0.410633	12778	2739	-0.0219635	Jej_SI_matureAE
CGGAATTCAGTAACAA-1-2	22995	3770	TotalSeq-B0252	4	3796	human	intestine	TRUE	male	primary	none	3795	23031	6733	29.2345	0	0	0	0	Donor 3	Jej	2	-0.0678423	-0.154806	G1	SI_matureAE	SI_matureAE	absorptive	SI	CDS015	Donor 3_Jej	0.29331	22995	3770	-0.112613	Jej_SI_matureAE
GTTCATTTCTAAGCCA-1-2	37025	4979	TotalSeq-B0251	6	5009	human	intestine	TRUE	male	primary	none	5009	37089	4216	11.3673	0	0	0	0	Donor 3	Duo	2	-0.0495771	-0.153756	G1	SI_earlyAE	SI_earlyAE	absorptive	SI	CDS015	Donor 3_Duo	0.188982	37025	4979	0.048832	Duo_SI_earlyAE
TGCAGATGTGTGGTCC-1-1	32140	3752	TotalSeq-B0251	2	3776	human	intestine	TRUE	male	primary	none	3775	32176	13867	43.0973	0	0	0	0	Donor 1	Duo	1	-0.0109824	-0.129537	G1	SI_ISC	SI_ISC	ISC	SI	CDS014	Donor 1_Duo	0.172278	32140	3752	-0.0442005	Duo_SI_ISC
CGGAGAATCTGGTGCG-1-1	12272	2501	TotalSeq-B0253	1	2516	human	intestine	TRUE	male	primary	none	2514	12288	5802	47.2168	0	0	0	0	Donor 1	Ile	1	-0.0571354	-0.179324	G1	SI_matureAE	SI_matureAE	absorptive	SI	CDS014	Donor 1_Ile	0.452014	12272	2501	-0.129942	Ile_SI_matureAE
GTCATCCTCTGCTTAT-1-0	4173	1698	TotalSeq-B0252	4	1706	human	intestine	TRUE	male	primary	none	1706	4183	1063	25.4124	0	0	0	0	Donor 2	Jej	0	-0.0308811	-0.0860563	G1	SI_6-?	SI_AE2	absorptive	SI	CDS010	Donor 2_Jej	0.342088	4173	1698	0.218117	Jej_SI_AE2
CTGTGAACACTGTCGG-1-2	14009	2411	TotalSeq-B0252	4	2430	human	intestine	TRUE	male	primary	none	2430	14037	8690	61.9078	0	0	0	0	Donor 3	Jej	2	-0.0353069	-0.126834	G1	SI_intermAE	SI_intermAE	absorptive	SI	CDS015	Donor 3_Jej	0.239764	14009	2411	-0.320867	Jej_SI_intermAE
CTCTGGTTCTATACGG-1-2	17713	3851	TotalSeq-B0253	2	3876	human	intestine	TRUE	male	primary	none	3874	17751	3835	21.6044	0	0	0	0	Donor 3	Ile	2	-0.102814	-0.185631	G1	SI_6-?	SI_AE2	absorptive	SI	CDS015	Donor 3_Ile	0.265085	17713	3851	0.00949275	Ile_SI_AE2
AATGAAGGTTCTTGCC-1-0	4923	1688	TotalSeq-B0253	1	1696	human	intestine	TRUE	male	primary	none	1695	4932	1793	36.3544	0	0	0	0	Donor 2	Ile	0	-0.0459262	-0.11429	G1	SI_matureAE	SI_matureAE	absorptive	SI	CDS010	Donor 2_Ile	0.289359	4923	1688	-0.101815	Ile_SI_matureAE
ATCCTATTCGAGATGG-1-2	19132	3508	TotalSeq-B0253	2	3520	human	intestine	TRUE	male	primary	none	3519	19147	5910	30.8665	0	0	0	0	Donor 3	Ile	2	-0.0569683	-0.20361	G1	SI_6-?	SI_AE2	absorptive	SI	CDS015	Donor 3_Ile	0.466386	19132	3508	-0.355306	Ile_SI_AE2
CATGCTCAGTAGTGCG-1-2	14191	2932	TotalSeq-B0251	6	2951	human	intestine	TRUE	male	primary	none	2948	14212	2071	14.5722	0	0	0	0	Donor 3	Duo	2	-0.0138582	-0.167437	G1	SI_BEST4	SI_BEST4	BEST4+	SI	CDS015	Donor 3_Duo	0.805957	14191	2932	-0.402409	Duo_SI_BEST4
GTGATGTCAATGCTCA-1-1	5532	1100	TotalSeq-B0253	1	1104	human	intestine	TRUE	male	primary	none	1104	5538	3648	65.8722	0	0	0	0	Donor 1	Ile	1	-0.0505445	-0.0959896	G1	SI_matureAE	SI_matureAE	absorptive	SI	CDS014	Donor 1_Ile	0.247335	5532	1100	-0.182075	Ile_SI_matureAE
TCGACGGCACTATGTG-1-2	17748	3881	TotalSeq-B0253	2	3908	human	intestine	TRUE	male	primary	none	3906	17792	3833	21.5434	0	0	0	0	Donor 3	Ile	2	0.0401079	0.202123	G2M	SI_TA2	SI_TA2	TA	SI	CDS015	Donor 3_Ile	0.169217	17748	3881	0.0316426	Ile_SI_TA2
AACGAAATCTCTGCCA-1-0	13706	3096	TotalSeq-B0252	4	3109	human	intestine	TRUE	male	primary	none	3108	13726	912	6.64432	0	0	0	0	Donor 2	Jej	0	-0.0500706	-0.111827	G1	SI_earlyAE	SI_earlyAE	absorptive	SI	CDS010	Donor 2_Jej	0.161601	13706	3096	-0.16699	Jej_SI_earlyAE
TCCGGGATCGCTTGAA-1-0	6850	2089	TotalSeq-B0252	4	2097	human	intestine	TRUE	male	primary	none	2097	6860	543	7.91545	0	0	0	0	Donor 2	Jej	0	0.0481672	-0.104792	S	SI_ISC	SI_ISC	ISC	SI	CDS010	Donor 2_Jej	0.164146	6850	2089	-0.000426035	Jej_SI_ISC
CTCCAACCAGTTTGGT-1-0	13011	2459	TotalSeq-B0253	1	2471	human	intestine	TRUE	male	primary	none	2471	13035	365	2.80015	0	0	0	0	Donor 2	Ile	0	-0.0370079	-0.0623635	G1	SI_earlyAE	SI_earlyAE	absorptive	SI	CDS010	Donor 2_Ile	0.184109	13011	2459	0.147778	Ile_SI_earlyAE
GTGCAGCCAGGCACTC-1-1	7973	1849	TotalSeq-B0251	2	1858	human	intestine	TRUE	male	primary	none	1858	7987	3891	48.7167	0	0	0	0	Donor 1	Duo	1	-0.0223879	-0.149746	G1	SI_earlyAE	SI_earlyAE	absorptive	SI	CDS014	Donor 1_Duo	0.174037	7973	1849	-0.158903	Duo_SI_earlyAE
CCTAAGACAGTAACAA-1-0	9871	2572	TotalSeq-B0253	1	2583	human	intestine	TRUE	male	primary	none	2583	9887	1494	15.1108	0	0	0	0	Donor 2	Ile	0	-0.0594284	-0.107799	G1	SI_matureAE	SI_matureAE	absorptive	SI	CDS010	Donor 2_Ile	0.28356	9871	2572	-0.0801699	Ile_SI_matureAE
TTGTTGTAGTACAGAT-1-2	17929	3314	TotalSeq-B0251	6	3335	human	intestine	TRUE	male	primary	none	3335	17957	5543	30.8682	0	0	0	0	Donor 3	Duo	2	-0.0480831	-0.149244	G1	SI_matureAE	SI_matureAE	absorptive	SI	CDS015	Donor 3_Duo	0.322849	17929	3314	0.00583442	Duo_SI_matureAE
CAAGACTTCCTCACCA-1-1	17505	3346	TotalSeq-B0253	1	3359	human	intestine	TRUE	male	primary	none	3359	17525	7828	44.6676	0	0	0	0	Donor 1	Ile	1	-0.0263405	-0.182947	G1	SI_intermAE	SI_intermAE	absorptive	SI	CDS014	Donor 1_Ile	0.266327	17505	3346	0.0779717	Ile_SI_intermAE
TGATCAGGTCTGTAGT-1-2	25803	4157	TotalSeq-B0251	6	4181	human	intestine	TRUE	male	primary	none	4179	25841	5881	22.7584	0	0	0	0	Donor 3	Duo	2	-0.0299571	-0.124137	G1	SI_matureAE	SI_matureAE	absorptive	SI	CDS015	Donor 3_Duo	0.271247	25803	4157	-0.0758745	Duo_SI_matureAE
CTATAGGCATCCTTCG-1-1	13744	3089	TotalSeq-B0251	2	3108	human	intestine	TRUE	male	primary	none	3108	13771	6696	48.6239	0	0	0	0	Donor 1	Duo	1	-0.0742886	-0.136373	G1	SI_earlyAE	SI_earlyAE	absorptive	SI	CDS014	Donor 1_Duo	0.202397	13744	3089	0.0143366	Duo_SI_earlyAE
CGCCAGAAGAGAGCAA-1-1	3753	1236	TotalSeq-B0253	1	1243	human	intestine	TRUE	male	primary	none	1243	3765	1925	51.1288	0	0	0	0	Donor 1	Ile	1	0.00398914	-0.0867334	S	SI_BEST4	SI_BEST4	BEST4+	SI	CDS014	Donor 1_Ile	0.477715	3753	1236	-0.293699	Ile_SI_BEST4
TGAATGCTCGGTGAAG-1-0	2102	992	TotalSeq-B0252	4	998	human	intestine	TRUE	male	primary	none	996	2106	198	9.40171	0	0	0	0	Donor 2	Jej	0	-0.0309178	-0.136758	G1	SI_secretory	SI_goblet	goblet	SI	CDS010	Donor 2_Jej	0.232223	2102	992	-0.132728	Jej_SI_goblet
ACACGCGGTGAAAGTT-1-0	8344	2560	TotalSeq-B0253	1	2573	human	intestine	TRUE	male	primary	none	2573	8373	1128	13.4719	0	0	0	0	Donor 2	Ile	0	-0.0629795	-0.186206	G1	SI_matureAE	SI_matureAE	absorptive	SI	CDS010	Donor 2_Ile	0.340018	8344	2560	-0.129361	Ile_SI_matureAE
TGTTACTAGTCGCGAA-1-2	18622	3544	TotalSeq-B0253	2	3564	human	intestine	TRUE	male	primary	none	3563	18657	6118	32.792	0	0	0	0	Donor 3	Ile	2	-0.0472678	-0.128572	G1	SI_6-?	SI_AE2	absorptive	SI	CDS015	Donor 3_Ile	0.236114	18622	3544	-0.138032	Ile_SI_AE2
TTCCACGGTTTGCAGT-1-1	14548	2666	TotalSeq-B0253	1	2682	human	intestine	TRUE	male	primary	none	2681	14566	8365	57.4283	0	0	0	0	Donor 1	Ile	1	-0.074536	-0.10574	G1	SI_intermAE	SI_intermAE	absorptive	SI	CDS014	Donor 1_Ile	0.22546	14548	2666	-0.0761963	Ile_SI_intermAE
CATACCCGTATGAGGC-1-1	16009	3240	TotalSeq-B0252	5	3260	human	intestine	TRUE	male	primary	none	3257	16033	8334	51.9803	0	0	0	0	Donor 1	Jej	1	-0.0169676	-0.169064	G1	SI_intermAE	SI_intermAE	absorptive	SI	CDS014	Donor 1_Jej	0.268619	16009	3240	0.0389045	Jej_SI_intermAE
CTCAACCCAGGTCCGT-1-1	10849	2527	TotalSeq-B0253	1	2537	human	intestine	TRUE	male	primary	none	2537	10862	4836	44.5222	0	0	0	0	Donor 1	Ile	1	-0.0814755	-0.162829	G1	SI_matureAE	SI_matureAE	absorptive	SI	CDS014	Donor 1_Ile	0.381159	10849	2527	-0.288853	Ile_SI_matureAE
TAACACGTCGAGCCAC-1-2	20599	3511	TotalSeq-B0251	6	3535	human	intestine	TRUE	male	primary	none	3535	20637	7143	34.6126	0	0	0	0	Donor 3	Duo	2	-0.028378	-0.144581	G1	SI_matureAE	SI_matureAE	absorptive	SI	CDS015	Donor 3_Duo	0.298492	20599	3511	-0.179396	Duo_SI_matureAE
TTGATGGCACGTCGTG-1-2	13064	2953	TotalSeq-B0253	2	2977	human	intestine	TRUE	male	primary	none	2977	13102	4038	30.8197	0	0	0	0	Donor 3	Ile	2	-0.0917046	-0.200411	G1	SI_6-?	SI_AE2	absorptive	SI	CDS015	Donor 3_Ile	0.262319	13064	2953	-0.110172	Ile_SI_AE2
AATGAAGTCACGAACT-1-2	21273	3683	TotalSeq-B0252	4	3699	human	intestine	TRUE	male	primary	none	3699	21301	5186	24.3463	0	0	0	0	Donor 3	Jej	2	-0.0785429	-0.181589	G1	SI_matureAE	SI_matureAE	absorptive	SI	CDS015	Donor 3_Jej	0.448947	21273	3683	-0.291987	Jej_SI_matureAE
TCATGCCAGTGTTCCA-1-2	9418	1695	TotalSeq-B0251	6	1701	human	intestine	TRUE	male	primary	none	1701	9425	5406	57.3581	0	0	0	0	Donor 3	Duo	2	-0.0330251	-0.124718	G1	SI_earlyAE	SI_earlyAE	absorptive	SI	CDS015	Donor 3_Duo	0.204763	9418	1695	-0.136187	Duo_SI_earlyAE
TGACAGTAGCGATGAC-1-1	7604	1552	TotalSeq-B0253	1	1559	human	intestine	TRUE	male	primary	none	1558	7611	4327	56.8519	0	0	0	0	Donor 1	Ile	1	-0.0476507	-0.068687	G1	SI_matureAE	SI_matureAE	absorptive	SI	CDS014	Donor 1_Ile	0.399936	7604	1552	-0.148844	Ile_SI_matureAE
CCCATTGGTAGCGTAG-1-2	13126	2847	TotalSeq-B0252	4	2864	human	intestine	TRUE	male	primary	none	2864	13147	5258	39.9939	0	0	0	0	Donor 3	Jej	2	-0.092601	-0.171978	G1	SI_matureAE	SI_matureAE	absorptive	SI	CDS015	Donor 3_Jej	0.317016	13126	2847	-0.305714	Jej_SI_matureAE
CCGGACAAGATCGCCC-1-2	6406	1748	TotalSeq-B0251	6	1756	human	intestine	TRUE	male	primary	none	1755	6413	2790	43.5054	0	0	0	0	Donor 3	Duo	2	-0.0751014	-0.132634	G1	SI_intermAE	SI_intermAE	absorptive	SI	CDS015	Donor 3_Duo	0.188604	6406	1748	-0.315699	Duo_SI_intermAE
TCATGAGGTTGCATCA-1-2	10482	2356	TotalSeq-B0253	2	2368	human	intestine	TRUE	male	primary	none	2368	10498	5815	55.3915	0	0	0	0	Donor 3	Ile	2	-0.0195767	-0.173527	G1	SI_earlyAE	SI_earlyAE	absorptive	SI	CDS015	Donor 3_Ile	0.203566	10482	2356	-0.209461	Ile_SI_earlyAE
GCCAACGCAAAGCTAA-1-2	17441	3556	TotalSeq-B0253	2	3578	human	intestine	TRUE	male	primary	none	3578	17471	4759	27.2394	0	0	0	0	Donor 3	Ile	2	-0.061076	-0.17989	G1	SI_6-?	SI_AE2	absorptive	SI	CDS015	Donor 3_Ile	0.447149	17441	3556	-0.203472	Ile_SI_AE2
GTCCACTCACCCTTGT-1-1	10607	2103	TotalSeq-B0251	2	2113	human	intestine	TRUE	male	primary	none	2112	10616	6515	61.3696	0	0	0	0	Donor 1	Duo	1	-0.00410587	-0.148189	G1	SI_earlyAE	SI_earlyAE	absorptive	SI	CDS014	Donor 1_Duo	0.168781	10607	2103	-0.207165	Duo_SI_earlyAE
CAAGAGGAGCATGATA-1-0	9860	2617	TotalSeq-B0252	4	2626	human	intestine	TRUE	male	primary	none	2626	9875	957	9.69114	0	0	0	0	Donor 2	Jej	0	-0.0129349	-0.0763798	G1	SI_ISC	SI_ISC	ISC	SI	CDS010	Donor 2_Jej	0.163663	9860	2617	-0.225332	Jej_SI_ISC
TCCACCATCTTTCAGT-1-1	8628	2180	TotalSeq-B0251	2	2189	human	intestine	TRUE	male	primary	none	2188	8637	3800	43.9968	0	0	0	0	Donor 1	Duo	1	-0.039308	-0.177674	G1	SI_intermAE	SI_intermAE	absorptive	SI	CDS014	Donor 1_Duo	0.225353	8628	2180	-0.19967	Duo_SI_intermAE
GAACGTTGTCCTGAAT-1-0	5931	2183	TotalSeq-B0253	1	2193	human	intestine	TRUE	male	primary	none	2193	5942	1032	17.3679	0	0	0	0	Donor 2	Ile	0	-0.0997727	-0.176309	G1	SI_matureAE	SI_matureAE	absorptive	SI	CDS010	Donor 2_Ile	0.265695	5931	2183	-0.174613	Ile_SI_matureAE
CAAGAGGTCAGGAAGC-1-2	11960	2418	TotalSeq-B0251	6	2425	human	intestine	TRUE	male	primary	none	2425	11973	6238	52.1006	0	0	0	0	Donor 3	Duo	2	-0.0691444	-0.104703	G1	SI_matureAE	SI_matureAE	absorptive	SI	CDS015	Donor 3_Duo	0.373439	11960	2418	-0.263973	Duo_SI_matureAE
TGCAGTAGTACAGCGA-1-2	5987	998	TotalSeq-B0252	4	1001	human	intestine	TRUE	male	primary	none	1001	5991	4452	74.3115	0	0	0	0	Donor 3	Jej	2	-0.0469778	-0.054562	G1	SI_earlyAE	SI_earlyAE	absorptive	SI	CDS015	Donor 3_Jej	0.191758	5987	998	-0.221843	Jej_SI_earlyAE
CGGGACTAGGCTTAGG-1-1	28819	4536	TotalSeq-B0251	2	4572	human	intestine	TRUE	male	primary	none	4571	28880	4040	13.9889	0	0	0	0	Donor 1	Duo	1	0.0192903	-0.148018	S	SI_ISC	SI_ISC	ISC	SI	CDS014	Donor 1_Duo	0.185987	28819	4536	-0.105725	Duo_SI_ISC
TGCACGGCACAAGCAG-1-2	19188	3965	TotalSeq-B0252	4	3992	human	intestine	TRUE	male	primary	none	3992	19236	3637	18.9073	0	0	0	0	Donor 3	Jej	2	-0.0937934	-0.192696	G1	SI_earlyAE	SI_earlyAE	absorptive	SI	CDS015	Donor 3_Jej	0.211355	19188	3965	0.0207387	Jej_SI_earlyAE
CATGAGTTCATACGGT-1-0	8705	2864	TotalSeq-B0253	1	2877	human	intestine	TRUE	male	primary	none	2875	8725	706	8.09169	0	0	0	0	Donor 2	Ile	0	-0.108183	-0.113502	G1	SI_FAE	SI_FAE	FAE	SI	CDS010	Donor 2_Ile	0.197145	8705	2864	-0.2452	Ile_SI_FAE
GTCAGCGTCCTCACGT-1-0	10823	2804	TotalSeq-B0253	1	2816	human	intestine	TRUE	male	primary	none	2816	10843	954	8.7983	0	0	0	0	Donor 2	Ile	0	-0.0455077	-0.152558	G1	SI_earlyAE	SI_earlyAE	absorptive	SI	CDS010	Donor 2_Ile	0.179658	10823	2804	0.172026	Ile_SI_earlyAE
ATCTTCACAATTCACG-1-1	16438	3356	TotalSeq-B0253	1	3379	human	intestine	TRUE	male	primary	none	3375	16466	6483	39.372	0	0	0	0	Donor 1	Ile	1	-0.0692037	-0.18239	G1	SI_intermAE	SI_intermAE	absorptive	SI	CDS014	Donor 1_Ile	0.207089	16438	3356	-0.0614696	Ile_SI_intermAE
AGACCCGAGTGGTGAC-1-1	22834	4152	TotalSeq-B0252	5	4174	human	intestine	TRUE	male	primary	none	4174	22866	7161	31.3172	0	0	0	0	Donor 1	Jej	1	-0.0949703	-0.166815	G1	SI_earlyAE	SI_earlyAE	absorptive	SI	CDS014	Donor 1_Jej	0.241544	22834	4152	-0.0659578	Jej_SI_earlyAE
TCAGGGCTCAACGAGG-1-0	5312	1996	TotalSeq-B0252	4	2009	human	intestine	TRUE	male	primary	none	2009	5326	673	12.6361	0	0	0	0	Donor 2	Jej	0	0.0177434	-0.0431515	S	SI_ISC	SI_ISC	ISC	SI	CDS010	Donor 2_Jej	0.166916	5312	1996	-0.198286	Jej_SI_ISC
CATAGACGTTGTTGCA-1-0	7817	2506	TotalSeq-B0253	1	2520	human	intestine	TRUE	male	primary	none	2519	7831	2110	26.9442	0	0	0	0	Donor 2	Ile	0	-0.107456	-0.141733	G1	SI_matureAE	SI_matureAE	absorptive	SI	CDS010	Donor 2_Ile	0.277594	7817	2506	0.0856405	Ile_SI_matureAE
TATCCTATCGCAACAT-1-0	13886	4021	TotalSeq-B0252	4	4042	human	intestine	TRUE	male	primary	none	4040	13917	1963	14.1051	0	0	0	0	Donor 2	Jej	0	-0.164548	-0.201324	G1	SI_intermAE	SI_intermAE	absorptive	SI	CDS010	Donor 2_Jej	0.272297	13886	4021	0.169357	Jej_SI_intermAE
ATGCCTCTCGGCATCG-1-2	10261	2770	TotalSeq-B0251	6	2780	human	intestine	TRUE	male	primary	none	2780	10277	2296	22.3412	0	0	0	0	Donor 3	Duo	2	0.0630967	-0.230595	S	SI_BEST4	SI_BEST4	BEST4+	SI	CDS015	Donor 3_Duo	0.727484	10261	2770	-0.273958	Duo_SI_BEST4
GAAGTAAAGCATCAGG-1-1	3036	916	TotalSeq-B0253	1	923	human	intestine	TRUE	male	primary	none	923	3044	1795	58.9685	0	0	0	0	Donor 1	Ile	1	0.015411	-0.108581	S	SI_secretory	SI_goblet	goblet	SI	CDS014	Donor 1_Ile	0.177682	3036	916	-0.280499	Ile_SI_goblet
ACATGCATCGTAGTCA-1-2	21860	3734	TotalSeq-B0251	6	3758	human	intestine	TRUE	male	primary	none	3758	21903	7934	36.2234	0	0	0	0	Donor 3	Duo	2	-0.0803666	-0.165226	G1	SI_matureAE	SI_matureAE	absorptive	SI	CDS015	Donor 3_Duo	0.248778	21860	3734	-0.0694164	Duo_SI_matureAE
GAAGCGATCGAGAAAT-1-0	7508	2139	TotalSeq-B0251	5	2147	human	intestine	TRUE	male	primary	none	2146	7517	1341	17.8396	0	0	0	0	Donor 2	Duo	0	0.197544	-0.0979223	S	SI_ISC	SI_ISC	ISC	SI	CDS010	Donor 2_Duo	0.168914	7508	2139	-0.12559	Duo_SI_ISC
TTGGTTTTCCACACAA-1-0	4651	1904	TotalSeq-B0252	4	1912	human	intestine	TRUE	male	primary	none	1912	4660	643	13.7983	0	0	0	0	Donor 2	Jej	0	-0.0827804	-0.163271	G1	SI_intermAE	SI_intermAE	absorptive	SI	CDS010	Donor 2_Jej	0.230633	4651	1904	-0.390419	Jej_SI_intermAE
CTCAATTTCTTACGTT-1-1	29427	5204	TotalSeq-B0252	5	5246	human	intestine	TRUE	male	primary	none	5238	29484	9671	32.8008	0	0	0	0	Donor 1	Jej	1	0.128907	-0.127493	S	SI_ISC	SI_ISC	ISC	SI	CDS014	Donor 1_Jej	0.179889	29427	5204	0.0823188	Jej_SI_ISC
ACAGGGAAGCTAATCC-1-0	8073	2602	TotalSeq-B0253	1	2613	human	intestine	TRUE	male	primary	none	2612	8087	741	9.16285	0	0	0	0	Donor 2	Ile	0	-0.130911	-0.151445	G1	SI_earlyAE	SI_earlyAE	absorptive	SI	CDS010	Donor 2_Ile	0.173491	8073	2602	-0.433416	Ile_SI_earlyAE
CATTCCGCATAGAAAC-1-1	28016	4920	TotalSeq-B0252	5	4951	human	intestine	TRUE	male	primary	none	4951	28066	5244	18.6845	0	0	0	0	Donor 1	Jej	1	0.00632048	0.0803174	G2M	SI_earlyAE	SI_earlyAE	absorptive	SI	CDS014	Donor 1_Jej	0.190793	28016	4920	0.00012787	Jej_SI_earlyAE
CGATGGCAGGTCCTGC-1-1	12885	2798	TotalSeq-B0253	1	2815	human	intestine	TRUE	male	primary	none	2813	12902	5155	39.955	0	0	0	0	Donor 1	Ile	1	-0.0732839	-0.161945	G1	SI_matureAE	SI_matureAE	absorptive	SI	CDS014	Donor 1_Ile	0.399184	12885	2798	-0.0411	Ile_SI_matureAE
AGATGAAAGTACAGCG-1-0	6376	1914	TotalSeq-B0252	4	1921	human	intestine	TRUE	male	primary	none	1921	6385	886	13.8763	0	0	0	0	Donor 2	Jej	0	-0.0244881	-0.161293	G1	SI_ISC	SI_ISC	ISC	SI	CDS010	Donor 2_Jej	0.167432	6376	1914	-0.234882	Jej_SI_ISC
TCTCTGGGTCAACATC-1-2	22584	4306	TotalSeq-B0252	4	4333	human	intestine	TRUE	male	primary	none	4331	22620	4410	19.496	0	0	0	0	Donor 3	Jej	2	-0.0387299	-0.157604	G1	SI_ISC	SI_ISC	ISC	SI	CDS015	Donor 3_Jej	0.201111	22584	4306	-0.104264	Jej_SI_ISC
TCGGGTGGTGAGGCAT-1-0	5954	2216	TotalSeq-B0253	1	2230	human	intestine	TRUE	male	primary	none	2228	5970	139	2.32831	0	0	0	0	Donor 2	Ile	0	-0.0729328	-0.147057	G1	EEC	SI_EEC	EEC	SI	CDS010	Donor 2_Ile	0.808926	5954	2216	-0.237539	Ile_SI_EEC
TCTAACTAGGTGATAT-1-0	6926	2205	TotalSeq-B0252	4	2214	human	intestine	TRUE	male	primary	none	2214	6936	2138	30.8247	0	0	0	0	Donor 2	Jej	0	0.0619505	-0.0957162	S	SI_ISC	SI_ISC	ISC	SI	CDS010	Donor 2_Jej	0.185865	6926	2205	-0.455339	Jej_SI_ISC
TTGAGTGGTCGTATTG-1-1	10461	1621	TotalSeq-B0253	1	1628	human	intestine	TRUE	male	primary	none	1628	10471	7615	72.7247	0	0	0	0	Donor 1	Ile	1	-0.0171992	-0.100174	G1	SI_intermAE	SI_intermAE	absorptive	SI	CDS014	Donor 1_Ile	0.223935	10461	1621	-0.0742584	Ile_SI_intermAE
TGATCTTTCAATCGGT-1-1	33009	5009	TotalSeq-B0251	2	5043	human	intestine	TRUE	male	primary	none	5042	33075	6009	18.1678	0	0	0	0	Donor 1	Duo	1	-0.0331304	-0.11124	G1	SI_earlyAE	SI_earlyAE	absorptive	SI	CDS014	Donor 1_Duo	0.184471	33009	5009	-0.0461457	Duo_SI_earlyAE
TACTTCACAGAGGCTA-1-1	23546	4213	TotalSeq-B0251	2	4242	human	intestine	TRUE	male	primary	none	4241	23581	9735	41.2832	0	0	0	0	Donor 1	Duo	1	-0.0708013	-0.172308	G1	SI_intermAE	SI_intermAE	absorptive	SI	CDS014	Donor 1_Duo	0.232315	23546	4213	0.0179457	Duo_SI_intermAE
CTCAGAACATCAACCA-1-2	16601	3144	TotalSeq-B0253	2	3153	human	intestine	TRUE	male	primary	none	3153	16614	5894	35.4761	0	0	0	0	Donor 3	Ile	2	-0.0212519	-0.135102	G1	SI_6-?	SI_AE2	absorptive	SI	CDS015	Donor 3_Ile	0.393305	16601	3144	-0.228726	Ile_SI_AE2
AGAAGCGCATCCAATG-1-1	23044	3657	TotalSeq-B0251	2	3682	human	intestine	TRUE	male	primary	none	3681	23073	11915	51.6404	0	0	0	0	Donor 1	Duo	1	-0.0589594	-0.139743	G1	SI_intermAE	SI_intermAE	absorptive	SI	CDS014	Donor 1_Duo	0.241935	23044	3657	0.0206825	Duo_SI_intermAE
GTCCCATCACACGCCA-1-1	30316	4703	TotalSeq-B0251	2	4737	human	intestine	TRUE	male	primary	none	4737	30376	3293	10.8408	0	0	0	0	Donor 1	Duo	1	-0.0710855	-0.153835	G1	SI_intermAE	SI_intermAE	absorptive	SI	CDS014	Donor 1_Duo	0.209475	30316	4703	0.136067	Duo_SI_intermAE
CTCATTAGTGCTCTCT-1-0	10999	3395	TotalSeq-B0252	4	3404	human	intestine	TRUE	male	primary	none	3404	11012	1109	10.0708	0	0	0	0	Donor 2	Jej	0	0.540099	0.342357	S	SI_TA	SI_TA	TA	SI	CDS010	Donor 2_Jej	0.186558	10999	3395	-0.172671	Jej_SI_TA
AACGTCAAGGGTTGCA-1-0	4241	1388	TotalSeq-B0252	4	1394	human	intestine	TRUE	male	primary	none	1393	4247	1672	39.369	0	0	0	0	Donor 2	Jej	0	-0.0393647	-0.0463297	G1	SI_matureAE	SI_matureAE	absorptive	SI	CDS010	Donor 2_Jej	0.272069	4241	1388	-0.0734921	Jej_SI_matureAE
GACCCTTGTAGAGCTG-1-2	19037	3419	TotalSeq-B0251	6	3439	human	intestine	TRUE	male	primary	none	3439	19068	4572	23.9773	0	0	0	0	Donor 3	Duo	2	-0.0303698	-0.145362	G1	SI_intermAE	SI_intermAE	absorptive	SI	CDS015	Donor 3_Duo	0.307094	19037	3419	-0.121167	Duo_SI_intermAE
TTCGCTGAGGATTTAG-1-0	12327	2859	TotalSeq-B0252	4	2873	human	intestine	TRUE	male	primary	none	2872	12346	773	6.26114	0	0	0	0	Donor 2	Jej	0	-0.0283438	-0.150736	G1	SI_earlyAE	SI_earlyAE	absorptive	SI	CDS010	Donor 2_Jej	0.176635	12327	2859	-0.0639255	Jej_SI_earlyAE
AGAGAGCTCCATCTAT-1-2	10464	2642	TotalSeq-B0253	2	2655	human	intestine	TRUE	male	primary	none	2655	10482	3544	33.8103	0	0	0	0	Donor 3	Ile	2	-0.0936015	-0.128549	G1	SI_6-?	SI_AE2	absorptive	SI	CDS015	Donor 3_Ile	0.294301	10464	2642	-0.251804	Ile_SI_AE2
GTTACCCAGGGATCAC-1-0	16998	3532	TotalSeq-B0253	1	3544	human	intestine	TRUE	male	primary	none	3544	17020	1040	6.11046	0	0	0	0	Donor 2	Ile	0	-0.0242905	-0.0102709	G1	SI_earlyAE	SI_earlyAE	absorptive	SI	CDS010	Donor 2_Ile	0.168337	16998	3532	0.0797254	Ile_SI_earlyAE
TGGTTAGTCAGACATC-1-1	13795	2949	TotalSeq-B0253	1	2968	human	intestine	TRUE	male	primary	none	2968	13819	6167	44.627	0	0	0	0	Donor 1	Ile	1	-0.0675177	-0.102014	G1	SI_matureAE	SI_matureAE	absorptive	SI	CDS014	Donor 1_Ile	0.307607	13795	2949	-0.12096	Ile_SI_matureAE
ACCTACCAGTCTAACC-1-0	2803	1270	TotalSeq-B0252	4	1277	human	intestine	TRUE	male	primary	none	1275	2808	201	7.15812	0	0	0	0	Donor 2	Jej	0	0.0606844	-0.0631008	S	SI_secretory	SI_goblet	goblet	SI	CDS010	Donor 2_Jej	0.287205	2803	1270	-0.30044	Jej_SI_goblet
GTCGTAAGTGCCTACG-1-1	9407	2068	TotalSeq-B0252	5	2087	human	intestine	TRUE	male	primary	none	2087	9427	4918	52.1693	0	0	0	0	Donor 1	Jej	1	-0.0286202	-0.143685	G1	SI_intermAE	SI_intermAE	absorptive	SI	CDS014	Donor 1_Jej	0.250511	9407	2068	-0.120494	Jej_SI_intermAE
TCTCCGATCCGCGAGT-1-0	2880	1127	TotalSeq-B0252	4	1129	human	intestine	TRUE	male	primary	none	1129	2882	415	14.3997	0	0	0	0	Donor 2	Jej	0	0.0373847	-0.099103	S	SI_ISC	SI_ISC	ISC	SI	CDS010	Donor 2_Jej	0.179218	2880	1127	-0.168169	Jej_SI_ISC
GGGAAGTGTGCAGGAT-1-2	14412	2922	TotalSeq-B0252	4	2944	human	intestine	TRUE	male	primary	none	2943	14442	4661	32.2739	0	0	0	0	Donor 3	Jej	2	-0.0305885	-0.160731	G1	SI_matureAE	SI_matureAE	absorptive	SI	CDS015	Donor 3_Jej	0.415953	14412	2922	-0.277132	Jej_SI_matureAE
ATCACTTAGTAACCGG-1-1	9970	1533	TotalSeq-B0253	1	1541	human	intestine	TRUE	male	primary	none	1540	9981	7350	73.6399	0	0	0	0	Donor 1	Ile	1	-0.0318733	-0.0845027	G1	SI_earlyAE	SI_earlyAE	absorptive	SI	CDS014	Donor 1_Ile	0.173443	9970	1533	-0.20029	Ile_SI_earlyAE
ACGATGTGTTTGGCTA-1-2	16726	3281	TotalSeq-B0252	4	3301	human	intestine	TRUE	male	primary	none	3299	16753	5724	34.167	0	0	0	0	Donor 3	Jej	2	-0.0130376	-0.134825	G1	SI_matureAE	SI_matureAE	absorptive	SI	CDS015	Donor 3_Jej	0.353954	16726	3281	-0.151929	Jej_SI_matureAE
CACAGATTCCCTGGTT-1-2	24750	4367	TotalSeq-B0253	2	4394	human	intestine	TRUE	male	primary	none	4392	24796	6127	24.7096	0	0	0	0	Donor 3	Ile	2	-0.0781039	-0.146918	G1	SI_6-?	SI_AE2	absorptive	SI	CDS015	Donor 3_Ile	0.303897	24750	4367	-0.176306	Ile_SI_AE2
GTAAGTCTCGACATTG-1-1	9044	2160	TotalSeq-B0253	1	2169	human	intestine	TRUE	male	primary	none	2169	9056	4277	47.2284	0	0	0	0	Donor 1	Ile	1	-0.0468038	-0.115507	G1	SI_intermAE	SI_intermAE	absorptive	SI	CDS014	Donor 1_Ile	0.192085	9044	2160	0.133582	Ile_SI_intermAE
AGGAAATAGTCAATCC-1-0	7605	2169	TotalSeq-B0252	4	2177	human	intestine	TRUE	male	primary	none	2177	7614	776	10.1918	0	0	0	0	Donor 2	Jej	0	0.039162	-0.152998	S	SI_ISC	SI_ISC	ISC	SI	CDS010	Donor 2_Jej	0.158911	7605	2169	-0.0795828	Jej_SI_ISC
TGTTCCGAGGGATCAC-1-0	6816	2257	TotalSeq-B0251	5	2264	human	intestine	TRUE	male	primary	none	2264	6825	1205	17.6557	0	0	0	0	Donor 2	Duo	0	-0.115257	-0.179189	G1	SI_6-?	SI_AE2	absorptive	SI	CDS010	Donor 2_Duo	0.205953	6816	2257	-0.11347	Duo_SI_AE2
GAAGCGAAGTGGGAAA-1-0	21006	4221	TotalSeq-B0252	4	4241	human	intestine	TRUE	male	primary	none	4238	21039	2019	9.59646	0	0	0	0	Donor 2	Jej	0	0.263584	-0.0947536	S	SI_TA	SI_TA	TA	SI	CDS010	Donor 2_Jej	0.175484	21006	4221	0.0561391	Jej_SI_TA
GGTCACGAGGTAGTCG-1-2	12448	3495	TotalSeq-B0252	4	3517	human	intestine	TRUE	male	primary	none	3517	12481	1470	11.7779	0	0	0	0	Donor 3	Jej	2	-0.0181591	-0.170565	G1	SI_secretory	SI_goblet	goblet	SI	CDS015	Donor 3_Jej	0.341452	12448	3495	-0.257448	Jej_SI_goblet
ATCAGGTAGCGATTCT-1-2	18770	3384	TotalSeq-B0252	4	3405	human	intestine	TRUE	male	primary	none	3405	18797	6184	32.8989	0	0	0	0	Donor 3	Jej	2	-0.0412582	-0.118503	G1	SI_matureAE	SI_matureAE	absorptive	SI	CDS015	Donor 3_Jej	0.327744	18770	3384	-0.288523	Jej_SI_matureAE
GAGTCATCAAGAATAC-1-1	18366	3544	TotalSeq-B0253	1	3564	human	intestine	TRUE	male	primary	none	3563	18396	9487	51.571	0	0	0	0	Donor 1	Ile	1	0.00708154	0.576021	G2M	SI_TA	SI_TA	TA	SI	CDS014	Donor 1_Ile	0.172177	18366	3544	-0.126053	Ile_SI_TA
TGTGATGTCAGACAAA-1-0	6889	2383	TotalSeq-B0253	1	2393	human	intestine	TRUE	male	primary	none	2392	6901	761	11.0274	0	0	0	0	Donor 2	Ile	0	0.0773624	-0.0937939	S	SI_earlyAE	SI_earlyAE	absorptive	SI	CDS010	Donor 2_Ile	0.173906	6889	2383	-0.0707776	Ile_SI_earlyAE
ACTTCCGGTTTGATCG-1-2	15803	3292	TotalSeq-B0251	6	3305	human	intestine	TRUE	male	primary	none	3305	15824	6253	39.5159	0	0	0	0	Donor 3	Duo	2	-0.0882054	-0.159748	G1	SI_intermAE	SI_intermAE	absorptive	SI	CDS015	Donor 3_Duo	0.231302	15803	3292	-0.173672	Duo_SI_intermAE
TCATGTTAGACAACAT-1-2	14585	2923	TotalSeq-B0252	4	2937	human	intestine	TRUE	male	primary	none	2937	14603	6068	41.5531	0	0	0	0	Donor 3	Jej	2	-0.0749491	-0.152263	G1	SI_matureAE	SI_matureAE	absorptive	SI	CDS015	Donor 3_Jej	0.374542	14585	2923	-0.227372	Jej_SI_matureAE
AATGAAGGTGAGGATC-1-2	16680	3385	TotalSeq-B0253	2	3406	human	intestine	TRUE	male	primary	none	3406	16712	5978	35.7707	0	0	0	0	Donor 3	Ile	2	-0.0245505	-0.178404	G1	SI_6-?	SI_AE2	absorptive	SI	CDS015	Donor 3_Ile	0.330671	16680	3385	-0.0464556	Ile_SI_AE2
CGTAATGAGACGTCCC-1-1	4114	1559	TotalSeq-B0253	1	1564	human	intestine	TRUE	male	primary	none	1563	4119	901	21.8742	0	0	0	0	Donor 1	Ile	1	-0.0781948	-0.194623	G1	SI_matureAE	SI_matureAE	absorptive	SI	CDS014	Donor 1_Ile	0.288832	4114	1559	-0.238041	Ile_SI_matureAE
GAGTGAGGTGATGAAT-1-1	5707	1624	TotalSeq-B0253	1	1631	human	intestine	TRUE	male	primary	none	1630	5713	2428	42.4996	0	0	0	0	Donor 1	Ile	1	-0.058091	-0.147592	G1	SI_6-?	SI_AE2	absorptive	SI	CDS014	Donor 1_Ile	0.239079	5707	1624	0.0336792	Ile_SI_AE2
CGCATAAGTATCACGT-1-2	28672	4452	TotalSeq-B0252	4	4483	human	intestine	TRUE	male	primary	none	4482	28732	6481	22.5567	0	0	0	0	Donor 3	Jej	2	-0.0947763	-0.167922	G1	SI_matureAE	SI_matureAE	absorptive	SI	CDS015	Donor 3_Jej	0.346512	28672	4452	-0.175777	Jej_SI_matureAE
ATGGGAGAGACCTGGA-1-2	21361	3709	TotalSeq-B0251	6	3728	human	intestine	TRUE	male	primary	none	3727	21393	6796	31.7674	0	0	0	0	Donor 3	Duo	2	-0.0687181	-0.207026	G1	SI_intermAE	SI_intermAE	absorptive	SI	CDS015	Donor 3_Duo	0.265444	21361	3709	-0.0460546	Duo_SI_intermAE
TACCCGTCATGTGTCA-1-2	8665	1976	TotalSeq-B0253	2	1987	human	intestine	TRUE	male	primary	none	1987	8681	4048	46.6306	0	0	0	0	Donor 3	Ile	2	-0.0898357	-0.115136	G1	SI_6-?	SI_AE2	absorptive	SI	CDS015	Donor 3_Ile	0.369378	8665	1976	-0.226489	Ile_SI_AE2
GCTACAATCGCTATTT-1-2	20638	4180	TotalSeq-B0251	6	4210	human	intestine	TRUE	male	primary	none	4209	20694	2931	14.1635	0	0	0	0	Donor 3	Duo	2	-0.120311	-0.203774	G1	SI_intermAE	SI_intermAE	absorptive	SI	CDS015	Donor 3_Duo	0.229189	20638	4180	0.0778317	Duo_SI_intermAE
CTTTCGGTCAAGTGGG-1-2	3765	1207	TotalSeq-B0253	2	1216	human	intestine	TRUE	male	primary	none	1215	3773	1105	29.287	0	0	0	0	Donor 3	Ile	2	0.00821089	-0.104345	S	SI_secretory	SI_goblet	goblet	SI	CDS015	Donor 3_Ile	0.358831	3765	1207	-0.320051	Ile_SI_goblet
GGGCGTTCAAGTGACG-1-2	17490	2997	TotalSeq-B0251	6	3019	human	intestine	TRUE	male	primary	none	3016	17523	3574	20.3961	0	0	0	0	Donor 3	Duo	2	-0.06028	-0.0761993	G1	SI_ISC	SI_ISC	ISC	SI	CDS015	Donor 3_Duo	0.181442	17490	2997	-0.192492	Duo_SI_ISC
GTCCCATAGTTTCGGT-1-2	14527	2799	TotalSeq-B0251	6	2818	human	intestine	TRUE	male	primary	none	2818	14554	4099	28.1641	0	0	0	0	Donor 3	Duo	2	-0.0590966	-0.133781	G1	SI_intermAE	SI_intermAE	absorptive	SI	CDS015	Donor 3_Duo	0.207303	14527	2799	-0.0900683	Duo_SI_intermAE
TCTACCGAGGAGACCT-1-0	13470	2771	TotalSeq-B0253	1	2782	human	intestine	TRUE	male	primary	none	2782	13490	914	6.77539	0	0	0	0	Donor 2	Ile	0	-0.0346761	-0.176671	G1	SI_earlyAE	SI_earlyAE	absorptive	SI	CDS010	Donor 2_Ile	0.178337	13470	2771	0.148839	Ile_SI_earlyAE
TTCAGGAGTCGGTAAG-1-2	18115	3171	TotalSeq-B0252	4	3192	human	intestine	TRUE	male	primary	none	3192	18155	5235	28.835	0	0	0	0	Donor 3	Jej	2	-0.0582745	-0.147649	G1	SI_matureAE	SI_matureAE	absorptive	SI	CDS015	Donor 3_Jej	0.357365	18115	3171	-0.217868	Jej_SI_matureAE
GCGTGCAGTACAGCGA-1-2	13126	3037	TotalSeq-B0251	6	3055	human	intestine	TRUE	male	primary	none	3055	13149	3466	26.3594	0	0	0	0	Donor 3	Duo	2	-0.055435	-0.161607	G1	SI_intermAE	SI_intermAE	absorptive	SI	CDS015	Donor 3_Duo	0.214753	13126	3037	-0.000300649	Duo_SI_intermAE
ACACCAATCATCCCGT-1-0	12817	3037	TotalSeq-B0252	4	3054	human	intestine	TRUE	male	primary	none	3054	12850	665	5.1751	0	0	0	0	Donor 2	Jej	0	-0.0132947	-0.198622	G1	SI_6-?	SI_AE2	absorptive	SI	CDS010	Donor 2_Jej	0.250423	12817	3037	0.00311253	Jej_SI_AE2
ATTCTACAGGTTTGAA-1-1	7904	2147	TotalSeq-B0252	5	2155	human	intestine	TRUE	male	primary	none	2154	7912	3570	45.1213	0	0	0	0	Donor 1	Jej	1	-0.0543846	-0.185861	G1	SI_intermAE	SI_intermAE	absorptive	SI	CDS014	Donor 1_Jej	0.216228	7904	2147	0.0772397	Jej_SI_intermAE
TAGAGTCAGCGGCTCT-1-2	11410	2462	TotalSeq-B0253	2	2481	human	intestine	TRUE	male	primary	none	2481	11432	4016	35.1295	0	0	0	0	Donor 3	Ile	2	-0.078798	-0.154167	G1	SI_6-?	SI_AE2	absorptive	SI	CDS015	Donor 3_Ile	0.311744	11410	2462	-0.175868	Ile_SI_AE2
AGGTCATAGCCAAGTG-1-1	7536	2193	TotalSeq-B0252	5	2212	human	intestine	TRUE	male	primary	none	2211	7556	2157	28.5468	0	0	0	0	Donor 1	Jej	1	0.0395415	-0.134501	S	SI_BEST4	SI_BEST4	BEST4+	SI	CDS014	Donor 1_Jej	0.435129	7536	2193	-0.374107	Jej_SI_BEST4
TACAGGTAGTGCACCC-1-2	19199	3334	TotalSeq-B0252	4	3357	human	intestine	TRUE	male	primary	none	3355	19230	6239	32.4441	0	0	0	0	Donor 3	Jej	2	-0.0359192	-0.172134	G1	SI_intermAE	SI_intermAE	absorptive	SI	CDS015	Donor 3_Jej	0.267907	19199	3334	-0.0940643	Jej_SI_intermAE
GGGAAGTTCAGGAACG-1-1	12038	3256	TotalSeq-B0252	5	3281	human	intestine	TRUE	male	primary	none	3279	12093	1574	13.0158	0	0	0	0	Donor 1	Jej	1	-0.0867717	-0.211057	G1	SI_tuft	SI_tuft	tuft	SI	CDS014	Donor 1_Jej	0.625753	12038	3256	-0.181388	Jej_SI_tuft
TTCCAATTCCGTATAG-1-1	10664	3419	TotalSeq-B0251	2	3443	human	intestine	TRUE	male	primary	none	3442	10692	1752	16.3861	0	0	0	0	Donor 1	Duo	1	-0.0746379	-0.252649	G1	SI_intermAE	SI_intermAE	absorptive	SI	CDS014	Donor 1_Duo	0.222086	10664	3419	-0.0661741	Duo_SI_intermAE
TGAGCGCTCGCCTATC-1-1	10258	2250	TotalSeq-B0252	5	2265	human	intestine	TRUE	male	primary	none	2265	10275	4947	48.146	0	0	0	0	Donor 1	Jej	1	-0.07801	-0.155483	G1	SI_matureAE	SI_matureAE	absorptive	SI	CDS014	Donor 1_Jej	0.312468	10258	2250	0.0932302	Jej_SI_matureAE
TCGGATATCTAATTCC-1-1	30216	4969	TotalSeq-B0251	2	5001	human	intestine	TRUE	male	primary	none	5000	30267	7484	24.7266	0	0	0	0	Donor 1	Duo	1	-0.0521815	-0.200062	G1	SI_intermAE	SI_intermAE	absorptive	SI	CDS014	Donor 1_Duo	0.219252	30216	4969	0.0409232	Duo_SI_intermAE
GCTTGGGGTGTTCCTC-1-0	6966	2243	TotalSeq-B0252	4	2250	human	intestine	TRUE	male	primary	none	2249	6979	674	9.65754	0	0	0	0	Donor 2	Jej	0	-0.0306897	-0.167215	G1	SI_earlyAE	SI_earlyAE	absorptive	SI	CDS010	Donor 2_Jej	0.18133	6966	2243	-0.0444385	Jej_SI_earlyAE
TTTATGCTCGTTATCT-1-1	4732	1818	TotalSeq-B0253	1	1827	human	intestine	TRUE	male	primary	none	1827	4744	735	15.4933	0	0	0	0	Donor 1	Ile	1	-0.0671137	-0.206426	G1	SI_matureAE	SI_matureAE	absorptive	SI	CDS014	Donor 1_Ile	0.355648	4732	1818	-0.0683146	Ile_SI_matureAE
TTACCATGTTAGAGAT-1-1	7242	1813	TotalSeq-B0252	5	1823	human	intestine	TRUE	male	primary	none	1820	7250	3523	48.5931	0	0	0	0	Donor 1	Jej	1	-0.0650804	-0.129909	G1	SI_matureAE	SI_matureAE	absorptive	SI	CDS014	Donor 1_Jej	0.320116	7242	1813	-0.20302	Jej_SI_matureAE
ACGCACGCACGGTGTC-1-2	20615	3632	TotalSeq-B0251	6	3653	human	intestine	TRUE	male	primary	none	3653	20650	6481	31.385	0	0	0	0	Donor 3	Duo	2	-0.0122282	-0.149575	G1	SI_matureAE	SI_matureAE	absorptive	SI	CDS015	Donor 3_Duo	0.279451	20615	3632	-0.22616	Duo_SI_matureAE
GGTGGCTCAAGTGCTT-1-1	26522	4696	TotalSeq-B0251	2	4719	human	intestine	TRUE	male	primary	none	4718	26557	5815	21.8963	0	0	0	0	Donor 1	Duo	1	-0.0429688	-0.162724	G1	SI_earlyAE	SI_earlyAE	absorptive	SI	CDS014	Donor 1_Duo	0.21322	26522	4696	0.0977466	Duo_SI_earlyAE
TGTGGCGTCCAACTGA-1-1	3273	946	TotalSeq-B0252	5	948	human	intestine	TRUE	male	primary	none	948	3275	1611	49.1908	0	0	0	0	Donor 1	Jej	1	-0.0040509	-0.118577	G1	SI_matureAE	SI_matureAE	absorptive	SI	CDS014	Donor 1_Jej	0.271798	3273	946	-0.0602124	Jej_SI_matureAE
AGGAGGTTCGTGGAAG-1-0	4655	1767	TotalSeq-B0251	5	1775	human	intestine	TRUE	male	primary	none	1775	4663	1072	22.9895	0	0	0	0	Donor 2	Duo	0	-0.0910294	-0.116566	G1	SI_earlyAE	SI_earlyAE	absorptive	SI	CDS010	Donor 2_Duo	0.191583	4655	1767	-0.206127	Duo_SI_earlyAE
AGACTCACATACATCG-1-2	9887	2922	TotalSeq-B0251	6	2939	human	intestine	TRUE	male	primary	none	2938	9911	2983	30.0979	0	0	0	0	Donor 3	Duo	2	0.0169305	-0.16066	S	SI_BEST4	SI_BEST4	BEST4+	SI	CDS015	Donor 3_Duo	0.709413	9887	2922	-0.431351	Duo_SI_BEST4
CAACGATAGAAGCGAA-1-0	5203	2027	TotalSeq-B0252	4	2037	human	intestine	TRUE	male	primary	none	2036	5217	624	11.9609	0	0	0	0	Donor 2	Jej	0	0.528686	-0.00128427	S	SI_TA	SI_TA	TA	SI	CDS010	Donor 2_Jej	0.249859	5203	2027	-0.194388	Jej_SI_TA
CCCATTGCAACCGCCA-1-1	17527	3491	TotalSeq-B0253	1	3514	human	intestine	TRUE	male	primary	none	3512	17552	6234	35.5173	0	0	0	0	Donor 1	Ile	1	-0.0768256	-0.180611	G1	SI_matureAE	SI_matureAE	absorptive	SI	CDS014	Donor 1_Ile	0.471223	17527	3491	-0.148108	Ile_SI_matureAE
TTTATGCTCGCAAGAG-1-2	15472	3307	TotalSeq-B0252	4	3334	human	intestine	TRUE	male	primary	none	3334	15510	5298	34.1586	0	0	0	0	Donor 3	Jej	2	-0.078703	-0.192135	G1	SI_intermAE	SI_intermAE	absorptive	SI	CDS015	Donor 3_Jej	0.214018	15472	3307	-0.272922	Jej_SI_intermAE
CCGCAAGGTGCCCAGT-1-2	11874	2998	TotalSeq-B0252	4	3011	human	intestine	TRUE	male	primary	none	3009	11890	3710	31.2027	0	0	0	0	Donor 3	Jej	2	-0.0933016	-0.118571	G1	SI_secretory	SI_paneth	paneth	SI	CDS015	Donor 3_Jej	0.212514	11874	2998	-0.338996	Jej_SI_paneth
CGTAAGTTCCACAAGT-1-1	12754	2429	TotalSeq-B0253	1	2443	human	intestine	TRUE	male	primary	none	2443	12777	6804	53.2519	0	0	0	0	Donor 1	Ile	1	-0.0236672	-0.120983	G1	SI_matureAE	SI_matureAE	absorptive	SI	CDS014	Donor 1_Ile	0.258058	12754	2429	-0.206869	Ile_SI_matureAE
CCTGCATGTTTGTGGT-1-1	8640	2579	TotalSeq-B0252	5	2598	human	intestine	TRUE	male	primary	none	2598	8665	1107	12.7755	0	0	0	0	Donor 1	Jej	1	-0.0354745	-0.131881	G1	SI_secretory	SI_goblet	goblet	SI	CDS014	Donor 1_Jej	0.382807	8640	2579	-0.340304	Jej_SI_goblet
ACAACCAAGGCGCTCT-1-1	17482	3164	TotalSeq-B0253	1	3180	human	intestine	TRUE	male	primary	none	3179	17501	9263	52.9284	0	0	0	0	Donor 1	Ile	1	-0.0602777	-0.147958	G1	SI_intermAE	SI_intermAE	absorptive	SI	CDS014	Donor 1_Ile	0.267152	17482	3164	0.100235	Ile_SI_intermAE
ATACCGAAGACTGTTC-1-2	13518	3014	TotalSeq-B0251	6	3035	human	intestine	TRUE	male	primary	none	3035	13550	4721	34.8413	0	0	0	0	Donor 3	Duo	2	-0.0393089	-0.159918	G1	SI_intermAE	SI_intermAE	absorptive	SI	CDS015	Donor 3_Duo	0.230704	13518	3014	-0.233199	Duo_SI_intermAE
CTCCTTTAGGCTTAGG-1-0	16180	4279	TotalSeq-B0252	4	4291	human	intestine	TRUE	male	primary	none	4291	16208	1187	7.32354	0	0	0	0	Donor 2	Jej	0	-0.00780055	0.545612	G2M	SI_TA2	SI_TA2	TA	SI	CDS010	Donor 2_Jej	0.155725	16180	4279	-0.038304	Jej_SI_TA2
GATGTTGCAATACGAA-1-1	15032	3306	TotalSeq-B0251	2	3329	human	intestine	TRUE	male	primary	none	3328	15071	6409	42.5254	0	0	0	0	Donor 1	Duo	1	-0.0639408	-0.194812	G1	SI_earlyAE	SI_earlyAE	absorptive	SI	CDS014	Donor 1_Duo	0.196202	15032	3306	-0.0216096	Duo_SI_earlyAE
ACTCCCAGTGTGCCTG-1-1	40344	5701	TotalSeq-B0251	2	5733	human	intestine	TRUE	male	primary	none	5732	40413	7184	17.7765	0	0	0	0	Donor 1	Duo	1	0.0134058	-0.181258	S	SI_earlyAE	SI_earlyAE	absorptive	SI	CDS014	Donor 1_Duo	0.187575	40344	5701	0.158863	Duo_SI_earlyAE
AATAGAGCAATTGAGA-1-0	5604	1997	TotalSeq-B0253	1	2006	human	intestine	TRUE	male	primary	none	2006	5617	918	16.3432	0	0	0	0	Donor 2	Ile	0	-0.0660067	-0.064294	G1	SI_intermAE	SI_intermAE	absorptive	SI	CDS010	Donor 2_Ile	0.213695	5604	1997	-0.0166927	Ile_SI_intermAE
CTACCCAGTATATGGA-1-0	4801	1962	TotalSeq-B0252	4	1968	human	intestine	TRUE	male	primary	none	1968	4808	503	10.4617	0	0	0	0	Donor 2	Jej	0	0.0365088	-0.0776373	S	SI_secretory	SI_goblet	goblet	SI	CDS010	Donor 2_Jej	0.319133	4801	1962	-0.424401	Jej_SI_goblet
CGAGTTAGTGAGATAT-1-0	2670	1265	TotalSeq-B0252	4	1271	human	intestine	TRUE	male	primary	none	1271	2677	429	16.0254	0	0	0	0	Donor 2	Jej	0	-0.0559622	-0.217721	G1	SI_earlyAE	SI_earlyAE	absorptive	SI	CDS010	Donor 2_Jej	0.193044	2670	1265	-0.18662	Jej_SI_earlyAE
GTTTGGATCTGCTTTA-1-1	7541	2445	TotalSeq-B0253	1	2455	human	intestine	TRUE	male	primary	none	2454	7551	1821	24.116	0	0	0	0	Donor 1	Ile	1	-0.0395521	-0.106936	G1	SI_BEST4	SI_BEST4	BEST4+	SI	CDS014	Donor 1_Ile	0.885405	7541	2445	-0.481229	Ile_SI_BEST4
CTAGACACAAGCGGAT-1-2	15610	3055	TotalSeq-B0253	2	3073	human	intestine	TRUE	male	primary	none	3073	15630	5015	32.0857	0	0	0	0	Donor 3	Ile	2	-0.0899196	-0.0855353	G1	SI_6-?	SI_AE2	absorptive	SI	CDS015	Donor 3_Ile	0.426571	15610	3055	-0.442279	Ile_SI_AE2
CTGCCATAGGTGTGAC-1-1	17822	2738	TotalSeq-B0251	2	2754	human	intestine	TRUE	male	primary	none	2754	17843	12531	70.2292	0	0	0	0	Donor 1	Duo	1	-0.00663717	0.102939	G2M	SI_ISC	SI_ISC	ISC	SI	CDS014	Donor 1_Duo	0.157642	17822	2738	-0.0579127	Duo_SI_ISC
GATCCCTAGAAGGATG-1-1	26677	4408	TotalSeq-B0253	1	4444	human	intestine	TRUE	male	primary	none	4444	26730	8075	30.2095	0	0	0	0	Donor 1	Ile	1	0.0141177	-0.165009	S	SI_ISC	SI_ISC	ISC	SI	CDS014	Donor 1_Ile	0.185787	26677	4408	-0.0994172	Ile_SI_ISC
TACAACGCACTCACTC-1-0	10058	2873	TotalSeq-B0253	1	2885	human	intestine	TRUE	male	primary	none	2883	10077	858	8.51444	0	0	0	0	Donor 2	Ile	0	-0.0946452	-0.161341	G1	SI_matureAE	SI_matureAE	absorptive	SI	CDS010	Donor 2_Ile	0.395139	10058	2873	-0.12831	Ile_SI_matureAE
TTTAGTCTCCCATTTA-1-0	12159	2850	TotalSeq-B0251	5	2861	human	intestine	TRUE	male	primary	none	2861	12179	1193	9.79555	0	0	0	0	Donor 2	Duo	0	0.0160589	-0.154347	S	SI_ISC	SI_ISC	ISC	SI	CDS010	Donor 2_Duo	0.157633	12159	2850	0.0138546	Duo_SI_ISC
GCGGATCTCGCTTAAG-1-2	15739	3149	TotalSeq-B0251	6	3167	human	intestine	TRUE	male	primary	none	3167	15765	5727	36.3273	0	0	0	0	Donor 3	Duo	2	-0.0562353	-0.150709	G1	SI_earlyAE	SI_earlyAE	absorptive	SI	CDS015	Donor 3_Duo	0.204678	15739	3149	-0.129788	Duo_SI_earlyAE
TCTCACGTCGTGGAAG-1-0	6740	2307	TotalSeq-B0251	5	2316	human	intestine	TRUE	male	primary	none	2316	6750	944	13.9852	0	0	0	0	Donor 2	Duo	0	0.383228	-0.0257716	S	SI_TA	SI_TA	TA	SI	CDS010	Donor 2_Duo	0.205234	6740	2307	-0.184354	Duo_SI_TA
CAATCGAAGAGGTTTA-1-1	14496	3204	TotalSeq-B0251	2	3225	human	intestine	TRUE	male	primary	none	3225	14530	3963	27.2746	0	0	0	0	Donor 1	Duo	1	0.299002	-0.0238232	S	SI_TA	SI_TA	TA	SI	CDS014	Donor 1_Duo	0.181441	14496	3204	-0.0501576	Duo_SI_TA
TCTGCCAGTCACTCTC-1-1	14782	3127	TotalSeq-B0253	1	3146	human	intestine	TRUE	male	primary	none	3146	14807	5303	35.8141	0	0	0	0	Donor 1	Ile	1	-0.0711613	-0.143074	G1	SI_earlyAE	SI_earlyAE	absorptive	SI	CDS014	Donor 1_Ile	0.224842	14782	3127	-0.0750421	Ile_SI_earlyAE
TCGAACAAGTATGGAT-1-2	16610	3496	TotalSeq-B0253	2	3521	human	intestine	TRUE	male	primary	none	3521	16648	4352	26.1413	0	0	0	0	Donor 3	Ile	2	-0.0505414	-0.184136	G1	SI_6-?	SI_AE2	absorptive	SI	CDS015	Donor 3_Ile	0.265772	16610	3496	-0.195729	Ile_SI_AE2
CTCAATTTCTACTGCC-1-1	8974	2156	TotalSeq-B0253	1	2164	human	intestine	TRUE	male	primary	none	2164	8984	4968	55.2983	0	0	0	0	Donor 1	Ile	1	-0.0679756	-0.101067	G1	SI_intermAE	SI_intermAE	absorptive	SI	CDS014	Donor 1_Ile	0.220584	8974	2156	-0.118124	Ile_SI_intermAE
TATTGGGAGAGCATTA-1-1	15667	3027	TotalSeq-B0251	2	3045	human	intestine	TRUE	male	primary	none	3044	15689	2785	17.7513	0	0	0	0	Donor 1	Duo	1	-0.0212465	-0.132125	G1	SI_earlyAE	SI_earlyAE	absorptive	SI	CDS014	Donor 1_Duo	0.170059	15667	3027	0.0509959	Duo_SI_earlyAE
CATTCATAGGAGTCTG-1-1	12020	2289	TotalSeq-B0252	5	2301	human	intestine	TRUE	male	primary	none	2300	12035	6848	56.9007	0	0	0	0	Donor 1	Jej	1	0.0413951	-0.156311	S	SI_earlyAE	SI_earlyAE	absorptive	SI	CDS014	Donor 1_Jej	0.195044	12020	2289	-0.170769	Jej_SI_earlyAE
GTGACGCAGTCGAATA-1-2	28261	4243	TotalSeq-B0251	6	4269	human	intestine	TRUE	male	primary	none	4268	28296	6445	22.7771	0	0	0	0	Donor 3	Duo	2	-0.0229983	-0.140947	G1	SI_ISC	SI_ISC	ISC	SI	CDS015	Donor 3_Duo	0.198503	28261	4243	-0.0100708	Duo_SI_ISC
AGGACTTTCACTGTTT-1-0	8036	2158	TotalSeq-B0252	4	2163	human	intestine	TRUE	male	primary	none	2163	8043	1180	14.6711	0	0	0	0	Donor 2	Jej	0	0.00251613	-0.135688	S	SI_ISC	SI_ISC	ISC	SI	CDS010	Donor 2_Jej	0.173127	8036	2158	-0.0397403	Jej_SI_ISC
TCAAGTGAGTGCTCGC-1-1	16188	3099	TotalSeq-B0252	5	3112	human	intestine	TRUE	male	primary	none	3112	16208	7227	44.5891	0	0	0	0	Donor 1	Jej	1	-0.0543805	-0.155804	G1	SI_earlyAE	SI_earlyAE	absorptive	SI	CDS014	Donor 1_Jej	0.253388	16188	3099	0.0997767	Jej_SI_earlyAE
CCAATGATCAGTAGGG-1-0	8256	2327	TotalSeq-B0252	4	2333	human	intestine	TRUE	male	primary	none	2332	8265	674	8.15487	0	0	0	0	Donor 2	Jej	0	-0.00639308	-0.128473	G1	SI_ISC	SI_ISC	ISC	SI	CDS010	Donor 2_Jej	0.168105	8256	2327	-0.247503	Jej_SI_ISC
CGCCATTTCCGACAGC-1-0	16133	3530	TotalSeq-B0253	0	3544	human	intestine	TRUE	male	primary	none	3543	16154	1200	7.4285	0	0	0	0	Donor 2	Ile	0	0.11229	-0.151067	S	SI_earlyAE	SI_earlyAE	absorptive	SI	CDS010	Donor 2_Ile	0.197183	16133	3530	0.00950765	Ile_SI_earlyAE
CTCCGATAGCCGCACT-1-0	16238	4475	TotalSeq-B0253	1	4488	human	intestine	TRUE	male	primary	none	4488	16262	1898	11.6714	0	0	0	0	Donor 2	Ile	0	-0.0964202	0.780331	G2M	SI_intermAE	SI_intermAE	absorptive	SI	CDS010	Donor 2_Ile	0.293694	16238	4475	-0.258557	Ile_SI_intermAE
ATCGATGTCAACTGGT-1-1	31824	3765	TotalSeq-B0252	5	3791	human	intestine	TRUE	male	primary	none	3789	31860	1702	5.34212	0	0	0	0	Donor 1	Jej	1	-0.0443559	-0.0951343	G1	SI_secretory	SI_paneth	paneth	SI	CDS014	Donor 1_Jej	0.300264	31824	3765	-0.261921	Jej_SI_paneth
GTCGCGACAGGCACTC-1-1	11260	2281	TotalSeq-B0251	2	2291	human	intestine	TRUE	male	primary	none	2291	11272	6052	53.6906	0	0	0	0	Donor 1	Duo	1	-0.0327329	-0.122363	G1	SI_intermAE	SI_intermAE	absorptive	SI	CDS014	Donor 1_Duo	0.218928	11260	2281	-0.181858	Duo_SI_intermAE
AGTCATGGTAATTAGG-1-2	25085	5569	TotalSeq-B0253	2	5594	human	intestine	TRUE	male	primary	none	5594	25137	2924	11.6323	0	0	0	0	Donor 3	Ile	2	0.250929	0.582696	G2M	secretory_prog	SI_secretory_prog	secretory_prog	SI	CDS015	Donor 3_Ile	0.21814	25085	5569	-0.224506	Ile_SI_secretory_prog
TTGCGTCCATCACAGT-1-1	13350	2814	TotalSeq-B0252	5	2831	human	intestine	TRUE	male	primary	none	2831	13376	6536	48.8636	0	0	0	0	Donor 1	Jej	1	-0.0861335	-0.142993	G1	SI_earlyAE	SI_earlyAE	absorptive	SI	CDS014	Donor 1_Jej	0.208817	13350	2814	0.0994433	Jej_SI_earlyAE
CGTAATGAGTATTAGG-1-2	15523	3061	TotalSeq-B0253	2	3081	human	intestine	TRUE	male	primary	none	3079	15544	5220	33.5821	0	0	0	0	Donor 3	Ile	2	-0.0535761	-0.146017	G1	SI_6-?	SI_AE2	absorptive	SI	CDS015	Donor 3_Ile	0.359136	15523	3061	-0.440944	Ile_SI_AE2
TATCCTATCGTAACCA-1-0	11177	3285	TotalSeq-B0253	1	3294	human	intestine	TRUE	male	primary	none	3293	11192	680	6.07577	0	0	0	0	Donor 2	Ile	0	0.0553592	0.550014	G2M	SI_TA2	SI_TA2	TA	SI	CDS010	Donor 2_Ile	0.188051	11177	3285	-0.15937	Ile_SI_TA2
TCATGCCGTTAGTCGT-1-1	5946	1785	TotalSeq-B0251	2	1797	human	intestine	TRUE	male	primary	none	1797	5964	2831	47.4681	0	0	0	0	Donor 1	Duo	1	-0.0453081	0.227851	G2M	SI_TA2	SI_TA2	TA	SI	CDS014	Donor 1_Duo	0.204629	5946	1785	-0.0311698	Duo_SI_TA2
TTACTGTGTTATGTCG-1-2	24599	3843	TotalSeq-B0252	4	3868	human	intestine	TRUE	male	primary	none	3868	24639	7623	30.9388	0	0	0	0	Donor 3	Jej	2	-0.0740885	-0.152008	G1	SI_matureAE	SI_matureAE	absorptive	SI	CDS015	Donor 3_Jej	0.376196	24599	3843	-0.157884	Jej_SI_matureAE
GTTACCCGTCACCACG-1-2	17158	3499	TotalSeq-B0252	4	3517	human	intestine	TRUE	male	primary	none	3517	17192	5438	31.631	0	0	0	0	Donor 3	Jej	2	-0.0153595	-0.192462	G1	SI_matureAE	SI_matureAE	absorptive	SI	CDS015	Donor 3_Jej	0.330174	17158	3499	-0.0479621	Jej_SI_matureAE
GCGTGCATCCACAGCG-1-0	6623	1903	TotalSeq-B0251	5	1913	human	intestine	TRUE	male	primary	none	1913	6641	394	5.93284	0	0	0	0	Donor 2	Duo	0	0.0098086	-0.0895053	S	SI_secretory	SI_goblet	goblet	SI	CDS010	Donor 2_Duo	0.282553	6623	1903	-0.287313	Duo_SI_goblet
CTAACTTTCACTTTGT-1-1	16102	3502	TotalSeq-B0253	1	3516	human	intestine	TRUE	male	primary	none	3515	16123	5437	33.722	0	0	0	0	Donor 1	Ile	1	-0.0661602	-0.208342	G1	SI_matureAE	SI_matureAE	absorptive	SI	CDS014	Donor 1_Ile	0.36282	16102	3502	-0.138816	Ile_SI_matureAE
TCGCAGGAGATGATTG-1-0	10815	2798	TotalSeq-B0252	4	2812	human	intestine	TRUE	male	primary	none	2812	10834	819	7.55954	0	0	0	0	Donor 2	Jej	0	-0.0302995	-0.1241	G1	SI_ISC	SI_ISC	ISC	SI	CDS010	Donor 2_Jej	0.164924	10815	2798	-0.0810106	Jej_SI_ISC
GGAATCTAGAGGCTGT-1-1	7646	1620	TotalSeq-B0251	2	1627	human	intestine	TRUE	male	primary	none	1627	7654	4430	57.8782	0	0	0	0	Donor 1	Duo	1	-0.0380586	-0.13435	G1	SI_matureAE	SI_matureAE	absorptive	SI	CDS014	Donor 1_Duo	0.342084	7646	1620	-0.334033	Duo_SI_matureAE
CATCAAGCACTCCGAG-1-0	6540	1773	TotalSeq-B0252	4	1782	human	intestine	TRUE	male	primary	none	1781	6549	568	8.67308	0	0	0	0	Donor 2	Jej	0	0.0319957	-0.0739657	S	SI_ISC	SI_ISC	ISC	SI	CDS010	Donor 2_Jej	0.160616	6540	1773	-0.295832	Jej_SI_ISC
GAAGGGTAGTCCCTAA-1-1	44317	6087	TotalSeq-B0251	2	6130	human	intestine	TRUE	male	primary	none	6129	44392	12873	28.9985	0	0	0	0	Donor 1	Duo	1	-0.0142071	-0.188001	G1	SI_ISC	SI_ISC	ISC	SI	CDS014	Donor 1_Duo	0.169991	44317	6087	-0.00118473	Duo_SI_ISC
ATGTCCCTCCCTCAAC-1-0	12074	2546	TotalSeq-B0252	4	2554	human	intestine	TRUE	male	primary	none	2554	12086	1336	11.0541	0	0	0	0	Donor 2	Jej	0	0.0302685	-0.143791	S	SI_earlyAE	SI_earlyAE	absorptive	SI	CDS010	Donor 2_Jej	0.161277	12074	2546	0.148645	Jej_SI_earlyAE
CGATGGCAGTTACGAA-1-2	16806	3461	TotalSeq-B0251	6	3485	human	intestine	TRUE	male	primary	none	3485	16837	5086	30.2073	0	0	0	0	Donor 3	Duo	2	-0.0692608	-0.182528	G1	SI_intermAE	SI_intermAE	absorptive	SI	CDS015	Donor 3_Duo	0.23445	16806	3461	-0.033189	Duo_SI_intermAE
GGATGTTCAAGTGCTT-1-0	9324	2908	TotalSeq-B0251	5	2920	human	intestine	TRUE	male	primary	none	2918	9340	735	7.86938	0	0	0	0	Donor 2	Duo	0	-0.104355	-0.193937	G1	SI_6-?	SI_AE2	absorptive	SI	CDS010	Donor 2_Duo	0.283109	9324	2908	0.141634	Duo_SI_AE2
CCTTGTGAGGTTGCCC-1-2	10490	2007	TotalSeq-B0253	2	2017	human	intestine	TRUE	male	primary	none	2016	10499	5743	54.7004	0	0	0	0	Donor 3	Ile	2	-0.0660422	-0.13899	G1	SI_6-?	SI_AE2	absorptive	SI	CDS015	Donor 3_Ile	0.274832	10490	2007	-0.229751	Ile_SI_AE2
ACTTATCTCATCACCC-1-0	9573	2700	TotalSeq-B0252	4	2711	human	intestine	TRUE	male	primary	none	2711	9586	845	8.81494	0	0	0	0	Donor 2	Jej	0	-0.0496589	-0.0782976	G1	SI_ISC	SI_ISC	ISC	SI	CDS010	Donor 2_Jej	0.165039	9573	2700	-0.241038	Jej_SI_ISC
GCAGTTACACTGTCGG-1-1	11082	2092	TotalSeq-B0253	1	2101	human	intestine	TRUE	male	primary	none	2101	11092	5673	51.145	0	0	0	0	Donor 1	Ile	1	-0.0924415	-0.118258	G1	SI_matureAE	SI_matureAE	absorptive	SI	CDS014	Donor 1_Ile	0.316941	11082	2092	-0.173239	Ile_SI_matureAE
AACCTTTTCATCTCTA-1-2	15611	3557	TotalSeq-B0253	2	3585	human	intestine	TRUE	male	primary	none	3582	15645	1787	11.4222	0	0	0	0	Donor 3	Ile	2	-0.0961493	-0.223376	G1	SI_6-?	SI_AE2	absorptive	SI	CDS015	Donor 3_Ile	0.330503	15611	3557	-0.0489137	Ile_SI_AE2
GTGCTTCGTTACAGCT-1-1	14085	3009	TotalSeq-B0252	5	3026	human	intestine	TRUE	male	primary	none	3026	14109	5692	40.343	0	0	0	0	Donor 1	Jej	1	0.137804	-0.0121813	S	SI_TA2	SI_TA2	TA	SI	CDS014	Donor 1_Jej	0.166636	14085	3009	-0.149773	Jej_SI_TA2
ATTGTTCTCCCTGTTG-1-1	18215	3930	TotalSeq-B0251	2	3957	human	intestine	TRUE	male	primary	none	3957	18252	6432	35.24	0	0	0	0	Donor 1	Duo	1	-0.0311999	-0.180608	G1	SI_intermAE	SI_intermAE	absorptive	SI	CDS014	Donor 1_Duo	0.262464	18215	3930	0.057317	Duo_SI_intermAE
CATGCGGAGACAGTCG-1-2	10048	2392	TotalSeq-B0253	2	2405	human	intestine	TRUE	male	primary	none	2405	10066	4674	46.4335	0	0	0	0	Donor 3	Ile	2	-0.04829	-0.151782	G1	SI_6-?	SI_AE2	absorptive	SI	CDS015	Donor 3_Ile	0.291665	10048	2392	-0.153508	Ile_SI_AE2
CTCACTGGTGGGATTG-1-0	14699	3483	TotalSeq-B0253	1	3494	human	intestine	TRUE	male	primary	none	3493	14726	1085	7.36792	0	0	0	0	Donor 2	Ile	0	0.37183	-0.0851551	S	SI_TA	SI_TA	TA	SI	CDS010	Donor 2_Ile	0.186104	14699	3483	0.0731511	Ile_SI_TA
CGTTCTGTCGGTCTGG-1-2	13603	2926	TotalSeq-B0252	4	2948	human	intestine	TRUE	male	primary	none	2948	13636	3668	26.8994	0	0	0	0	Donor 3	Jej	2	-0.0528334	-0.187569	G1	SI_matureAE	SI_matureAE	absorptive	SI	CDS015	Donor 3_Jej	0.430232	13603	2926	-0.315742	Jej_SI_matureAE
AACGGGATCCTCTTTC-1-1	18461	4091	TotalSeq-B0253	1	4110	human	intestine	TRUE	male	primary	none	4110	18493	5559	30.06	0	0	0	0	Donor 1	Ile	1	-0.0622747	-0.211064	G1	SI_matureAE	SI_matureAE	absorptive	SI	CDS014	Donor 1_Ile	0.301789	18461	4091	-0.11964	Ile_SI_matureAE
GACCCAGGTAGTGCGA-1-1	11329	1870	TotalSeq-B0253	1	1882	human	intestine	TRUE	male	primary	none	1881	11341	7750	68.3361	0	0	0	0	Donor 1	Ile	1	-0.0564395	-0.117114	G1	SI_earlyAE	SI_earlyAE	absorptive	SI	CDS014	Donor 1_Ile	0.205703	11329	1870	0.0166841	Ile_SI_earlyAE
AGACAAAGTAGATCGG-1-0	11482	2963	TotalSeq-B0253	1	2973	human	intestine	TRUE	male	primary	none	2973	11504	1086	9.4402	0	0	0	0	Donor 2	Ile	0	-0.0627787	-0.14721	G1	SI_intermAE	SI_intermAE	absorptive	SI	CDS010	Donor 2_Ile	0.193641	11482	2963	0.0483835	Ile_SI_intermAE
CAAGGGACAACCTAAC-1-1	3208	1025	TotalSeq-B0252	5	1028	human	intestine	TRUE	male	primary	none	1028	3211	1338	41.6693	0	0	0	0	Donor 1	Jej	1	-0.00143231	-0.0751328	G1	SI_matureAE	SI_matureAE	absorptive	SI	CDS014	Donor 1_Jej	0.220347	3208	1025	-0.0679022	Jej_SI_matureAE
GTTGCTCGTCGAGTTT-1-1	18731	3983	TotalSeq-B0252	5	4019	human	intestine	TRUE	male	primary	none	4010	18777	6670	35.5222	0	0	0	0	Donor 1	Jej	1	-0.0856648	-0.188903	G1	EEC	SI_EEC	EEC	SI	CDS014	Donor 1_Jej	0.557334	18731	3983	-0.029519	Jej_SI_EEC
AGGACTTTCGTTCCTG-1-2	17764	3812	TotalSeq-B0251	6	3833	human	intestine	TRUE	male	primary	none	3831	17806	3754	21.0828	0	0	0	0	Donor 3	Duo	2	-0.0431256	-0.201015	G1	SI_intermAE	SI_intermAE	absorptive	SI	CDS015	Donor 3_Duo	0.212665	17764	3812	0.073267	Duo_SI_intermAE
TGTCAGAGTGCGGCTT-1-2	10963	2570	TotalSeq-B0253	2	2586	human	intestine	TRUE	male	primary	none	2586	10983	4942	44.9968	0	0	0	0	Donor 3	Ile	2	-0.0909514	-0.158094	G1	SI_6-?	SI_AE2	absorptive	SI	CDS015	Donor 3_Ile	0.208287	10963	2570	-0.0865258	Ile_SI_AE2
TGGTTAGTCATTGCGA-1-1	5990	1319	TotalSeq-B0253	1	1324	human	intestine	TRUE	male	primary	none	1324	5995	3600	60.05	0	0	0	0	Donor 1	Ile	1	-0.0325737	-0.12458	G1	SI_matureAE	SI_matureAE	absorptive	SI	CDS014	Donor 1_Ile	0.248112	5990	1319	-0.362782	Ile_SI_matureAE
GGGTGTCCACTCCTTG-1-2	15036	3005	TotalSeq-B0251	6	3017	human	intestine	TRUE	male	primary	none	3017	15051	2021	13.4277	0	0	0	0	Donor 3	Duo	2	0.00397182	-0.0827025	S	SI_BEST4	SI_BEST4	BEST4+	SI	CDS015	Donor 3_Duo	0.555185	15036	3005	-0.212226	Duo_SI_BEST4
ATTCATCCAGCGACCT-1-0	11987	2911	TotalSeq-B0251	5	2926	human	intestine	TRUE	male	primary	none	2924	12010	677	5.63697	0	0	0	0	Donor 2	Duo	0	0.0023073	-0.12042	S	SI_ISC	SI_ISC	ISC	SI	CDS010	Donor 2_Duo	0.162672	11987	2911	-0.0100286	Duo_SI_ISC
TCATCCGCAGTGCCTG-1-2	13809	4280	TotalSeq-B0252	4	4311	human	intestine	TRUE	male	primary	none	4306	13845	2672	19.2994	0	0	0	0	Donor 3	Jej	2	-0.0796441	-0.190954	G1	EEC	SI_EEC	EEC	SI	CDS015	Donor 3_Jej	0.596566	13809	4280	-0.43213	Jej_SI_EEC
GACAGCCAGACCACGA-1-2	14501	3050	TotalSeq-B0252	4	3066	human	intestine	TRUE	male	primary	none	3066	14523	5009	34.4901	0	0	0	0	Donor 3	Jej	2	-0.0681842	-0.179937	G1	SI_matureAE	SI_matureAE	absorptive	SI	CDS015	Donor 3_Jej	0.368251	14501	3050	-0.123302	Jej_SI_matureAE
GTGGTTATCATCCTAT-1-2	7853	2178	TotalSeq-B0253	2	2188	human	intestine	TRUE	male	primary	none	2188	7866	2982	37.91	0	0	0	0	Donor 3	Ile	2	-0.0999548	-0.16699	G1	SI_6-?	SI_AE2	absorptive	SI	CDS015	Donor 3_Ile	0.241025	7853	2178	-0.309822	Ile_SI_AE2
ACCTACCAGCAACAAT-1-2	26323	4551	TotalSeq-B0252	4	4577	human	intestine	TRUE	male	primary	none	4576	26373	5342	20.2556	0	0	0	0	Donor 3	Jej	2	-0.0704942	-0.187951	G1	SI_matureAE	SI_matureAE	absorptive	SI	CDS015	Donor 3_Jej	0.363826	26323	4551	-0.273166	Jej_SI_matureAE
ACGATCACAAGGCGTA-1-0	3323	1585	TotalSeq-B0251	5	1590	human	intestine	TRUE	male	primary	none	1589	3327	158	4.74902	0	0	0	0	Donor 2	Duo	0	-0.042259	-0.0666736	G1	SI_tuft	SI_tuft	tuft	SI	CDS010	Donor 2_Duo	0.387251	3323	1585	-0.405683	Duo_SI_tuft
CCGTAGGAGTCTGTAC-1-2	21559	3940	TotalSeq-B0253	2	3965	human	intestine	TRUE	male	primary	none	3965	21601	6560	30.369	0	0	0	0	Donor 3	Ile	2	-0.0109617	-0.184675	G1	SI_6-?	SI_AE2	absorptive	SI	CDS015	Donor 3_Ile	0.255597	21559	3940	-0.210544	Ile_SI_AE2
GTAGCTAAGTGAACAT-1-0	5105	2015	TotalSeq-B0252	4	2021	human	intestine	TRUE	male	primary	none	2021	5112	1189	23.259	0	0	0	0	Donor 2	Jej	0	-0.00597281	0.722741	G2M	SI_TA	SI_TA	TA	SI	CDS010	Donor 2_Jej	0.205246	5105	2015	-0.251374	Jej_SI_TA
GTCAAGTGTCACTTAG-1-0	14553	3227	TotalSeq-B0253	1	3239	human	intestine	TRUE	male	primary	none	3239	14581	1062	7.28345	0	0	0	0	Donor 2	Ile	0	-0.0438747	-0.149624	G1	SI_intermAE	SI_intermAE	absorptive	SI	CDS010	Donor 2_Ile	0.19004	14553	3227	0.0435643	Ile_SI_intermAE
CCGAACGTCCGCCTAT-1-0	9124	2587	TotalSeq-B0253	1	2599	human	intestine	TRUE	male	primary	none	2598	9140	1385	15.1532	0	0	0	0	Donor 2	Ile	0	-0.0367931	-0.189326	G1	SI_intermAE	SI_intermAE	absorptive	SI	CDS010	Donor 2_Ile	0.216545	9124	2587	0.153393	Ile_SI_intermAE
GTCAAGTGTATGTCTG-1-0	11298	2875	TotalSeq-B0252	4	2888	human	intestine	TRUE	male	primary	none	2887	11316	926	8.1831	0	0	0	0	Donor 2	Jej	0	-0.0408297	0.169027	G2M	SI_TA2	SI_TA2	TA	SI	CDS010	Donor 2_Jej	0.168548	11298	2875	-0.100342	Jej_SI_TA2
AGGGCCTTCAGCACCG-1-0	8662	2713	TotalSeq-B0252	4	2725	human	intestine	TRUE	male	primary	none	2725	8684	1002	11.5385	0	0	0	0	Donor 2	Jej	0	0.0177246	-0.144477	S	SI_earlyAE	SI_earlyAE	absorptive	SI	CDS010	Donor 2_Jej	0.179002	8662	2713	-0.140866	Jej_SI_earlyAE
GCAGGCTTCTTTGCTA-1-1	14219	2942	TotalSeq-B0253	1	2961	human	intestine	TRUE	male	primary	none	2960	14247	7190	50.4668	0	0	0	0	Donor 1	Ile	1	-0.0509842	-0.143063	G1	SI_intermAE	SI_intermAE	absorptive	SI	CDS014	Donor 1_Ile	0.227271	14219	2942	0.052212	Ile_SI_intermAE
ACCCAAACAGGATGAC-1-2	11764	2753	TotalSeq-B0252	4	2767	human	intestine	TRUE	male	primary	none	2767	11783	3698	31.3842	0	0	0	0	Donor 3	Jej	2	-0.0540258	-0.178824	G1	SI_matureAE	SI_matureAE	absorptive	SI	CDS015	Donor 3_Jej	0.388893	11764	2753	-0.329178	Jej_SI_matureAE
TGTTGGACATCTCGTC-1-2	15662	3332	TotalSeq-B0251	6	3353	human	intestine	TRUE	male	primary	none	3351	15687	4587	29.2408	0	0	0	0	Donor 3	Duo	2	-0.0792802	-0.156832	G1	SI_matureAE	SI_matureAE	absorptive	SI	CDS015	Donor 3_Duo	0.279321	15662	3332	0.0376356	Duo_SI_matureAE
TATCAGGAGCGTACAG-1-1	26581	4283	TotalSeq-B0251	2	4312	human	intestine	TRUE	male	primary	none	4311	26631	4041	15.174	0	0	0	0	Donor 1	Duo	1	-0.0341088	-0.151909	G1	SI_intermAE	SI_intermAE	absorptive	SI	CDS014	Donor 1_Duo	0.216359	26581	4283	0.228965	Duo_SI_intermAE
GCAGGCTGTATGTCAC-1-0	12227	2542	TotalSeq-B0253	1	2555	human	intestine	TRUE	male	primary	none	2555	12247	826	6.74451	0	0	0	0	Donor 2	Ile	0	0.0298196	-0.125023	S	SI_ISC	SI_ISC	ISC	SI	CDS010	Donor 2_Ile	0.162465	12227	2542	0.0851028	Ile_SI_ISC
CACTGTCCATCCCGTT-1-1	4515	1186	TotalSeq-B0253	1	1189	human	intestine	TRUE	male	primary	none	1189	4518	2472	54.7145	0	0	0	0	Donor 1	Ile	1	-0.0246849	-0.0976977	G1	SI_matureAE	SI_matureAE	absorptive	SI	CDS014	Donor 1_Ile	0.242857	4515	1186	-0.203364	Ile_SI_matureAE
GTTACAGTCATTGCCC-1-2	18050	3871	TotalSeq-B0252	4	3895	human	intestine	TRUE	male	primary	none	3893	18087	4351	24.056	0	0	0	0	Donor 3	Jej	2	-0.0894371	-0.205561	G1	SI_intermAE	SI_intermAE	absorptive	SI	CDS015	Donor 3_Jej	0.234331	18050	3871	0.00130577	Jej_SI_intermAE
CGATCGGCAAACACGG-1-1	33931	5201	TotalSeq-B0252	5	5239	human	intestine	TRUE	male	primary	none	5237	34002	5843	17.1843	0	0	0	0	Donor 1	Jej	1	0.244618	-0.145533	S	SI_TA	SI_TA	TA	SI	CDS014	Donor 1_Jej	0.194057	33931	5201	-0.131427	Jej_SI_TA
CCACGTTTCCGATAGT-1-2	35594	5275	TotalSeq-B0251	6	5317	human	intestine	TRUE	male	primary	none	5315	35674	5335	14.9549	0	0	0	0	Donor 3	Duo	2	0.0301911	-0.137086	S	SI_TA	SI_TA	TA	SI	CDS015	Donor 3_Duo	0.163255	35594	5275	-0.173121	Duo_SI_TA
TATCAGGTCGATTGGT-1-0	7267	2410	TotalSeq-B0253	1	2422	human	intestine	TRUE	male	primary	none	2421	7283	494	6.78292	0	0	0	0	Donor 2	Ile	0	-0.0244596	-0.0790258	G1	SI_secretory	SI_paneth	paneth	SI	CDS010	Donor 2_Ile	0.205292	7267	2410	-0.193312	Ile_SI_paneth
TACGCTCAGTAGTGCG-1-2	17319	3359	TotalSeq-B0251	6	3380	human	intestine	TRUE	male	primary	none	3380	17349	4984	28.7279	0	0	0	0	Donor 3	Duo	2	-0.0663942	-0.169665	G1	SI_intermAE	SI_intermAE	absorptive	SI	CDS015	Donor 3_Duo	0.223534	17319	3359	-0.181679	Duo_SI_intermAE
AGTGCCGTCAGAGTTC-1-0	6339	2066	TotalSeq-B0253	1	2075	human	intestine	TRUE	male	primary	none	2075	6351	1084	17.0682	0	0	0	0	Donor 2	Ile	0	-0.055067	-0.178193	G1	SI_matureAE	SI_matureAE	absorptive	SI	CDS010	Donor 2_Ile	0.246144	6339	2066	-0.0533816	Ile_SI_matureAE
CAGATCAAGCTAGAAT-1-0	4222	1663	TotalSeq-B0253	1	1672	human	intestine	TRUE	male	primary	none	1672	4234	1131	26.7123	0	0	0	0	Donor 2	Ile	0	-0.0868753	-0.102276	G1	SI_matureAE	SI_matureAE	absorptive	SI	CDS010	Donor 2_Ile	0.341021	4222	1663	-0.0614243	Ile_SI_matureAE
ACGTAACAGTTGGCTT-1-2	14299	3190	TotalSeq-B0252	4	3211	human	intestine	TRUE	male	primary	none	3211	14328	3259	22.7457	0	0	0	0	Donor 3	Jej	2	-0.0527035	-0.144009	G1	SI_matureAE	SI_matureAE	absorptive	SI	CDS015	Donor 3_Jej	0.415531	14299	3190	-0.290767	Jej_SI_matureAE
GAGTTACAGGACATCG-1-0	3563	1510	TotalSeq-B0252	4	1520	human	intestine	TRUE	male	primary	none	1519	3572	294	8.23068	0	0	0	0	Donor 2	Jej	0	0.0132052	-0.0994056	S	SI_secretory	SI_goblet	goblet	SI	CDS010	Donor 2_Jej	0.256954	3563	1510	-0.389164	Jej_SI_goblet
GCACGGTTCCAATGCA-1-2	24727	4122	TotalSeq-B0251	6	4152	human	intestine	TRUE	male	primary	none	4150	24770	3135	12.6564	0	0	0	0	Donor 3	Duo	2	-0.0671151	-0.118279	G1	SI_ISC	SI_ISC	ISC	SI	CDS015	Donor 3_Duo	0.190399	24727	4122	-0.179253	Duo_SI_ISC
CTCCTTTCAAGGCCTC-1-2	26337	4250	TotalSeq-B0251	6	4274	human	intestine	TRUE	male	primary	none	4274	26382	7346	27.8447	0	0	0	0	Donor 3	Duo	2	-0.0731687	-0.169939	G1	SI_intermAE	SI_intermAE	absorptive	SI	CDS015	Donor 3_Duo	0.240225	26337	4250	-0.15615	Duo_SI_intermAE
TCCGGGAGTATGAGAT-1-2	14626	2925	TotalSeq-B0252	4	2944	human	intestine	TRUE	male	primary	none	2943	14658	3902	26.6203	0	0	0	0	Donor 3	Jej	2	-0.0952187	-0.150644	G1	SI_matureAE	SI_matureAE	absorptive	SI	CDS015	Donor 3_Jej	0.461319	14626	2925	-0.31741	Jej_SI_matureAE
TGCACGGAGTTGCGAG-1-2	15848	2738	TotalSeq-B0252	4	2741	human	intestine	TRUE	male	primary	none	2741	15854	8152	51.4192	0	0	0	0	Donor 3	Jej	2	-0.0928105	-0.149958	G1	SI_matureAE	SI_matureAE	absorptive	SI	CDS015	Donor 3_Jej	0.371605	15848	2738	-0.146786	Jej_SI_matureAE
TGTCCACGTCCAATCA-1-0	10387	2778	TotalSeq-B0251	5	2792	human	intestine	TRUE	male	primary	none	2792	10406	1006	9.6675	0	0	0	0	Donor 2	Duo	0	0.000685893	-0.166563	S	SI_earlyAE	SI_earlyAE	absorptive	SI	CDS010	Donor 2_Duo	0.182912	10387	2778	-0.13941	Duo_SI_earlyAE
TGCGATAGTGACTGTT-1-1	13662	2801	TotalSeq-B0253	1	2813	human	intestine	TRUE	male	primary	none	2812	13675	7135	52.1755	0	0	0	0	Donor 1	Ile	1	-0.0415987	-0.119149	G1	SI_intermAE	SI_intermAE	absorptive	SI	CDS014	Donor 1_Ile	0.217239	13662	2801	-0.0969348	Ile_SI_intermAE
ACCTGTCTCCTAGAGT-1-1	3933	1455	TotalSeq-B0253	1	1465	human	intestine	TRUE	male	primary	none	1465	3945	1085	27.5032	0	0	0	0	Donor 1	Ile	1	-0.0678791	-0.175708	G1	SI_matureAE	SI_matureAE	absorptive	SI	CDS014	Donor 1_Ile	0.315335	3933	1455	-0.186252	Ile_SI_matureAE
AGCCAGCAGTGCTCGC-1-0	9600	2850	TotalSeq-B0253	1	2863	human	intestine	TRUE	male	primary	none	2862	9625	965	10.026	0	0	0	0	Donor 2	Ile	0	0.0523977	0.712299	G2M	SI_TA	SI_TA	TA	SI	CDS010	Donor 2_Ile	0.200869	9600	2850	0.0691594	Ile_SI_TA
TATTGGGTCCCGAATA-1-1	12972	3166	TotalSeq-B0253	1	3186	human	intestine	TRUE	male	primary	none	3186	13009	3665	28.1728	0	0	0	0	Donor 1	Ile	1	-0.0730585	-0.187781	G1	SI_matureAE	SI_matureAE	absorptive	SI	CDS014	Donor 1_Ile	0.366998	12972	3166	-0.135736	Ile_SI_matureAE
TAAGTCGCACGTGTGC-1-1	16211	3173	TotalSeq-B0252	5	3194	human	intestine	TRUE	male	primary	none	3193	16236	6759	41.6297	0	0	0	0	Donor 1	Jej	1	-0.0539972	-0.114772	G1	SI_intermAE	SI_intermAE	absorptive	SI	CDS014	Donor 1_Jej	0.233231	16211	3173	0.0451995	Jej_SI_intermAE
CATGCAAGTAGCACAG-1-0	4464	1619	TotalSeq-B0252	4	1624	human	intestine	TRUE	male	primary	none	1624	4474	326	7.28654	0	0	0	0	Donor 2	Jej	0	-0.0504313	-0.0755709	G1	SI_earlyAE	SI_earlyAE	absorptive	SI	CDS010	Donor 2_Jej	0.181611	4464	1619	0.185212	Jej_SI_earlyAE
CTCAACCGTGGTTCTA-1-1	14352	3161	TotalSeq-B0253	1	3183	human	intestine	TRUE	male	primary	none	3183	14382	5328	37.0463	0	0	0	0	Donor 1	Ile	1	-0.0286719	-0.143797	G1	SI_matureAE	SI_matureAE	absorptive	SI	CDS014	Donor 1_Ile	0.373196	14352	3161	-0.240765	Ile_SI_matureAE
TCTACCGTCGACCTAA-1-1	8358	1980	TotalSeq-B0253	1	1989	human	intestine	TRUE	male	primary	none	1988	8366	4248	50.777	0	0	0	0	Donor 1	Ile	1	-0.0450647	-0.144761	G1	SI_matureAE	SI_matureAE	absorptive	SI	CDS014	Donor 1_Ile	0.280271	8358	1980	-0.189858	Ile_SI_matureAE
AGACAGGCAGACCATT-1-0	9751	2848	TotalSeq-B0252	4	2866	human	intestine	TRUE	male	primary	none	2858	9763	288	2.94991	0	0	0	0	Donor 2	Jej	0	-0.0437502	-0.138841	G1	EEC	SI_EEC	EEC	SI	CDS010	Donor 2_Jej	0.628731	9751	2848	-0.338995	Jej_SI_EEC
AGGATAACACAGCGCT-1-2	26394	4092	TotalSeq-B0251	6	4117	human	intestine	TRUE	male	primary	none	4117	26434	7609	28.7849	0	0	0	0	Donor 3	Duo	2	-0.0678025	-0.137814	G1	SI_matureAE	SI_matureAE	absorptive	SI	CDS015	Donor 3_Duo	0.324562	26394	4092	-0.208896	Duo_SI_matureAE
CGGAGAAAGCGGGTAT-1-2	8407	2452	TotalSeq-B0253	2	2464	human	intestine	TRUE	male	primary	none	2462	8421	2781	33.0246	0	0	0	0	Donor 3	Ile	2	-0.0581306	-0.134497	G1	SI_6-?	SI_AE2	absorptive	SI	CDS015	Donor 3_Ile	0.284805	8407	2452	-0.166833	Ile_SI_AE2
TTTCGATCACGAGGAT-1-0	6694	2214	TotalSeq-B0252	4	2220	human	intestine	TRUE	male	primary	none	2219	6705	587	8.75466	0	0	0	0	Donor 2	Jej	0	-0.0299545	-0.159078	G1	SI_earlyAE	SI_earlyAE	absorptive	SI	CDS010	Donor 2_Jej	0.17412	6694	2214	-0.28366	Jej_SI_earlyAE
TAAGCACAGGACGCTA-1-2	10987	2219	TotalSeq-B0252	4	2229	human	intestine	TRUE	male	primary	none	2229	11001	4982	45.2868	0	0	0	0	Donor 3	Jej	2	-0.0341692	-0.0934666	G1	SI_matureAE	SI_matureAE	absorptive	SI	CDS015	Donor 3_Jej	0.271857	10987	2219	-0.253963	Jej_SI_matureAE
CTCAGGGGTACAAACA-1-2	14301	3383	TotalSeq-B0253	2	3402	human	intestine	TRUE	male	primary	none	3402	14325	4183	29.2007	0	0	0	0	Donor 3	Ile	2	-0.0513971	-0.223072	G1	SI_6-?	SI_AE2	absorptive	SI	CDS015	Donor 3_Ile	0.295152	14301	3383	-0.0396687	Ile_SI_AE2
CGAATTGGTCTTCTAT-1-1	15440	3129	TotalSeq-B0253	1	3153	human	intestine	TRUE	male	primary	none	3151	15470	6675	43.148	0	0	0	0	Donor 1	Ile	1	-0.0491854	-0.193879	G1	SI_matureAE	SI_matureAE	absorptive	SI	CDS014	Donor 1_Ile	0.404013	15440	3129	-0.20282	Ile_SI_matureAE
TAGTGCATCTCGGTAA-1-0	2872	891	TotalSeq-B0252	4	892	human	intestine	TRUE	male	primary	none	892	2873	1182	41.1417	0	0	0	0	Donor 2	Jej	0	-0.0319063	-0.0942236	G1	SI_ISC	SI_ISC	ISC	SI	CDS010	Donor 2_Jej	0.170449	2872	891	-0.147998	Jej_SI_ISC
TCGGGTGCAAAGGCTG-1-1	16560	3446	TotalSeq-B0252	5	3463	human	intestine	TRUE	male	primary	none	3463	16581	5092	30.7098	0	0	0	0	Donor 1	Jej	1	-0.0491987	-0.164104	G1	SI_ISC	SI_ISC	ISC	SI	CDS014	Donor 1_Jej	0.193881	16560	3446	-0.102274	Jej_SI_ISC
AGCTCAAAGGCATCAG-1-1	19109	3903	TotalSeq-B0253	1	3933	human	intestine	TRUE	male	primary	none	3929	19145	4978	26.0016	0	0	0	0	Donor 1	Ile	1	-0.043641	-0.217932	G1	SI_matureAE	SI_matureAE	absorptive	SI	CDS014	Donor 1_Ile	0.377441	19109	3903	-0.1691	Ile_SI_matureAE
GGGAGTAGTCAACACT-1-2	21552	4526	TotalSeq-B0252	4	4557	human	intestine	TRUE	male	primary	none	4554	21603	2194	10.156	0	0	0	0	Donor 3	Jej	2	0.0259595	-0.155839	S	secretory_prog	SI_secretory_prog	secretory_prog	SI	CDS015	Donor 3_Jej	0.188873	21552	4526	-0.256074	Jej_SI_secretory_prog
GAGGGATAGGGCAAGG-1-2	5661	2189	TotalSeq-B0252	4	2193	human	intestine	TRUE	male	primary	none	2192	5665	712	12.5684	0	0	0	0	Donor 3	Jej	2	-0.0554174	-0.169356	G1	SI_secretory	SI_goblet	goblet	SI	CDS015	Donor 3_Jej	0.368418	5661	2189	-0.164486	Jej_SI_goblet
AGGTAGGCAGATAAAC-1-0	5446	1954	TotalSeq-B0252	4	1965	human	intestine	TRUE	male	primary	none	1964	5460	443	8.11355	0	0	0	0	Donor 2	Jej	0	-0.111158	-0.129383	G1	SI_secretory	SI_goblet	goblet	SI	CDS010	Donor 2_Jej	0.285116	5446	1954	-0.367155	Jej_SI_goblet
TTACCATGTGCTGTCG-1-2	9270	2408	TotalSeq-B0251	6	2421	human	intestine	TRUE	male	primary	none	2420	9285	4104	44.2003	0	0	0	0	Donor 3	Duo	2	-0.0301715	-0.157359	G1	SI_earlyAE	SI_earlyAE	absorptive	SI	CDS015	Donor 3_Duo	0.189349	9270	2408	-0.0362703	Duo_SI_earlyAE
GTATTTCTCGTGACTA-1-2	15600	3827	TotalSeq-B0252	4	3859	human	intestine	TRUE	male	primary	none	3852	15657	870	5.55662	0	0	0	0	Donor 3	Jej	2	-0.0331927	-0.13934	G1	EEC	SI_EEC	EEC	SI	CDS015	Donor 3_Jej	0.395943	15600	3827	-0.230361	Jej_SI_EEC
GGGACAACAACAGAGC-1-0	10943	2949	TotalSeq-B0252	1	2961	human	intestine	TRUE	male	primary	none	2960	10962	1136	10.3631	0	0	0	0	Donor 2	Jej	0	0.458364	-0.0597874	S	SI_TA	SI_TA	TA	SI	CDS010	Donor 2_Jej	0.206737	10943	2949	-0.0921693	Jej_SI_TA
GATGACTTCTCGGCTT-1-1	9724	1890	TotalSeq-B0252	5	1898	human	intestine	TRUE	male	primary	none	1898	9736	6142	63.0855	0	0	0	0	Donor 1	Jej	1	0.0245912	-0.0977967	S	SI_earlyAE	SI_earlyAE	absorptive	SI	CDS014	Donor 1_Jej	0.183045	9724	1890	-0.254478	Jej_SI_earlyAE
CGGGTGTTCGACGATT-1-1	8839	2367	TotalSeq-B0253	1	2379	human	intestine	TRUE	male	primary	none	2379	8853	3269	36.9253	0	0	0	0	Donor 1	Ile	1	-0.0639015	-0.159328	G1	SI_6-?	SI_AE2	absorptive	SI	CDS014	Donor 1_Ile	0.275767	8839	2367	-0.059096	Ile_SI_AE2
GACTGATTCGCGTGCA-1-2	15010	3423	TotalSeq-B0251	6	3448	human	intestine	TRUE	male	primary	none	3448	15048	3523	23.4117	0	0	0	0	Donor 3	Duo	2	-0.0891727	-0.183819	G1	SI_matureAE	SI_matureAE	absorptive	SI	CDS015	Donor 3_Duo	0.337568	15010	3423	-0.18697	Duo_SI_matureAE
GTTGTAGCACAGAGCA-1-2	14344	3229	TotalSeq-B0253	2	3245	human	intestine	TRUE	male	primary	none	3245	14362	4605	32.0638	0	0	0	0	Donor 3	Ile	2	-0.070861	-0.207371	G1	SI_6-?	SI_AE2	absorptive	SI	CDS015	Donor 3_Ile	0.419787	14344	3229	-0.265201	Ile_SI_AE2
AATGAAGGTCGTCAGC-1-1	3405	1565	TotalSeq-B0251	2	1573	human	intestine	TRUE	male	primary	none	1573	3414	113	3.3099	0	0	0	0	Donor 1	Duo	1	-0.0227182	-0.200521	G1	SI_secretory	SI_goblet	goblet	SI	CDS014	Donor 1_Duo	0.310092	3405	1565	-0.378278	Duo_SI_goblet
TGAGCGCCAACCACAT-1-0	10827	2941	TotalSeq-B0253	1	2957	human	intestine	TRUE	male	primary	none	2956	10849	1231	11.3467	0	0	0	0	Donor 2	Ile	0	-0.0703041	-0.186559	G1	SI_FAE	SI_FAE	FAE	SI	CDS010	Donor 2_Ile	0.212952	10827	2941	-0.171239	Ile_SI_FAE
GTGGAAGGTCTCAGGC-1-0	5560	2094	TotalSeq-B0252	4	2101	human	intestine	TRUE	male	primary	none	2101	5571	1052	18.8835	0	0	0	0	Donor 2	Jej	0	0.667077	0.05431	S	SI_TA	SI_TA	TA	SI	CDS010	Donor 2_Jej	0.252436	5560	2094	-0.271035	Jej_SI_TA
CGAGTTAGTCGGTGAA-1-0	6047	2394	TotalSeq-B0252	4	2401	human	intestine	TRUE	male	primary	none	2401	6058	368	6.07461	0	0	0	0	Donor 2	Jej	0	-0.00753334	-0.141493	G1	SI_tuft	SI_tuft	tuft	SI	CDS010	Donor 2_Jej	0.604283	6047	2394	-0.359974	Jej_SI_tuft
TTTCGATAGAGTTGTA-1-0	6509	2277	TotalSeq-B0253	1	2284	human	intestine	TRUE	male	primary	none	2284	6519	1122	17.2112	0	0	0	0	Donor 2	Ile	0	-0.0699021	-0.170525	G1	SI_matureAE	SI_matureAE	absorptive	SI	CDS010	Donor 2_Ile	0.4025	6509	2277	-0.263982	Ile_SI_matureAE
TCTACCGCATCCTGTC-1-2	14606	3354	TotalSeq-B0252	4	3375	human	intestine	TRUE	male	primary	none	3374	14633	3977	27.1783	0	0	0	0	Donor 3	Jej	2	-0.0644648	-0.186369	G1	SI_matureAE	SI_matureAE	absorptive	SI	CDS015	Donor 3_Jej	0.355838	14606	3354	-0.164835	Jej_SI_matureAE
ACTGCAAAGAGCCTGA-1-1	14206	2784	TotalSeq-B0253	1	2793	human	intestine	TRUE	male	primary	none	2792	14215	7381	51.924	0	0	0	0	Donor 1	Ile	1	-0.0428937	-0.164978	G1	SI_earlyAE	SI_earlyAE	absorptive	SI	CDS014	Donor 1_Ile	0.217146	14206	2784	-0.0373143	Ile_SI_earlyAE
ATGCATGGTATCATGC-1-2	16912	3371	TotalSeq-B0253	2	3395	human	intestine	TRUE	male	primary	none	3394	16940	4430	26.1511	0	0	0	0	Donor 3	Ile	2	-0.102878	-0.198833	G1	SI_6-?	SI_AE2	absorptive	SI	CDS015	Donor 3_Ile	0.292379	16912	3371	-0.215985	Ile_SI_AE2
TGGGCTGAGGGCCTCT-1-1	13378	2549	TotalSeq-B0252	5	2560	human	intestine	TRUE	male	primary	none	2560	13391	7637	57.0308	0	0	0	0	Donor 1	Jej	1	-0.0677735	-0.152638	G1	SI_matureAE	SI_matureAE	absorptive	SI	CDS014	Donor 1_Jej	0.294883	13378	2549	-0.0459842	Jej_SI_matureAE
TGGTAGTGTTTGAACC-1-1	11126	2202	TotalSeq-B0252	5	2207	human	intestine	TRUE	male	primary	none	2207	11134	6125	55.0117	0	0	0	0	Donor 1	Jej	1	-0.0270183	-0.148425	G1	SI_earlyAE	SI_earlyAE	absorptive	SI	CDS014	Donor 1_Jej	0.202918	11126	2202	-0.0183734	Jej_SI_earlyAE
AAGTGAAAGTACCGGA-1-2	7705	2333	TotalSeq-B0253	2	2345	human	intestine	TRUE	male	primary	none	2345	7724	2432	31.4863	0	0	0	0	Donor 3	Ile	2	-0.0531352	-0.128139	G1	SI_6-?	SI_AE2	absorptive	SI	CDS015	Donor 3_Ile	0.280451	7705	2333	-0.146462	Ile_SI_AE2
TACCCGTGTTGCCATA-1-2	13368	2800	TotalSeq-B0251	6	2818	human	intestine	TRUE	male	primary	none	2817	13390	5752	42.9574	0	0	0	0	Donor 3	Duo	2	-0.0848872	-0.165983	G1	SI_matureAE	SI_matureAE	absorptive	SI	CDS015	Donor 3_Duo	0.369653	13368	2800	-0.0818824	Duo_SI_matureAE
GTGCTGGGTTTCTTAC-1-1	8705	1980	TotalSeq-B0252	5	1992	human	intestine	TRUE	male	primary	none	1991	8721	2907	33.3333	0	0	0	0	Donor 1	Jej	1	0.00406058	-0.110596	S	SI_ISC	SI_ISC	ISC	SI	CDS014	Donor 1_Jej	0.167441	8705	1980	-0.1006	Jej_SI_ISC
ACCAAACCACACGGAA-1-0	7122	2268	TotalSeq-B0252	4	2278	human	intestine	TRUE	male	primary	none	2278	7141	786	11.0069	0	0	0	0	Donor 2	Jej	0	-0.055459	-0.181353	G1	SI_earlyAE	SI_earlyAE	absorptive	SI	CDS010	Donor 2_Jej	0.177341	7122	2268	-0.0785117	Jej_SI_earlyAE
CTCACTGAGCGTCAAG-1-2	3189	1003	TotalSeq-B0252	4	1008	human	intestine	TRUE	male	primary	none	1008	3194	1521	47.6205	0	0	0	0	Donor 3	Jej	2	-0.0412224	-0.127402	G1	SI_intermAE	SI_intermAE	absorptive	SI	CDS015	Donor 3_Jej	0.188325	3189	1003	-0.232192	Jej_SI_intermAE
AACCAACAGCCTGTGC-1-0	8110	2601	TotalSeq-B0252	4	2610	human	intestine	TRUE	male	primary	none	2609	8123	985	12.1261	0	0	0	0	Donor 2	Jej	0	-0.0638585	-0.0599648	G1	SI_ISC	SI_ISC	ISC	SI	CDS010	Donor 2_Jej	0.188745	8110	2601	-0.0616084	Jej_SI_ISC
AAGACAATCCATCGTC-1-1	3072	1107	TotalSeq-B0253	1	1115	human	intestine	TRUE	male	primary	none	1115	3082	1152	37.3783	0	0	0	0	Donor 1	Ile	1	-0.038034	-0.061935	G1	SI_matureAE	SI_matureAE	absorptive	SI	CDS014	Donor 1_Ile	0.272932	3072	1107	-0.0727489	Ile_SI_matureAE
GTCCTCACAGAACATA-1-2	22169	4228	TotalSeq-B0251	6	4251	human	intestine	TRUE	male	primary	none	4250	22205	4374	19.6983	0	0	0	0	Donor 3	Duo	2	-0.0782766	-0.173568	G1	SI_earlyAE	SI_earlyAE	absorptive	SI	CDS015	Donor 3_Duo	0.217412	22169	4228	-0.0591115	Duo_SI_earlyAE
CTGAGGCCACCAGTTA-1-2	15070	3213	TotalSeq-B0252	4	3233	human	intestine	TRUE	male	primary	none	3233	15099	5347	35.4129	0	0	0	0	Donor 3	Jej	2	-0.0429562	-0.185725	G1	SI_matureAE	SI_matureAE	absorptive	SI	CDS015	Donor 3_Jej	0.313114	15070	3213	-0.091332	Jej_SI_matureAE
GACCCTTCATACATCG-1-0	2209	1007	TotalSeq-B0253	1	1010	human	intestine	TRUE	male	primary	none	1010	2212	650	29.3852	0	0	0	0	Donor 2	Ile	0	-0.00872685	-0.148648	G1	SI_intermAE	SI_intermAE	absorptive	SI	CDS010	Donor 2_Ile	0.216051	2209	1007	-0.225321	Ile_SI_intermAE
GTCGTAAGTCTGCCTT-1-1	17381	3911	TotalSeq-B0252	5	3938	human	intestine	TRUE	male	primary	none	3937	17417	3616	20.7613	0	0	0	0	Donor 1	Jej	1	-0.00586069	-0.211213	G1	SI_BEST4	SI_BEST4	BEST4+	SI	CDS014	Donor 1_Jej	0.553229	17381	3911	-0.320204	Jej_SI_BEST4
AGTACTGGTAGCGCCT-1-2	19036	3716	TotalSeq-B0251	6	3739	human	intestine	TRUE	male	primary	none	3739	19072	5649	29.6193	0	0	0	0	Donor 3	Duo	2	-0.0938443	-0.150393	G1	SI_matureAE	SI_matureAE	absorptive	SI	CDS015	Donor 3_Duo	0.355224	19036	3716	-0.201722	Duo_SI_matureAE
GCACGTGAGTTGCGCC-1-1	12891	2609	TotalSeq-B0252	5	2620	human	intestine	TRUE	male	primary	none	2617	12903	6571	50.9261	0	0	0	0	Donor 1	Jej	1	-0.0311547	-0.10896	G1	SI_matureAE	SI_matureAE	absorptive	SI	CDS014	Donor 1_Jej	0.392006	12891	2609	-0.134936	Jej_SI_matureAE
GCGATCGTCCGACATA-1-2	14939	3232	TotalSeq-B0253	2	3253	human	intestine	TRUE	male	primary	none	3253	14964	4500	30.0722	0	0	0	0	Donor 3	Ile	2	0.00817312	-0.174217	S	SI_6-?	SI_AE2	absorptive	SI	CDS015	Donor 3_Ile	0.249459	14939	3232	-0.274935	Ile_SI_AE2
GTCTTTACAAAGGGCT-1-2	6663	1468	TotalSeq-B0251	6	1475	human	intestine	TRUE	male	primary	none	1474	6669	3936	59.0193	0	0	0	0	Donor 3	Duo	2	-0.0112839	-0.0977149	G1	SI_earlyAE	SI_earlyAE	absorptive	SI	CDS015	Donor 3_Duo	0.174564	6663	1468	0.0767337	Duo_SI_earlyAE
ATCTCTAAGTTACGAA-1-0	5708	1957	TotalSeq-B0252	4	1963	human	intestine	TRUE	male	primary	none	1963	5714	392	6.86034	0	0	0	0	Donor 2	Jej	0	-0.0517684	-0.0829137	G1	SI_secretory	SI_goblet	goblet	SI	CDS010	Donor 2_Jej	0.250811	5708	1957	-0.469214	Jej_SI_goblet
TTGATGGTCAGGACAG-1-0	12757	3316	TotalSeq-B0253	1	3329	human	intestine	TRUE	male	primary	none	3327	12777	2136	16.7175	0	0	0	0	Donor 2	Ile	0	-0.0816869	-0.191178	G1	SI_intermAE	SI_intermAE	absorptive	SI	CDS010	Donor 2_Ile	0.228262	12757	3316	-0.0920796	Ile_SI_intermAE
CATTCTAAGCGTCTCG-1-2	15882	3772	TotalSeq-B0253	2	3798	human	intestine	TRUE	male	primary	none	3798	15929	2724	17.1009	0	0	0	0	Donor 3	Ile	2	-0.0198496	-0.179296	G1	SI_ISC	SI_ISC	ISC	SI	CDS015	Donor 3_Ile	0.184146	15882	3772	-0.265969	Ile_SI_ISC
GAACTGTCATTGGCAT-1-1	8365	1631	TotalSeq-B0251	2	1640	human	intestine	TRUE	male	primary	none	1639	8377	5525	65.9544	0	0	0	0	Donor 1	Duo	1	0.000968724	-0.117926	S	SI_intermAE	SI_intermAE	absorptive	SI	CDS014	Donor 1_Duo	0.240918	8365	1631	-0.116143	Duo_SI_intermAE
GGGCGTTGTCTACATG-1-0	4013	1539	TotalSeq-B0253	1	1541	human	intestine	TRUE	male	primary	none	1540	4014	759	18.9088	0	0	0	0	Donor 2	Ile	0	-0.0444808	-0.174489	G1	SI_matureAE	SI_matureAE	absorptive	SI	CDS010	Donor 2_Ile	0.317712	4013	1539	-0.0817962	Ile_SI_matureAE
TACCCACAGTCAGCGA-1-1	25789	4849	TotalSeq-B0253	1	4880	human	intestine	TRUE	male	primary	none	4878	25843	5058	19.572	0	0	0	0	Donor 1	Ile	1	-0.0424481	0.00800768	G2M	SI_TA2	SI_TA2	TA	SI	CDS014	Donor 1_Ile	0.196439	25789	4849	-0.0426013	Ile_SI_TA2
AACAAAGCAGTATACC-1-2	16365	3481	TotalSeq-B0251	6	3500	human	intestine	TRUE	male	primary	none	3499	16391	4632	28.2594	0	0	0	0	Donor 3	Duo	2	-0.0763507	-0.156394	G1	SI_matureAE	SI_matureAE	absorptive	SI	CDS015	Donor 3_Duo	0.249109	16365	3481	-0.147193	Duo_SI_matureAE
CATACAGCAGTCTACA-1-1	12523	2824	TotalSeq-B0253	1	2846	human	intestine	TRUE	male	primary	none	2846	12551	2190	17.4488	0	0	0	0	Donor 1	Ile	1	-0.0365024	-0.178635	G1	SI_intermAE	SI_intermAE	absorptive	SI	CDS014	Donor 1_Ile	0.256533	12523	2824	0.109761	Ile_SI_intermAE
GTAAGTCCACTTCAAG-1-2	23008	4090	TotalSeq-B0251	6	4112	human	intestine	TRUE	male	primary	none	4112	23048	4338	18.8216	0	0	0	0	Donor 3	Duo	2	-0.0366225	-0.103423	G1	SI_earlyAE	SI_earlyAE	absorptive	SI	CDS015	Donor 3_Duo	0.201748	23008	4090	-0.105281	Duo_SI_earlyAE
GTGGAGACACGGCTAC-1-1	8084	2632	TotalSeq-B0252	5	2647	human	intestine	TRUE	male	primary	none	2647	8101	854	10.5419	0	0	0	0	Donor 1	Jej	1	-0.000932746	-0.221268	G1	SI_intermAE	SI_intermAE	absorptive	SI	CDS014	Donor 1_Jej	0.254818	8084	2632	0.0962863	Jej_SI_intermAE
CATGGATTCCAAAGGG-1-2	4860	1208	TotalSeq-B0252	4	1213	human	intestine	TRUE	male	primary	none	1213	4866	2658	54.6239	0	0	0	0	Donor 3	Jej	2	-0.01315	-0.101717	G1	SI_earlyAE	SI_earlyAE	absorptive	SI	CDS015	Donor 3_Jej	0.175756	4860	1208	-0.224609	Jej_SI_earlyAE
AAACCCACAAACGTGG-1-1	10310	2148	TotalSeq-B0251	2	2156	human	intestine	TRUE	male	primary	none	2156	10321	5954	57.6882	0	0	0	0	Donor 1	Duo	1	-0.0809904	-0.153787	G1	SI_intermAE	SI_intermAE	absorptive	SI	CDS014	Donor 1_Duo	0.229587	10310	2148	0.0131574	Duo_SI_intermAE
GGTTGTAGTTGCTCGG-1-2	16986	3354	TotalSeq-B0252	4	3376	human	intestine	TRUE	male	primary	none	3375	17013	5593	32.8749	0	0	0	0	Donor 3	Jej	2	-0.0707792	-0.165952	G1	SI_matureAE	SI_matureAE	absorptive	SI	CDS015	Donor 3_Jej	0.327735	16986	3354	-0.0711411	Jej_SI_matureAE
AATGACCGTCTGTGGC-1-2	16587	3159	TotalSeq-B0251	6	3177	human	intestine	TRUE	male	primary	none	3177	16609	7186	43.2657	0	0	0	0	Donor 3	Duo	2	-0.0497867	-0.184129	G1	SI_matureAE	SI_matureAE	absorptive	SI	CDS015	Donor 3_Duo	0.3473	16587	3159	-0.157693	Duo_SI_matureAE
TTTCACAGTATAATGG-1-0	10242	2841	TotalSeq-B0253	1	2852	human	intestine	TRUE	male	primary	none	2852	10267	1295	12.6132	0	0	0	0	Donor 2	Ile	0	-0.023791	-0.140429	G1	SI_earlyAE	SI_earlyAE	absorptive	SI	CDS010	Donor 2_Ile	0.173089	10242	2841	-0.070472	Ile_SI_earlyAE
TTATTGCGTTTAGTCG-1-0	6389	2306	TotalSeq-B0252	4	2315	human	intestine	TRUE	male	primary	none	2315	6398	696	10.8784	0	0	0	0	Donor 2	Jej	0	-0.0672243	-0.144683	G1	SI_earlyAE	SI_earlyAE	absorptive	SI	CDS010	Donor 2_Jej	0.196789	6389	2306	0.133437	Jej_SI_earlyAE
CCCGAAGGTTTACGTG-1-2	15306	3384	TotalSeq-B0253	2	3404	human	intestine	TRUE	male	primary	none	3402	15333	3967	25.8723	0	0	0	0	Donor 3	Ile	2	-0.0772594	-0.19692	G1	SI_6-?	SI_AE2	absorptive	SI	CDS015	Donor 3_Ile	0.308975	15306	3384	-0.155419	Ile_SI_AE2
TGGATGTCAGAACATA-1-2	35445	4629	TotalSeq-B0252	4	4660	human	intestine	TRUE	male	primary	none	4660	35498	9881	27.8354	0	0	0	0	Donor 3	Jej	2	-0.051719	-0.182156	G1	SI_earlyAE	SI_earlyAE	absorptive	SI	CDS015	Donor 3_Jej	0.207395	35445	4629	-0.0908205	Jej_SI_earlyAE
TGTAACGTCTCCTGAC-1-1	8143	2382	TotalSeq-B0251	2	2395	human	intestine	TRUE	male	primary	none	2394	8159	2699	33.08	0	0	0	0	Donor 1	Duo	1	-0.0072957	-0.0317187	G1	SI_earlyAE	SI_earlyAE	absorptive	SI	CDS014	Donor 1_Duo	0.172596	8143	2382	-0.265931	Duo_SI_earlyAE
CAGCGTGCATCCTATT-1-1	19933	3883	TotalSeq-B0251	2	3915	human	intestine	TRUE	male	primary	none	3915	19979	8688	43.4857	0	0	0	0	Donor 1	Duo	1	-0.0344679	-0.195231	G1	SI_earlyAE	SI_earlyAE	absorptive	SI	CDS014	Donor 1_Duo	0.203089	19933	3883	-0.2741	Duo_SI_earlyAE
TACGTCCGTGGACCAA-1-2	20602	3996	TotalSeq-B0253	2	4021	human	intestine	TRUE	male	primary	none	4021	20646	6244	30.2431	0	0	0	0	Donor 3	Ile	2	-0.00177192	-0.171152	G1	SI_6-?	SI_AE2	absorptive	SI	CDS015	Donor 3_Ile	0.28051	20602	3996	-0.099527	Ile_SI_AE2
GTAACCAGTATGACAA-1-0	11177	3150	TotalSeq-B0253	1	3166	human	intestine	TRUE	male	primary	none	3165	11203	1448	12.9251	0	0	0	0	Donor 2	Ile	0	-0.0959201	-0.183502	G1	SI_intermAE	SI_intermAE	absorptive	SI	CDS010	Donor 2_Ile	0.263507	11177	3150	0.0645775	Ile_SI_intermAE
GTCATCCTCTGTCGTC-1-2	23979	4223	TotalSeq-B0252	4	4246	human	intestine	TRUE	male	primary	none	4245	24013	5137	21.3926	0	0	0	0	Donor 3	Jej	2	0.0167464	-0.0838022	S	SI_ISC	SI_ISC	ISC	SI	CDS015	Donor 3_Jej	0.21401	23979	4223	-0.149406	Jej_SI_ISC
CAGGCCAAGTGGTGGT-1-1	14939	3123	TotalSeq-B0251	2	3141	human	intestine	TRUE	male	primary	none	3140	14965	6381	42.6395	0	0	0	0	Donor 1	Duo	1	-0.068927	-0.122924	G1	SI_intermAE	SI_intermAE	absorptive	SI	CDS014	Donor 1_Duo	0.221853	14939	3123	-0.0356978	Duo_SI_intermAE
AACGTCAAGAGGTTTA-1-0	5950	1609	TotalSeq-B0251	1	1615	human	intestine	TRUE	male	primary	none	1615	5959	551	9.24652	0	0	0	0	Donor 2	Duo	0	-0.0108083	-0.126578	G1	SI_ISC	SI_ISC	ISC	SI	CDS010	Donor 2_Duo	0.171175	5950	1609	-0.107716	Duo_SI_ISC
TCGCACTGTACTGGGA-1-2	18140	2992	TotalSeq-B0253	2	3014	human	intestine	TRUE	male	primary	none	3013	18170	9255	50.9356	0	0	0	0	Donor 3	Ile	2	-0.0721443	-0.135362	G1	SI_6-?	SI_AE2	absorptive	SI	CDS015	Donor 3_Ile	0.341533	18140	2992	-0.357288	Ile_SI_AE2
GTCGCGACACACACGC-1-0	5740	2123	TotalSeq-B0253	1	2130	human	intestine	TRUE	male	primary	none	2129	5749	935	16.2637	0	0	0	0	Donor 2	Ile	0	0.269745	0.410401	G2M	SI_TA	SI_TA	TA	SI	CDS010	Donor 2_Ile	0.228326	5740	2123	0.150682	Ile_SI_TA
GGGAGATGTGTACATC-1-2	14889	3282	TotalSeq-B0253	2	3298	human	intestine	TRUE	male	primary	none	3298	14918	4295	28.7907	0	0	0	0	Donor 3	Ile	2	-0.0364434	-0.185214	G1	SI_6-?	SI_AE2	absorptive	SI	CDS015	Donor 3_Ile	0.357304	14889	3282	-0.273978	Ile_SI_AE2
GTGTGATGTGCCCGTA-1-1	15706	3026	TotalSeq-B0252	5	3041	human	intestine	TRUE	male	primary	none	3041	15729	5073	32.2525	0	0	0	0	Donor 1	Jej	1	-0.0696652	-0.185418	G1	SI_matureAE	SI_matureAE	absorptive	SI	CDS014	Donor 1_Jej	0.464797	15706	3026	-0.286123	Jej_SI_matureAE
GTCTAGAGTAGACACG-1-0	5081	1698	TotalSeq-B0252	4	1702	human	intestine	TRUE	male	primary	none	1702	5088	1042	20.4796	0	0	0	0	Donor 2	Jej	0	-0.0187134	-0.1655	G1	SI_earlyAE	SI_earlyAE	absorptive	SI	CDS010	Donor 2_Jej	0.178805	5081	1698	-0.122061	Jej_SI_earlyAE
GCCATTCAGATCCGAG-1-1	12002	2346	TotalSeq-B0251	2	2360	human	intestine	TRUE	male	primary	none	2359	12018	7045	58.6204	0	0	0	0	Donor 1	Duo	1	0.00794106	-0.133034	S	SI_intermAE	SI_intermAE	absorptive	SI	CDS014	Donor 1_Duo	0.246306	12002	2346	-0.120389	Duo_SI_intermAE
CGTCAAAAGGTTCAGG-1-2	15876	3106	TotalSeq-B0251	6	3120	human	intestine	TRUE	male	primary	none	3119	15895	4758	29.9339	0	0	0	0	Donor 3	Duo	2	-0.0567617	-0.203494	G1	SI_matureAE	SI_matureAE	absorptive	SI	CDS015	Donor 3_Duo	0.287742	15876	3106	-0.129423	Duo_SI_matureAE
TACCCACTCAGTCATG-1-2	21262	4004	TotalSeq-B0252	4	4023	human	intestine	TRUE	male	primary	none	4022	21291	5653	26.5511	0	0	0	0	Donor 3	Jej	2	-0.0376063	-0.182384	G1	SI_matureAE	SI_matureAE	absorptive	SI	CDS015	Donor 3_Jej	0.282706	21262	4004	-0.0784091	Jej_SI_matureAE
TGGGAGAAGAAGAACG-1-0	11747	3017	TotalSeq-B0253	1	3033	human	intestine	TRUE	male	primary	none	3030	11772	2173	18.4591	0	0	0	0	Donor 2	Ile	0	-0.0966797	-0.169056	G1	SI_intermAE	SI_intermAE	absorptive	SI	CDS010	Donor 2_Ile	0.244887	11747	3017	0.0578914	Ile_SI_intermAE
TATATCCAGGTGCTTT-1-0	2784	1230	TotalSeq-B0252	4	1240	human	intestine	TRUE	male	primary	none	1240	2794	650	23.2641	0	0	0	0	Donor 2	Jej	0	-0.0221881	-0.100241	G1	SI_earlyAE	SI_earlyAE	absorptive	SI	CDS010	Donor 2_Jej	0.188546	2784	1230	-0.229899	Jej_SI_earlyAE
TCTGCCAAGGGAACAA-1-0	8025	2126	TotalSeq-B0253	1	2133	human	intestine	TRUE	male	primary	none	2133	8040	943	11.7289	0	0	0	0	Donor 2	Ile	0	-0.102339	-0.127731	G1	SI_matureAE	SI_matureAE	absorptive	SI	CDS010	Donor 2_Ile	0.372654	8025	2126	-0.349555	Ile_SI_matureAE
GGGAAGTCACGTCGGT-1-0	6622	2181	TotalSeq-B0251	5	2187	human	intestine	TRUE	male	primary	none	2187	6629	790	11.9173	0	0	0	0	Donor 2	Duo	0	-0.0502763	-0.131466	G1	SI_ISC	SI_ISC	ISC	SI	CDS010	Donor 2_Duo	0.172532	6622	2181	-0.011345	Duo_SI_ISC
TTCGGTCGTATACGGG-1-2	11716	2880	TotalSeq-B0253	2	2896	human	intestine	TRUE	male	primary	none	2896	11742	4731	40.2913	0	0	0	0	Donor 3	Ile	2	-0.0802575	-0.0695044	G1	SI_6-?	SI_AE2	absorptive	SI	CDS015	Donor 3_Ile	0.239227	11716	2880	-0.0322593	Ile_SI_AE2
TTACTGTTCGAGCACC-1-0	10873	2810	TotalSeq-B0252	4	2824	human	intestine	TRUE	male	primary	none	2823	10894	864	7.93097	0	0	0	0	Donor 2	Jej	0	-0.0143924	-0.140979	G1	SI_ISC	SI_ISC	ISC	SI	CDS010	Donor 2_Jej	0.167053	10873	2810	-0.183635	Jej_SI_ISC
CGAGTGCTCCATCGTC-1-2	15485	3321	TotalSeq-B0251	6	3341	human	intestine	TRUE	male	primary	none	3341	15514	3952	25.4738	0	0	0	0	Donor 3	Duo	2	-0.03757	-0.140192	G1	SI_matureAE	SI_matureAE	absorptive	SI	CDS015	Donor 3_Duo	0.285292	15485	3321	-0.0855963	Duo_SI_matureAE
CTCAGTCTCGGCTTGG-1-2	9310	2364	TotalSeq-B0253	2	2374	human	intestine	TRUE	male	primary	none	2374	9325	2597	27.8499	0	0	0	0	Donor 3	Ile	2	-0.0585043	-0.122935	G1	SI_earlyAE	SI_earlyAE	absorptive	SI	CDS015	Donor 3_Ile	0.206439	9310	2364	-0.0375591	Ile_SI_earlyAE
GTCATCCAGGCCTAGA-1-2	12153	2692	TotalSeq-B0251	6	2713	human	intestine	TRUE	male	primary	none	2713	12184	3767	30.9176	0	0	0	0	Donor 3	Duo	2	-0.0302237	-0.118049	G1	SI_earlyAE	SI_earlyAE	absorptive	SI	CDS015	Donor 3_Duo	0.17515	12153	2692	-0.201831	Duo_SI_earlyAE
TTCAATCTCCCGTGTT-1-1	26724	4590	TotalSeq-B0252	5	4626	human	intestine	TRUE	male	primary	none	4625	26774	5208	19.4517	0	0	0	0	Donor 1	Jej	1	-0.0367002	-0.146833	G1	SI_earlyAE	SI_earlyAE	absorptive	SI	CDS014	Donor 1_Jej	0.214447	26724	4590	-0.161978	Jej_SI_earlyAE
TGGATGTTCGTAACCA-1-0	7096	2210	TotalSeq-B0251	5	2219	human	intestine	TRUE	male	primary	none	2219	7110	576	8.10127	0	0	0	0	Donor 2	Duo	0	-0.0891888	-0.131011	G1	SI_secretory	SI_paneth	paneth	SI	CDS010	Donor 2_Duo	0.252679	7096	2210	-0.211277	Duo_SI_paneth
AGTCTCCCAATGTTGC-1-1	7087	1921	TotalSeq-B0253	1	1932	human	intestine	TRUE	male	primary	none	1930	7096	3112	43.8557	0	0	0	0	Donor 1	Ile	1	-0.0966435	-0.166891	G1	SI_intermAE	SI_intermAE	absorptive	SI	CDS014	Donor 1_Ile	0.246023	7087	1921	0.0348652	Ile_SI_intermAE
TGCTCCACAGAGTTGG-1-1	8791	2172	TotalSeq-B0253	1	2184	human	intestine	TRUE	male	primary	none	2182	8804	4303	48.8755	0	0	0	0	Donor 1	Ile	1	-0.0411961	-0.155413	G1	SI_intermAE	SI_intermAE	absorptive	SI	CDS014	Donor 1_Ile	0.190144	8791	2172	-0.071665	Ile_SI_intermAE
TAACTTCCAGACCCGT-1-1	9568	2391	TotalSeq-B0252	5	2406	human	intestine	TRUE	male	primary	none	2406	9585	2599	27.1153	0	0	0	0	Donor 1	Jej	1	0.040817	-0.108563	S	SI_ISC	SI_ISC	ISC	SI	CDS014	Donor 1_Jej	0.184089	9568	2391	-0.0516548	Jej_SI_ISC
ATAGAGACACCTCTGT-1-1	12789	2887	TotalSeq-B0252	5	2907	human	intestine	TRUE	male	primary	none	2907	12819	4633	36.1417	0	0	0	0	Donor 1	Jej	1	-0.0622753	-0.192254	G1	SI_matureAE	SI_matureAE	absorptive	SI	CDS014	Donor 1_Jej	0.294072	12789	2887	-0.0986966	Jej_SI_matureAE
TTGTTTGGTCCACACG-1-0	16615	3565	TotalSeq-B0253	1	3579	human	intestine	TRUE	male	primary	none	3579	16652	1001	6.01129	0	0	0	0	Donor 2	Ile	0	-0.00111236	-0.153301	G1	SI_intermAE	SI_intermAE	absorptive	SI	CDS010	Donor 2_Ile	0.180794	16615	3565	0.0422437	Ile_SI_intermAE
TTACCGCTCGGCATAT-1-0	4942	2058	TotalSeq-B0251	5	2067	human	intestine	TRUE	male	primary	none	2067	4954	318	6.41905	0	0	0	0	Donor 2	Duo	0	-0.0398836	-0.232311	G1	SI_BEST4	SI_BEST4	BEST4+	SI	CDS010	Donor 2_Duo	0.324038	4942	2058	-0.408071	Duo_SI_BEST4
CATGAGTAGCCATTTG-1-0	13320	3708	TotalSeq-B0253	1	3721	human	intestine	TRUE	male	primary	none	3721	13343	1577	11.8189	0	0	0	0	Donor 2	Ile	0	-0.00701532	-0.112016	G1	SI_intermAE	SI_intermAE	absorptive	SI	CDS010	Donor 2_Ile	0.231441	13320	3708	-0.0992734	Ile_SI_intermAE
GGAATGGAGGCGACAT-1-2	10544	1359	TotalSeq-B0253	2	1366	human	intestine	TRUE	male	primary	none	1366	10551	7900	74.8744	0	0	0	0	Donor 3	Ile	2	-0.0334145	-0.0904064	G1	SI_6-?	SI_AE2	absorptive	SI	CDS015	Donor 3_Ile	0.257879	10544	1359	-0.13425	Ile_SI_AE2
ATCGATGTCGCTAATG-1-0	5732	2361	TotalSeq-B0252	4	2367	human	intestine	TRUE	male	primary	none	2366	5740	205	3.57143	0	0	0	0	Donor 2	Jej	0	-0.142789	-0.15648	G1	SI_tuft	SI_tuft	tuft	SI	CDS010	Donor 2_Jej	0.356932	5732	2361	-0.195679	Jej_SI_tuft
CGAAGGAAGAAGCGCT-1-2	19052	3288	TotalSeq-B0253	2	3304	human	intestine	TRUE	male	primary	none	3304	19075	7420	38.8991	0	0	0	0	Donor 3	Ile	2	-0.0230367	-0.161987	G1	SI_6-?	SI_AE2	absorptive	SI	CDS015	Donor 3_Ile	0.347244	19052	3288	-0.144722	Ile_SI_AE2
TATCGCCAGGCATGGT-1-1	30940	5396	TotalSeq-B0251	2	5426	human	intestine	TRUE	male	primary	none	5425	31003	10286	33.1774	0	0	0	0	Donor 1	Duo	1	0.45743	-0.0145456	S	SI_TA	SI_TA	TA	SI	CDS014	Donor 1_Duo	0.181887	30940	5396	-0.0953153	Duo_SI_TA
CTAACCCTCAAGCTTG-1-1	24738	4357	TotalSeq-B0252	5	4390	human	intestine	TRUE	male	primary	none	4390	24786	5267	21.2499	0	0	0	0	Donor 1	Jej	1	-0.0428329	-0.216372	G1	SI_intermAE	SI_intermAE	absorptive	SI	CDS014	Donor 1_Jej	0.24304	24738	4357	0.116616	Jej_SI_intermAE
TGTAGACTCGAGAAGC-1-0	4230	1658	TotalSeq-B0253	1	1661	human	intestine	TRUE	male	primary	none	1661	4234	1251	29.5465	0	0	0	0	Donor 2	Ile	0	-0.056717	-0.153923	G1	SI_matureAE	SI_matureAE	absorptive	SI	CDS010	Donor 2_Ile	0.33664	4230	1658	-0.269206	Ile_SI_matureAE
GTCGAATTCACCGGTG-1-1	26994	4173	TotalSeq-B0253	1	4199	human	intestine	TRUE	male	primary	none	4198	27040	7486	27.6849	0	0	0	0	Donor 1	Ile	1	-0.0384337	-0.160049	G1	SI_matureAE	SI_matureAE	absorptive	SI	CDS014	Donor 1_Ile	0.31792	26994	4173	0.0868312	Ile_SI_matureAE
CGAAGGACAGTAACCT-1-1	24972	4441	TotalSeq-B0251	2	4465	human	intestine	TRUE	male	primary	none	4465	25007	5538	22.1458	0	0	0	0	Donor 1	Duo	1	-0.0226692	-0.101437	G1	SI_earlyAE	SI_earlyAE	absorptive	SI	CDS014	Donor 1_Duo	0.201453	24972	4441	-0.0418535	Duo_SI_earlyAE
TATCAGGGTAGGCTGA-1-2	18545	3593	TotalSeq-B0251	6	3613	human	intestine	TRUE	male	primary	none	3611	18578	5222	28.1085	0	0	0	0	Donor 3	Duo	2	-0.0576937	-0.184291	G1	SI_intermAE	SI_intermAE	absorptive	SI	CDS015	Donor 3_Duo	0.256818	18545	3593	-0.180073	Duo_SI_intermAE
ATCCTATGTAAGATAC-1-0	12856	2610	TotalSeq-B0253	1	2622	human	intestine	TRUE	male	primary	none	2621	12880	741	5.75311	0	0	0	0	Donor 2	Ile	0	-0.0550268	-0.183665	G1	SI_earlyAE	SI_earlyAE	absorptive	SI	CDS010	Donor 2_Ile	0.163481	12856	2610	0.110268	Ile_SI_earlyAE
GGGCTACTCTTCCCGA-1-1	6308	1407	TotalSeq-B0253	1	1420	human	intestine	TRUE	male	primary	none	1420	6323	4401	69.603	0	0	0	0	Donor 1	Ile	1	-0.0188651	0.0211046	G2M	SI_ISC	SI_ISC	ISC	SI	CDS014	Donor 1_Ile	0.162741	6308	1407	-0.135887	Ile_SI_ISC
AGAACCTGTAACATCC-1-0	3860	1508	TotalSeq-B0252	4	1517	human	intestine	TRUE	male	primary	none	1517	3870	267	6.89922	0	0	0	0	Donor 2	Jej	0	-0.060343	-0.144022	G1	SI_earlyAE	SI_earlyAE	absorptive	SI	CDS010	Donor 2_Jej	0.180391	3860	1508	0.0695008	Jej_SI_earlyAE
CGGTCAGCACCAGCCA-1-1	27427	4676	TotalSeq-B0253	1	4702	human	intestine	TRUE	male	primary	none	4700	27467	6055	22.0446	0	0	0	0	Donor 1	Ile	1	-0.103304	-0.204318	G1	SI_earlyAE	SI_earlyAE	absorptive	SI	CDS014	Donor 1_Ile	0.225437	27427	4676	0.0565881	Ile_SI_earlyAE
TCTCAGCCAGCTCGGT-1-2	16738	3546	TotalSeq-B0253	2	3571	human	intestine	TRUE	male	primary	none	3570	16772	3099	18.4772	0	0	0	0	Donor 3	Ile	2	-0.105387	-0.116246	G1	SI_secretory	SI_goblet	goblet	SI	CDS015	Donor 3_Ile	0.332373	16738	3546	-0.256002	Ile_SI_goblet
CATGCGGAGCGCACAA-1-2	29063	4553	TotalSeq-B0251	6	4585	human	intestine	TRUE	male	primary	none	4583	29113	2515	8.63875	0	0	0	0	Donor 3	Duo	2	-0.0535104	-0.135967	G1	SI_ISC	SI_ISC	ISC	SI	CDS015	Donor 3_Duo	0.201803	29063	4553	-0.0201001	Duo_SI_ISC
GTGGCGTCAAAGACTA-1-2	15044	3193	TotalSeq-B0252	4	3206	human	intestine	TRUE	male	primary	none	3206	15065	4146	27.5207	0	0	0	0	Donor 3	Jej	2	0.0136827	-0.0803601	S	SI_ISC	SI_ISC	ISC	SI	CDS015	Donor 3_Jej	0.173202	15044	3193	-0.277372	Jej_SI_ISC
GCGTTTCTCCGCACTT-1-1	12201	2030	TotalSeq-B0251	2	2047	human	intestine	TRUE	male	primary	none	2047	12222	8229	67.3294	0	0	0	0	Donor 1	Duo	1	-0.040069	-0.142883	G1	SI_earlyAE	SI_earlyAE	absorptive	SI	CDS014	Donor 1_Duo	0.174566	12201	2030	0.149036	Duo_SI_earlyAE
TTTAGTCCAAAGGAGA-1-0	8965	2563	TotalSeq-B0253	1	2575	human	intestine	TRUE	male	primary	none	2575	8986	945	10.5164	0	0	0	0	Donor 2	Ile	0	-0.113443	-0.172156	G1	SI_earlyAE	SI_earlyAE	absorptive	SI	CDS010	Donor 2_Ile	0.199363	8965	2563	0.186218	Ile_SI_earlyAE
TTCCGTGCAATCTAGC-1-0	10767	3160	TotalSeq-B0253	1	3170	human	intestine	TRUE	male	primary	none	3170	10785	1376	12.7585	0	0	0	0	Donor 2	Ile	0	-0.0972601	-0.166104	G1	SI_intermAE	SI_intermAE	absorptive	SI	CDS010	Donor 2_Ile	0.213036	10767	3160	-0.102024	Ile_SI_intermAE
TTCCTTCAGCCATATC-1-1	21925	4023	TotalSeq-B0253	1	4040	human	intestine	TRUE	male	primary	none	4040	21953	8830	40.2223	0	0	0	0	Donor 1	Ile	1	-0.0722868	-0.159025	G1	SI_matureAE	SI_matureAE	absorptive	SI	CDS014	Donor 1_Ile	0.313455	21925	4023	-0.0967872	Ile_SI_matureAE
GTATTTCGTCTGATCA-1-0	13574	2943	TotalSeq-B0253	1	2954	human	intestine	TRUE	male	primary	none	2952	13599	784	5.76513	0	0	0	0	Donor 2	Ile	0	0.0113475	-0.0618095	S	SI_TA2	SI_TA2	TA	SI	CDS010	Donor 2_Ile	0.195948	13574	2943	-0.107087	Ile_SI_TA2
ATGATCGCAGCTCGGT-1-1	22423	3709	TotalSeq-B0252	5	3734	human	intestine	TRUE	male	primary	none	3733	22471	3558	15.8337	0	0	0	0	Donor 1	Jej	1	-0.0594373	-0.197477	G1	SI_intermAE	SI_intermAE	absorptive	SI	CDS014	Donor 1_Jej	0.242564	22423	3709	0.256895	Jej_SI_intermAE
CATAGACCACCACATA-1-2	13387	2961	TotalSeq-B0251	6	2983	human	intestine	TRUE	male	primary	none	2979	13414	4074	30.3713	0	0	0	0	Donor 3	Duo	2	-0.0640412	-0.17609	G1	SI_matureAE	SI_matureAE	absorptive	SI	CDS015	Donor 3_Duo	0.293765	13387	2961	-0.218792	Duo_SI_matureAE
TTCCTCTAGAAGAGCA-1-1	11440	2622	TotalSeq-B0253	1	2636	human	intestine	TRUE	male	primary	none	2635	11457	4927	43.0043	0	0	0	0	Donor 1	Ile	1	-0.0632162	-0.189281	G1	SI_matureAE	SI_matureAE	absorptive	SI	CDS014	Donor 1_Ile	0.30323	11440	2622	-0.243858	Ile_SI_matureAE
GATGGAGAGGGTTAGC-1-2	28478	4642	TotalSeq-B0253	2	4675	human	intestine	TRUE	male	primary	none	4672	28531	3374	11.8257	0	0	0	0	Donor 3	Ile	2	-0.0212492	-0.120819	G1	SI_ISC	SI_ISC	ISC	SI	CDS015	Donor 3_Ile	0.208567	28478	4642	-0.192965	Ile_SI_ISC
CATTCCGGTTCCAAAC-1-2	8927	1586	TotalSeq-B0253	2	1594	human	intestine	TRUE	male	primary	none	1593	8935	5761	64.4768	0	0	0	0	Donor 3	Ile	2	-0.0192289	-0.12421	G1	SI_earlyAE	SI_earlyAE	absorptive	SI	CDS015	Donor 3_Ile	0.214793	8927	1586	-0.135268	Ile_SI_earlyAE
CTGCTCACAGGCATGA-1-1	32448	4890	TotalSeq-B0251	2	4921	human	intestine	TRUE	male	primary	none	4921	32499	4313	13.2712	0	0	0	0	Donor 1	Duo	1	-0.0415063	-0.166187	G1	SI_earlyAE	SI_earlyAE	absorptive	SI	CDS014	Donor 1_Duo	0.198517	32448	4890	0.105557	Duo_SI_earlyAE
GGAGGATGTTGTACGT-1-2	19210	3809	TotalSeq-B0251	6	3838	human	intestine	TRUE	male	primary	none	3837	19253	5469	28.406	0	0	0	0	Donor 3	Duo	2	-0.078446	-0.169721	G1	SI_intermAE	SI_intermAE	absorptive	SI	CDS015	Donor 3_Duo	0.271366	19210	3809	-0.0292613	Duo_SI_intermAE
TTGGTTTGTGTGCCTG-1-1	12579	2549	TotalSeq-B0252	5	2564	human	intestine	TRUE	male	primary	none	2564	12595	6712	53.291	0	0	0	0	Donor 1	Jej	1	-0.0410142	-0.138421	G1	SI_matureAE	SI_matureAE	absorptive	SI	CDS014	Donor 1_Jej	0.288242	12579	2549	-0.147726	Jej_SI_matureAE
AACCACATCGACCAAT-1-2	9274	2344	TotalSeq-B0252	4	2356	human	intestine	TRUE	male	primary	none	2356	9291	4375	47.0886	0	0	0	0	Donor 3	Jej	2	-0.0952502	-0.119595	G1	SI_intermAE	SI_intermAE	absorptive	SI	CDS015	Donor 3_Jej	0.237477	9274	2344	-0.314488	Jej_SI_intermAE
GAGGGTAAGTAGGATT-1-1	8557	2064	TotalSeq-B0251	2	2070	human	intestine	TRUE	male	primary	none	2070	8563	4625	54.0114	0	0	0	0	Donor 1	Duo	1	-0.0251927	-0.151593	G1	SI_intermAE	SI_intermAE	absorptive	SI	CDS014	Donor 1_Duo	0.198467	8557	2064	-0.277045	Duo_SI_intermAE
AGGATCTCATTCGGGC-1-0	6893	2403	TotalSeq-B0251	5	2415	human	intestine	TRUE	male	primary	none	2415	6910	794	11.4906	0	0	0	0	Donor 2	Duo	0	-0.0805124	-0.175419	G1	SI_earlyAE	SI_earlyAE	absorptive	SI	CDS010	Donor 2_Duo	0.191568	6893	2403	0.0933613	Duo_SI_earlyAE
CAACCAATCCTGGCTT-1-1	11063	2749	TotalSeq-B0251	2	2764	human	intestine	TRUE	male	primary	none	2764	11084	1965	17.7283	0	0	0	0	Donor 1	Duo	1	-0.0931952	-0.198163	G1	SI_intermAE	SI_intermAE	absorptive	SI	CDS014	Donor 1_Duo	0.326805	11063	2749	-0.0831158	Duo_SI_intermAE
CTACAGATCAGAACCT-1-1	18204	3629	TotalSeq-B0251	2	3650	human	intestine	TRUE	male	primary	none	3650	18232	6581	36.0959	0	0	0	0	Donor 1	Duo	1	-0.0118577	-0.121421	G1	SI_intermAE	SI_intermAE	absorptive	SI	CDS014	Donor 1_Duo	0.267456	18204	3629	-0.0676993	Duo_SI_intermAE
ATGGGAGAGCACTCAT-1-2	27961	3953	TotalSeq-B0251	6	3986	human	intestine	TRUE	male	primary	none	3985	28017	10491	37.4451	0	0	0	0	Donor 3	Duo	2	-0.0630091	-0.142353	G1	SI_intermAE	SI_intermAE	absorptive	SI	CDS015	Donor 3_Duo	0.241278	27961	3953	-0.199526	Duo_SI_intermAE
AAGATAGCAAAGTATG-1-0	4518	1915	TotalSeq-B0251	5	1923	human	intestine	TRUE	male	primary	none	1923	4531	523	11.5427	0	0	0	0	Donor 2	Duo	0	0.0683214	-0.037294	S	SI_TA2	SI_TA2	TA	SI	CDS010	Donor 2_Duo	0.193369	4518	1915	0.00626765	Duo_SI_TA2
ATTCCTATCGTTCCTG-1-2	12654	3010	TotalSeq-B0253	2	3030	human	intestine	TRUE	male	primary	none	3029	12687	5013	39.5129	0	0	0	0	Donor 3	Ile	2	-0.108872	-0.19619	G1	SI_6-?	SI_AE2	absorptive	SI	CDS015	Donor 3_Ile	0.304789	12654	3010	-0.206235	Ile_SI_AE2
ATCCTATTCCAGCAAT-1-0	4184	1403	TotalSeq-B0252	4	1409	human	intestine	TRUE	male	primary	none	1409	4193	301	7.17863	0	0	0	0	Donor 2	Jej	0	-0.025695	-0.145523	G1	SI_ISC	SI_ISC	ISC	SI	CDS010	Donor 2_Jej	0.168746	4184	1403	-0.0484881	Jej_SI_ISC
TGTTTGTGTGCCAAGA-1-1	31227	4574	TotalSeq-B0251	2	4603	human	intestine	TRUE	male	primary	none	4601	31285	10221	32.6706	0	0	0	0	Donor 1	Duo	1	-0.0276322	-0.161466	G1	SI_intermAE	SI_intermAE	absorptive	SI	CDS014	Donor 1_Duo	0.249866	31227	4574	-0.107156	Duo_SI_intermAE
ACTGATGGTGTACGCC-1-0	10080	3133	TotalSeq-B0252	4	3147	human	intestine	TRUE	male	primary	none	3146	10104	838	8.29375	0	0	0	0	Donor 2	Jej	0	-0.118079	-0.221035	G1	SI_6-?	SI_AE2	absorptive	SI	CDS010	Donor 2_Jej	0.268838	10080	3133	0.288203	Jej_SI_AE2
TCACACCTCTAGTCAG-1-0	14377	3604	TotalSeq-B0253	1	3623	human	intestine	TRUE	male	primary	none	3621	14410	1004	6.96738	0	0	0	0	Donor 2	Ile	0	-0.0886871	-0.17753	G1	SI_intermAE	SI_intermAE	absorptive	SI	CDS010	Donor 2_Ile	0.190796	14377	3604	-0.0148211	Ile_SI_intermAE
TCCACGTGTAGCACGA-1-2	3720	1299	TotalSeq-B0252	4	1304	human	intestine	TRUE	male	primary	none	1304	3726	478	12.8288	0	0	0	0	Donor 3	Jej	2	-0.0388924	-0.171295	G1	SI_earlyAE	SI_earlyAE	absorptive	SI	CDS015	Donor 3_Jej	0.17824	3720	1299	-0.284669	Jej_SI_earlyAE
TCCGAAATCCGCCTAT-1-1	12681	2956	TotalSeq-B0253	1	2970	human	intestine	TRUE	male	primary	none	2970	12696	5726	45.1008	0	0	0	0	Donor 1	Ile	1	-0.0708736	-0.173833	G1	SI_intermAE	SI_intermAE	absorptive	SI	CDS014	Donor 1_Ile	0.242003	12681	2956	-0.0948088	Ile_SI_intermAE
ATCGTGATCAAAGGAT-1-0	10923	2567	TotalSeq-B0252	4	2583	human	intestine	TRUE	male	primary	none	2583	10946	810	7.39996	0	0	0	0	Donor 2	Jej	0	-0.0671363	-0.144026	G1	SI_earlyAE	SI_earlyAE	absorptive	SI	CDS010	Donor 2_Jej	0.158337	10923	2567	-0.0201687	Jej_SI_earlyAE
AACCCAACAAAGCGTG-1-2	12102	2449	TotalSeq-B0253	2	2460	human	intestine	TRUE	male	primary	none	2460	12117	5405	44.6068	0	0	0	0	Donor 3	Ile	2	-0.0238061	-0.133222	G1	SI_6-?	SI_AE2	absorptive	SI	CDS015	Donor 3_Ile	0.370847	12102	2449	-0.202331	Ile_SI_AE2
GAGTCTAAGATGGTCG-1-0	17230	2888	TotalSeq-B0252	4	2901	human	intestine	TRUE	male	primary	none	2901	17256	1396	8.08994	0	0	0	0	Donor 2	Jej	0	-0.0343972	-0.124946	G1	SI_earlyAE	SI_earlyAE	absorptive	SI	CDS010	Donor 2_Jej	0.175068	17230	2888	0.172933	Jej_SI_earlyAE
CATTGCCAGGCTTTCA-1-1	21894	4147	TotalSeq-B0252	5	4169	human	intestine	TRUE	male	primary	none	4169	21944	7029	32.0315	0	0	0	0	Donor 1	Jej	1	-0.0407923	-0.182395	G1	SI_matureAE	SI_matureAE	absorptive	SI	CDS014	Donor 1_Jej	0.382699	21894	4147	-0.227635	Jej_SI_matureAE
GTAACCACAAGCACCC-1-1	3600	1025	TotalSeq-B0253	1	1028	human	intestine	TRUE	male	primary	none	1028	3603	1831	50.8188	0	0	0	0	Donor 1	Ile	1	-0.08935	-0.136796	G1	SI_matureAE	SI_matureAE	absorptive	SI	CDS014	Donor 1_Ile	0.295881	3600	1025	-0.0232232	Ile_SI_matureAE
CAGATCACAGTTCCAA-1-2	13786	3031	TotalSeq-B0253	2	3044	human	intestine	TRUE	male	primary	none	3044	13805	5912	42.8251	0	0	0	0	Donor 3	Ile	2	-0.0981498	-0.169557	G1	SI_6-?	SI_AE2	absorptive	SI	CDS015	Donor 3_Ile	0.276414	13786	3031	0.0852728	Ile_SI_AE2
ACGATGTCAAGAATAC-1-0	4548	1568	TotalSeq-B0253	0	1578	human	intestine	TRUE	male	primary	none	1578	4563	430	9.42362	0	0	0	0	Donor 2	Ile	0	0.0535904	-0.146264	S	SI_earlyAE	SI_earlyAE	absorptive	SI	CDS010	Donor 2_Ile	0.187742	4548	1568	-0.221682	Ile_SI_earlyAE
AATTTCCAGACCGTTT-1-2	30848	5047	TotalSeq-B0251	6	5081	human	intestine	TRUE	male	primary	none	5080	30913	7293	23.592	0	0	0	0	Donor 3	Duo	2	-0.0282894	-0.151474	G1	SI_earlyAE	SI_earlyAE	absorptive	SI	CDS015	Donor 3_Duo	0.212832	30848	5047	-0.160132	Duo_SI_earlyAE
GAGTCTACATTGACTG-1-2	7239	2719	TotalSeq-B0252	4	2732	human	intestine	TRUE	male	primary	none	2732	7257	799	11.0101	0	0	0	0	Donor 3	Jej	2	-0.0735024	-0.212902	G1	SI_secretory	SI_goblet	goblet	SI	CDS015	Donor 3_Jej	0.386389	7239	2719	-0.510026	Jej_SI_goblet
TAGAGTCTCCCGAGGT-1-0	10218	2681	TotalSeq-B0253	1	2690	human	intestine	TRUE	male	primary	none	2690	10233	1184	11.5704	0	0	0	0	Donor 2	Ile	0	-0.092695	-0.174775	G1	SI_intermAE	SI_intermAE	absorptive	SI	CDS010	Donor 2_Ile	0.230243	10218	2681	-0.126952	Ile_SI_intermAE
TCAGTGAAGGCTGAAC-1-2	15079	3511	TotalSeq-B0253	2	3534	human	intestine	TRUE	male	primary	none	3534	15115	4157	27.5025	0	0	0	0	Donor 3	Ile	2	-0.104878	-0.172845	G1	SI_6-?	SI_AE2	absorptive	SI	CDS015	Donor 3_Ile	0.230014	15079	3511	-0.0336134	Ile_SI_AE2
TACGTCCAGTTGGACG-1-1	13699	2540	TotalSeq-B0251	2	2550	human	intestine	TRUE	male	primary	none	2550	13711	8365	61.0094	0	0	0	0	Donor 1	Duo	1	-0.0463106	-0.0990745	G1	SI_intermAE	SI_intermAE	absorptive	SI	CDS014	Donor 1_Duo	0.282483	13699	2540	0.0546188	Duo_SI_intermAE
TTTAGTCTCCTGGTCT-1-1	21285	4210	TotalSeq-B0252	5	4237	human	intestine	TRUE	male	primary	none	4236	21322	7683	36.0332	0	0	0	0	Donor 1	Jej	1	-0.0937199	-0.204929	G1	SI_intermAE	SI_intermAE	absorptive	SI	CDS014	Donor 1_Jej	0.243223	21285	4210	0.127435	Jej_SI_intermAE
TACTTACCAAATCCCA-1-1	8270	1302	TotalSeq-B0253	1	1308	human	intestine	TRUE	male	primary	none	1306	8274	5782	69.8816	0	0	0	0	Donor 1	Ile	1	-0.0496953	-0.109706	G1	SI_matureAE	SI_matureAE	absorptive	SI	CDS014	Donor 1_Ile	0.318729	8270	1302	-0.199005	Ile_SI_matureAE
AACCATGGTGCCTACG-1-0	10537	2431	TotalSeq-B0252	4	2443	human	intestine	TRUE	male	primary	none	2443	10554	831	7.87379	0	0	0	0	Donor 2	Jej	0	-0.0108332	-0.102646	G1	SI_ISC	SI_ISC	ISC	SI	CDS010	Donor 2_Jej	0.160112	10537	2431	-0.240683	Jej_SI_ISC
TACGCTCGTCACTCGG-1-0	11686	2937	TotalSeq-B0253	1	2950	human	intestine	TRUE	male	primary	none	2950	11713	1749	14.9321	0	0	0	0	Donor 2	Ile	0	-0.0812884	-0.167404	G1	SI_intermAE	SI_intermAE	absorptive	SI	CDS010	Donor 2_Ile	0.209373	11686	2937	0.160156	Ile_SI_intermAE
ACCCAAACACAGGATG-1-0	23154	4647	TotalSeq-B0253	1	4669	human	intestine	TRUE	male	primary	none	4666	23221	1755	7.55781	0	0	0	0	Donor 2	Ile	0	0.294157	0.390957	G2M	SI_TA	SI_TA	TA	SI	CDS010	Donor 2_Ile	0.178783	23154	4647	-0.109753	Ile_SI_TA
ACTTAGGGTTTCACTT-1-0	15921	4180	TotalSeq-B0252	4	4195	human	intestine	TRUE	male	primary	none	4195	15958	1230	7.70773	0	0	0	0	Donor 2	Jej	0	-0.00553541	0.0198544	G2M	SI_TA2	SI_TA2	TA	SI	CDS010	Donor 2_Jej	0.181721	15921	4180	-0.070126	Jej_SI_TA2
TCACATTCAATCACGT-1-0	11504	2807	TotalSeq-B0252	4	2824	human	intestine	TRUE	male	primary	none	2822	11533	688	5.96549	0	0	0	0	Donor 2	Jej	0	-0.0829277	-0.195132	G1	SI_6-?	SI_AE2	absorptive	SI	CDS010	Donor 2_Jej	0.227549	11504	2807	0.0795705	Jej_SI_AE2
CTCCATGTCGGAATGG-1-2	4154	1529	TotalSeq-B0251	6	1538	human	intestine	TRUE	male	primary	none	1538	4164	914	21.95	0	0	0	0	Donor 3	Duo	2	-0.0722579	-0.0831502	G1	SI_intermAE	SI_intermAE	absorptive	SI	CDS015	Donor 3_Duo	0.243428	4154	1529	-0.27706	Duo_SI_intermAE
CTTCGGTAGTTCCGTA-1-2	17743	3555	TotalSeq-B0251	6	3573	human	intestine	TRUE	male	primary	none	3573	17771	4891	27.5224	0	0	0	0	Donor 3	Duo	2	-0.0259613	-0.172486	G1	SI_intermAE	SI_intermAE	absorptive	SI	CDS015	Donor 3_Duo	0.265231	17743	3555	-0.302006	Duo_SI_intermAE
CGTTAGACATTCATCT-1-2	8513	2190	TotalSeq-B0253	2	2204	human	intestine	TRUE	male	primary	none	2203	8528	3995	46.8457	0	0	0	0	Donor 3	Ile	2	-0.0772838	-0.131555	G1	SI_earlyAE	SI_earlyAE	absorptive	SI	CDS015	Donor 3_Ile	0.203462	8513	2190	-0.166471	Ile_SI_earlyAE
GAAACCTTCTATGTGG-1-2	11293	2632	TotalSeq-B0252	4	2649	human	intestine	TRUE	male	primary	none	2649	11319	4512	39.8622	0	0	0	0	Donor 3	Jej	2	-0.0742657	-0.167951	G1	SI_matureAE	SI_matureAE	absorptive	SI	CDS015	Donor 3_Jej	0.254277	11293	2632	-0.207651	Jej_SI_matureAE
TACCTGCGTACGTTCA-1-1	13955	2166	TotalSeq-B0253	1	2181	human	intestine	TRUE	male	primary	none	2179	13970	9748	69.7781	0	0	0	0	Donor 1	Ile	1	-0.046113	-0.112345	G1	SI_intermAE	SI_intermAE	absorptive	SI	CDS014	Donor 1_Ile	0.215776	13955	2166	-0.123796	Ile_SI_intermAE
AAATGGATCTCATAGG-1-0	6257	2390	TotalSeq-B0253	1	2400	human	intestine	TRUE	male	primary	none	2399	6268	308	4.91385	0	0	0	0	Donor 2	Ile	0	-0.0736957	-0.173017	G1	SI_tuft	SI_tuft	tuft	SI	CDS010	Donor 2_Ile	0.437873	6257	2390	-0.240016	Ile_SI_tuft
TCGCACTTCCTGATAG-1-2	11735	3119	TotalSeq-B0253	2	3142	human	intestine	TRUE	male	primary	none	3139	11765	3000	25.4994	0	0	0	0	Donor 3	Ile	2	0.0261059	-0.192132	S	SI_BEST4	SI_BEST4	BEST4+	SI	CDS015	Donor 3_Ile	0.745079	11735	3119	-0.46883	Ile_SI_BEST4
CTAACCCAGGCTAACG-1-2	45932	5931	TotalSeq-B0253	2	5963	human	intestine	TRUE	male	primary	none	5963	46014	11187	24.3122	0	0	0	0	Donor 3	Ile	2	-0.0692683	-0.184963	G1	SI_6-?	SI_AE2	absorptive	SI	CDS015	Donor 3_Ile	0.36302	45932	5931	-0.189748	Ile_SI_AE2
AGACTCAAGTGGATAT-1-1	29648	4805	TotalSeq-B0251	2	4839	human	intestine	TRUE	male	primary	none	4836	29692	8891	29.9441	0	0	0	0	Donor 1	Duo	1	0.0977457	-0.153476	S	SI_TA	SI_TA	TA	SI	CDS014	Donor 1_Duo	0.170907	29648	4805	-0.057759	Duo_SI_TA
ACCAACAGTAATCAAG-1-2	12657	2782	TotalSeq-B0252	4	2794	human	intestine	TRUE	male	primary	none	2794	12673	5547	43.7702	0	0	0	0	Donor 3	Jej	2	-0.0710865	-0.172365	G1	SI_earlyAE	SI_earlyAE	absorptive	SI	CDS015	Donor 3_Jej	0.19505	12657	2782	0.053976	Jej_SI_earlyAE
ATGCGATAGTGGTCAG-1-0	17872	3600	TotalSeq-B0253	1	3611	human	intestine	TRUE	male	primary	none	3611	17903	878	4.90421	0	0	0	0	Donor 2	Ile	0	0.119404	-0.190538	S	SI_earlyAE	SI_earlyAE	absorptive	SI	CDS010	Donor 2_Ile	0.169706	17872	3600	0.0364137	Ile_SI_earlyAE
TTAGGGTGTCTACTGA-1-1	17210	3385	TotalSeq-B0252	5	3401	human	intestine	TRUE	male	primary	none	3401	17237	5492	31.8617	0	0	0	0	Donor 1	Jej	1	-0.0878059	-0.198085	G1	SI_intermAE	SI_intermAE	absorptive	SI	CDS014	Donor 1_Jej	0.327673	17210	3385	0.0613457	Jej_SI_intermAE
TCAATTCCACGAAGAC-1-2	21668	3818	TotalSeq-B0252	4	3839	human	intestine	TRUE	male	primary	none	3839	21706	5947	27.398	0	0	0	0	Donor 3	Jej	2	-0.0563175	-0.143247	G1	SI_matureAE	SI_matureAE	absorptive	SI	CDS015	Donor 3_Jej	0.371089	21668	3818	-0.162424	Jej_SI_matureAE
TTCCAATCAAGTTTGC-1-2	24484	4277	TotalSeq-B0251	6	4312	human	intestine	TRUE	male	primary	none	4311	24542	7442	30.3235	0	0	0	0	Donor 3	Duo	2	-0.0697968	-0.181087	G1	SI_intermAE	SI_intermAE	absorptive	SI	CDS015	Donor 3_Duo	0.276468	24484	4277	-0.0973512	Duo_SI_intermAE
TTACCGCTCATGCCAA-1-0	11425	3172	TotalSeq-B0253	0	3186	human	intestine	TRUE	male	primary	none	3184	11440	1076	9.40559	0	0	0	0	Donor 2	Ile	0	-0.0646068	-0.164028	G1	SI_intermAE	SI_intermAE	absorptive	SI	CDS010	Donor 2_Ile	0.200216	11425	3172	0.0516512	Ile_SI_intermAE
CGTCCATGTACTCCCT-1-2	17327	3503	TotalSeq-B0252	4	3526	human	intestine	TRUE	male	primary	none	3526	17362	4733	27.2607	0	0	0	0	Donor 3	Jej	2	-0.0253428	-0.105369	G1	SI_ISC	SI_ISC	ISC	SI	CDS015	Donor 3_Jej	0.203804	17327	3503	-0.128659	Jej_SI_ISC
TCCATGCTCTAGAACC-1-2	20896	4136	TotalSeq-B0251	6	4165	human	intestine	TRUE	male	primary	none	4164	20939	4097	19.5664	0	0	0	0	Donor 3	Duo	2	-0.0623747	-0.20322	G1	SI_earlyAE	SI_earlyAE	absorptive	SI	CDS015	Donor 3_Duo	0.210986	20896	4136	-0.0191498	Duo_SI_earlyAE
TGTGGCGTCCGAGTGC-1-1	11308	2123	TotalSeq-B0253	1	2135	human	intestine	TRUE	male	primary	none	2135	11321	6328	55.8961	0	0	0	0	Donor 1	Ile	1	-0.0599055	-0.100426	G1	SI_matureAE	SI_matureAE	absorptive	SI	CDS014	Donor 1_Ile	0.24099	11308	2123	-0.0527983	Ile_SI_matureAE
CATGAGTTCCCGTTGT-1-1	3284	1311	TotalSeq-B0253	1	1323	human	intestine	TRUE	male	primary	none	1318	3293	1064	32.311	0	0	0	0	Donor 1	Ile	1	-0.0790085	-0.0616308	G1	EEC	SI_EEC	EEC	SI	CDS014	Donor 1_Ile	0.377365	3284	1311	-0.236946	Ile_SI_EEC
AGCCAATGTCTGTAGT-1-1	14820	3041	TotalSeq-B0252	5	3064	human	intestine	TRUE	male	primary	none	3063	14852	5900	39.7253	0	0	0	0	Donor 1	Jej	1	-0.0603583	-0.147846	G1	SI_intermAE	SI_intermAE	absorptive	SI	CDS014	Donor 1_Jej	0.249281	14820	3041	-0.125931	Jej_SI_intermAE
AGAAGTAGTAATGTGA-1-0	2727	1218	TotalSeq-B0252	4	1223	human	intestine	TRUE	male	primary	none	1223	2732	599	21.9253	0	0	0	0	Donor 2	Jej	0	-0.0492147	-0.0876289	G1	SI_ISC	SI_ISC	ISC	SI	CDS010	Donor 2_Jej	0.174539	2727	1218	-0.312361	Jej_SI_ISC
CCGATCTGTTGCTTGA-1-1	7414	1271	TotalSeq-B0252	5	1278	human	intestine	TRUE	male	primary	none	1278	7422	5468	73.6729	0	0	0	0	Donor 1	Jej	1	0.00472692	-0.119355	S	SI_earlyAE	SI_earlyAE	absorptive	SI	CDS014	Donor 1_Jej	0.172992	7414	1271	-0.0590666	Jej_SI_earlyAE
AGTCTCCGTGCAATGG-1-2	12595	2905	TotalSeq-B0253	2	2917	human	intestine	TRUE	male	primary	none	2916	12614	4435	35.1593	0	0	0	0	Donor 3	Ile	2	-0.0632085	-0.169933	G1	SI_6-?	SI_AE2	absorptive	SI	CDS015	Donor 3_Ile	0.318381	12595	2905	-0.295603	Ile_SI_AE2
TTCATGTTCTCAGGCG-1-0	10155	2778	TotalSeq-B0253	1	2790	human	intestine	TRUE	male	primary	none	2790	10180	1444	14.1847	0	0	0	0	Donor 2	Ile	0	-0.027661	-0.174961	G1	SI_intermAE	SI_intermAE	absorptive	SI	CDS010	Donor 2_Ile	0.302194	10155	2778	-0.114947	Ile_SI_intermAE
CAGCAATTCACCTACC-1-0	22599	4052	TotalSeq-B0253	1	4067	human	intestine	TRUE	male	primary	none	4065	22652	1096	4.83842	0	0	0	0	Donor 2	Ile	0	0.446746	0.185323	S	SI_TA	SI_TA	TA	SI	CDS010	Donor 2_Ile	0.20238	22599	4052	0.118828	Ile_SI_TA
GAGTTACAGGCCTTCG-1-1	26703	4044	TotalSeq-B0252	5	4071	human	intestine	TRUE	male	primary	none	4069	26744	8261	30.8892	0	0	0	0	Donor 1	Jej	1	-0.0228944	-0.178909	G1	SI_intermAE	SI_intermAE	absorptive	SI	CDS014	Donor 1_Jej	0.249923	26703	4044	-0.0166081	Jej_SI_intermAE
CGCATGGAGACGACGT-1-0	7001	2398	TotalSeq-B0252	4	2410	human	intestine	TRUE	male	primary	none	2410	7014	832	11.862	0	0	0	0	Donor 2	Jej	0	-0.0527167	-0.132518	G1	SI_tuft	SI_tuft	tuft	SI	CDS010	Donor 2_Jej	0.616859	7001	2398	-0.206432	Jej_SI_tuft
TTTGGTTTCTAACACG-1-0	8150	2772	TotalSeq-B0252	4	2782	human	intestine	TRUE	male	primary	none	2781	8162	1079	13.2198	0	0	0	0	Donor 2	Jej	0	0.00229152	0.216675	G2M	EEC	SI_EEC	EEC	SI	CDS010	Donor 2_Jej	0.572638	8150	2772	-0.210087	Jej_SI_EEC
CCTACGTTCCGGTAGC-1-1	23401	4074	TotalSeq-B0253	1	4102	human	intestine	TRUE	male	primary	none	4102	23437	8752	37.3427	0	0	0	0	Donor 1	Ile	1	-0.0494093	-0.161464	G1	SI_matureAE	SI_matureAE	absorptive	SI	CDS014	Donor 1_Ile	0.349142	23401	4074	-0.0542029	Ile_SI_matureAE
GCAGTTAGTCTGTAAC-1-2	13772	3038	TotalSeq-B0251	6	3064	human	intestine	TRUE	male	primary	none	3063	13800	3960	28.6957	0	0	0	0	Donor 3	Duo	2	-0.0609707	-0.158429	G1	SI_intermAE	SI_intermAE	absorptive	SI	CDS015	Donor 3_Duo	0.200479	13772	3038	-0.130965	Duo_SI_intermAE
GACTTCCTCGTGTGGC-1-1	7559	1240	TotalSeq-B0252	5	1244	human	intestine	TRUE	male	primary	none	1244	7564	5245	69.3416	0	0	0	0	Donor 1	Jej	1	-0.0467315	-0.0691365	G1	SI_matureAE	SI_matureAE	absorptive	SI	CDS014	Donor 1_Jej	0.264018	7559	1240	-0.189431	Jej_SI_matureAE
AGGTTGTGTCTAATCG-1-2	12961	2844	TotalSeq-B0253	2	2860	human	intestine	TRUE	male	primary	none	2860	12979	5451	41.9986	0	0	0	0	Donor 3	Ile	2	-0.063734	-0.140259	G1	SI_6-?	SI_AE2	absorptive	SI	CDS015	Donor 3_Ile	0.355178	12961	2844	-0.135018	Ile_SI_AE2
AGTGACTAGCGAGTAC-1-1	10267	1886	TotalSeq-B0252	5	1894	human	intestine	TRUE	male	primary	none	1894	10278	6525	63.4851	0	0	0	0	Donor 1	Jej	1	-0.0425799	-0.120726	G1	SI_matureAE	SI_matureAE	absorptive	SI	CDS014	Donor 1_Jej	0.262742	10267	1886	-0.185237	Jej_SI_matureAE
CAGATTGTCACCTACC-1-0	7242	2439	TotalSeq-B0252	4	2444	human	intestine	TRUE	male	primary	none	2444	7249	1071	14.7745	0	0	0	0	Donor 2	Jej	0	-0.0803316	-0.212192	G1	SI_earlyAE	SI_earlyAE	absorptive	SI	CDS010	Donor 2_Jej	0.185402	7242	2439	0.0551359	Jej_SI_earlyAE
GTCGTAAGTACTAACC-1-2	6260	1791	TotalSeq-B0253	2	1801	human	intestine	TRUE	male	primary	none	1800	6271	1770	28.2252	0	0	0	0	Donor 3	Ile	2	-0.00128151	-0.102677	G1	SI_ISC	SI_ISC	ISC	SI	CDS015	Donor 3_Ile	0.189418	6260	1791	-0.103623	Ile_SI_ISC
CTACGGGGTTGTCAGT-1-2	15543	3159	TotalSeq-B0253	2	3182	human	intestine	TRUE	male	primary	none	3181	15579	5569	35.7468	0	0	0	0	Donor 3	Ile	2	-0.0783909	-0.136736	G1	SI_6-?	SI_AE2	absorptive	SI	CDS015	Donor 3_Ile	0.445337	15543	3159	-0.275242	Ile_SI_AE2
AGGGCCTTCACACGAT-1-0	8697	2734	TotalSeq-B0253	1	2743	human	intestine	TRUE	male	primary	none	2743	8713	1121	12.8658	0	0	0	0	Donor 2	Ile	0	-0.0847875	-0.159066	G1	SI_matureAE	SI_matureAE	absorptive	SI	CDS010	Donor 2_Ile	0.293914	8697	2734	-0.1057	Ile_SI_matureAE
CTCCGATTCCAGTGTA-1-0	6071	2421	TotalSeq-B0253	1	2430	human	intestine	TRUE	male	primary	none	2429	6082	706	11.608	0	0	0	0	Donor 2	Ile	0	-0.116625	-0.243205	G1	SI_matureAE	SI_matureAE	absorptive	SI	CDS010	Donor 2_Ile	0.325971	6071	2421	-0.052702	Ile_SI_matureAE
TAGTGCACATTGCTTT-1-2	11062	2211	TotalSeq-B0251	6	2222	human	intestine	TRUE	male	primary	none	2222	11079	5657	51.0606	0	0	0	0	Donor 3	Duo	2	-0.0688173	-0.0995406	G1	SI_matureAE	SI_matureAE	absorptive	SI	CDS015	Donor 3_Duo	0.333149	11062	2211	-0.104999	Duo_SI_matureAE
AGAAATGTCATTCTTG-1-1	24951	4663	TotalSeq-B0253	1	4693	human	intestine	TRUE	male	primary	none	4692	24994	3390	13.5633	0	0	0	0	Donor 1	Ile	1	-0.0782516	-0.200475	G1	SI_intermAE	SI_intermAE	absorptive	SI	CDS014	Donor 1_Ile	0.242816	24951	4663	0.0163178	Ile_SI_intermAE
AGGGCCTCATACAGCT-1-0	9889	2481	TotalSeq-B0252	4	2486	human	intestine	TRUE	male	primary	none	2486	9896	759	7.66977	0	0	0	0	Donor 2	Jej	0	-0.0923809	-0.158696	G1	SI_secretory	SI_goblet	goblet	SI	CDS010	Donor 2_Jej	0.401344	9889	2481	-0.27485	Jej_SI_goblet
TCATGTTCAGAATTCC-1-2	11193	2737	TotalSeq-B0252	4	2754	human	intestine	TRUE	male	primary	none	2754	11224	792	7.05631	0	0	0	0	Donor 3	Jej	2	-0.0178602	-0.121985	G1	SI_secretory	SI_goblet	goblet	SI	CDS015	Donor 3_Jej	0.427731	11193	2737	-0.143536	Jej_SI_goblet
GTCTTTACAGGCTTGC-1-1	13481	2814	TotalSeq-B0251	2	2826	human	intestine	TRUE	male	primary	none	2825	13495	6895	51.093	0	0	0	0	Donor 1	Duo	1	-0.101427	-0.196301	G1	SI_intermAE	SI_intermAE	absorptive	SI	CDS014	Donor 1_Duo	0.236701	13481	2814	0.024897	Duo_SI_intermAE
ATTCTACTCGTACACA-1-1	10661	2863	TotalSeq-B0253	1	2879	human	intestine	TRUE	male	primary	none	2878	10679	1881	17.614	0	0	0	0	Donor 1	Ile	1	-0.0232703	-0.158477	G1	SI_ISC	SI_ISC	ISC	SI	CDS014	Donor 1_Ile	0.183083	10661	2863	-0.305221	Ile_SI_ISC
ACCAACAAGGCATGCA-1-1	9516	3188	TotalSeq-B0253	1	3211	human	intestine	TRUE	male	primary	none	3209	9551	1723	18.04	0	0	0	0	Donor 1	Ile	1	-0.0728284	-0.196358	G1	SI_tuft	SI_tuft	tuft	SI	CDS014	Donor 1_Ile	0.534223	9516	3188	-0.0643386	Ile_SI_tuft
GTCATGACAAACTCTG-1-2	34277	5214	TotalSeq-B0251	6	5251	human	intestine	TRUE	male	primary	none	5249	34360	4354	12.6717	0	0	0	0	Donor 3	Duo	2	-0.025944	-0.160789	G1	SI_ISC	SI_ISC	ISC	SI	CDS015	Donor 3_Duo	0.19854	34277	5214	-0.173532	Duo_SI_ISC
CCATAAGCACGCGGTT-1-1	7226	1960	TotalSeq-B0251	2	1971	human	intestine	TRUE	male	primary	none	1971	7237	3614	49.9378	0	0	0	0	Donor 1	Duo	1	0.0150256	-0.0906123	S	SI_intermAE	SI_intermAE	absorptive	SI	CDS014	Donor 1_Duo	0.187331	7226	1960	0.0242123	Duo_SI_intermAE
CCTTTGGTCACCGACG-1-1	28373	4794	TotalSeq-B0251	2	4829	human	intestine	TRUE	male	primary	none	4826	28425	4936	17.365	0	0	0	0	Donor 1	Duo	1	0.00889405	-0.124743	S	SI_ISC	SI_ISC	ISC	SI	CDS014	Donor 1_Duo	0.168699	28373	4794	-0.205168	Duo_SI_ISC
TTTCACAAGGCACCAA-1-0	5919	2144	TotalSeq-B0252	4	2158	human	intestine	TRUE	male	primary	none	2158	5937	189	3.18343	0	0	0	0	Donor 2	Jej	0	0.0128782	-0.0852778	S	SI_secretory	SI_goblet	goblet	SI	CDS010	Donor 2_Jej	0.303563	5919	2144	-0.371629	Jej_SI_goblet
CCTACGTGTTAAGAAC-1-1	26451	4469	TotalSeq-B0251	2	4504	human	intestine	TRUE	male	primary	none	4503	26502	5004	18.8816	0	0	0	0	Donor 1	Duo	1	-0.00559987	-0.178803	G1	SI_ISC	SI_ISC	ISC	SI	CDS014	Donor 1_Duo	0.208328	26451	4469	-0.0465431	Duo_SI_ISC
CGTTGGGCATGGGATG-1-2	3544	1307	TotalSeq-B0253	2	1313	human	intestine	TRUE	male	primary	none	1313	3551	669	18.8398	0	0	0	0	Donor 3	Ile	2	-0.126413	-0.117749	G1	SI_secretory	SI_goblet	goblet	SI	CDS015	Donor 3_Ile	0.244515	3544	1307	-0.287651	Ile_SI_goblet
TCACGGGTCACAGTGT-1-2	36829	4993	TotalSeq-B0252	4	5029	human	intestine	TRUE	male	primary	none	5027	36894	10051	27.2429	0	0	0	0	Donor 3	Jej	2	-0.0546653	-0.136015	G1	SI_matureAE	SI_matureAE	absorptive	SI	CDS015	Donor 3_Jej	0.379929	36829	4993	-0.206313	Jej_SI_matureAE
AGGCTGCAGTTCACTG-1-0	15048	3585	TotalSeq-B0253	1	3607	human	intestine	TRUE	male	primary	none	3600	15076	1747	11.588	0	0	0	0	Donor 2	Ile	0	0.0166689	-0.230491	S	SI_FAE	SI_FAE	FAE	SI	CDS010	Donor 2_Ile	0.229666	15048	3585	-0.0219113	Ile_SI_FAE
TACCCACTCCGGCAGT-1-2	20026	4084	TotalSeq-B0253	2	4112	human	intestine	TRUE	male	primary	none	4110	20075	5354	26.67	0	0	0	0	Donor 3	Ile	2	-0.057959	-0.188709	G1	SI_6-?	SI_AE2	absorptive	SI	CDS015	Donor 3_Ile	0.271742	20026	4084	-0.240229	Ile_SI_AE2
AGGTAGGGTGTACGCC-1-0	17665	3935	TotalSeq-B0253	1	3954	human	intestine	TRUE	male	primary	none	3952	17719	2314	13.0594	0	0	0	0	Donor 2	Ile	0	-0.0823005	-0.187814	G1	SI_intermAE	SI_intermAE	absorptive	SI	CDS010	Donor 2_Ile	0.296566	17665	3935	-0.190852	Ile_SI_intermAE
TCTCAGCCATACAGCT-1-0	7882	2524	TotalSeq-B0252	4	2536	human	intestine	TRUE	male	primary	none	2535	7897	1655	20.9573	0	0	0	0	Donor 2	Jej	0	-0.102238	-0.1627	G1	SI_6-?	SI_AE2	absorptive	SI	CDS010	Donor 2_Jej	0.214415	7882	2524	-0.149946	Jej_SI_AE2
TTTCATGAGATTAGAC-1-1	10604	2036	TotalSeq-B0253	1	2050	human	intestine	TRUE	male	primary	none	2049	10618	6374	60.0301	0	0	0	0	Donor 1	Ile	1	-0.047345	-0.14713	G1	SI_matureAE	SI_matureAE	absorptive	SI	CDS014	Donor 1_Ile	0.260181	10604	2036	0.0153788	Ile_SI_matureAE
GGGTAGACAGCTAACT-1-2	11784	2037	TotalSeq-B0251	6	2048	human	intestine	TRUE	male	primary	none	2048	11797	6339	53.734	0	0	0	0	Donor 3	Duo	2	-0.033017	-0.0829991	G1	SI_matureAE	SI_matureAE	absorptive	SI	CDS015	Donor 3_Duo	0.359369	11784	2037	-0.0133401	Duo_SI_matureAE
GAAGCCCGTCTATGAC-1-2	14728	3258	TotalSeq-B0251	6	3279	human	intestine	TRUE	male	primary	none	3278	14756	4529	30.6926	0	0	0	0	Donor 3	Duo	2	-0.0516973	-0.173593	G1	SI_intermAE	SI_intermAE	absorptive	SI	CDS015	Donor 3_Duo	0.238785	14728	3258	-0.0680242	Duo_SI_intermAE
AGTGCCGAGCCATATC-1-2	24692	4084	TotalSeq-B0252	4	4107	human	intestine	TRUE	male	primary	none	4107	24742	6088	24.6059	0	0	0	0	Donor 3	Jej	2	-0.0544763	-0.137254	G1	SI_matureAE	SI_matureAE	absorptive	SI	CDS015	Donor 3_Jej	0.36099	24692	4084	-0.254691	Jej_SI_matureAE
GATCCCTCACGAAAGC-1-1	18637	3832	TotalSeq-B0253	1	3848	human	intestine	TRUE	male	primary	none	3848	18667	6403	34.3012	0	0	0	0	Donor 1	Ile	1	-0.0388754	-0.16995	G1	SI_intermAE	SI_intermAE	absorptive	SI	CDS014	Donor 1_Ile	0.249163	18637	3832	-0.114692	Ile_SI_intermAE
ATAGGCTTCATTTGCT-1-2	15090	3142	TotalSeq-B0251	6	3160	human	intestine	TRUE	male	primary	none	3160	15117	3547	23.4636	0	0	0	0	Donor 3	Duo	2	-0.0522593	-0.170434	G1	SI_intermAE	SI_intermAE	absorptive	SI	CDS015	Donor 3_Duo	0.240006	15090	3142	-0.289587	Duo_SI_intermAE
GGAGGATTCCACCCTA-1-0	3321	1525	TotalSeq-B0253	1	1531	human	intestine	TRUE	male	primary	none	1531	3329	217	6.51847	0	0	0	0	Donor 2	Ile	0	0.0132486	-0.0153558	S	SI_secretory	SI_goblet	goblet	SI	CDS010	Donor 2_Ile	0.290628	3321	1525	-0.0992763	Ile_SI_goblet
AAGTCGTTCTTCACAT-1-1	16960	3771	TotalSeq-B0251	2	3793	human	intestine	TRUE	male	primary	none	3793	17001	5930	34.8803	0	0	0	0	Donor 1	Duo	1	0.0542608	0.195678	G2M	SI_TA2	SI_TA2	TA	SI	CDS014	Donor 1_Duo	0.156969	16960	3771	0.0378649	Duo_SI_TA2
CTGGTCTTCTTGTGCC-1-0	7101	2519	TotalSeq-B0252	4	2529	human	intestine	TRUE	male	primary	none	2529	7115	926	13.0148	0	0	0	0	Donor 2	Jej	0	-0.0782802	-0.170703	G1	SI_earlyAE	SI_earlyAE	absorptive	SI	CDS010	Donor 2_Jej	0.184539	7101	2519	-0.277423	Jej_SI_earlyAE
GATGGAGTCGACTCCT-1-0	15612	3961	TotalSeq-B0253	1	3980	human	intestine	TRUE	male	primary	none	3979	15640	891	5.69693	0	0	0	0	Donor 2	Ile	0	0.00882788	0.471714	G2M	SI_TA2	SI_TA2	TA	SI	CDS010	Donor 2_Ile	0.175435	15612	3961	-0.061419	Ile_SI_TA2
TTTGGTTAGGACAAGA-1-2	24586	3924	TotalSeq-B0252	4	3957	human	intestine	TRUE	male	primary	none	3955	24639	7273	29.5182	0	0	0	0	Donor 3	Jej	2	-0.0620009	-0.150724	G1	SI_matureAE	SI_matureAE	absorptive	SI	CDS015	Donor 3_Jej	0.348481	24586	3924	-0.0272823	Jej_SI_matureAE
CTGTATTAGAGGTCAC-1-0	5094	2028	TotalSeq-B0252	4	2040	human	intestine	TRUE	male	primary	none	2040	5109	253	4.95205	0	0	0	0	Donor 2	Jej	0	-0.0340138	-0.202625	G1	SI_BEST4	SI_BEST4	BEST4+	SI	CDS010	Donor 2_Jej	0.433096	5094	2028	-0.267816	Jej_SI_BEST4
CCTCTAGGTTGCTCAA-1-0	8363	2593	TotalSeq-B0253	1	2603	human	intestine	TRUE	male	primary	none	2603	8381	803	9.5812	0	0	0	0	Donor 2	Ile	0	-0.108797	-0.163986	G1	SI_matureAE	SI_matureAE	absorptive	SI	CDS010	Donor 2_Ile	0.407814	8363	2593	-0.0658123	Ile_SI_matureAE
ATCCACCGTTACTCAG-1-1	13669	3089	TotalSeq-B0252	5	3106	human	intestine	TRUE	male	primary	none	3106	13690	4113	30.0438	0	0	0	0	Donor 1	Jej	1	0.0418141	-0.153388	S	SI_ISC	SI_ISC	ISC	SI	CDS014	Donor 1_Jej	0.176311	13669	3089	-0.0952734	Jej_SI_ISC
TATATCCTCCGCCTAT-1-1	18748	3763	TotalSeq-B0252	5	3777	human	intestine	TRUE	male	primary	none	3776	18769	7571	40.3378	0	0	0	0	Donor 1	Jej	1	-0.0585322	-0.169074	G1	SI_earlyAE	SI_earlyAE	absorptive	SI	CDS014	Donor 1_Jej	0.212762	18748	3763	-0.126484	Jej_SI_earlyAE
TATCGCCAGCTGGTGA-1-2	10734	1572	TotalSeq-B0252	4	1584	human	intestine	TRUE	male	primary	none	1581	10743	7896	73.499	0	0	0	0	Donor 3	Jej	2	-0.0316285	0.149194	G2M	SI_ISC	SI_ISC	ISC	SI	CDS015	Donor 3_Jej	0.165219	10734	1572	-0.13286	Jej_SI_ISC
TGCTGAACAGTATACC-1-2	20431	3802	TotalSeq-B0252	4	3828	human	intestine	TRUE	male	primary	none	3827	20471	5767	28.1716	0	0	0	0	Donor 3	Jej	2	-0.0267776	-0.14793	G1	SI_matureAE	SI_matureAE	absorptive	SI	CDS015	Donor 3_Jej	0.365519	20431	3802	-0.199522	Jej_SI_matureAE
TCTGTCGAGAGAACCC-1-1	17064	3481	TotalSeq-B0252	5	3503	human	intestine	TRUE	male	primary	none	3502	17104	4829	28.2332	0	0	0	0	Donor 1	Jej	1	-0.0559909	-0.166947	G1	SI_intermAE	SI_intermAE	absorptive	SI	CDS014	Donor 1_Jej	0.28443	17064	3481	0.0667123	Jej_SI_intermAE
GCCAACGAGCCTAACT-1-0	14338	3355	TotalSeq-B0253	1	3371	human	intestine	TRUE	male	primary	none	3370	14368	762	5.30345	0	0	0	0	Donor 2	Ile	0	-0.03169	0.389212	G2M	SI_TA2	SI_TA2	TA	SI	CDS010	Donor 2_Ile	0.173748	14338	3355	-0.135324	Ile_SI_TA2
GTGATGTGTATGATCC-1-2	8196	2415	TotalSeq-B0251	6	2429	human	intestine	TRUE	male	primary	none	2427	8211	1735	21.1302	0	0	0	0	Donor 3	Duo	2	-0.0447579	-0.175293	G1	SI_matureAE	SI_matureAE	absorptive	SI	CDS015	Donor 3_Duo	0.268204	8196	2415	-0.48808	Duo_SI_matureAE
ATAGACCCACAGTACT-1-1	16155	3949	TotalSeq-B0251	2	3975	human	intestine	TRUE	male	primary	none	3974	16195	1398	8.63229	0	0	0	0	Donor 1	Duo	1	-0.0391261	-0.119757	G1	SI_BEST4	SI_BEST4	BEST4+	SI	CDS014	Donor 1_Duo	0.763631	16155	3949	-0.236699	Duo_SI_BEST4
TCATCATAGCAACTTC-1-0	7088	2292	TotalSeq-B0252	4	2298	human	intestine	TRUE	male	primary	none	2298	7097	346	4.8753	0	0	0	0	Donor 2	Jej	0	-0.0658856	-0.101267	G1	SI_secretory	SI_goblet	goblet	SI	CDS010	Donor 2_Jej	0.299016	7088	2292	-0.434755	Jej_SI_goblet
CACCAAAAGATTTGCC-1-0	7869	2754	TotalSeq-B0251	5	2763	human	intestine	TRUE	male	primary	none	2763	7884	847	10.7433	0	0	0	0	Donor 2	Duo	0	-0.0449921	-0.228258	G1	SI_6-?	SI_AE2	absorptive	SI	CDS010	Donor 2_Duo	0.213272	7869	2754	-0.0626684	Duo_SI_AE2
TATACCTAGGTTCACT-1-1	13282	3167	TotalSeq-B0253	1	3188	human	intestine	TRUE	male	primary	none	3188	13317	3546	26.6276	0	0	0	0	Donor 1	Ile	1	-0.00967636	-0.161847	G1	SI_matureAE	SI_matureAE	absorptive	SI	CDS014	Donor 1_Ile	0.358658	13282	3167	-0.128142	Ile_SI_matureAE
CAACCTCCACCCTTAC-1-0	10903	3421	TotalSeq-B0253	1	3437	human	intestine	TRUE	male	primary	none	3435	10922	1136	10.401	0	0	0	0	Donor 2	Ile	0	-0.0759845	-0.218764	G1	SI_matureAE	SI_matureAE	absorptive	SI	CDS010	Donor 2_Ile	0.287914	10903	3421	0.0386063	Ile_SI_matureAE
AGGAGGTTCAGTCCGG-1-1	9445	2429	TotalSeq-B0253	1	2442	human	intestine	TRUE	male	primary	none	2441	9460	3667	38.7632	0	0	0	0	Donor 1	Ile	1	-0.0519599	-0.186871	G1	SI_earlyAE	SI_earlyAE	absorptive	SI	CDS014	Donor 1_Ile	0.196656	9445	2429	0.075832	Ile_SI_earlyAE
AGCGTATCACCAGTAT-1-2	18527	3657	TotalSeq-B0253	2	3682	human	intestine	TRUE	male	primary	none	3681	18579	5731	30.8467	0	0	0	0	Donor 3	Ile	2	-0.0254077	-0.187435	G1	SI_6-?	SI_AE2	absorptive	SI	CDS015	Donor 3_Ile	0.341933	18527	3657	-0.107313	Ile_SI_AE2
AGGTAGGCATGACGTT-1-2	14908	3013	TotalSeq-B0253	2	3030	human	intestine	TRUE	male	primary	none	3030	14936	5854	39.1939	0	0	0	0	Donor 3	Ile	2	-0.0602111	-0.131889	G1	SI_6-?	SI_AE2	absorptive	SI	CDS015	Donor 3_Ile	0.412819	14908	3013	-0.223617	Ile_SI_AE2
CCACCATTCCATAAGC-1-1	17709	3605	TotalSeq-B0251	2	3623	human	intestine	TRUE	male	primary	none	3623	17736	2305	12.9962	0	0	0	0	Donor 1	Duo	1	-0.0183974	-0.114725	G1	SI_earlyAE	SI_earlyAE	absorptive	SI	CDS014	Donor 1_Duo	0.197747	17709	3605	0.120356	Duo_SI_earlyAE
TGGGTTACATTCTTCA-1-2	21388	3927	TotalSeq-B0251	6	3955	human	intestine	TRUE	male	primary	none	3954	21432	5800	27.0623	0	0	0	0	Donor 3	Duo	2	-0.0525014	-0.157928	G1	SI_matureAE	SI_matureAE	absorptive	SI	CDS015	Donor 3_Duo	0.300075	21388	3927	-0.163837	Duo_SI_matureAE
AGGGAGTGTGAGTCAG-1-2	19151	3753	TotalSeq-B0253	2	3775	human	intestine	TRUE	male	primary	none	3775	19181	5938	30.9577	0	0	0	0	Donor 3	Ile	2	-0.0574073	-0.168035	G1	SI_6-?	SI_AE2	absorptive	SI	CDS015	Donor 3_Ile	0.394919	19151	3753	-0.252281	Ile_SI_AE2
TTCATGTGTTGTGCCG-1-1	11328	2423	TotalSeq-B0252	5	2437	human	intestine	TRUE	male	primary	none	2435	11340	4428	39.0476	0	0	0	0	Donor 1	Jej	1	0.0212302	-0.0949936	S	SI_ISC	SI_ISC	ISC	SI	CDS014	Donor 1_Jej	0.183699	11328	2423	-0.150066	Jej_SI_ISC
TAGATCGCAGCTCGGT-1-2	24625	4020	TotalSeq-B0252	4	4043	human	intestine	TRUE	male	primary	none	4041	24665	4674	18.9499	0	0	0	0	Donor 3	Jej	2	-0.0393044	-0.139506	G1	SI_ISC	SI_ISC	ISC	SI	CDS015	Donor 3_Jej	0.159545	24625	4020	-0.0698925	Jej_SI_ISC
TTAGGGTAGCGAATGC-1-0	6874	2249	TotalSeq-B0253	1	2255	human	intestine	TRUE	male	primary	none	2255	6881	958	13.9224	0	0	0	0	Donor 2	Ile	0	-0.0602186	-0.16207	G1	SI_intermAE	SI_intermAE	absorptive	SI	CDS010	Donor 2_Ile	0.224713	6874	2249	0.203534	Ile_SI_intermAE
GCATCGGAGAAGTCTA-1-1	6307	1720	TotalSeq-B0251	2	1731	human	intestine	TRUE	male	primary	none	1731	6318	3109	49.2086	0	0	0	0	Donor 1	Duo	1	0.0366493	0.157812	G2M	SI_TA2	SI_TA2	TA	SI	CDS014	Donor 1_Duo	0.179437	6307	1720	-0.0709066	Duo_SI_TA2
AAGCGAGGTTTGGGTT-1-1	13695	3162	TotalSeq-B0251	2	3187	human	intestine	TRUE	male	primary	none	3187	13728	5285	38.498	0	0	0	0	Donor 1	Duo	1	-0.0715471	-0.175238	G1	SI_earlyAE	SI_earlyAE	absorptive	SI	CDS014	Donor 1_Duo	0.197032	13695	3162	-0.103032	Duo_SI_earlyAE
CAGCAATCAGCATTGT-1-0	7520	2286	TotalSeq-B0251	1	2294	human	intestine	TRUE	male	primary	none	2294	7536	1513	20.077	0	0	0	0	Donor 2	Duo	0	-0.0804479	-0.19748	G1	SI_matureAE	SI_matureAE	absorptive	SI	CDS010	Donor 2_Duo	0.282081	7520	2286	-0.32286	Duo_SI_matureAE
ATACCTTCAAGGGCAT-1-1	40264	5279	TotalSeq-B0253	1	5314	human	intestine	TRUE	male	primary	none	5313	40335	9922	24.599	0	0	0	0	Donor 1	Ile	1	-0.0278091	-0.175708	G1	SI_earlyAE	SI_earlyAE	absorptive	SI	CDS014	Donor 1_Ile	0.211168	40264	5279	0.0314143	Ile_SI_earlyAE
AAGCATCCACGACGTC-1-1	13612	3205	TotalSeq-B0252	5	3225	human	intestine	TRUE	male	primary	none	3225	13641	4952	36.3023	0	0	0	0	Donor 1	Jej	1	-0.0290149	-0.206017	G1	SI_intermAE	SI_intermAE	absorptive	SI	CDS014	Donor 1_Jej	0.222788	13612	3205	0.177113	Jej_SI_intermAE
CAGGCCAAGCGCATCC-1-0	9363	2711	TotalSeq-B0251	1	2721	human	intestine	TRUE	male	primary	none	2719	9373	751	8.01238	0	0	0	0	Donor 2	Duo	0	-0.091013	-0.172884	G1	SI_matureAE	SI_matureAE	absorptive	SI	CDS010	Donor 2_Duo	0.325082	9363	2711	0.064524	Duo_SI_matureAE
TGCAGTAAGAGCAGTC-1-1	9011	1287	TotalSeq-B0252	5	1295	human	intestine	TRUE	male	primary	none	1295	9019	6703	74.3209	0	0	0	0	Donor 1	Jej	1	-0.0443013	-0.0623819	G1	SI_matureAE	SI_matureAE	absorptive	SI	CDS014	Donor 1_Jej	0.236914	9011	1287	-0.156637	Jej_SI_matureAE
AAGATAGCATGAAAGT-1-1	18654	3075	TotalSeq-B0252	5	3093	human	intestine	TRUE	male	primary	none	3092	18676	9936	53.202	0	0	0	0	Donor 1	Jej	1	-0.0499819	-0.174555	G1	SI_intermAE	SI_intermAE	absorptive	SI	CDS014	Donor 1_Jej	0.250741	18654	3075	-0.012089	Jej_SI_intermAE
GAGGCAACAATCTGCA-1-2	15052	3548	TotalSeq-B0252	4	3577	human	intestine	TRUE	male	primary	none	3576	15090	3217	21.3188	0	0	0	0	Donor 3	Jej	2	-0.0319566	-0.0921405	G1	SI_earlyAE	SI_earlyAE	absorptive	SI	CDS015	Donor 3_Jej	0.181213	15052	3548	-0.252624	Jej_SI_earlyAE
ACTACGACAGTCAGTT-1-2	19272	3752	TotalSeq-B0251	6	3774	human	intestine	TRUE	male	primary	none	3774	19306	5717	29.6126	0	0	0	0	Donor 3	Duo	2	-0.0783288	-0.155507	G1	SI_matureAE	SI_matureAE	absorptive	SI	CDS015	Donor 3_Duo	0.347394	19272	3752	-0.133469	Duo_SI_matureAE
CTTACCGAGGTAGTAT-1-2	5483	1461	TotalSeq-B0251	6	1471	human	intestine	TRUE	male	primary	none	1471	5495	2063	37.5432	0	0	0	0	Donor 3	Duo	2	0.00292174	-0.0525881	S	SI_ISC	SI_ISC	ISC	SI	CDS015	Donor 3_Duo	0.163252	5483	1461	-0.205455	Duo_SI_ISC
CGCATAATCGAAGGAC-1-2	11373	2525	TotalSeq-B0253	2	2537	human	intestine	TRUE	male	primary	none	2537	11387	3870	33.9861	0	0	0	0	Donor 3	Ile	2	-0.0390843	-0.15957	G1	SI_6-?	SI_AE2	absorptive	SI	CDS015	Donor 3_Ile	0.438848	11373	2525	-0.40721	Ile_SI_AE2
CCTCTAGTCTAGTCAG-1-2	19569	3761	TotalSeq-B0251	6	3787	human	intestine	TRUE	male	primary	none	3786	19611	5322	27.1378	0	0	0	0	Donor 3	Duo	2	-0.0758631	-0.219348	G1	SI_intermAE	SI_intermAE	absorptive	SI	CDS015	Donor 3_Duo	0.284369	19569	3761	-0.0645235	Duo_SI_intermAE
TCATCATCAAAGGCTG-1-1	4536	1267	TotalSeq-B0251	2	1276	human	intestine	TRUE	male	primary	none	1276	4545	2448	53.8614	0	0	0	0	Donor 1	Duo	1	-0.0578718	-0.149957	G1	SI_earlyAE	SI_earlyAE	absorptive	SI	CDS014	Donor 1_Duo	0.178788	4536	1267	0.097027	Duo_SI_earlyAE
AACGTCATCACTTGGA-1-0	6516	2568	TotalSeq-B0252	4	2578	human	intestine	TRUE	male	primary	none	2578	6527	1213	18.5843	0	0	0	0	Donor 2	Jej	0	0.111295	1.02667	G2M	SI_TA	SI_TA	TA	SI	CDS010	Donor 2_Jej	0.225499	6516	2568	-0.0183863	Jej_SI_TA
TATCCTAGTTACCCAA-1-0	5790	2001	TotalSeq-B0253	1	2008	human	intestine	TRUE	male	primary	none	2007	5800	752	12.9655	0	0	0	0	Donor 2	Ile	0	-0.0875028	-0.131328	G1	SI_matureAE	SI_matureAE	absorptive	SI	CDS010	Donor 2_Ile	0.46512	5790	2001	-0.206803	Ile_SI_matureAE
TTTAGTCGTAGCGTAG-1-2	22382	4241	TotalSeq-B0251	6	4266	human	intestine	TRUE	male	primary	none	4265	22427	3562	15.8826	0	0	0	0	Donor 3	Duo	2	-0.0273609	-0.121036	G1	SI_earlyAE	SI_earlyAE	absorptive	SI	CDS015	Donor 3_Duo	0.19806	22382	4241	-0.112273	Duo_SI_earlyAE
ACCCTTGGTCCAAATC-1-1	24274	4654	TotalSeq-B0251	2	4685	human	intestine	TRUE	male	primary	none	4685	24330	6478	26.6256	0	0	0	0	Donor 1	Duo	1	-0.0516095	-0.192087	G1	SI_intermAE	SI_intermAE	absorptive	SI	CDS014	Donor 1_Duo	0.200692	24274	4654	0.0533076	Duo_SI_intermAE
TTGAGTGCAAGGCGTA-1-1	18269	3849	TotalSeq-B0251	2	3874	human	intestine	TRUE	male	primary	none	3873	18310	5931	32.3921	0	0	0	0	Donor 1	Duo	1	0.282252	-0.123172	S	SI_TA	SI_TA	TA	SI	CDS014	Donor 1_Duo	0.187222	18269	3849	-0.0377308	Duo_SI_TA
GTTACGACAGTCAACT-1-0	4515	1790	TotalSeq-B0252	4	1798	human	intestine	TRUE	male	primary	none	1798	4523	335	7.40659	0	0	0	0	Donor 2	Jej	0	-0.0867098	-0.158552	G1	SI_secretory	SI_goblet	goblet	SI	CDS010	Donor 2_Jej	0.267144	4515	1790	-0.318897	Jej_SI_goblet
CTGAGCGCAGAATCGG-1-1	10041	1846	TotalSeq-B0253	1	1854	human	intestine	TRUE	male	primary	none	1853	10049	6415	63.8372	0	0	0	0	Donor 1	Ile	1	-0.0706024	-0.105743	G1	SI_matureAE	SI_matureAE	absorptive	SI	CDS014	Donor 1_Ile	0.326176	10041	1846	-0.0186569	Ile_SI_matureAE
AATAGAGAGCTAATCC-1-0	4058	1573	TotalSeq-B0252	4	1578	human	intestine	TRUE	male	primary	none	1577	4063	705	17.3517	0	0	0	0	Donor 2	Jej	0	-0.0450653	-0.118118	G1	SI_earlyAE	SI_earlyAE	absorptive	SI	CDS010	Donor 2_Jej	0.171308	4058	1573	0.118408	Jej_SI_earlyAE
GTGCAGCTCACCTCGT-1-2	17771	3387	TotalSeq-B0253	2	3405	human	intestine	TRUE	male	primary	none	3405	17798	6324	35.5321	0	0	0	0	Donor 3	Ile	2	-0.000330843	-0.113644	G1	SI_ISC	SI_ISC	ISC	SI	CDS015	Donor 3_Ile	0.243999	17771	3387	-0.171395	Ile_SI_ISC
CTACTATTCAAAGACA-1-0	7535	2481	TotalSeq-B0252	4	2491	human	intestine	TRUE	male	primary	none	2491	7548	1579	20.9194	0	0	0	0	Donor 2	Jej	0	-0.0274799	-0.154634	G1	SI_intermAE	SI_intermAE	absorptive	SI	CDS010	Donor 2_Jej	0.236076	7535	2481	0.0281973	Jej_SI_intermAE
AGAACAATCTCACCCA-1-1	5186	940	TotalSeq-B0253	1	945	human	intestine	TRUE	male	primary	none	944	5190	3592	69.21	0	0	0	0	Donor 1	Ile	1	-0.0670979	-0.10564	G1	SI_matureAE	SI_matureAE	absorptive	SI	CDS014	Donor 1_Ile	0.255261	5186	940	0.0343027	Ile_SI_matureAE
TCGATTTAGAGTGGCT-1-0	6986	2314	TotalSeq-B0253	1	2319	human	intestine	TRUE	male	primary	none	2319	6998	767	10.9603	0	0	0	0	Donor 2	Ile	0	-0.109172	-0.0719906	G1	SI_earlyAE	SI_earlyAE	absorptive	SI	CDS010	Donor 2_Ile	0.187863	6986	2314	-0.0710885	Ile_SI_earlyAE
GTGAGTTGTGATTAGA-1-1	13931	3584	TotalSeq-B0252	5	3613	human	intestine	TRUE	male	primary	none	3611	13980	2340	16.7382	0	0	0	0	Donor 1	Jej	1	-0.0010139	-0.194274	G1	SI_BEST4	SI_BEST4	BEST4+	SI	CDS014	Donor 1_Jej	0.700269	13931	3584	-0.450584	Jej_SI_BEST4
GAACGTTCAGGCTACC-1-1	23768	5109	TotalSeq-B0251	2	5140	human	intestine	TRUE	male	primary	none	5139	23819	2774	11.6462	0	0	0	0	Donor 1	Duo	1	-0.00476746	-0.172971	G1	SI_BEST4	SI_BEST4	BEST4+	SI	CDS014	Donor 1_Duo	0.623985	23768	5109	-0.273974	Duo_SI_BEST4
TATTTCGAGTTGTAGA-1-1	22667	4307	TotalSeq-B0252	5	4331	human	intestine	TRUE	male	primary	none	4330	22698	7634	33.6329	0	0	0	0	Donor 1	Jej	1	0.299469	0.575248	G2M	secretory_prog	SI_secretory_prog	secretory_prog	SI	CDS014	Donor 1_Jej	0.173444	22667	4307	-0.269018	Jej_SI_secretory_prog
TCCTCGAAGGATTCAA-1-1	12567	2421	TotalSeq-B0251	2	2437	human	intestine	TRUE	male	primary	none	2437	12589	6874	54.6032	0	0	0	0	Donor 1	Duo	1	-0.0368772	-0.135416	G1	SI_earlyAE	SI_earlyAE	absorptive	SI	CDS014	Donor 1_Duo	0.222851	12567	2421	-0.0688951	Duo_SI_earlyAE
TGCATGAGTACTGAGG-1-2	13464	2873	TotalSeq-B0253	2	2895	human	intestine	TRUE	male	primary	none	2895	13494	5486	40.6551	0	0	0	0	Donor 3	Ile	2	-0.0502546	-0.13428	G1	SI_6-?	SI_AE2	absorptive	SI	CDS015	Donor 3_Ile	0.374181	13464	2873	-0.216385	Ile_SI_AE2
AATGGAAGTCAGATTC-1-0	5434	2073	TotalSeq-B0253	1	2077	human	intestine	TRUE	male	primary	none	2077	5438	986	18.1317	0	0	0	0	Donor 2	Ile	0	-0.0419347	-0.172622	G1	SI_matureAE	SI_matureAE	absorptive	SI	CDS010	Donor 2_Ile	0.316395	5434	2073	-0.172346	Ile_SI_matureAE
AGACCATAGGAGTATT-1-2	15075	3235	TotalSeq-B0253	2	3256	human	intestine	TRUE	male	primary	none	3256	15107	4628	30.6348	0	0	0	0	Donor 3	Ile	2	-0.0750774	-0.106908	G1	SI_6-?	SI_AE2	absorptive	SI	CDS015	Donor 3_Ile	0.310674	15075	3235	-0.232833	Ile_SI_AE2
ACTGCAAGTATGGTAA-1-0	8928	2301	TotalSeq-B0252	4	2310	human	intestine	TRUE	male	primary	none	2309	8941	768	8.58964	0	0	0	0	Donor 2	Jej	0	-0.0270488	-0.105384	G1	SI_ISC	SI_ISC	ISC	SI	CDS010	Donor 2_Jej	0.157705	8928	2301	-0.22134	Jej_SI_ISC
AGGGCTCTCGCTTGAA-1-2	18069	3261	TotalSeq-B0251	6	3280	human	intestine	TRUE	male	primary	none	3279	18099	6670	36.8529	0	0	0	0	Donor 3	Duo	2	-0.049108	-0.131107	G1	SI_matureAE	SI_matureAE	absorptive	SI	CDS015	Donor 3_Duo	0.346266	18069	3261	-0.229843	Duo_SI_matureAE
ATACCTTTCGTTTACT-1-1	11597	1844	TotalSeq-B0252	5	1852	human	intestine	TRUE	male	primary	none	1851	11610	8232	70.9044	0	0	0	0	Donor 1	Jej	1	-0.0345302	-0.113211	G1	SI_earlyAE	SI_earlyAE	absorptive	SI	CDS014	Donor 1_Jej	0.183698	11597	1844	-0.172613	Jej_SI_earlyAE
TGAGCATAGTCTGGTT-1-2	24527	4005	TotalSeq-B0251	6	4040	human	intestine	TRUE	male	primary	none	4037	24568	7094	28.875	0	0	0	0	Donor 3	Duo	2	-0.02746	-0.113533	G1	SI_ISC	SI_ISC	ISC	SI	CDS015	Donor 3_Duo	0.216119	24527	4005	-0.177464	Duo_SI_ISC
AGTAGTCTCCGTTGGG-1-1	15104	3077	TotalSeq-B0253	1	3095	human	intestine	TRUE	male	primary	none	3095	15133	5902	39.0009	0	0	0	0	Donor 1	Ile	1	-0.0430552	-0.132986	G1	SI_matureAE	SI_matureAE	absorptive	SI	CDS014	Donor 1_Ile	0.309566	15104	3077	-0.0270104	Ile_SI_matureAE
AGCGATTAGAATACAC-1-2	35352	5189	TotalSeq-B0252	4	5222	human	intestine	TRUE	male	primary	none	5220	35415	12339	34.8412	0	0	0	0	Donor 3	Jej	2	-0.0915085	-0.170607	G1	SI_matureAE	SI_matureAE	absorptive	SI	CDS015	Donor 3_Jej	0.303645	35352	5189	-0.122888	Jej_SI_matureAE
CACAGATTCATTGTGG-1-2	13398	3280	TotalSeq-B0251	6	3296	human	intestine	TRUE	male	primary	none	3296	13419	2370	17.6615	0	0	0	0	Donor 3	Duo	2	-0.0446396	-0.127847	G1	SI_intermAE	SI_intermAE	absorptive	SI	CDS015	Donor 3_Duo	0.238796	13398	3280	-0.126998	Duo_SI_intermAE
CATCCGTGTGAATTGA-1-1	12517	2529	TotalSeq-B0253	1	2544	human	intestine	TRUE	male	primary	none	2544	12535	6124	48.8552	0	0	0	0	Donor 1	Ile	1	-0.0441765	-0.141651	G1	SI_intermAE	SI_intermAE	absorptive	SI	CDS014	Donor 1_Ile	0.22634	12517	2529	0.0206361	Ile_SI_intermAE
GTTGCGGAGGGTCACA-1-0	2533	1202	TotalSeq-B0251	5	1205	human	intestine	TRUE	male	primary	none	1204	2536	522	20.5836	0	0	0	0	Donor 2	Duo	0	0.11604	-0.056614	S	SI_earlyAE	SI_earlyAE	absorptive	SI	CDS010	Donor 2_Duo	0.174654	2533	1202	-0.192876	Duo_SI_earlyAE
CAATTTCTCTTCCGTG-1-1	15432	3161	TotalSeq-B0252	5	3175	human	intestine	TRUE	male	primary	none	3175	15457	7127	46.1086	0	0	0	0	Donor 1	Jej	1	-0.0487711	-0.173493	G1	SI_matureAE	SI_matureAE	absorptive	SI	CDS014	Donor 1_Jej	0.266384	15432	3161	-0.00705169	Jej_SI_matureAE
CGTCCATAGATCGACG-1-0	15746	3912	TotalSeq-B0253	1	3926	human	intestine	TRUE	male	primary	none	3925	15779	1255	7.95361	0	0	0	0	Donor 2	Ile	0	0.596944	0.0549377	S	SI_TA	SI_TA	TA	SI	CDS010	Donor 2_Ile	0.214904	15746	3912	-0.0844364	Ile_SI_TA
TTGGGTAGTCGTCTCT-1-0	9183	3193	TotalSeq-B0251	5	3209	human	intestine	TRUE	male	primary	none	3203	9199	854	9.28362	0	0	0	0	Donor 2	Duo	0	-0.0463024	-0.145568	G1	EEC	SI_EEC	EEC	SI	CDS010	Donor 2_Duo	0.689456	9183	3193	-0.286763	Duo_SI_EEC
TGGGAAGGTAGAGATT-1-1	3012	950	TotalSeq-B0253	1	955	human	intestine	TRUE	male	primary	none	955	3019	1673	55.4157	0	0	0	0	Donor 1	Ile	1	-0.0673064	-0.0774191	G1	SI_tuft	SI_tuft	tuft	SI	CDS014	Donor 1_Ile	0.229215	3012	950	-0.184914	Ile_SI_tuft
TTGTGTTAGCACTTTG-1-0	6094	1853	TotalSeq-B0252	4	1861	human	intestine	TRUE	male	primary	none	1860	6103	657	10.7652	0	0	0	0	Donor 2	Jej	0	-0.0596591	-0.13068	G1	SI_earlyAE	SI_earlyAE	absorptive	SI	CDS010	Donor 2_Jej	0.173664	6094	1853	-0.150178	Jej_SI_earlyAE
ACCACAATCTTTCCGG-1-1	10588	1868	TotalSeq-B0252	5	1877	human	intestine	TRUE	male	primary	none	1876	10597	6904	65.1505	0	0	0	0	Donor 1	Jej	1	-0.0893305	-0.119839	G1	SI_matureAE	SI_matureAE	absorptive	SI	CDS014	Donor 1_Jej	0.280903	10588	1868	0.00891234	Jej_SI_matureAE
AGTAGTCTCTCTTCAA-1-2	14816	2925	TotalSeq-B0253	2	2939	human	intestine	TRUE	male	primary	none	2939	14836	7061	47.5937	0	0	0	0	Donor 3	Ile	2	-0.0716949	-0.135459	G1	SI_6-?	SI_AE2	absorptive	SI	CDS015	Donor 3_Ile	0.264598	14816	2925	-0.150924	Ile_SI_AE2
CAACAGTGTCGTAATC-1-0	3110	1289	TotalSeq-B0251	5	1293	human	intestine	TRUE	male	primary	none	1293	3116	612	19.6406	0	0	0	0	Donor 2	Duo	0	0.314833	-0.143697	S	SI_TA	SI_TA	TA	SI	CDS010	Donor 2_Duo	0.190524	3110	1289	-0.384078	Duo_SI_TA
GGTAGAGGTCCTCCAT-1-1	13661	2509	TotalSeq-B0252	5	2522	human	intestine	TRUE	male	primary	none	2520	13674	7812	57.1303	0	0	0	0	Donor 1	Jej	1	-0.0529096	-0.141546	G1	SI_matureAE	SI_matureAE	absorptive	SI	CDS014	Donor 1_Jej	0.283476	13661	2509	-0.164676	Jej_SI_matureAE
TGACTCCAGATCCCAT-1-0	11203	3012	TotalSeq-B0253	1	3025	human	intestine	TRUE	male	primary	none	3024	11226	1152	10.2619	0	0	0	0	Donor 2	Ile	0	-0.0847402	-0.116154	G1	SI_intermAE	SI_intermAE	absorptive	SI	CDS010	Donor 2_Ile	0.259639	11203	3012	-0.146595	Ile_SI_intermAE
GAGTTTGGTCGTCGGT-1-2	13290	3115	TotalSeq-B0253	2	3144	human	intestine	TRUE	male	primary	none	3144	13328	2154	16.1615	0	0	0	0	Donor 3	Ile	2	0.0668848	-0.131307	S	SI_BEST4	SI_BEST4	BEST4+	SI	CDS015	Donor 3_Ile	0.674988	13290	3115	-0.28282	Ile_SI_BEST4
AAGCATCAGTGGAATT-1-0	6133	2055	TotalSeq-B0253	1	2062	human	intestine	TRUE	male	primary	none	2062	6141	742	12.0827	0	0	0	0	Donor 2	Ile	0	-0.00586835	-0.0989054	G1	secretory_prog	SI_secretory_prog	secretory_prog	SI	CDS010	Donor 2_Ile	0.176646	6133	2055	-0.36019	Ile_SI_secretory_prog
GTTCCGTCATGTGACT-1-1	15863	3380	TotalSeq-B0251	2	3394	human	intestine	TRUE	male	primary	none	3393	15884	7245	45.6119	0	0	0	0	Donor 1	Duo	1	-0.0931791	-0.155328	G1	SI_intermAE	SI_intermAE	absorptive	SI	CDS014	Donor 1_Duo	0.257407	15863	3380	-0.109626	Duo_SI_intermAE
AGGTTACGTTTACTGG-1-2	13860	3475	TotalSeq-B0252	4	3490	human	intestine	TRUE	male	primary	none	3490	13886	1271	9.1531	0	0	0	0	Donor 3	Jej	2	-0.0849606	-0.16622	G1	SI_secretory	SI_goblet	goblet	SI	CDS015	Donor 3_Jej	0.396567	13860	3475	-0.528325	Jej_SI_goblet
AGTAGTCAGGACTAAT-1-2	11287	2723	TotalSeq-B0253	2	2736	human	intestine	TRUE	male	primary	none	2736	11304	2850	25.2123	0	0	0	0	Donor 3	Ile	2	-0.0951524	-0.132359	G1	SI_6-?	SI_AE2	absorptive	SI	CDS015	Donor 3_Ile	0.39758	11287	2723	-0.293849	Ile_SI_AE2
CATGCCTAGCTCGTGC-1-1	15840	3139	TotalSeq-B0253	1	3154	human	intestine	TRUE	male	primary	none	3154	15859	7068	44.5678	0	0	0	0	Donor 1	Ile	1	-0.0794505	-0.166059	G1	SI_intermAE	SI_intermAE	absorptive	SI	CDS014	Donor 1_Ile	0.262708	15840	3139	0.0381573	Ile_SI_intermAE
TCCTCTTCATGCACTA-1-1	3012	725	TotalSeq-B0253	1	729	human	intestine	TRUE	male	primary	none	729	3016	1970	65.3183	0	0	0	0	Donor 1	Ile	1	-0.0690031	-0.0360349	G1	SI_ISC	SI_ISC	ISC	SI	CDS014	Donor 1_Ile	0.171071	3012	725	-0.0261511	Ile_SI_ISC
TCGACCTTCGCAACAT-1-0	9498	2196	TotalSeq-B0252	4	2208	human	intestine	TRUE	male	primary	none	2208	9522	637	6.68977	0	0	0	0	Donor 2	Jej	0	-0.0292621	-0.134255	G1	SI_ISC	SI_ISC	ISC	SI	CDS010	Donor 2_Jej	0.157252	9498	2196	-0.10634	Jej_SI_ISC
GAGTGAGGTACCAATC-1-0	12892	2842	TotalSeq-B0253	1	2853	human	intestine	TRUE	male	primary	none	2853	12912	1003	7.76797	0	0	0	0	Donor 2	Ile	0	0.0543005	-0.099478	S	SI_intermAE	SI_intermAE	absorptive	SI	CDS010	Donor 2_Ile	0.17091	12892	2842	0.0376337	Ile_SI_intermAE
GACCCAGAGTCCTGCG-1-0	2889	1097	TotalSeq-B0253	1	1098	human	intestine	TRUE	male	primary	none	1098	2890	1102	38.1315	0	0	0	0	Donor 2	Ile	0	0.0108365	-0.0619788	S	SI_matureAE	SI_matureAE	absorptive	SI	CDS010	Donor 2_Ile	0.270446	2889	1097	-0.197259	Ile_SI_matureAE
GTTATGGGTCTGTCCT-1-0	5866	2091	TotalSeq-B0252	4	2096	human	intestine	TRUE	male	primary	none	2096	5871	674	11.4802	0	0	0	0	Donor 2	Jej	0	-0.0879459	-0.168211	G1	SI_earlyAE	SI_earlyAE	absorptive	SI	CDS010	Donor 2_Jej	0.161639	5866	2091	-0.121977	Jej_SI_earlyAE
GCCCAGACATTGCTGA-1-1	36401	5230	TotalSeq-B0251	2	5275	human	intestine	TRUE	male	primary	none	5273	36479	7841	21.4946	0	0	0	0	Donor 1	Duo	1	-0.0943102	-0.179545	G1	SI_intermAE	SI_intermAE	absorptive	SI	CDS014	Donor 1_Duo	0.23113	36401	5230	0.188327	Duo_SI_intermAE
AAAGGATCACAAATAG-1-2	15236	3150	TotalSeq-B0252	4	3172	human	intestine	TRUE	male	primary	none	3172	15269	4251	27.8407	0	0	0	0	Donor 3	Jej	2	-0.0361368	-0.161447	G1	SI_matureAE	SI_matureAE	absorptive	SI	CDS015	Donor 3_Jej	0.356252	15236	3150	-0.229209	Jej_SI_matureAE
TGTGCGGCATACACCA-1-0	5863	1970	TotalSeq-B0251	5	1979	human	intestine	TRUE	male	primary	none	1979	5875	1421	24.1872	0	0	0	0	Donor 2	Duo	0	-0.0016992	-0.165004	G1	SI_secretory	SI_goblet	goblet	SI	CDS010	Donor 2_Duo	0.241886	5863	1970	-0.367694	Duo_SI_goblet
AGTGATCGTTCCACAA-1-0	5755	1820	TotalSeq-B0253	1	1825	human	intestine	TRUE	male	primary	none	1825	5761	124	2.1524	0	0	0	0	Donor 2	Ile	0	-0.0643169	-0.114626	G1	SI_secretory	SI_goblet	goblet	SI	CDS010	Donor 2_Ile	0.32503	5755	1820	-0.378195	Ile_SI_goblet
CACGTGGTCCGCGAGT-1-2	8733	2210	TotalSeq-B0252	4	2226	human	intestine	TRUE	male	primary	none	2226	8752	3891	44.4584	0	0	0	0	Donor 3	Jej	2	-0.0467329	-0.0950354	G1	SI_earlyAE	SI_earlyAE	absorptive	SI	CDS015	Donor 3_Jej	0.207986	8733	2210	-0.401775	Jej_SI_earlyAE
GCTTCACGTGAGGAAA-1-1	11787	2190	TotalSeq-B0253	1	2200	human	intestine	TRUE	male	primary	none	2199	11799	6841	57.9795	0	0	0	0	Donor 1	Ile	1	-0.0547863	-0.108318	G1	SI_matureAE	SI_matureAE	absorptive	SI	CDS014	Donor 1_Ile	0.373002	11787	2190	-0.241931	Ile_SI_matureAE
CTCCTTTCAGTACTAC-1-0	16051	3731	TotalSeq-B0253	1	3746	human	intestine	TRUE	male	primary	none	3746	16078	3171	19.7226	0	0	0	0	Donor 2	Ile	0	-0.0796914	-0.171087	G1	SI_matureAE	SI_matureAE	absorptive	SI	CDS010	Donor 2_Ile	0.271372	16051	3731	0.0344697	Ile_SI_matureAE
TGACGCGCAGTTAAAG-1-2	23993	4354	TotalSeq-B0252	4	4377	human	intestine	TRUE	male	primary	none	4376	24036	6178	25.7031	0	0	0	0	Donor 3	Jej	2	-0.0972405	-0.186257	G1	SI_matureAE	SI_matureAE	absorptive	SI	CDS015	Donor 3_Jej	0.407386	23993	4354	-0.0765233	Jej_SI_matureAE
AAGTGAATCTCTATAC-1-0	13914	3779	TotalSeq-B0253	1	3795	human	intestine	TRUE	male	primary	none	3794	13939	1681	12.0597	0	0	0	0	Donor 2	Ile	0	0.0149896	-0.193074	S	SI_intermAE	SI_intermAE	absorptive	SI	CDS010	Donor 2_Ile	0.223037	13914	3779	-0.059678	Ile_SI_intermAE
GTTCGCTGTTGTCCCT-1-1	18364	3781	TotalSeq-B0252	5	3806	human	intestine	TRUE	male	primary	none	3803	18403	4162	22.6159	0	0	0	0	Donor 1	Jej	1	-0.0812011	-0.167587	G1	SI_intermAE	SI_intermAE	absorptive	SI	CDS014	Donor 1_Jej	0.321521	18364	3781	0.092738	Jej_SI_intermAE
ACTTTGTGTACAGAAT-1-1	14302	2137	TotalSeq-B0253	1	2147	human	intestine	TRUE	male	primary	none	2145	14312	9592	67.0207	0	0	0	0	Donor 1	Ile	1	-0.0639555	-0.0924593	G1	SI_matureAE	SI_matureAE	absorptive	SI	CDS014	Donor 1_Ile	0.295397	14302	2137	-0.144169	Ile_SI_matureAE
AGAAGTAAGCATCCTA-1-2	10780	3721	TotalSeq-B0251	6	3754	human	intestine	TRUE	male	primary	none	3747	10816	1725	15.9486	0	0	0	0	Donor 3	Duo	2	-0.0395609	-0.194826	G1	EEC	SI_EEC	EEC	SI	CDS015	Donor 3_Duo	0.596549	10780	3721	-0.18388	Duo_SI_EEC
AGAGCCCTCCTCTAAT-1-2	15346	2915	TotalSeq-B0253	2	2929	human	intestine	TRUE	male	primary	none	2928	15362	5253	34.1948	0	0	0	0	Donor 3	Ile	2	-0.0347631	-0.183336	G1	SI_6-?	SI_AE2	absorptive	SI	CDS015	Donor 3_Ile	0.302253	15346	2915	-0.257933	Ile_SI_AE2
TTTACGTTCGAGCACC-1-2	6193	2378	TotalSeq-B0251	6	2391	human	intestine	TRUE	male	primary	none	2389	6214	1407	22.6424	0	0	0	0	Donor 3	Duo	2	-0.116329	-0.140122	G1	SI_tuft	SI_tuft	tuft	SI	CDS015	Donor 3_Duo	0.44263	6193	2378	-0.336805	Duo_SI_tuft
CAACGGCGTGAATGAT-1-1	7468	2021	TotalSeq-B0253	1	2028	human	intestine	TRUE	male	primary	none	2028	7478	2856	38.192	0	0	0	0	Donor 1	Ile	1	0.0364785	-0.131592	S	SI_BEST4	SI_BEST4	BEST4+	SI	CDS014	Donor 1_Ile	0.33486	7468	2021	-0.248046	Ile_SI_BEST4
AGCGTCGGTATGTCTG-1-0	6064	1945	TotalSeq-B0252	4	1955	human	intestine	TRUE	male	primary	none	1955	6076	476	7.8341	0	0	0	0	Donor 2	Jej	0	0.000317886	-0.0632041	S	SI_ISC	SI_ISC	ISC	SI	CDS010	Donor 2_Jej	0.16187	6064	1945	-0.123776	Jej_SI_ISC
AACAAAGCATTGCAAC-1-1	10557	2512	TotalSeq-B0252	5	2529	human	intestine	TRUE	male	primary	none	2527	10574	2012	19.0278	0	0	0	0	Donor 1	Jej	1	-0.0688267	-0.148076	G1	SI_earlyAE	SI_earlyAE	absorptive	SI	CDS014	Donor 1_Jej	0.194373	10557	2512	-0.0614332	Jej_SI_earlyAE
GTTACCCTCTGACAGT-1-0	4241	1748	TotalSeq-B0252	4	1751	human	intestine	TRUE	male	primary	none	1751	4246	825	19.4301	0	0	0	0	Donor 2	Jej	0	0.0146233	-0.12939	S	SI_earlyAE	SI_earlyAE	absorptive	SI	CDS010	Donor 2_Jej	0.204174	4241	1748	-0.247961	Jej_SI_earlyAE
CATTGCCTCTAGATCG-1-2	14546	2963	TotalSeq-B0253	2	2977	human	intestine	TRUE	male	primary	none	2975	14562	5396	37.0554	0	0	0	0	Donor 3	Ile	2	-0.0755454	-0.150154	G1	SI_6-?	SI_AE2	absorptive	SI	CDS015	Donor 3_Ile	0.343147	14546	2963	-0.543767	Ile_SI_AE2
CTGTATTAGAATTGCA-1-0	5146	1791	TotalSeq-B0251	5	1795	human	intestine	TRUE	male	primary	none	1794	5150	406	7.8835	0	0	0	0	Donor 2	Duo	0	-0.00584289	-0.0884706	G1	SI_secretory	SI_goblet	goblet	SI	CDS010	Donor 2_Duo	0.206924	5146	1791	-0.334454	Duo_SI_goblet
TTGTGTTGTTAACAGA-1-0	3210	1187	TotalSeq-B0252	4	1192	human	intestine	TRUE	male	primary	none	1191	3214	252	7.8407	0	0	0	0	Donor 2	Jej	0	-0.0518844	-0.093622	G1	SI_ISC	SI_ISC	ISC	SI	CDS010	Donor 2_Jej	0.169308	3210	1187	-0.196192	Jej_SI_ISC
AAGTACCGTGGTAATA-1-0	9871	2980	TotalSeq-B0251	5	2991	human	intestine	TRUE	male	primary	none	2991	9887	839	8.48589	0	0	0	0	Donor 2	Duo	0	0.0658381	-0.00267613	S	SI_TA2	SI_TA2	TA	SI	CDS010	Donor 2_Duo	0.171313	9871	2980	-0.255051	Duo_SI_TA2
CCGGTGAGTCGAAACG-1-1	10568	1606	TotalSeq-B0252	5	1612	human	intestine	TRUE	male	primary	none	1612	10575	7736	73.1537	0	0	0	0	Donor 1	Jej	1	-0.0292432	-0.0748532	G1	SI_earlyAE	SI_earlyAE	absorptive	SI	CDS014	Donor 1_Jej	0.185205	10568	1606	-0.205687	Jej_SI_earlyAE
CAACGGCGTTAATCGC-1-1	10114	2202	TotalSeq-B0252	5	2214	human	intestine	TRUE	male	primary	none	2214	10130	4286	42.31	0	0	0	0	Donor 1	Jej	1	-0.0467946	-0.117708	G1	SI_secretory	SI_goblet	goblet	SI	CDS014	Donor 1_Jej	0.424905	10114	2202	-0.359218	Jej_SI_goblet
AGCCACGGTTCCACGG-1-0	22606	3824	TotalSeq-B0253	1	3843	human	intestine	TRUE	male	primary	none	3841	22656	1887	8.32892	0	0	0	0	Donor 2	Ile	0	0.429162	0.0901837	S	SI_TA	SI_TA	TA	SI	CDS010	Donor 2_Ile	0.196955	22606	3824	0.124605	Ile_SI_TA
CTATCCGAGATTGGGC-1-1	9285	1656	TotalSeq-B0252	5	1663	human	intestine	TRUE	male	primary	none	1663	9294	6305	67.8395	0	0	0	0	Donor 1	Jej	1	-0.0205026	-0.125777	G1	SI_intermAE	SI_intermAE	absorptive	SI	CDS014	Donor 1_Jej	0.206423	9285	1656	-0.0919275	Jej_SI_intermAE
TGGAGGACATATGGCT-1-1	16906	2995	TotalSeq-B0252	5	3020	human	intestine	TRUE	male	primary	none	3018	16938	7832	46.2392	0	0	0	0	Donor 1	Jej	1	-0.0303661	-0.117916	G1	SI_ISC	SI_ISC	ISC	SI	CDS014	Donor 1_Jej	0.205365	16906	2995	-0.193082	Jej_SI_ISC
GTCATCCAGTAAACGT-1-0	7767	2225	TotalSeq-B0253	1	2237	human	intestine	TRUE	male	primary	none	2237	7785	806	10.3532	0	0	0	0	Donor 2	Ile	0	-0.0134678	-0.112292	G1	SI_ISC	SI_ISC	ISC	SI	CDS010	Donor 2_Ile	0.161618	7767	2225	-0.133146	Ile_SI_ISC
TTGAGTGAGGGCTTCC-1-1	36052	5463	TotalSeq-B0251	2	5500	human	intestine	TRUE	male	primary	none	5498	36116	5931	16.4221	0	0	0	0	Donor 1	Duo	1	0.356256	-0.0131695	S	SI_TA	SI_TA	TA	SI	CDS014	Donor 1_Duo	0.213423	36052	5463	0.0385441	Duo_SI_TA
AGGGCCTGTTGTTGTG-1-0	3390	1406	TotalSeq-B0252	4	1409	human	intestine	TRUE	male	primary	none	1409	3393	939	27.6746	0	0	0	0	Donor 2	Jej	0	-0.0103925	-0.118108	G1	SI_earlyAE	SI_earlyAE	absorptive	SI	CDS010	Donor 2_Jej	0.1912	3390	1406	-0.252898	Jej_SI_earlyAE
TCACGGGCAACCGCCA-1-2	14297	3074	TotalSeq-B0251	6	3085	human	intestine	TRUE	male	primary	none	3085	14315	5637	39.3783	0	0	0	0	Donor 3	Duo	2	-0.0510108	-0.172079	G1	SI_matureAE	SI_matureAE	absorptive	SI	CDS015	Donor 3_Duo	0.374653	14297	3074	-0.30824	Duo_SI_matureAE
CTGGTCTCACTGGATT-1-2	23274	4161	TotalSeq-B0251	6	4185	human	intestine	TRUE	male	primary	none	4183	23314	5062	21.7123	0	0	0	0	Donor 3	Duo	2	-0.105598	-0.162577	G1	SI_matureAE	SI_matureAE	absorptive	SI	CDS015	Donor 3_Duo	0.265731	23274	4161	-0.229774	Duo_SI_matureAE
ACCCTCATCGTCAACA-1-2	20486	4410	TotalSeq-B0252	4	4435	human	intestine	TRUE	male	primary	none	4434	20532	3322	16.1796	0	0	0	0	Donor 3	Jej	2	-0.120836	-0.228857	G1	SI_matureAE	SI_matureAE	absorptive	SI	CDS015	Donor 3_Jej	0.325893	20486	4410	-0.123118	Jej_SI_matureAE
TATCTTGGTGCGGCTT-1-0	7009	1837	TotalSeq-B0252	4	1843	human	intestine	TRUE	male	primary	none	1843	7019	673	9.58826	0	0	0	0	Donor 2	Jej	0	-0.0271102	-0.127017	G1	SI_ISC	SI_ISC	ISC	SI	CDS010	Donor 2_Jej	0.158855	7009	1837	-0.278293	Jej_SI_ISC
CATAAGCAGGGCCTCT-1-1	6617	1495	TotalSeq-B0252	5	1502	human	intestine	TRUE	male	primary	none	1500	6622	3874	58.502	0	0	0	0	Donor 1	Jej	1	-0.0463655	-0.103925	G1	SI_matureAE	SI_matureAE	absorptive	SI	CDS014	Donor 1_Jej	0.22023	6617	1495	-0.0330791	Jej_SI_matureAE
GTTAGACTCAGTCAGT-1-1	8140	2475	TotalSeq-B0252	5	2495	human	intestine	TRUE	male	primary	none	2491	8161	1792	21.9581	0	0	0	0	Donor 1	Jej	1	-0.0595797	-0.198703	G1	EEC	SI_EEC	EEC	SI	CDS014	Donor 1_Jej	0.763983	8140	2475	-0.361848	Jej_SI_EEC
TTCCGTGTCGAGAATA-1-2	11133	2703	TotalSeq-B0252	4	2712	human	intestine	TRUE	male	primary	none	2712	11143	4311	38.688	0	0	0	0	Donor 3	Jej	2	-0.098977	-0.144362	G1	SI_intermAE	SI_intermAE	absorptive	SI	CDS015	Donor 3_Jej	0.240603	11133	2703	0.00243295	Jej_SI_intermAE
AACCACAAGGCACTAG-1-0	13746	2874	TotalSeq-B0251	5	2883	human	intestine	TRUE	male	primary	none	2882	13759	886	6.43942	0	0	0	0	Donor 2	Duo	0	0.0257908	-0.129877	S	SI_ISC	SI_ISC	ISC	SI	CDS010	Donor 2_Duo	0.179514	13746	2874	-0.373198	Duo_SI_ISC
CGGCAGTTCGGTTCAA-1-2	20055	3910	TotalSeq-B0252	4	3931	human	intestine	TRUE	male	primary	none	3929	20090	4735	23.5689	0	0	0	0	Donor 3	Jej	2	-0.0407153	-0.160346	G1	SI_matureAE	SI_matureAE	absorptive	SI	CDS015	Donor 3_Jej	0.384781	20055	3910	-0.166127	Jej_SI_matureAE
GACTTCCCACTGCGTG-1-1	37345	4967	TotalSeq-B0251	2	5000	human	intestine	TRUE	male	primary	none	4998	37408	8160	21.8135	0	0	0	0	Donor 1	Duo	1	-0.0130811	-0.152028	G1	SI_ISC	SI_ISC	ISC	SI	CDS014	Donor 1_Duo	0.186616	37345	4967	-0.280529	Duo_SI_ISC
TTCACGCGTCCCTGAG-1-0	2649	1190	TotalSeq-B0251	5	1196	human	intestine	TRUE	male	primary	none	1196	2655	807	30.3955	0	0	0	0	Donor 2	Duo	0	0.0248464	-0.158468	S	SI_earlyAE	SI_earlyAE	absorptive	SI	CDS010	Donor 2_Duo	0.188671	2649	1190	0.0814324	Duo_SI_earlyAE
ATTACTCTCAGAATAG-1-0	3591	1450	TotalSeq-B0251	5	1454	human	intestine	TRUE	male	primary	none	1454	3595	424	11.7942	0	0	0	0	Donor 2	Duo	0	-0.0950811	-0.0949133	G1	SI_earlyAE	SI_earlyAE	absorptive	SI	CDS010	Donor 2_Duo	0.168266	3591	1450	-0.19152	Duo_SI_earlyAE
CATTCATGTTGCGAAG-1-1	12203	2557	TotalSeq-B0252	5	2569	human	intestine	TRUE	male	primary	none	2569	12217	5393	44.1434	0	0	0	0	Donor 1	Jej	1	-0.0487048	-0.114304	G1	SI_matureAE	SI_matureAE	absorptive	SI	CDS014	Donor 1_Jej	0.470368	12203	2557	-0.218991	Jej_SI_matureAE
AGAAATGAGCCACCGT-1-2	9141	2122	TotalSeq-B0252	4	2129	human	intestine	TRUE	male	primary	none	2128	9149	4083	44.6278	0	0	0	0	Donor 3	Jej	2	-0.0649945	-0.133364	G1	SI_matureAE	SI_matureAE	absorptive	SI	CDS015	Donor 3_Jej	0.398906	9141	2122	-0.269052	Jej_SI_matureAE
AGGTTGTAGACTAAGT-1-0	16883	3802	TotalSeq-B0253	1	3822	human	intestine	TRUE	male	primary	none	3822	16914	1749	10.3405	0	0	0	0	Donor 2	Ile	0	-0.0308778	-0.140437	G1	SI_matureAE	SI_matureAE	absorptive	SI	CDS010	Donor 2_Ile	0.244655	16883	3802	-0.200066	Ile_SI_matureAE
TCGGGACGTTCAGGTT-1-1	17322	3363	TotalSeq-B0253	1	3386	human	intestine	TRUE	male	primary	none	3386	17350	6110	35.2161	0	0	0	0	Donor 1	Ile	1	-0.0790976	-0.193535	G1	SI_matureAE	SI_matureAE	absorptive	SI	CDS014	Donor 1_Ile	0.373272	17322	3363	0.0175646	Ile_SI_matureAE
CATTTCATCGGCTATA-1-0	6289	2144	TotalSeq-B0252	4	2152	human	intestine	TRUE	male	primary	none	2152	6302	250	3.96699	0	0	0	0	Donor 2	Jej	0	-0.0930257	-0.107482	G1	SI_secretory	SI_paneth	paneth	SI	CDS010	Donor 2_Jej	0.335162	6289	2144	-0.190077	Jej_SI_paneth
TGACAGTGTCAACACT-1-0	10452	2937	TotalSeq-B0252	4	2949	human	intestine	TRUE	male	primary	none	2949	10482	782	7.46041	0	0	0	0	Donor 2	Jej	0	-0.0632238	-0.179552	G1	SI_6-?	SI_AE2	absorptive	SI	CDS010	Donor 2_Jej	0.293081	10452	2937	-0.174601	Jej_SI_AE2
AGGTAGGGTGACTATC-1-0	8379	2322	TotalSeq-B0251	5	2335	human	intestine	TRUE	male	primary	none	2334	8394	789	9.39957	0	0	0	0	Donor 2	Duo	0	0.00702078	-0.0743437	S	SI_ISC	SI_ISC	ISC	SI	CDS010	Donor 2_Duo	0.173471	8379	2322	-0.096167	Duo_SI_ISC
TGCTCGTTCCTTATCA-1-2	6233	1205	TotalSeq-B0252	4	1211	human	intestine	TRUE	male	primary	none	1211	6240	4257	68.2212	0	0	0	0	Donor 3	Jej	2	-0.0470252	-0.0483305	G1	SI_earlyAE	SI_earlyAE	absorptive	SI	CDS015	Donor 3_Jej	0.165332	6233	1205	-0.221843	Jej_SI_earlyAE
TGTGATGAGAGAGCGG-1-0	10734	3247	TotalSeq-B0253	1	3263	human	intestine	TRUE	male	primary	none	3261	10757	1295	12.0387	0	0	0	0	Donor 2	Ile	0	0.121921	0.892776	G2M	SI_TA	SI_TA	TA	SI	CDS010	Donor 2_Ile	0.227223	10734	3247	-0.150444	Ile_SI_TA
CTCCAACAGTAGGGTC-1-1	14000	3194	TotalSeq-B0253	1	3211	human	intestine	TRUE	male	primary	none	3210	14021	5441	38.8061	0	0	0	0	Donor 1	Ile	1	-0.0765617	-0.205328	G1	SI_matureAE	SI_matureAE	absorptive	SI	CDS014	Donor 1_Ile	0.396599	14000	3194	-0.125207	Ile_SI_matureAE
TAGACCAGTAGGCAAC-1-2	25242	4071	TotalSeq-B0251	6	4094	human	intestine	TRUE	male	primary	none	4093	25295	6494	25.6731	0	0	0	0	Donor 3	Duo	2	-0.0601866	-0.143055	G1	SI_matureAE	SI_matureAE	absorptive	SI	CDS015	Donor 3_Duo	0.275884	25242	4071	-0.0272793	Duo_SI_matureAE
AGCATCACATTCCTAT-1-0	5285	2072	TotalSeq-B0253	1	2080	human	intestine	TRUE	male	primary	none	2080	5295	1068	20.17	0	0	0	0	Donor 2	Ile	0	-0.0991796	-0.191035	G1	SI_intermAE	SI_intermAE	absorptive	SI	CDS010	Donor 2_Ile	0.254163	5285	2072	-0.0623904	Ile_SI_intermAE
GGAATGGCAAGCGCAA-1-1	25504	3898	TotalSeq-B0252	5	3925	human	intestine	TRUE	male	primary	none	3921	25542	11916	46.6526	0	0	0	0	Donor 1	Jej	1	-0.0650758	-0.133865	G1	SI_intermAE	SI_intermAE	absorptive	SI	CDS014	Donor 1_Jej	0.27716	25504	3898	-0.160961	Jej_SI_intermAE
TGTGTGATCTTCCCAG-1-2	25174	4139	TotalSeq-B0252	4	4168	human	intestine	TRUE	male	primary	none	4165	25218	6055	24.0106	0	0	0	0	Donor 3	Jej	2	-0.0560705	-0.171136	G1	SI_matureAE	SI_matureAE	absorptive	SI	CDS015	Donor 3_Jej	0.310524	25174	4139	-0.113668	Jej_SI_matureAE
ACAGAAACAACGATTC-1-2	6538	1236	TotalSeq-B0251	6	1240	human	intestine	TRUE	male	primary	none	1240	6544	4007	61.2317	0	0	0	0	Donor 3	Duo	2	-0.0384562	-0.108938	G1	SI_earlyAE	SI_earlyAE	absorptive	SI	CDS015	Donor 3_Duo	0.163146	6538	1236	-0.154828	Duo_SI_earlyAE
ACCATTTAGACGGTCA-1-0	10173	2555	TotalSeq-B0252	4	2565	human	intestine	TRUE	male	primary	none	2565	10197	681	6.67843	0	0	0	0	Donor 2	Jej	0	-0.0204188	-0.124689	G1	SI_earlyAE	SI_earlyAE	absorptive	SI	CDS010	Donor 2_Jej	0.170057	10173	2555	0.00607762	Jej_SI_earlyAE
CTAACCCGTAGCACGA-1-2	14616	3736	TotalSeq-B0252	4	3760	human	intestine	TRUE	male	primary	none	3760	14657	1428	9.74279	0	0	0	0	Donor 3	Jej	2	-0.0635326	-0.183526	G1	SI_secretory	SI_goblet	goblet	SI	CDS015	Donor 3_Jej	0.396696	14616	3736	-0.261645	Jej_SI_goblet
GTCACTCAGCGCACAA-1-1	4776	1026	TotalSeq-B0252	5	1032	human	intestine	TRUE	male	primary	none	1032	4782	2932	61.3133	0	0	0	0	Donor 1	Jej	1	-0.0452832	-0.0890824	G1	SI_earlyAE	SI_earlyAE	absorptive	SI	CDS014	Donor 1_Jej	0.193104	4776	1026	-0.203755	Jej_SI_earlyAE
GTTAGACCACATTACG-1-0	11227	3053	TotalSeq-B0253	1	3067	human	intestine	TRUE	male	primary	none	3067	11253	1129	10.0329	0	0	0	0	Donor 2	Ile	0	-0.084765	-0.120937	G1	SI_intermAE	SI_intermAE	absorptive	SI	CDS010	Donor 2_Ile	0.219108	11227	3053	0.239577	Ile_SI_intermAE
TCCAGAACAGCCTTCT-1-1	4371	1801	TotalSeq-B0252	5	1812	human	intestine	TRUE	male	primary	none	1812	4386	408	9.30233	0	0	0	0	Donor 1	Jej	1	-0.118755	-0.163545	G1	SI_tuft	SI_tuft	tuft	SI	CDS014	Donor 1_Jej	0.212722	4371	1801	-0.249694	Jej_SI_tuft
CATTTCAAGGGTTAGC-1-1	14222	3274	TotalSeq-B0252	5	3291	human	intestine	TRUE	male	primary	none	3289	14248	747	5.24284	0	0	0	0	Donor 1	Jej	1	-0.0111632	0.0429378	G2M	SI_secretory	SI_goblet	goblet	SI	CDS014	Donor 1_Jej	0.432916	14222	3274	-0.237207	Jej_SI_goblet
TCCCATGTCACGATAC-1-2	35235	5153	TotalSeq-B0253	2	5184	human	intestine	TRUE	male	primary	none	5184	35305	11146	31.5706	0	0	0	0	Donor 3	Ile	2	-0.0905775	-0.206088	G1	SI_6-?	SI_AE2	absorptive	SI	CDS015	Donor 3_Ile	0.292687	35235	5153	-0.235844	Ile_SI_AE2
AGAGAGCCATGGGATG-1-1	6707	1523	TotalSeq-B0252	5	1527	human	intestine	TRUE	male	primary	none	1527	6711	4061	60.5126	0	0	0	0	Donor 1	Jej	1	-0.00538361	-0.123891	G1	SI_matureAE	SI_matureAE	absorptive	SI	CDS014	Donor 1_Jej	0.249975	6707	1523	-0.204828	Jej_SI_matureAE
AAACCCAGTCCGGATC-1-0	9008	2821	TotalSeq-B0253	1	2831	human	intestine	TRUE	male	primary	none	2831	9023	1960	21.7223	0	0	0	0	Donor 2	Ile	0	-0.0700359	-0.202307	G1	SI_matureAE	SI_matureAE	absorptive	SI	CDS010	Donor 2_Ile	0.25371	9008	2821	-0.128169	Ile_SI_matureAE
TGACGCGCAATCGCGC-1-2	7912	2558	TotalSeq-B0251	6	2570	human	intestine	TRUE	male	primary	none	2570	7929	1502	18.9431	0	0	0	0	Donor 3	Duo	2	-0.0317891	-0.163122	G1	SI_BEST4	SI_BEST4	BEST4+	SI	CDS015	Donor 3_Duo	0.773247	7912	2558	-0.479794	Duo_SI_BEST4
TGCAGATCAGTTGGTT-1-0	4186	1734	TotalSeq-B0252	4	1736	human	intestine	TRUE	male	primary	none	1736	4188	1102	26.3133	0	0	0	0	Donor 2	Jej	0	0.223182	0.31414	G2M	SI_TA	SI_TA	TA	SI	CDS010	Donor 2_Jej	0.208662	4186	1734	-0.262139	Jej_SI_TA
CTCAATTAGAGATGCC-1-1	27246	5047	TotalSeq-B0251	2	5081	human	intestine	TRUE	male	primary	none	5080	27303	5398	19.7707	0	0	0	0	Donor 1	Duo	1	-0.0414313	-0.209267	G1	SI_earlyAE	SI_earlyAE	absorptive	SI	CDS014	Donor 1_Duo	0.20375	27246	5047	0.0984156	Duo_SI_earlyAE
TTGCTGCAGAGGATCC-1-2	17150	3666	TotalSeq-B0251	6	3688	human	intestine	TRUE	male	primary	none	3688	17178	4312	25.1019	0	0	0	0	Donor 3	Duo	2	-0.0480883	-0.180395	G1	SI_earlyAE	SI_earlyAE	absorptive	SI	CDS015	Donor 3_Duo	0.189939	17150	3666	-0.0405288	Duo_SI_earlyAE
CGTTGGGCAGGAAGTC-1-1	5685	1775	TotalSeq-B0253	1	1785	human	intestine	TRUE	male	primary	none	1785	5698	935	16.4093	0	0	0	0	Donor 1	Ile	1	0.112995	-0.181081	S	secretory_prog	SI_secretory_prog	secretory_prog	SI	CDS014	Donor 1_Ile	0.166307	5685	1775	-0.0853016	Ile_SI_secretory_prog
ACGATGTAGACGACTG-1-2	22306	4255	TotalSeq-B0251	6	4283	human	intestine	TRUE	male	primary	none	4279	22338	4410	19.7421	0	0	0	0	Donor 3	Duo	2	-0.0214516	-0.148461	G1	SI_ISC	SI_ISC	ISC	SI	CDS015	Donor 3_Duo	0.198772	22306	4255	-0.205383	Duo_SI_ISC
CCCAACTTCCGTGTCT-1-1	22358	4203	TotalSeq-B0252	5	4226	human	intestine	TRUE	male	primary	none	4224	22396	7592	33.8989	0	0	0	0	Donor 1	Jej	1	-0.04377	-0.19678	G1	SI_matureAE	SI_matureAE	absorptive	SI	CDS014	Donor 1_Jej	0.332187	22358	4203	-0.0230223	Jej_SI_matureAE
TGAGGTTAGACATAGT-1-0	8489	2328	TotalSeq-B0252	4	2338	human	intestine	TRUE	male	primary	none	2337	8499	696	8.1892	0	0	0	0	Donor 2	Jej	0	-0.00225696	-0.0880484	G1	SI_ISC	SI_ISC	ISC	SI	CDS010	Donor 2_Jej	0.168627	8489	2328	-0.0499538	Jej_SI_ISC
ACCCTTGAGGTCACAG-1-0	3735	1545	TotalSeq-B0252	4	1548	human	intestine	TRUE	male	primary	none	1548	3738	878	23.4885	0	0	0	0	Donor 2	Jej	0	-0.0559467	-0.120534	G1	SI_6-?	SI_AE2	absorptive	SI	CDS010	Donor 2_Jej	0.29069	3735	1545	-0.0869572	Jej_SI_AE2
GTGCTTCTCTCATAGG-1-0	10533	2514	TotalSeq-B0253	0	2524	human	intestine	TRUE	male	primary	none	2524	10546	1200	11.3787	0	0	0	0	Donor 2	Ile	0	0.0095228	-0.098073	S	SI_ISC	SI_ISC	ISC	SI	CDS010	Donor 2_Ile	0.156125	10533	2514	-0.114549	Ile_SI_ISC
GAAGCCCTCACCCTTG-1-2	24325	4770	TotalSeq-B0252	4	4803	human	intestine	TRUE	male	primary	none	4802	24388	5597	22.9498	0	0	0	0	Donor 3	Jej	2	-0.0547439	-0.199887	G1	SI_intermAE	SI_intermAE	absorptive	SI	CDS015	Donor 3_Jej	0.282246	24325	4770	0.00946294	Jej_SI_intermAE
CGGGACTTCAAACCTG-1-0	5167	1717	TotalSeq-B0253	1	1726	human	intestine	TRUE	male	primary	none	1726	5177	1136	21.9432	0	0	0	0	Donor 2	Ile	0	-0.102674	-0.145433	G1	SI_intermAE	SI_intermAE	absorptive	SI	CDS010	Donor 2_Ile	0.224148	5167	1717	-0.0988489	Ile_SI_intermAE
GTCATTTGTGATTGGG-1-1	16401	3130	TotalSeq-B0251	2	3142	human	intestine	TRUE	male	primary	none	3141	16419	7910	48.1759	0	0	0	0	Donor 1	Duo	1	-0.0446757	-0.190238	G1	SI_earlyAE	SI_earlyAE	absorptive	SI	CDS014	Donor 1_Duo	0.176131	16401	3130	-0.0659687	Duo_SI_earlyAE
ATTCGTTAGGCACTAG-1-2	13753	3403	TotalSeq-B0252	4	3424	human	intestine	TRUE	male	primary	none	3424	13783	3278	23.7829	0	0	0	0	Donor 3	Jej	2	0.043151	-0.149398	S	SI_BEST4	SI_BEST4	BEST4+	SI	CDS015	Donor 3_Jej	0.97289	13753	3403	-0.357471	Jej_SI_BEST4
GTCCTCAGTTCCCACT-1-2	16834	3567	TotalSeq-B0251	6	3591	human	intestine	TRUE	male	primary	none	3591	16870	2566	15.2104	0	0	0	0	Donor 3	Duo	2	-0.031409	-0.137415	G1	SI_earlyAE	SI_earlyAE	absorptive	SI	CDS015	Donor 3_Duo	0.164065	16834	3567	-0.0322853	Duo_SI_earlyAE
ACTATTCCACGCTGCA-1-1	35504	5424	TotalSeq-B0252	5	5467	human	intestine	TRUE	male	primary	none	5466	35567	5338	15.0083	0	0	0	0	Donor 1	Jej	1	0.00239626	-0.102304	S	SI_ISC	SI_ISC	ISC	SI	CDS014	Donor 1_Jej	0.201977	35504	5424	-0.0437543	Jej_SI_ISC
CGTAGTAGTAGATCGG-1-0	5049	1950	TotalSeq-B0251	5	1961	human	intestine	TRUE	male	primary	none	1960	5067	451	8.90073	0	0	0	0	Donor 2	Duo	0	-0.0204768	-0.12932	G1	SI_secretory	SI_goblet	goblet	SI	CDS010	Donor 2_Duo	0.213962	5049	1950	-0.399626	Duo_SI_goblet
ACTTCGCAGCACGATG-1-0	18881	4189	TotalSeq-B0253	1	4207	human	intestine	TRUE	male	primary	none	4205	18914	1438	7.60283	0	0	0	0	Donor 2	Ile	0	0.52626	0.179161	S	SI_TA	SI_TA	TA	SI	CDS010	Donor 2_Ile	0.201292	18881	4189	0.0810722	Ile_SI_TA
GTTGAACAGAGGTGCT-1-2	11395	2822	TotalSeq-B0251	6	2835	human	intestine	TRUE	male	primary	none	2835	11418	3310	28.9893	0	0	0	0	Donor 3	Duo	2	-0.00955477	-0.151243	G1	SI_BEST4	SI_BEST4	BEST4+	SI	CDS015	Donor 3_Duo	0.801248	11395	2822	-0.507782	Duo_SI_BEST4
ATGAAAGTCACCCTGT-1-2	25715	4156	TotalSeq-B0251	6	4186	human	intestine	TRUE	male	primary	none	4186	25770	7666	29.7478	0	0	0	0	Donor 3	Duo	2	-0.078554	-0.145329	G1	SI_matureAE	SI_matureAE	absorptive	SI	CDS015	Donor 3_Duo	0.327255	25715	4156	-0.138774	Duo_SI_matureAE
ATCCACCCAGGCTCTG-1-1	7788	2174	TotalSeq-B0251	2	2190	human	intestine	TRUE	male	primary	none	2190	7809	2360	30.2215	0	0	0	0	Donor 1	Duo	1	0.0587784	-0.136648	S	SI_intermAE	SI_intermAE	absorptive	SI	CDS014	Donor 1_Duo	0.207368	7788	2174	-0.177959	Duo_SI_intermAE
CGAATTGGTCTGCATA-1-0	3386	1365	TotalSeq-B0251	5	1369	human	intestine	TRUE	male	primary	none	1369	3390	528	15.5752	0	0	0	0	Donor 2	Duo	0	0.0536924	-0.155748	S	SI_ISC	SI_ISC	ISC	SI	CDS010	Donor 2_Duo	0.176891	3386	1365	0.0742807	Duo_SI_ISC
TCACAAGAGTCTGTAC-1-1	12504	2511	TotalSeq-B0253	1	2526	human	intestine	TRUE	male	primary	none	2526	12521	6549	52.3041	0	0	0	0	Donor 1	Ile	1	-0.0615102	-0.148502	G1	SI_matureAE	SI_matureAE	absorptive	SI	CDS014	Donor 1_Ile	0.279199	12504	2511	-0.144199	Ile_SI_matureAE
AATGAAGGTGCCGGTT-1-2	23067	4274	TotalSeq-B0251	6	4297	human	intestine	TRUE	male	primary	none	4297	23109	5467	23.6574	0	0	0	0	Donor 3	Duo	2	-0.058279	-0.171196	G1	SI_matureAE	SI_matureAE	absorptive	SI	CDS015	Donor 3_Duo	0.28644	23067	4274	-0.214783	Duo_SI_matureAE
GGACGTCGTCGAACAG-1-2	19014	4109	TotalSeq-B0253	2	4140	human	intestine	TRUE	male	primary	none	4140	19064	104	0.545531	0	0	0	0	Donor 3	Ile	2	-0.0623669	-0.122268	G1	SI_secretory	SI_goblet	goblet	SI	CDS015	Donor 3_Ile	0.455426	19014	4109	-0.287404	Ile_SI_goblet
TCACTATCACACTGGC-1-2	20697	3850	TotalSeq-B0253	2	3878	human	intestine	TRUE	male	primary	none	3875	20744	5543	26.721	0	0	0	0	Donor 3	Ile	2	-0.0705534	-0.182318	G1	SI_6-?	SI_AE2	absorptive	SI	CDS015	Donor 3_Ile	0.350839	20697	3850	-0.152819	Ile_SI_AE2
TTGGTTTTCGGCACTG-1-2	8586	1688	TotalSeq-B0252	4	1695	human	intestine	TRUE	male	primary	none	1695	8593	5431	63.2026	0	0	0	0	Donor 3	Jej	2	-0.0688098	-0.120786	G1	SI_earlyAE	SI_earlyAE	absorptive	SI	CDS015	Donor 3_Jej	0.175059	8586	1688	-0.147234	Jej_SI_earlyAE
CTCCGATTCTCCCTAG-1-2	29149	5036	TotalSeq-B0251	6	5068	human	intestine	TRUE	male	primary	none	5066	29206	6692	22.9131	0	0	0	0	Donor 3	Duo	2	-0.077396	-0.203342	G1	SI_intermAE	SI_intermAE	absorptive	SI	CDS015	Donor 3_Duo	0.224073	29149	5036	-0.192102	Duo_SI_intermAE
CAGAGCCGTCTGTGGC-1-0	8506	2286	TotalSeq-B0253	1	2295	human	intestine	TRUE	male	primary	none	2295	8522	92	1.07956	0	0	0	0	Donor 2	Ile	0	-0.0319287	-0.0820531	G1	SI_secretory	SI_goblet	goblet	SI	CDS010	Donor 2_Ile	0.366771	8506	2286	-0.137282	Ile_SI_goblet
CCGAACGGTCTACAGT-1-1	20349	3671	TotalSeq-B0252	5	3691	human	intestine	TRUE	male	primary	none	3689	20378	8762	42.9974	0	0	0	0	Donor 1	Jej	1	-0.0558718	-0.159945	G1	SI_earlyAE	SI_earlyAE	absorptive	SI	CDS014	Donor 1_Jej	0.243058	20349	3671	0.0716571	Jej_SI_earlyAE
TTACCATAGCGATCGA-1-2	16363	3087	TotalSeq-B0251	6	3106	human	intestine	TRUE	male	primary	none	3105	16393	5477	33.4106	0	0	0	0	Donor 3	Duo	2	-0.0688305	-0.187232	G1	SI_matureAE	SI_matureAE	absorptive	SI	CDS015	Donor 3_Duo	0.316429	16363	3087	-0.197276	Duo_SI_matureAE
CAGGGCTCATGTGGCC-1-2	13713	3164	TotalSeq-B0251	6	3187	human	intestine	TRUE	male	primary	none	3187	13744	4940	35.943	0	0	0	0	Donor 3	Duo	2	-0.0866568	-0.15842	G1	SI_intermAE	SI_intermAE	absorptive	SI	CDS015	Donor 3_Duo	0.215792	13713	3164	0.0861061	Duo_SI_intermAE
ACATGCACAATGTGGG-1-1	7337	1864	TotalSeq-B0251	2	1874	human	intestine	TRUE	male	primary	none	1874	7347	1484	20.1987	0	0	0	0	Donor 1	Duo	1	-0.0259685	-0.110758	G1	SI_earlyAE	SI_earlyAE	absorptive	SI	CDS014	Donor 1_Duo	0.158042	7337	1864	0.179934	Duo_SI_earlyAE
ATGGGAGCACATGAAA-1-2	16853	3536	TotalSeq-B0253	2	3557	human	intestine	TRUE	male	primary	none	3556	16882	4281	25.3584	0	0	0	0	Donor 3	Ile	2	-0.036552	-0.129762	G1	SI_earlyAE	SI_earlyAE	absorptive	SI	CDS015	Donor 3_Ile	0.150834	16853	3536	-0.0592377	Ile_SI_earlyAE
GGATGTTAGCTGTGCC-1-0	7389	2791	TotalSeq-B0252	4	2805	human	intestine	TRUE	male	primary	none	2805	7410	1160	15.6545	0	0	0	0	Donor 2	Jej	0	0.122514	1.01395	G2M	SI_TA	SI_TA	TA	SI	CDS010	Donor 2_Jej	0.240326	7389	2791	-0.343788	Jej_SI_TA
GTGGAGATCCATAGGT-1-2	16445	3161	TotalSeq-B0251	6	3176	human	intestine	TRUE	male	primary	none	3176	16472	5734	34.8106	0	0	0	0	Donor 3	Duo	2	-0.081747	-0.119247	G1	SI_matureAE	SI_matureAE	absorptive	SI	CDS015	Donor 3_Duo	0.332093	16445	3161	-0.289435	Duo_SI_matureAE
CGCCAGAAGCTGTTAC-1-2	20036	3724	TotalSeq-B0252	4	3749	human	intestine	TRUE	male	primary	none	3748	20074	5034	25.0772	0	0	0	0	Donor 3	Jej	2	-0.0557672	-0.168863	G1	SI_matureAE	SI_matureAE	absorptive	SI	CDS015	Donor 3_Jej	0.429015	20036	3724	-0.0297587	Jej_SI_matureAE
CTTGAGAGTGCGTGCT-1-2	15632	3002	TotalSeq-B0251	6	3019	human	intestine	TRUE	male	primary	none	3019	15658	4192	26.7723	0	0	0	0	Donor 3	Duo	2	-0.0419791	-0.153833	G1	SI_earlyAE	SI_earlyAE	absorptive	SI	CDS015	Donor 3_Duo	0.191836	15632	3002	-0.114234	Duo_SI_earlyAE
AGACACTTCAAACCTG-1-2	15517	3090	TotalSeq-B0252	4	3108	human	intestine	TRUE	male	primary	none	3107	15547	6846	44.0342	0	0	0	0	Donor 3	Jej	2	-0.0397093	-0.143484	G1	SI_intermAE	SI_intermAE	absorptive	SI	CDS015	Donor 3_Jej	0.20097	15517	3090	-0.192976	Jej_SI_intermAE
ATATCCTTCATTCTTG-1-0	14331	3919	TotalSeq-B0253	1	3934	human	intestine	TRUE	male	primary	none	3934	14363	918	6.39142	0	0	0	0	Donor 2	Ile	0	0.684645	0.04876	S	SI_TA	SI_TA	TA	SI	CDS010	Donor 2_Ile	0.220128	14331	3919	0.00645702	Ile_SI_TA
CTCATCGTCGTGTTCC-1-1	4746	1506	TotalSeq-B0252	5	1519	human	intestine	TRUE	male	primary	none	1519	4759	955	20.0672	0	0	0	0	Donor 1	Jej	1	0.0450212	-0.178465	S	SI_BEST4	SI_BEST4	BEST4+	SI	CDS014	Donor 1_Jej	0.523555	4746	1506	-0.153607	Jej_SI_BEST4
AAAGTGAGTTAACCTG-1-1	16156	3481	TotalSeq-B0251	2	3503	human	intestine	TRUE	male	primary	none	3503	16180	4876	30.136	0	0	0	0	Donor 1	Duo	1	0.061061	-0.122062	S	SI_earlyAE	SI_earlyAE	absorptive	SI	CDS014	Donor 1_Duo	0.181582	16156	3481	-0.134085	Duo_SI_earlyAE
AGGTAGGTCGTTTACT-1-1	6275	1377	TotalSeq-B0251	2	1382	human	intestine	TRUE	male	primary	none	1382	6282	3835	61.0474	0	0	0	0	Donor 1	Duo	1	-0.0630141	-0.127145	G1	SI_matureAE	SI_matureAE	absorptive	SI	CDS014	Donor 1_Duo	0.272234	6275	1377	-0.0710987	Duo_SI_matureAE
AGACAAAAGTCACACT-1-0	5544	2044	TotalSeq-B0253	1	2054	human	intestine	TRUE	male	primary	none	2054	5556	1078	19.4024	0	0	0	0	Donor 2	Ile	0	-0.069787	-0.19748	G1	SI_intermAE	SI_intermAE	absorptive	SI	CDS010	Donor 2_Ile	0.226803	5544	2044	0.188485	Ile_SI_intermAE
TTATTGCTCTGCTTTA-1-1	16072	3356	TotalSeq-B0252	5	3378	human	intestine	TRUE	male	primary	none	3378	16102	3950	24.5311	0	0	0	0	Donor 1	Jej	1	0.0104839	-0.166056	S	SI_ISC	SI_ISC	ISC	SI	CDS014	Donor 1_Jej	0.179227	16072	3356	0.00011697	Jej_SI_ISC
ATCCATTTCAGAGCAG-1-0	7682	2522	TotalSeq-B0253	1	2531	human	intestine	TRUE	male	primary	none	2531	7695	1080	14.0351	0	0	0	0	Donor 2	Ile	0	-0.0718371	-0.167157	G1	SI_matureAE	SI_matureAE	absorptive	SI	CDS010	Donor 2_Ile	0.321726	7682	2522	0.0150986	Ile_SI_matureAE
ACCTACCAGTATAGAC-1-1	9326	3029	TotalSeq-B0251	2	3046	human	intestine	TRUE	male	primary	none	3043	9346	2135	22.844	0	0	0	0	Donor 1	Duo	1	-0.0579248	-0.198914	G1	EEC	SI_EEC	EEC	SI	CDS014	Donor 1_Duo	0.80119	9326	3029	-0.426156	Duo_SI_EEC
AGCCAGCAGAGTCTGG-1-0	3019	1401	TotalSeq-B0252	4	1405	human	intestine	TRUE	male	primary	none	1405	3023	350	11.5779	0	0	0	0	Donor 2	Jej	0	-0.00314058	-0.132172	G1	SI_BEST4	SI_BEST4	BEST4+	SI	CDS010	Donor 2_Jej	0.488368	3019	1401	-0.373252	Jej_SI_BEST4
TGCTTGCCACCCTAGG-1-0	2552	1368	TotalSeq-B0252	4	1371	human	intestine	TRUE	male	primary	none	1371	2555	54	2.1135	0	0	0	0	Donor 2	Jej	0	-0.10188	-0.143584	G1	SI_tuft	SI_tuft	tuft	SI	CDS010	Donor 2_Jej	0.262711	2552	1368	-0.0035114	Jej_SI_tuft
TCTGGCTCAGTAGTGG-1-1	7549	1728	TotalSeq-B0251	2	1733	human	intestine	TRUE	male	primary	none	1733	7556	4465	59.0921	0	0	0	0	Donor 1	Duo	1	-0.088287	-0.155467	G1	SI_intermAE	SI_intermAE	absorptive	SI	CDS014	Donor 1_Duo	0.236035	7549	1728	-0.177319	Duo_SI_intermAE
GGCAGTCAGTGCCCGT-1-0	2069	931	TotalSeq-B0251	5	933	human	intestine	TRUE	male	primary	none	933	2071	697	33.6552	0	0	0	0	Donor 2	Duo	0	-0.0702388	-0.144865	G1	SI_6-?	SI_AE2	absorptive	SI	CDS010	Donor 2_Duo	0.3008	2069	931	-0.0899719	Duo_SI_AE2
GAGTTTGAGGTGCTTT-1-2	19334	3920	TotalSeq-B0251	6	3947	human	intestine	TRUE	male	primary	none	3946	19382	4051	20.9008	0	0	0	0	Donor 3	Duo	2	-0.064505	-0.196485	G1	SI_matureAE	SI_matureAE	absorptive	SI	CDS015	Donor 3_Duo	0.365521	19334	3920	-0.109957	Duo_SI_matureAE
TTGGTTTCATTGCCGG-1-2	12451	3011	TotalSeq-B0251	6	3032	human	intestine	TRUE	male	primary	none	3031	12482	4362	34.9463	0	0	0	0	Donor 3	Duo	2	-0.0988453	-0.163486	G1	SI_matureAE	SI_matureAE	absorptive	SI	CDS015	Donor 3_Duo	0.285561	12451	3011	-0.19966	Duo_SI_matureAE
GACGTTACATCGAGCC-1-1	14153	3398	TotalSeq-B0252	5	3417	human	intestine	TRUE	male	primary	none	3416	14187	5486	38.6692	0	0	0	0	Donor 1	Jej	1	-0.0592429	0.190627	G2M	SI_TA2	SI_TA2	TA	SI	CDS014	Donor 1_Jej	0.157555	14153	3398	-0.173029	Jej_SI_TA2
ATTTACCAGTCACTCA-1-0	3702	1553	TotalSeq-B0253	1	1562	human	intestine	TRUE	male	primary	none	1561	3713	965	25.9898	0	0	0	0	Donor 2	Ile	0	-0.0488898	-0.161251	G1	SI_intermAE	SI_intermAE	absorptive	SI	CDS010	Donor 2_Ile	0.236526	3702	1553	0.157201	Ile_SI_intermAE
TCGGATACAGCTCTGG-1-1	27254	4841	TotalSeq-B0251	2	4874	human	intestine	TRUE	male	primary	none	4874	27308	5878	21.5248	0	0	0	0	Donor 1	Duo	1	-0.0603994	-0.177225	G1	SI_intermAE	SI_intermAE	absorptive	SI	CDS014	Donor 1_Duo	0.226206	27254	4841	0.00978878	Duo_SI_intermAE
GTTACCCAGGTACAAT-1-0	7614	1834	TotalSeq-B0252	4	1840	human	intestine	TRUE	male	primary	none	1840	7621	1069	14.027	0	0	0	0	Donor 2	Jej	0	-0.0364442	-0.0487944	G1	SI_ISC	SI_ISC	ISC	SI	CDS010	Donor 2_Jej	0.166318	7614	1834	-0.252889	Jej_SI_ISC
GAGAGGTAGATGCTGG-1-0	3593	1325	TotalSeq-B0253	1	1329	human	intestine	TRUE	male	primary	none	1329	3597	1366	37.9761	0	0	0	0	Donor 2	Ile	0	-0.100115	-0.138761	G1	SI_matureAE	SI_matureAE	absorptive	SI	CDS010	Donor 2_Ile	0.250481	3593	1325	-0.166876	Ile_SI_matureAE
GTCAGCGCATTCTTCA-1-0	18681	3901	TotalSeq-B0253	1	3918	human	intestine	TRUE	male	primary	none	3918	18724	1486	7.93634	0	0	0	0	Donor 2	Ile	0	-0.0332189	-0.184982	G1	SI_intermAE	SI_intermAE	absorptive	SI	CDS010	Donor 2_Ile	0.18432	18681	3901	-0.0361333	Ile_SI_intermAE
AATCGTGCAGGCATGA-1-2	25967	4509	TotalSeq-B0251	6	4547	human	intestine	TRUE	male	primary	none	4545	26022	5319	20.4404	0	0	0	0	Donor 3	Duo	2	-0.0242841	-0.151252	G1	SI_earlyAE	SI_earlyAE	absorptive	SI	CDS015	Donor 3_Duo	0.210841	25967	4509	-0.0601521	Duo_SI_earlyAE
TGTCCTGGTTCGGCCA-1-1	12723	2559	TotalSeq-B0252	5	2573	human	intestine	TRUE	male	primary	none	2573	12740	6755	53.022	0	0	0	0	Donor 1	Jej	1	-0.0721347	-0.0975553	G1	SI_intermAE	SI_intermAE	absorptive	SI	CDS014	Donor 1_Jej	0.221583	12723	2559	-0.1549	Jej_SI_intermAE
TCATGCCAGGGAGGGT-1-1	9246	2350	TotalSeq-B0251	2	2360	human	intestine	TRUE	male	primary	none	2360	9258	2555	27.5978	0	0	0	0	Donor 1	Duo	1	-0.0877562	-0.176711	G1	SI_intermAE	SI_intermAE	absorptive	SI	CDS014	Donor 1_Duo	0.306511	9246	2350	-0.00222295	Duo_SI_intermAE
AATTTCCTCGTTACCC-1-2	30870	5040	TotalSeq-B0252	4	5074	human	intestine	TRUE	male	primary	none	5072	30934	6402	20.6957	0	0	0	0	Donor 3	Jej	2	-0.0810783	-0.190318	G1	SI_intermAE	SI_intermAE	absorptive	SI	CDS015	Donor 3_Jej	0.287363	30870	5040	-0.114015	Jej_SI_intermAE
ATTCCCGAGCGACTTT-1-2	15609	2880	TotalSeq-B0251	6	2899	human	intestine	TRUE	male	primary	none	2898	15634	5648	36.1264	0	0	0	0	Donor 3	Duo	2	-0.019086	-0.186497	G1	SI_intermAE	SI_intermAE	absorptive	SI	CDS015	Donor 3_Duo	0.280561	15609	2880	-0.170808	Duo_SI_intermAE
ACATTTCCATACCAGT-1-2	44839	6460	TotalSeq-B0252	4	6503	human	intestine	TRUE	male	primary	none	6498	44930	4946	11.0082	0	0	0	0	Donor 3	Jej	2	-0.0628202	-0.185758	G1	SI_secretory	SI_paneth	paneth	SI	CDS015	Donor 3_Jej	0.190998	44839	6460	-0.183619	Jej_SI_paneth
GACCAATCAATGGGTG-1-2	9030	2174	TotalSeq-B0253	2	2186	human	intestine	TRUE	male	primary	none	2186	9044	4150	45.8868	0	0	0	0	Donor 3	Ile	2	-0.000888642	-0.171747	G1	SI_6-?	SI_AE2	absorptive	SI	CDS015	Donor 3_Ile	0.208923	9030	2174	-0.0456586	Ile_SI_AE2
GCGGAAACAACGTTAC-1-0	2949	1228	TotalSeq-B0252	4	1234	human	intestine	TRUE	male	primary	none	1234	2957	843	28.5086	0	0	0	0	Donor 2	Jej	0	-0.0473963	-0.098614	G1	SI_earlyAE	SI_earlyAE	absorptive	SI	CDS010	Donor 2_Jej	0.183117	2949	1228	-0.218814	Jej_SI_earlyAE
TTGCTGCAGCCAGACA-1-1	7307	2407	TotalSeq-B0253	1	2416	human	intestine	TRUE	male	primary	none	2416	7338	1561	21.2728	0	0	0	0	Donor 1	Ile	1	-0.0618829	-0.136712	G1	SI_tuft	SI_tuft	tuft	SI	CDS014	Donor 1_Ile	0.624742	7307	2407	0.0265716	Ile_SI_tuft
AACCTTTGTGAGAGGG-1-1	17574	3641	TotalSeq-B0251	2	3661	human	intestine	TRUE	male	primary	none	3661	17599	3803	21.6092	0	0	0	0	Donor 1	Duo	1	-0.0838337	-0.120975	G1	SI_ISC	SI_ISC	ISC	SI	CDS014	Donor 1_Duo	0.176844	17574	3641	-0.268717	Duo_SI_ISC
ATACCGAAGTAGATCA-1-1	31153	4915	TotalSeq-B0251	2	4946	human	intestine	TRUE	male	primary	none	4945	31212	6135	19.6559	0	0	0	0	Donor 1	Duo	1	-0.0560168	-0.196522	G1	SI_earlyAE	SI_earlyAE	absorptive	SI	CDS014	Donor 1_Duo	0.197644	31153	4915	0.00497009	Duo_SI_earlyAE
AATTTCCTCGGTAGGA-1-2	19707	3365	TotalSeq-B0251	6	3389	human	intestine	TRUE	male	primary	none	3388	19747	6372	32.2682	0	0	0	0	Donor 3	Duo	2	-0.0783388	-0.143727	G1	SI_matureAE	SI_matureAE	absorptive	SI	CDS015	Donor 3_Duo	0.261898	19707	3365	-0.150244	Duo_SI_matureAE
TCATCCGCAGAGGGTT-1-1	25333	4315	TotalSeq-B0251	2	4337	human	intestine	TRUE	male	primary	none	4337	25368	5137	20.2499	0	0	0	0	Donor 1	Duo	1	-0.0574737	-0.156853	G1	SI_intermAE	SI_intermAE	absorptive	SI	CDS014	Donor 1_Duo	0.270646	25333	4315	0.00840781	Duo_SI_intermAE
GTAAGTCTCACGATCA-1-2	12985	3281	TotalSeq-B0252	4	3307	human	intestine	TRUE	male	primary	none	3306	13019	2652	20.3702	0	0	0	0	Donor 3	Jej	2	-0.0265213	-0.168064	G1	SI_BEST4	SI_BEST4	BEST4+	SI	CDS015	Donor 3_Jej	0.918727	12985	3281	-0.524654	Jej_SI_BEST4
CCGGTAGGTTCCGCTT-1-1	7142	2622	TotalSeq-B0252	5	2640	human	intestine	TRUE	male	primary	none	2640	7162	979	13.6694	0	0	0	0	Donor 1	Jej	1	-0.131162	-0.215801	G1	SI_matureAE	SI_matureAE	absorptive	SI	CDS014	Donor 1_Jej	0.384689	7142	2622	0.145913	Jej_SI_matureAE
CGCCATTAGGCGATAC-1-1	8964	1486	TotalSeq-B0251	2	1491	human	intestine	TRUE	male	primary	none	1489	8967	6463	72.0754	0	0	0	0	Donor 1	Duo	1	-0.0251985	-0.0986806	G1	SI_earlyAE	SI_earlyAE	absorptive	SI	CDS014	Donor 1_Duo	0.175604	8964	1486	0.119142	Duo_SI_earlyAE
ACGCACGAGCATGGGT-1-0	9506	2754	TotalSeq-B0253	1	2768	human	intestine	TRUE	male	primary	none	2768	9534	1538	16.1317	0	0	0	0	Donor 2	Ile	0	-0.0621989	-0.119199	G1	SI_intermAE	SI_intermAE	absorptive	SI	CDS010	Donor 2_Ile	0.278547	9506	2754	0.128434	Ile_SI_intermAE
TCATGGATCCACCTGT-1-0	12356	3500	TotalSeq-B0252	4	3513	human	intestine	TRUE	male	primary	none	3512	12375	1107	8.94545	0	0	0	0	Donor 2	Jej	0	0.279466	-0.147762	S	SI_TA	SI_TA	TA	SI	CDS010	Donor 2_Jej	0.222362	12356	3500	0.102477	Jej_SI_TA
GACCGTGAGAGAAGGT-1-2	8997	2087	TotalSeq-B0253	2	2097	human	intestine	TRUE	male	primary	none	2097	9012	3174	35.2197	0	0	0	0	Donor 3	Ile	2	-0.0165654	-0.154465	G1	SI_6-?	SI_AE2	absorptive	SI	CDS015	Donor 3_Ile	0.282066	8997	2087	-0.372782	Ile_SI_AE2
GGAATGGAGTGCTACT-1-2	26071	4379	TotalSeq-B0251	6	4409	human	intestine	TRUE	male	primary	none	4408	26123	6648	25.4488	0	0	0	0	Donor 3	Duo	2	-0.0861731	-0.149235	G1	SI_intermAE	SI_intermAE	absorptive	SI	CDS015	Donor 3_Duo	0.250571	26071	4379	-0.149775	Duo_SI_intermAE
TCTCCGACAAGCTGTT-1-0	5183	1570	TotalSeq-B0252	4	1578	human	intestine	TRUE	male	primary	none	1576	5189	578	11.1389	0	0	0	0	Donor 2	Jej	0	0.0461914	-0.125465	S	SI_ISC	SI_ISC	ISC	SI	CDS010	Donor 2_Jej	0.172744	5183	1570	-0.262918	Jej_SI_ISC
CAAGCTATCGATCCCT-1-0	13377	3323	TotalSeq-B0252	4	3331	human	intestine	TRUE	male	primary	none	3331	13398	1040	7.76235	0	0	0	0	Donor 2	Jej	0	-0.0324897	-0.168577	G1	SI_6-?	SI_AE2	absorptive	SI	CDS010	Donor 2_Jej	0.22351	13377	3323	-0.0455552	Jej_SI_AE2
GCATCGGAGTGCGACA-1-1	8737	1934	TotalSeq-B0253	1	1947	human	intestine	TRUE	male	primary	none	1947	8754	4696	53.6441	0	0	0	0	Donor 1	Ile	1	-0.0587488	-0.150049	G1	SI_earlyAE	SI_earlyAE	absorptive	SI	CDS014	Donor 1_Ile	0.234993	8737	1934	0.0132895	Ile_SI_earlyAE
TCAGCCTCATCATTGG-1-1	29914	4986	TotalSeq-B0251	2	5018	human	intestine	TRUE	male	primary	none	5018	29969	7274	24.2717	0	0	0	0	Donor 1	Duo	1	-0.0274846	-0.144654	G1	SI_earlyAE	SI_earlyAE	absorptive	SI	CDS014	Donor 1_Duo	0.172314	29914	4986	0.00478852	Duo_SI_earlyAE
ATACCGATCGGAGTAG-1-1	8812	1953	TotalSeq-B0253	1	1966	human	intestine	TRUE	male	primary	none	1966	8826	4322	48.969	0	0	0	0	Donor 1	Ile	1	0.00903106	-0.133518	S	SI_earlyAE	SI_earlyAE	absorptive	SI	CDS014	Donor 1_Ile	0.162786	8812	1953	-0.135003	Ile_SI_earlyAE
TCAAGCAAGGCTATCT-1-2	9555	2359	TotalSeq-B0253	2	2368	human	intestine	TRUE	male	primary	none	2368	9568	3920	40.9699	0	0	0	0	Donor 3	Ile	2	-0.0845967	-0.130055	G1	SI_6-?	SI_AE2	absorptive	SI	CDS015	Donor 3_Ile	0.317116	9555	2359	-0.228231	Ile_SI_AE2
AAGATAGTCTTGAACG-1-2	26475	4004	TotalSeq-B0252	4	4025	human	intestine	TRUE	male	primary	none	4024	26513	5720	21.5743	0	0	0	0	Donor 3	Jej	2	-0.0662479	-0.172193	G1	SI_intermAE	SI_intermAE	absorptive	SI	CDS015	Donor 3_Jej	0.285409	26475	4004	-0.179805	Jej_SI_intermAE
GTCCCATTCCCATTTA-1-2	9898	2420	TotalSeq-B0251	6	2428	human	intestine	TRUE	male	primary	none	2428	9909	4340	43.7986	0	0	0	0	Donor 3	Duo	2	-0.0843482	-0.154238	G1	SI_matureAE	SI_matureAE	absorptive	SI	CDS015	Donor 3_Duo	0.254471	9898	2420	-0.20676	Duo_SI_matureAE
TAACTTCTCTGCGATA-1-0	13555	3708	TotalSeq-B0252	4	3721	human	intestine	TRUE	male	primary	none	3721	13575	1051	7.74217	0	0	0	0	Donor 2	Jej	0	-0.0297016	0.913725	G2M	SI_TA	SI_TA	TA	SI	CDS010	Donor 2_Jej	0.206042	13555	3708	-0.214234	Jej_SI_TA
TACAACGTCAGTGCGC-1-0	12389	2534	TotalSeq-B0251	5	2541	human	intestine	TRUE	male	primary	none	2541	12406	698	5.62631	0	0	0	0	Donor 2	Duo	0	0.0294428	-0.108966	S	SI_ISC	SI_ISC	ISC	SI	CDS010	Donor 2_Duo	0.161482	12389	2534	-0.220801	Duo_SI_ISC
TTACGTTGTATCGCTA-1-1	14777	2937	TotalSeq-B0253	1	2953	human	intestine	TRUE	male	primary	none	2951	14798	5296	35.7886	0	0	0	0	Donor 1	Ile	1	-0.0544952	-0.14458	G1	SI_matureAE	SI_matureAE	absorptive	SI	CDS014	Donor 1_Ile	0.428916	14777	2937	0.0155914	Ile_SI_matureAE
CACTAAGGTGCGTGCT-1-2	14054	2730	TotalSeq-B0251	6	2745	human	intestine	TRUE	male	primary	none	2741	14067	5512	39.1839	0	0	0	0	Donor 3	Duo	2	-0.0345217	-0.121593	G1	SI_matureAE	SI_matureAE	absorptive	SI	CDS015	Donor 3_Duo	0.315359	14054	2730	-0.289985	Duo_SI_matureAE
TAACCAGCATCCTCAC-1-2	22467	3871	TotalSeq-B0251	6	3893	human	intestine	TRUE	male	primary	none	3892	22505	8802	39.1113	0	0	0	0	Donor 3	Duo	2	-0.0596622	-0.176842	G1	SI_matureAE	SI_matureAE	absorptive	SI	CDS015	Donor 3_Duo	0.347932	22467	3871	-0.193696	Duo_SI_matureAE
TGAGCATGTCGAATGG-1-1	11888	2331	TotalSeq-B0253	1	2345	human	intestine	TRUE	male	primary	none	2345	11904	6133	51.5205	0	0	0	0	Donor 1	Ile	1	-0.0715143	-0.10904	G1	SI_matureAE	SI_matureAE	absorptive	SI	CDS014	Donor 1_Ile	0.392629	11888	2331	-0.053443	Ile_SI_matureAE
TCCATCGGTTTACTTC-1-1	23503	4003	TotalSeq-B0251	2	4026	human	intestine	TRUE	male	primary	none	4026	23545	7534	31.9983	0	0	0	0	Donor 1	Duo	1	-0.089241	-0.209859	G1	SI_intermAE	SI_intermAE	absorptive	SI	CDS014	Donor 1_Duo	0.224701	23503	4003	0.0225328	Duo_SI_intermAE
TGTCAGACAACAAGAT-1-2	15678	3384	TotalSeq-B0253	2	3403	human	intestine	TRUE	male	primary	none	3403	15715	3978	25.3134	0	0	0	0	Donor 3	Ile	2	-0.0311788	-0.1655	G1	secretory_prog	SI_secretory_prog	secretory_prog	SI	CDS015	Donor 3_Ile	0.177165	15678	3384	-0.291578	Ile_SI_secretory_prog
AGGGAGTCATACAGCT-1-1	4744	1607	TotalSeq-B0252	5	1614	human	intestine	TRUE	male	primary	none	1614	4753	1304	27.4353	0	0	0	0	Donor 1	Jej	1	-0.0550437	-0.137609	G1	SI_matureAE	SI_matureAE	absorptive	SI	CDS014	Donor 1_Jej	0.333766	4744	1607	-0.0485636	Jej_SI_matureAE
GTGACGCCATACCATG-1-0	2538	975	TotalSeq-B0253	1	978	human	intestine	TRUE	male	primary	none	978	2543	1102	43.3346	0	0	0	0	Donor 2	Ile	0	-0.0616106	-0.132154	G1	SI_matureAE	SI_matureAE	absorptive	SI	CDS010	Donor 2_Ile	0.261169	2538	975	-0.167004	Ile_SI_matureAE
GGAAGTGTCTTTGATC-1-1	7094	2234	TotalSeq-B0252	5	2245	human	intestine	TRUE	male	primary	none	2243	7104	1023	14.4003	0	0	0	0	Donor 1	Jej	1	0.0105828	-0.155986	S	SI_secretory	SI_goblet	goblet	SI	CDS014	Donor 1_Jej	0.296811	7094	2234	-0.228888	Jej_SI_goblet
GGGAGATGTCCTATAG-1-0	2251	950	TotalSeq-B0252	4	952	human	intestine	TRUE	male	primary	none	951	2252	151	6.70515	0	0	0	0	Donor 2	Jej	0	0.0210503	-0.17133	S	SI_secretory	SI_paneth	paneth	SI	CDS010	Donor 2_Jej	0.228312	2251	950	-0.227105	Jej_SI_paneth
TCCGTGTCAAGACTGG-1-0	13424	3501	TotalSeq-B0251	5	3515	human	intestine	TRUE	male	primary	none	3514	13446	1272	9.46006	0	0	0	0	Donor 2	Duo	0	0.222966	-0.117842	S	SI_earlyAE	SI_earlyAE	absorptive	SI	CDS010	Donor 2_Duo	0.173531	13424	3501	-0.0686081	Duo_SI_earlyAE
ATGGTTGGTCGTGGAA-1-2	14055	3387	TotalSeq-B0251	6	3408	human	intestine	TRUE	male	primary	none	3407	14080	1719	12.2088	0	0	0	0	Donor 3	Duo	2	-0.0474783	-0.171788	G1	SI_secretory	SI_goblet	goblet	SI	CDS015	Donor 3_Duo	0.324876	14055	3387	-0.0844897	Duo_SI_goblet
CCACGAGTCAGCATTG-1-0	10135	2515	TotalSeq-B0252	4	2534	human	intestine	TRUE	male	primary	none	2531	10157	969	9.54022	0	0	0	0	Donor 2	Jej	0	0.0319368	-0.155691	S	SI_ISC	SI_ISC	ISC	SI	CDS010	Donor 2_Jej	0.191747	10135	2515	-0.0524783	Jej_SI_ISC
CCACACTAGCGTATGG-1-2	5221	1895	TotalSeq-B0252	4	1913	human	intestine	TRUE	male	primary	none	1905	5236	1754	33.4989	0	0	0	0	Donor 3	Jej	2	-0.110093	-0.138605	G1	EEC	SI_EEC	EEC	SI	CDS015	Donor 3_Jej	0.439972	5221	1895	-0.29455	Jej_SI_EEC
GTGCACGCACGACAGA-1-1	15559	2775	TotalSeq-B0252	5	2791	human	intestine	TRUE	male	primary	none	2791	15580	8928	57.3042	0	0	0	0	Donor 1	Jej	1	-0.0199445	-0.153273	G1	SI_intermAE	SI_intermAE	absorptive	SI	CDS014	Donor 1_Jej	0.220976	15559	2775	0.0243113	Jej_SI_intermAE
CACGGGTCAGCCTACG-1-1	4501	1389	TotalSeq-B0253	1	1396	human	intestine	TRUE	male	primary	none	1396	4508	1877	41.6371	0	0	0	0	Donor 1	Ile	1	0.0427707	-0.103214	S	SI_ISC	SI_ISC	ISC	SI	CDS014	Donor 1_Ile	0.173227	4501	1389	-0.0833199	Ile_SI_ISC
TTCAGGATCCATGATG-1-1	16308	3390	TotalSeq-B0251	2	3410	human	intestine	TRUE	male	primary	none	3408	16344	6446	39.4395	0	0	0	0	Donor 1	Duo	1	-0.0801672	-0.198557	G1	SI_intermAE	SI_intermAE	absorptive	SI	CDS014	Donor 1_Duo	0.21285	16308	3390	-0.0556847	Duo_SI_intermAE
CCGGACACACAACATC-1-0	9559	2752	TotalSeq-B0251	1	2759	human	intestine	TRUE	male	primary	none	2759	9573	1188	12.4099	0	0	0	0	Donor 2	Duo	0	-0.0563926	-0.166155	G1	SI_matureAE	SI_matureAE	absorptive	SI	CDS010	Donor 2_Duo	0.254543	9559	2752	-0.148909	Duo_SI_matureAE
TCGACGGCACCCTAAA-1-0	7509	2654	TotalSeq-B0253	1	2666	human	intestine	TRUE	male	primary	none	2664	7528	789	10.4809	0	0	0	0	Donor 2	Ile	0	0.0137992	0.220118	G2M	SI_TA2	SI_TA2	TA	SI	CDS010	Donor 2_Ile	0.17678	7509	2654	-0.131396	Ile_SI_TA2
CTCCACAGTTCCACAA-1-2	20217	4047	TotalSeq-B0251	6	4075	human	intestine	TRUE	male	primary	none	4074	20269	4777	23.568	0	0	0	0	Donor 3	Duo	2	-0.0850651	-0.155184	G1	SI_matureAE	SI_matureAE	absorptive	SI	CDS015	Donor 3_Duo	0.355203	20217	4047	-0.260678	Duo_SI_matureAE
CGGGCATGTTTCCAAG-1-1	5377	1530	TotalSeq-B0251	2	1539	human	intestine	TRUE	male	primary	none	1538	5385	2498	46.3881	0	0	0	0	Donor 1	Duo	1	-0.0646416	-0.153847	G1	SI_intermAE	SI_intermAE	absorptive	SI	CDS014	Donor 1_Duo	0.201174	5377	1530	-0.224654	Duo_SI_intermAE
AAACGCTAGATAGTGT-1-1	22348	4098	TotalSeq-B0251	2	4123	human	intestine	TRUE	male	primary	none	4122	22385	6372	28.4655	0	0	0	0	Donor 1	Duo	1	-0.0255218	-0.17993	G1	SI_earlyAE	SI_earlyAE	absorptive	SI	CDS014	Donor 1_Duo	0.212212	22348	4098	-0.0420014	Duo_SI_earlyAE
GGGTAGATCTCAACCC-1-0	13111	3097	TotalSeq-B0253	1	3108	human	intestine	TRUE	male	primary	none	3108	13134	1192	9.07568	0	0	0	0	Donor 2	Ile	0	-0.0127005	-0.14106	G1	SI_earlyAE	SI_earlyAE	absorptive	SI	CDS010	Donor 2_Ile	0.17392	13111	3097	0.0700766	Ile_SI_earlyAE
TGGAGGAGTCGACGCT-1-1	18973	3893	TotalSeq-B0251	2	3918	human	intestine	TRUE	male	primary	none	3917	19003	7486	39.3938	0	0	0	0	Donor 1	Duo	1	0.215114	-0.0999331	S	SI_TA	SI_TA	TA	SI	CDS014	Donor 1_Duo	0.176444	18973	3893	-0.0256486	Duo_SI_TA
CGTTGGGAGGTTACAA-1-2	17566	3326	TotalSeq-B0252	4	3351	human	intestine	TRUE	male	primary	none	3351	17607	5646	32.0668	0	0	0	0	Donor 3	Jej	2	-0.0697003	-0.159618	G1	SI_matureAE	SI_matureAE	absorptive	SI	CDS015	Donor 3_Jej	0.324608	17566	3326	-0.189802	Jej_SI_matureAE
CTAACCCTCATGCCGG-1-2	25227	4285	TotalSeq-B0253	2	4315	human	intestine	TRUE	male	primary	none	4315	25279	7075	27.9877	0	0	0	0	Donor 3	Ile	2	-0.0567119	-0.135778	G1	SI_6-?	SI_AE2	absorptive	SI	CDS015	Donor 3_Ile	0.332076	25227	4285	-0.243246	Ile_SI_AE2
CGCGTGACACTTGAGT-1-1	20258	4751	TotalSeq-B0252	5	4795	human	intestine	TRUE	male	primary	none	4779	20320	1842	9.06496	0	0	0	0	Donor 1	Jej	1	-0.0544322	-0.152694	G1	EEC	SI_EEC	EEC	SI	CDS014	Donor 1_Jej	0.695253	20258	4751	-0.199978	Jej_SI_EEC
GCACATACACCACATA-1-1	13750	3195	TotalSeq-B0253	1	3216	human	intestine	TRUE	male	primary	none	3214	13773	3405	24.7223	0	0	0	0	Donor 1	Ile	1	-0.0512345	-0.128418	G1	SI_matureAE	SI_matureAE	absorptive	SI	CDS014	Donor 1_Ile	0.341063	13750	3195	-0.0038318	Ile_SI_matureAE
CCTCCAAAGCTGTTAC-1-1	15247	2815	TotalSeq-B0251	2	2833	human	intestine	TRUE	male	primary	none	2832	15276	8590	56.232	0	0	0	0	Donor 1	Duo	1	-0.0678913	-0.112481	G1	SI_intermAE	SI_intermAE	absorptive	SI	CDS014	Donor 1_Duo	0.274166	15247	2815	-0.119391	Duo_SI_intermAE
TACTTGTCAGTGTATC-1-2	8738	2134	TotalSeq-B0252	4	2146	human	intestine	TRUE	male	primary	none	2146	8752	3771	43.0873	0	0	0	0	Donor 3	Jej	2	0.0230088	-0.159427	S	SI_intermAE	SI_intermAE	absorptive	SI	CDS015	Donor 3_Jej	0.219666	8738	2134	-0.219367	Jej_SI_intermAE
ATACCTTCAGGATCTT-1-1	9477	2865	TotalSeq-B0252	5	2887	human	intestine	TRUE	male	primary	none	2887	9508	2031	21.361	0	0	0	0	Donor 1	Jej	1	-0.0923628	-0.152711	G1	SI_secretory	SI_goblet	goblet	SI	CDS014	Donor 1_Jej	0.317276	9477	2865	-0.264169	Jej_SI_goblet
ACCCAAAGTAGGCTGA-1-0	2411	1203	TotalSeq-B0252	4	1209	human	intestine	TRUE	male	primary	none	1209	2417	103	4.26148	0	0	0	0	Donor 2	Jej	0	0.00158586	-0.00951804	S	SI_BEST4	SI_BEST4	BEST4+	SI	CDS010	Donor 2_Jej	0.449311	2411	1203	-0.218574	Jej_SI_BEST4
GACTGATAGAGGTGCT-1-0	8527	2620	TotalSeq-B0252	4	2631	human	intestine	TRUE	male	primary	none	2631	8545	657	7.68871	0	0	0	0	Donor 2	Jej	0	-0.0110412	-0.163096	G1	SI_earlyAE	SI_earlyAE	absorptive	SI	CDS010	Donor 2_Jej	0.171679	8527	2620	-0.00726377	Jej_SI_earlyAE
TACTTCAAGGTGCCTC-1-0	7284	2472	TotalSeq-B0253	1	2484	human	intestine	TRUE	male	primary	none	2484	7299	1187	16.2625	0	0	0	0	Donor 2	Ile	0	-0.121906	-0.141432	G1	SI_matureAE	SI_matureAE	absorptive	SI	CDS010	Donor 2_Ile	0.341768	7284	2472	-0.301187	Ile_SI_matureAE
CTGCCATGTCAAAGCG-1-1	11596	2717	TotalSeq-B0251	2	2732	human	intestine	TRUE	male	primary	none	2731	11613	4725	40.6872	0	0	0	0	Donor 1	Duo	1	0.0178493	-0.138113	S	SI_ISC	SI_ISC	ISC	SI	CDS014	Donor 1_Duo	0.172822	11596	2717	-0.281929	Duo_SI_ISC
AAAGGATCACCATAAC-1-1	3295	1091	TotalSeq-B0253	1	1101	human	intestine	TRUE	male	primary	none	1100	3307	1486	44.935	0	0	0	0	Donor 1	Ile	1	-0.0562144	-0.0324172	G1	SI_tuft	SI_tuft	tuft	SI	CDS014	Donor 1_Ile	0.247621	3295	1091	-0.0537729	Ile_SI_tuft
GATAGCTGTCTGATCA-1-1	20390	3846	TotalSeq-B0252	5	3871	human	intestine	TRUE	male	primary	none	3870	20432	7016	34.3383	0	0	0	0	Donor 1	Jej	1	-0.0504173	-0.177186	G1	SI_matureAE	SI_matureAE	absorptive	SI	CDS014	Donor 1_Jej	0.337553	20390	3846	-0.0819247	Jej_SI_matureAE
GATGAGGGTGCCTTCT-1-2	12446	2827	TotalSeq-B0251	6	2840	human	intestine	TRUE	male	primary	none	2840	12465	4345	34.8576	0	0	0	0	Donor 3	Duo	2	-0.0786549	-0.132824	G1	SI_intermAE	SI_intermAE	absorptive	SI	CDS015	Donor 3_Duo	0.205483	12446	2827	-0.0553025	Duo_SI_intermAE
CTTCCTTAGACCTCAT-1-1	12971	2736	TotalSeq-B0252	5	2754	human	intestine	TRUE	male	primary	none	2754	12994	6678	51.3929	0	0	0	0	Donor 1	Jej	1	-0.0937381	-0.131881	G1	SI_matureAE	SI_matureAE	absorptive	SI	CDS014	Donor 1_Jej	0.251824	12971	2736	-0.116862	Jej_SI_matureAE
ATTTCTGAGTGCAGCA-1-2	21200	4285	TotalSeq-B0251	6	4313	human	intestine	TRUE	male	primary	none	4311	21240	5237	24.6563	0	0	0	0	Donor 3	Duo	2	-0.100761	-0.184643	G1	SI_earlyAE	SI_earlyAE	absorptive	SI	CDS015	Donor 3_Duo	0.227759	21200	4285	-0.00302426	Duo_SI_earlyAE
TGTAACGAGATGTTGA-1-0	1977	987	TotalSeq-B0252	4	992	human	intestine	TRUE	male	primary	none	991	1981	395	19.9394	0	0	0	0	Donor 2	Jej	0	-0.0578071	-0.0273347	G1	SI_intermAE	SI_intermAE	absorptive	SI	CDS010	Donor 2_Jej	0.268042	1977	987	-0.123761	Jej_SI_intermAE
CTACTATGTGATCATC-1-1	14171	3070	TotalSeq-B0252	5	3085	human	intestine	TRUE	male	primary	none	3083	14186	6059	42.7111	0	0	0	0	Donor 1	Jej	1	0.0295531	-0.159599	S	SI_ISC	SI_ISC	ISC	SI	CDS014	Donor 1_Jej	0.164224	14171	3070	-0.11507	Jej_SI_ISC
TTAGGGTAGAAGCTGC-1-1	22008	3511	TotalSeq-B0252	5	3524	human	intestine	TRUE	male	primary	none	3524	22022	9989	45.3592	0	0	0	0	Donor 1	Jej	1	-0.0446728	-0.150566	G1	SI_earlyAE	SI_earlyAE	absorptive	SI	CDS014	Donor 1_Jej	0.223844	22008	3511	0.0424672	Jej_SI_earlyAE
TAACGACCAGCGTTGC-1-0	10329	2535	TotalSeq-B0252	4	2544	human	intestine	TRUE	male	primary	none	2543	10340	1089	10.5319	0	0	0	0	Donor 2	Jej	0	-0.0116532	-0.157851	G1	SI_ISC	SI_ISC	ISC	SI	CDS010	Donor 2_Jej	0.162407	10329	2535	-0.260725	Jej_SI_ISC
AACCCAATCTATCCAT-1-0	12902	3812	TotalSeq-B0253	1	3824	human	intestine	TRUE	male	primary	none	3824	12921	1020	7.89413	0	0	0	0	Donor 2	Ile	0	0.080663	0.991426	G2M	SI_TA	SI_TA	TA	SI	CDS010	Donor 2_Ile	0.199214	12902	3812	-0.207677	Ile_SI_TA
CCGGACATCTGAATGC-1-1	15347	3204	TotalSeq-B0253	1	3220	human	intestine	TRUE	male	primary	none	3218	15363	6847	44.5681	0	0	0	0	Donor 1	Ile	1	-0.0791475	-0.197837	G1	SI_matureAE	SI_matureAE	absorptive	SI	CDS014	Donor 1_Ile	0.346781	15347	3204	-0.316866	Ile_SI_matureAE
AAGCCATGTCTGATAC-1-0	26870	5167	TotalSeq-B0252	4	5192	human	intestine	TRUE	male	primary	none	5190	26910	2124	7.89298	0	0	0	0	Donor 2	Jej	0	0.0628864	0.662767	G2M	SI_TA	SI_TA	TA	SI	CDS010	Donor 2_Jej	0.16347	26870	5167	-0.0234297	Jej_SI_TA
ATACCTTAGGTCACCC-1-2	12294	3619	TotalSeq-B0252	4	3643	human	intestine	TRUE	male	primary	none	3643	12330	2107	17.0884	0	0	0	0	Donor 3	Jej	2	-0.111139	-0.165234	G1	SI_secretory	SI_paneth	paneth	SI	CDS015	Donor 3_Jej	0.266765	12294	3619	-0.315786	Jej_SI_paneth
CCCAACTTCCTTATAC-1-0	5795	2233	TotalSeq-B0253	1	2243	human	intestine	TRUE	male	primary	none	2243	5807	646	11.1245	0	0	0	0	Donor 2	Ile	0	-0.0285359	-0.151868	G1	SI_matureAE	SI_matureAE	absorptive	SI	CDS010	Donor 2_Ile	0.376308	5795	2233	-0.316312	Ile_SI_matureAE
GGCTGTGAGTACGTCT-1-0	11416	2660	TotalSeq-B0251	5	2667	human	intestine	TRUE	male	primary	none	2667	11433	1382	12.0878	0	0	0	0	Donor 2	Duo	0	0.0285261	-0.0581293	S	SI_ISC	SI_ISC	ISC	SI	CDS010	Donor 2_Duo	0.137043	11416	2660	0.0923512	Duo_SI_ISC
GATCAGTGTACCTGTA-1-1	22361	3855	TotalSeq-B0253	1	3876	human	intestine	TRUE	male	primary	none	3876	22390	10194	45.5293	0	0	0	0	Donor 1	Ile	1	-0.0471759	-0.13487	G1	SI_intermAE	SI_intermAE	absorptive	SI	CDS014	Donor 1_Ile	0.270504	22361	3855	0.0442826	Ile_SI_intermAE
CACGAATTCCGCACTT-1-0	10120	2892	TotalSeq-B0252	4	2906	human	intestine	TRUE	male	primary	none	2905	10137	887	8.75012	0	0	0	0	Donor 2	Jej	0	-0.0482709	-0.114956	G1	SI_ISC	SI_ISC	ISC	SI	CDS010	Donor 2_Jej	0.171293	10120	2892	-0.0920644	Jej_SI_ISC
GTCAGCGAGACCTTTG-1-0	7865	2472	TotalSeq-B0253	1	2483	human	intestine	TRUE	male	primary	none	2483	7885	993	12.5935	0	0	0	0	Donor 2	Ile	0	0.0110356	-0.181311	S	SI_intermAE	SI_intermAE	absorptive	SI	CDS010	Donor 2_Ile	0.244919	7865	2472	0.15398	Ile_SI_intermAE
CCTCAACCAAACTAGA-1-1	19235	3844	TotalSeq-B0251	2	3867	human	intestine	TRUE	male	primary	none	3866	19267	7490	38.8748	0	0	0	0	Donor 1	Duo	1	-0.106416	-0.176797	G1	SI_intermAE	SI_intermAE	absorptive	SI	CDS014	Donor 1_Duo	0.244487	19235	3844	-0.0498399	Duo_SI_intermAE
GGGCGTTAGTTGCGCC-1-2	15604	3129	TotalSeq-B0253	2	3151	human	intestine	TRUE	male	primary	none	3149	15635	5148	32.9261	0	0	0	0	Donor 3	Ile	2	-0.0857304	-0.186666	G1	SI_6-?	SI_AE2	absorptive	SI	CDS015	Donor 3_Ile	0.429329	15604	3129	-0.293285	Ile_SI_AE2
TCCACCACATCGATAC-1-1	21075	4151	TotalSeq-B0252	5	4182	human	intestine	TRUE	male	primary	none	4181	21117	6269	29.687	0	0	0	0	Donor 1	Jej	1	0.100389	-0.128576	S	SI_ISC	SI_ISC	ISC	SI	CDS014	Donor 1_Jej	0.168914	21075	4151	0.0306452	Jej_SI_ISC
GGAGATGTCGCTCATC-1-0	4180	1681	TotalSeq-B0252	4	1684	human	intestine	TRUE	male	primary	none	1684	4184	410	9.79924	0	0	0	0	Donor 2	Jej	0	-0.00401391	-0.110284	G1	SI_BEST4	SI_BEST4	BEST4+	SI	CDS010	Donor 2_Jej	0.478207	4180	1681	-0.0364323	Jej_SI_BEST4
CGTGATATCATCGCTC-1-2	16090	3137	TotalSeq-B0251	6	3162	human	intestine	TRUE	male	primary	none	3162	16128	5408	33.5317	0	0	0	0	Donor 3	Duo	2	-0.0615024	-0.147751	G1	SI_intermAE	SI_intermAE	absorptive	SI	CDS015	Donor 3_Duo	0.252352	16090	3137	-0.101413	Duo_SI_intermAE
GGCTTTCCATTATGCG-1-0	8224	2372	TotalSeq-B0251	5	2381	human	intestine	TRUE	male	primary	none	2380	8234	718	8.71994	0	0	0	0	Donor 2	Duo	0	-0.0811267	-0.14938	G1	SI_ISC	SI_ISC	ISC	SI	CDS010	Donor 2_Duo	0.184063	8224	2372	-0.0387863	Duo_SI_ISC
GGTGAAGCAGAGGGTT-1-1	11121	2806	TotalSeq-B0253	1	2819	human	intestine	TRUE	male	primary	none	2819	11138	3385	30.3915	0	0	0	0	Donor 1	Ile	1	-0.0313331	-0.165382	G1	SI_matureAE	SI_matureAE	absorptive	SI	CDS014	Donor 1_Ile	0.425985	11121	2806	-0.0890593	Ile_SI_matureAE
TTCCTAATCCTTCAGC-1-2	13130	3282	TotalSeq-B0253	2	3300	human	intestine	TRUE	male	primary	none	3299	13164	2997	22.7666	0	0	0	0	Donor 3	Ile	2	-0.0824103	-0.121162	G1	SI_6-?	SI_AE2	absorptive	SI	CDS015	Donor 3_Ile	0.235822	13130	3282	-0.247589	Ile_SI_AE2
CTCTCAGCAGGCTACC-1-0	5086	1993	TotalSeq-B0253	1	1995	human	intestine	TRUE	male	primary	none	1995	5088	938	18.4355	0	0	0	0	Donor 2	Ile	0	-0.10811	-0.199457	G1	SI_matureAE	SI_matureAE	absorptive	SI	CDS010	Donor 2_Ile	0.308039	5086	1993	0.106448	Ile_SI_matureAE
TCCGAAAAGGGAGGGT-1-2	18946	3483	TotalSeq-B0251	6	3507	human	intestine	TRUE	male	primary	none	3506	18980	4666	24.5838	0	0	0	0	Donor 3	Duo	2	0.00661849	-0.142856	S	SI_ISC	SI_ISC	ISC	SI	CDS015	Donor 3_Duo	0.169897	18946	3483	-0.195267	Duo_SI_ISC
AGGATCTCAGAGACTG-1-2	17836	3721	TotalSeq-B0251	6	3743	human	intestine	TRUE	male	primary	none	3742	17871	3915	21.907	0	0	0	0	Donor 3	Duo	2	-0.0472759	-0.178867	G1	SI_intermAE	SI_intermAE	absorptive	SI	CDS015	Donor 3_Duo	0.24725	17836	3721	-0.228003	Duo_SI_intermAE
TCTCAGCAGGCTCTCG-1-1	6953	1890	TotalSeq-B0253	1	1897	human	intestine	TRUE	male	primary	none	1896	6960	1912	27.4713	0	0	0	0	Donor 1	Ile	1	-0.048163	-0.0864172	G1	SI_matureAE	SI_matureAE	absorptive	SI	CDS014	Donor 1_Ile	0.299455	6953	1890	-0.342258	Ile_SI_matureAE
CGTAAGTGTAACGTTC-1-2	5880	1840	TotalSeq-B0252	4	1851	human	intestine	TRUE	male	primary	none	1851	5894	918	15.5752	0	0	0	0	Donor 3	Jej	2	-0.0423936	-0.154285	G1	SI_intermAE	SI_intermAE	absorptive	SI	CDS015	Donor 3_Jej	0.226974	5880	1840	-0.211133	Jej_SI_intermAE
AATGCCAAGTTGCCCG-1-0	10369	2668	TotalSeq-B0252	4	2684	human	intestine	TRUE	male	primary	none	2684	10385	756	7.27973	0	0	0	0	Donor 2	Jej	0	-0.0106215	-0.118183	G1	SI_ISC	SI_ISC	ISC	SI	CDS010	Donor 2_Jej	0.162714	10369	2668	-0.184589	Jej_SI_ISC
ATCCATTGTTCACCGG-1-0	10788	3117	TotalSeq-B0253	1	3131	human	intestine	TRUE	male	primary	none	3130	10821	1233	11.3945	0	0	0	0	Donor 2	Ile	0	-0.0809175	-0.170338	G1	SI_matureAE	SI_matureAE	absorptive	SI	CDS010	Donor 2_Ile	0.261672	10788	3117	0.114479	Ile_SI_matureAE
CACGTTCGTAGACTGG-1-1	3892	720	TotalSeq-B0253	1	722	human	intestine	TRUE	male	primary	none	722	3894	2844	73.0354	0	0	0	0	Donor 1	Ile	1	-0.0137247	-0.0622171	G1	SI_BEST4	SI_BEST4	BEST4+	SI	CDS014	Donor 1_Ile	0.267636	3892	720	-0.165737	Ile_SI_BEST4
ACACAGTTCGCGTCGA-1-1	7617	2335	TotalSeq-B0252	5	2350	human	intestine	TRUE	male	primary	none	2350	7636	1501	19.6569	0	0	0	0	Donor 1	Jej	1	-0.0196874	-0.13191	G1	SI_secretory	SI_goblet	goblet	SI	CDS014	Donor 1_Jej	0.286816	7617	2335	-0.17782	Jej_SI_goblet
TCAGTTTAGCGTCAAG-1-2	18287	3713	TotalSeq-B0251	6	3729	human	intestine	TRUE	male	primary	none	3729	18310	4971	27.1491	0	0	0	0	Donor 3	Duo	2	0.0542644	-0.155241	S	SI_ISC	SI_ISC	ISC	SI	CDS015	Donor 3_Duo	0.163569	18287	3713	-0.197223	Duo_SI_ISC
TTCTGTATCGTCAACA-1-2	32747	5032	TotalSeq-B0252	4	5065	human	intestine	TRUE	male	primary	none	5060	32793	5623	17.147	0	0	0	0	Donor 3	Jej	2	-0.076791	-0.163022	G1	SI_ISC	SI_ISC	ISC	SI	CDS015	Donor 3_Jej	0.21694	32747	5032	-0.156019	Jej_SI_ISC
GGGTTTAAGTATGTAG-1-1	12859	3943	TotalSeq-B0252	5	3974	human	intestine	TRUE	male	primary	none	3973	12904	1216	9.42344	0	0	0	0	Donor 1	Jej	1	-0.0562387	-0.207008	G1	SI_secretory	SI_goblet	goblet	SI	CDS014	Donor 1_Jej	0.311082	12859	3943	-0.513939	Jej_SI_goblet
ACCAAACTCCATTTGT-1-1	15742	3001	TotalSeq-B0253	1	3022	human	intestine	TRUE	male	primary	none	3022	15769	8402	53.2818	0	0	0	0	Donor 1	Ile	1	-0.0854784	-0.148534	G1	SI_matureAE	SI_matureAE	absorptive	SI	CDS014	Donor 1_Ile	0.321776	15742	3001	-0.0547997	Ile_SI_matureAE
ATGCGATCATAGGCGA-1-1	12998	2844	TotalSeq-B0253	1	2856	human	intestine	TRUE	male	primary	none	2855	13014	5981	45.9582	0	0	0	0	Donor 1	Ile	1	-0.0946298	-0.169224	G1	SI_matureAE	SI_matureAE	absorptive	SI	CDS014	Donor 1_Ile	0.309185	12998	2844	-0.145972	Ile_SI_matureAE
CATAAGCCAACTGAAA-1-0	8671	2450	TotalSeq-B0251	5	2456	human	intestine	TRUE	male	primary	none	2456	8684	500	5.75772	0	0	0	0	Donor 2	Duo	0	-0.0261655	-0.163671	G1	SI_secretory	SI_goblet	goblet	SI	CDS010	Donor 2_Duo	0.394043	8671	2450	-0.279036	Duo_SI_goblet
GTGACGCGTTCGAAGG-1-0	8401	2265	TotalSeq-B0252	4	2276	human	intestine	TRUE	male	primary	none	2276	8418	680	8.07793	0	0	0	0	Donor 2	Jej	0	0.0841555	-0.121187	S	SI_ISC	SI_ISC	ISC	SI	CDS010	Donor 2_Jej	0.164896	8401	2265	-0.314659	Jej_SI_ISC
CACTGGGCAATCAAGA-1-1	16435	3607	TotalSeq-B0253	1	3629	human	intestine	TRUE	male	primary	none	3629	16471	1764	10.7097	0	0	0	0	Donor 1	Ile	1	0.0849739	-0.194199	S	SI_BEST4	SI_BEST4	BEST4+	SI	CDS014	Donor 1_Ile	0.524152	16435	3607	-0.264862	Ile_SI_BEST4
TCATCATAGTCTGCGC-1-1	15751	3190	TotalSeq-B0253	1	3207	human	intestine	TRUE	male	primary	none	3205	15773	7383	46.8078	0	0	0	0	Donor 1	Ile	1	-0.0802094	-0.185644	G1	SI_matureAE	SI_matureAE	absorptive	SI	CDS014	Donor 1_Ile	0.287333	15751	3190	-0.198597	Ile_SI_matureAE
ATCCTATAGCACGTCC-1-1	9796	3070	TotalSeq-B0253	1	3083	human	intestine	TRUE	male	primary	none	3082	9812	884	9.00938	0	0	0	0	Donor 1	Ile	1	0.110836	0.792177	G2M	secretory_prog	SI_secretory_prog	secretory_prog	SI	CDS014	Donor 1_Ile	0.174132	9796	3070	-0.0958288	Ile_SI_secretory_prog
TGAACGTTCGCTAATG-1-1	12047	2206	TotalSeq-B0252	5	2219	human	intestine	TRUE	male	primary	none	2218	12061	7159	59.3566	0	0	0	0	Donor 1	Jej	1	-0.0762495	-0.161738	G1	SI_matureAE	SI_matureAE	absorptive	SI	CDS014	Donor 1_Jej	0.251595	12047	2206	-0.129388	Jej_SI_matureAE
AACCAACCATGACAAA-1-0	10678	2616	TotalSeq-B0252	4	2632	human	intestine	TRUE	male	primary	none	2630	10693	796	7.44412	0	0	0	0	Donor 2	Jej	0	0.00373404	-0.155739	S	SI_ISC	SI_ISC	ISC	SI	CDS010	Donor 2_Jej	0.16221	10678	2616	-0.266203	Jej_SI_ISC
GCGAGAAAGTCATAGA-1-0	6102	1934	TotalSeq-B0252	4	1945	human	intestine	TRUE	male	primary	none	1945	6113	2003	32.7662	0	0	0	0	Donor 2	Jej	0	-0.103109	-0.0753485	G1	SI_matureAE	SI_matureAE	absorptive	SI	CDS010	Donor 2_Jej	0.257231	6102	1934	0.036288	Jej_SI_matureAE
CCTAAGACATCTCAAG-1-0	6566	1979	TotalSeq-B0252	4	1982	human	intestine	TRUE	male	primary	none	1982	6569	616	9.37738	0	0	0	0	Donor 2	Jej	0	0.00357747	-0.0773007	S	SI_ISC	SI_ISC	ISC	SI	CDS010	Donor 2_Jej	0.165255	6566	1979	-0.169085	Jej_SI_ISC
GATGGAGCACGACCTG-1-0	3312	1439	TotalSeq-B0252	4	1442	human	intestine	TRUE	male	primary	none	1442	3315	914	27.5716	0	0	0	0	Donor 2	Jej	0	-0.096746	-0.0771141	G1	SI_earlyAE	SI_earlyAE	absorptive	SI	CDS010	Donor 2_Jej	0.178877	3312	1439	-0.0972688	Jej_SI_earlyAE
AGGAGGTGTGCACGCT-1-2	15550	2816	TotalSeq-B0252	4	2832	human	intestine	TRUE	male	primary	none	2832	15571	5058	32.4835	0	0	0	0	Donor 3	Jej	2	-0.0216997	-0.159891	G1	SI_matureAE	SI_matureAE	absorptive	SI	CDS015	Donor 3_Jej	0.467438	15550	2816	-0.372036	Jej_SI_matureAE
AATGACCAGCTAGTTC-1-1	10842	2284	TotalSeq-B0253	1	2290	human	intestine	TRUE	male	primary	none	2290	10850	5885	54.2396	0	0	0	0	Donor 1	Ile	1	-0.0358967	-0.160602	G1	SI_intermAE	SI_intermAE	absorptive	SI	CDS014	Donor 1_Ile	0.22141	10842	2284	-0.198252	Ile_SI_intermAE
CAACGGCGTGCTGCAC-1-1	13182	2601	TotalSeq-B0252	5	2613	human	intestine	TRUE	male	primary	none	2613	13196	6064	45.9533	0	0	0	0	Donor 1	Jej	1	-0.0460756	-0.127826	G1	SI_matureAE	SI_matureAE	absorptive	SI	CDS014	Donor 1_Jej	0.395631	13182	2601	-0.00731591	Jej_SI_matureAE
GAGACCCTCGTGGACC-1-2	6651	2120	TotalSeq-B0252	4	2129	human	intestine	TRUE	male	primary	none	2129	6664	996	14.946	0	0	0	0	Donor 3	Jej	2	-0.0305659	-0.122199	G1	SI_secretory	SI_goblet	goblet	SI	CDS015	Donor 3_Jej	0.28397	6651	2120	-0.327993	Jej_SI_goblet
AACCTGAAGAACTCCT-1-2	7345	2240	TotalSeq-B0253	2	2250	human	intestine	TRUE	male	primary	none	2250	7360	1643	22.3234	0	0	0	0	Donor 3	Ile	2	-0.0415063	-0.170354	G1	SI_6-?	SI_AE2	absorptive	SI	CDS015	Donor 3_Ile	0.305051	7345	2240	-0.15643	Ile_SI_AE2
GTCCCATGTACCTATG-1-2	13737	2631	TotalSeq-B0251	6	2645	human	intestine	TRUE	male	primary	none	2645	13756	5785	42.0544	0	0	0	0	Donor 3	Duo	2	-0.0700065	-0.151285	G1	SI_intermAE	SI_intermAE	absorptive	SI	CDS015	Donor 3_Duo	0.205845	13737	2631	-0.0588892	Duo_SI_intermAE
TCAGGTATCGCGTTTC-1-2	19295	3744	TotalSeq-B0252	4	3769	human	intestine	TRUE	male	primary	none	3766	19323	4711	24.3803	0	0	0	0	Donor 3	Jej	2	-0.0367197	-0.202949	G1	SI_intermAE	SI_intermAE	absorptive	SI	CDS015	Donor 3_Jej	0.236203	19295	3744	-0.17181	Jej_SI_intermAE
CAGATACAGACATAAC-1-2	16272	3962	TotalSeq-B0251	6	3990	human	intestine	TRUE	male	primary	none	3988	16312	981	6.01398	0	0	0	0	Donor 3	Duo	2	0.00465544	-0.179072	S	SI_BEST4	SI_BEST4	BEST4+	SI	CDS015	Donor 3_Duo	0.697047	16272	3962	-0.303165	Duo_SI_BEST4
AAAGTCCCACTACCGG-1-2	26156	4604	TotalSeq-B0251	6	4635	human	intestine	TRUE	male	primary	none	4634	26205	4477	17.0845	0	0	0	0	Donor 3	Duo	2	-0.0816031	-0.126817	G1	SI_ISC	SI_ISC	ISC	SI	CDS015	Donor 3_Duo	0.183664	26156	4604	0.0440378	Duo_SI_ISC
CACGGGTGTCTCTCCA-1-1	16372	3313	TotalSeq-B0251	2	3336	human	intestine	TRUE	male	primary	none	3336	16404	5889	35.8998	0	0	0	0	Donor 1	Duo	1	-0.0467612	-0.193238	G1	SI_intermAE	SI_intermAE	absorptive	SI	CDS014	Donor 1_Duo	0.220465	16372	3313	-0.0219361	Duo_SI_intermAE
CAAGCTAAGCTTAGTC-1-1	13539	3371	TotalSeq-B0253	1	3393	human	intestine	TRUE	male	primary	none	3388	13562	2003	14.7692	0	0	0	0	Donor 1	Ile	1	-0.064514	-0.139533	G1	SI_secretory	SI_goblet	goblet	SI	CDS014	Donor 1_Ile	0.389866	13539	3371	-0.306556	Ile_SI_goblet
CGAGTTATCCTGTTAT-1-0	3638	1538	TotalSeq-B0252	4	1541	human	intestine	TRUE	male	primary	none	1541	3641	654	17.9621	0	0	0	0	Donor 2	Jej	0	0.0193084	-0.0617804	S	SI_earlyAE	SI_earlyAE	absorptive	SI	CDS010	Donor 2_Jej	0.173761	3638	1538	-0.0216677	Jej_SI_earlyAE
GTATTTCCAAGTATCC-1-2	23533	3962	TotalSeq-B0252	4	3984	human	intestine	TRUE	male	primary	none	3984	23579	5984	25.3785	0	0	0	0	Donor 3	Jej	2	-0.0680275	-0.180029	G1	SI_matureAE	SI_matureAE	absorptive	SI	CDS015	Donor 3_Jej	0.349739	23533	3962	-0.150715	Jej_SI_matureAE
AAACGCTAGTTAACGA-1-0	5105	2032	TotalSeq-B0253	1	2045	human	intestine	TRUE	male	primary	none	2044	5120	207	4.04297	0	0	0	0	Donor 2	Ile	0	-0.0589951	-0.156571	G1	SI_tuft	SI_tuft	tuft	SI	CDS010	Donor 2_Ile	0.503085	5105	2032	-0.0631501	Ile_SI_tuft
CGATGCGGTTGGACTT-1-1	11532	2672	TotalSeq-B0252	5	2681	human	intestine	TRUE	male	primary	none	2681	11542	4650	40.2876	0	0	0	0	Donor 1	Jej	1	-0.085296	-0.119879	G1	SI_matureAE	SI_matureAE	absorptive	SI	CDS014	Donor 1_Jej	0.355766	11532	2672	-0.106706	Jej_SI_matureAE
ATTATCCGTAGATTAG-1-0	4040	1324	TotalSeq-B0251	5	1325	human	intestine	TRUE	male	primary	none	1325	4042	589	14.572	0	0	0	0	Donor 2	Duo	0	-0.036753	-0.0985711	G1	SI_ISC	SI_ISC	ISC	SI	CDS010	Donor 2_Duo	0.161539	4040	1324	-0.201345	Duo_SI_ISC
CACTGAAGTAGCTTGT-1-1	12996	2578	TotalSeq-B0252	5	2595	human	intestine	TRUE	male	primary	none	2593	13019	5644	43.352	0	0	0	0	Donor 1	Jej	1	-0.0788438	-0.12531	G1	SI_matureAE	SI_matureAE	absorptive	SI	CDS014	Donor 1_Jej	0.41458	12996	2578	-0.183683	Jej_SI_matureAE
TACGTCCTCTCGTCAC-1-2	29655	4268	TotalSeq-B0251	6	4300	human	intestine	TRUE	male	primary	none	4299	29701	3936	13.2521	0	0	0	0	Donor 3	Duo	2	-0.00240617	-0.165531	G1	SI_ISC	SI_ISC	ISC	SI	CDS015	Donor 3_Duo	0.213562	29655	4268	-0.0174803	Duo_SI_ISC
CATCGCTTCTTGCAAG-1-0	8755	2978	TotalSeq-B0253	1	2991	human	intestine	TRUE	male	primary	none	2990	8773	1377	15.6959	0	0	0	0	Donor 2	Ile	0	0.0888539	0.717473	G2M	SI_TA	SI_TA	TA	SI	CDS010	Donor 2_Ile	0.176685	8755	2978	-0.408852	Ile_SI_TA
ATTCCCGCACCTTCCA-1-2	8861	2814	TotalSeq-B0253	2	2831	human	intestine	TRUE	male	primary	none	2830	8879	1239	13.9543	0	0	0	0	Donor 3	Ile	2	-0.0316632	-0.209078	G1	SI_BEST4	SI_BEST4	BEST4+	SI	CDS015	Donor 3_Ile	0.743737	8861	2814	-0.332988	Ile_SI_BEST4
TAAGCACGTACAATAG-1-1	3568	982	TotalSeq-B0253	1	983	human	intestine	TRUE	male	primary	none	983	3569	1908	53.4604	0	0	0	0	Donor 1	Ile	1	-0.0564807	-0.128966	G1	SI_earlyAE	SI_earlyAE	absorptive	SI	CDS014	Donor 1_Ile	0.165358	3568	982	0.24918	Ile_SI_earlyAE
TGTTGAGTCAGACAAA-1-1	13339	2617	TotalSeq-B0253	1	2631	human	intestine	TRUE	male	primary	none	2631	13353	7137	53.4487	0	0	0	0	Donor 1	Ile	1	-0.061295	-0.172674	G1	SI_intermAE	SI_intermAE	absorptive	SI	CDS014	Donor 1_Ile	0.238212	13339	2617	0.0699586	Ile_SI_intermAE
CTGGCAGCACCAGCCA-1-2	9952	2371	TotalSeq-B0253	0	2385	human	intestine	TRUE	male	primary	none	2385	9969	2447	24.5461	0	0	0	0	Donor 3	Ile	2	-0.0239441	-0.12639	G1	SI_intermAE	SI_intermAE	absorptive	SI	CDS015	Donor 3_Ile	0.198175	9952	2371	-0.466559	Ile_SI_intermAE
TGAGGGATCACTTGTT-1-0	2869	1236	TotalSeq-B0253	1	1238	human	intestine	TRUE	male	primary	none	1238	2873	463	16.1156	0	0	0	0	Donor 2	Ile	0	0.0196198	-0.142615	S	SI_earlyAE	SI_earlyAE	absorptive	SI	CDS010	Donor 2_Ile	0.168386	2869	1236	-0.303249	Ile_SI_earlyAE
TCGGGCAAGAGTCTTC-1-2	11789	2520	TotalSeq-B0251	6	2534	human	intestine	TRUE	male	primary	none	2534	11811	4301	36.4152	0	0	0	0	Donor 3	Duo	2	-0.0788087	-0.155777	G1	SI_matureAE	SI_matureAE	absorptive	SI	CDS015	Donor 3_Duo	0.383619	11789	2520	-0.313445	Duo_SI_matureAE
AAAGGTATCGCCAATA-1-0	4366	1664	TotalSeq-B0252	4	1674	human	intestine	TRUE	male	primary	none	1674	4377	648	14.8047	0	0	0	0	Donor 2	Jej	0	0.0212689	-0.139801	S	SI_earlyAE	SI_earlyAE	absorptive	SI	CDS010	Donor 2_Jej	0.206187	4366	1664	-0.180229	Jej_SI_earlyAE
TCTCTGGCATTGGCAT-1-2	25600	5045	TotalSeq-B0251	6	5078	human	intestine	TRUE	male	primary	none	5076	25644	3056	11.917	0	0	0	0	Donor 3	Duo	2	-0.0682455	-0.128067	G1	SI_secretory	SI_goblet	goblet	SI	CDS015	Donor 3_Duo	0.379699	25600	5045	-0.36811	Duo_SI_goblet
CATACCCGTGTTTACG-1-1	31039	5208	TotalSeq-B0251	2	5250	human	intestine	TRUE	male	primary	none	5250	31112	6548	21.0465	0	0	0	0	Donor 1	Duo	1	-0.0636484	-0.155597	G1	SI_intermAE	SI_intermAE	absorptive	SI	CDS014	Donor 1_Duo	0.2431	31039	5208	-0.0196289	Duo_SI_intermAE
ATCCATTAGAGGCGGA-1-0	8388	2270	TotalSeq-B0252	4	2281	human	intestine	TRUE	male	primary	none	2281	8401	702	8.35615	0	0	0	0	Donor 2	Jej	0	0.0107872	-0.0677943	S	SI_ISC	SI_ISC	ISC	SI	CDS010	Donor 2_Jej	0.164533	8388	2270	-0.279927	Jej_SI_ISC
ACATCCCAGAGCCTGA-1-2	12619	3297	TotalSeq-B0252	4	3317	human	intestine	TRUE	male	primary	none	3316	12648	1944	15.37	0	0	0	0	Donor 3	Jej	2	0.0123255	-0.127606	S	SI_BEST4	SI_BEST4	BEST4+	SI	CDS015	Donor 3_Jej	0.520876	12619	3297	-0.154772	Jej_SI_BEST4
TACCCACAGCGCAATG-1-1	17133	3929	TotalSeq-B0253	1	3952	human	intestine	TRUE	male	primary	none	3950	17167	4843	28.2111	0	0	0	0	Donor 1	Ile	1	-0.076372	0.537638	G2M	SI_TA2	SI_TA2	TA	SI	CDS014	Donor 1_Ile	0.183789	17133	3929	0.00355925	Ile_SI_TA2
TACGCTCAGGATGTTA-1-1	13679	3343	TotalSeq-B0253	1	3365	human	intestine	TRUE	male	primary	none	3363	13708	3242	23.6504	0	0	0	0	Donor 1	Ile	1	0.0132478	-0.180568	S	SI_BEST4	SI_BEST4	BEST4+	SI	CDS014	Donor 1_Ile	0.956415	13679	3343	-0.290062	Ile_SI_BEST4
GGAATGGAGGCCCACT-1-2	6979	2424	TotalSeq-B0253	2	2441	human	intestine	TRUE	male	primary	none	2441	7005	1482	21.1563	0	0	0	0	Donor 3	Ile	2	-0.117053	-0.124812	G1	SI_tuft	SI_tuft	tuft	SI	CDS015	Donor 3_Ile	0.481795	6979	2424	-0.392648	Ile_SI_tuft
ACTATTCGTTTAGACC-1-0	8231	2259	TotalSeq-B0252	4	2266	human	intestine	TRUE	male	primary	none	2266	8244	1012	12.2756	0	0	0	0	Donor 2	Jej	0	-0.0368613	-0.122199	G1	SI_earlyAE	SI_earlyAE	absorptive	SI	CDS010	Donor 2_Jej	0.162504	8231	2259	-0.200667	Jej_SI_earlyAE
CCTTTGGGTGCAACGA-1-1	12309	2771	TotalSeq-B0253	1	2785	human	intestine	TRUE	male	primary	none	2785	12331	4190	33.9794	0	0	0	0	Donor 1	Ile	1	-0.0711557	-0.197001	G1	SI_matureAE	SI_matureAE	absorptive	SI	CDS014	Donor 1_Ile	0.413479	12309	2771	-0.00234874	Ile_SI_matureAE
GTTTGGAGTCGGATTT-1-0	10118	3005	TotalSeq-B0253	1	3018	human	intestine	TRUE	male	primary	none	3018	10136	2063	20.3532	0	0	0	0	Donor 2	Ile	0	-0.046028	-0.13688	G1	SI_matureAE	SI_matureAE	absorptive	SI	CDS010	Donor 2_Ile	0.246656	10118	3005	-0.0455958	Ile_SI_matureAE
CGGAGAAGTATCCTCC-1-0	5856	1886	TotalSeq-B0252	4	1893	human	intestine	TRUE	male	primary	none	1893	5865	826	14.0835	0	0	0	0	Donor 2	Jej	0	-0.00840882	-0.133284	G1	SI_earlyAE	SI_earlyAE	absorptive	SI	CDS010	Donor 2_Jej	0.170785	5856	1886	-0.250994	Jej_SI_earlyAE
GATCCCTCATTGAGCT-1-1	5403	1334	TotalSeq-B0253	1	1338	human	intestine	TRUE	male	primary	none	1338	5407	2827	52.2841	0	0	0	0	Donor 1	Ile	1	0.0394575	-0.098966	S	SI_earlyAE	SI_earlyAE	absorptive	SI	CDS014	Donor 1_Ile	0.156225	5403	1334	-0.188494	Ile_SI_earlyAE
CATCGCTAGACTTCAC-1-0	8494	2459	TotalSeq-B0252	4	2473	human	intestine	TRUE	male	primary	none	2472	8512	975	11.4544	0	0	0	0	Donor 2	Jej	0	-0.027654	-0.168916	G1	SI_earlyAE	SI_earlyAE	absorptive	SI	CDS010	Donor 2_Jej	0.168496	8494	2459	0.0481113	Jej_SI_earlyAE
TACACCCGTCCTGGTG-1-1	15699	2222	TotalSeq-B0252	5	2234	human	intestine	TRUE	male	primary	none	2234	15711	11586	73.7445	0	0	0	0	Donor 1	Jej	1	-0.050879	-0.0722952	G1	SI_earlyAE	SI_earlyAE	absorptive	SI	CDS014	Donor 1_Jej	0.209343	15699	2222	-0.0382646	Jej_SI_earlyAE
GTAAGTCGTAGCGTAG-1-2	9330	2773	TotalSeq-B0253	2	2790	human	intestine	TRUE	male	primary	none	2790	9352	2090	22.3482	0	0	0	0	Donor 3	Ile	2	-0.00084845	-0.163179	G1	SI_BEST4	SI_BEST4	BEST4+	SI	CDS015	Donor 3_Ile	0.604605	9330	2773	-0.42404	Ile_SI_BEST4
CATCCCACAGAATGTA-1-1	10954	3060	TotalSeq-B0252	5	3079	human	intestine	TRUE	male	primary	none	3079	10979	3539	32.2343	0	0	0	0	Donor 1	Jej	1	0.0450841	-0.195842	S	SI_BEST4	SI_BEST4	BEST4+	SI	CDS014	Donor 1_Jej	0.684182	10954	3060	-0.241431	Jej_SI_BEST4
CACGTGGAGTTAGTAG-1-1	4788	1020	TotalSeq-B0252	5	1025	human	intestine	TRUE	male	primary	none	1025	4793	3265	68.1202	0	0	0	0	Donor 1	Jej	1	0.00433346	-0.116366	S	SI_intermAE	SI_intermAE	absorptive	SI	CDS014	Donor 1_Jej	0.186562	4788	1020	0.00599167	Jej_SI_intermAE
AAGGAATTCAGGAAGC-1-1	21505	3709	TotalSeq-B0253	1	3732	human	intestine	TRUE	male	primary	none	3731	21534	9203	42.7371	0	0	0	0	Donor 1	Ile	1	-0.0727844	-0.139596	G1	SI_earlyAE	SI_earlyAE	absorptive	SI	CDS014	Donor 1_Ile	0.233534	21505	3709	-0.032493	Ile_SI_earlyAE
GGGCGTTTCACTGGTA-1-0	4559	1616	TotalSeq-B0252	4	1619	human	intestine	TRUE	male	primary	none	1619	4562	792	17.3608	0	0	0	0	Donor 2	Jej	0	-0.0659251	-0.119705	G1	SI_matureAE	SI_matureAE	absorptive	SI	CDS010	Donor 2_Jej	0.329985	4559	1616	-0.244605	Jej_SI_matureAE
TTTGGAGCAGTAGTTC-1-0	12304	2638	TotalSeq-B0253	1	2648	human	intestine	TRUE	male	primary	none	2648	12334	1315	10.6616	0	0	0	0	Donor 2	Ile	0	-0.0584538	-0.151869	G1	SI_intermAE	SI_intermAE	absorptive	SI	CDS010	Donor 2_Ile	0.245483	12304	2638	0.112396	Ile_SI_intermAE
GTAGCTATCTATACTC-1-2	16217	3552	TotalSeq-B0252	4	3580	human	intestine	TRUE	male	primary	none	3576	16254	5139	31.6168	0	0	0	0	Donor 3	Jej	2	-0.076846	-0.137241	G1	SI_matureAE	SI_matureAE	absorptive	SI	CDS015	Donor 3_Jej	0.328676	16217	3552	-0.15886	Jej_SI_matureAE
TCACACCGTGTCCTAA-1-1	8993	2401	TotalSeq-B0253	1	2414	human	intestine	TRUE	male	primary	none	2414	9012	2538	28.1624	0	0	0	0	Donor 1	Ile	1	-0.0886851	-0.113938	G1	SI_intermAE	SI_intermAE	absorptive	SI	CDS014	Donor 1_Ile	0.199589	8993	2401	0.0874392	Ile_SI_intermAE
ACACGCGAGGCTCAAG-1-1	27579	4421	TotalSeq-B0251	2	4444	human	intestine	TRUE	male	primary	none	4444	27615	7973	28.872	0	0	0	0	Donor 1	Duo	1	-0.0715228	-0.184582	G1	SI_intermAE	SI_intermAE	absorptive	SI	CDS014	Donor 1_Duo	0.25375	27579	4421	-0.00587605	Duo_SI_intermAE
AGATGAAGTATCGAAA-1-0	7565	2479	TotalSeq-B0253	1	2488	human	intestine	TRUE	male	primary	none	2488	7580	1343	17.7177	0	0	0	0	Donor 2	Ile	0	-0.019681	-0.199765	G1	SI_matureAE	SI_matureAE	absorptive	SI	CDS010	Donor 2_Ile	0.30951	7565	2479	-0.440781	Ile_SI_matureAE
CTATCCGGTGCATTAC-1-2	19482	4069	TotalSeq-B0251	6	4094	human	intestine	TRUE	male	primary	none	4094	19525	3438	17.6082	0	0	0	0	Donor 3	Duo	2	-0.0640967	-0.156858	G1	SI_earlyAE	SI_earlyAE	absorptive	SI	CDS015	Donor 3_Duo	0.185739	19482	4069	-0.0241851	Duo_SI_earlyAE
GTCACTCGTCCAGAAG-1-1	4053	1253	TotalSeq-B0253	1	1260	human	intestine	TRUE	male	primary	none	1260	4065	1957	48.1427	0	0	0	0	Donor 1	Ile	1	-0.0641953	-0.129174	G1	SI_tuft	SI_tuft	tuft	SI	CDS014	Donor 1_Ile	0.380393	4053	1253	-0.10479	Ile_SI_tuft
GAGTCATGTTGCCTAA-1-0	12106	2868	TotalSeq-B0253	1	2883	human	intestine	TRUE	male	primary	none	2882	12145	1325	10.9098	0	0	0	0	Donor 2	Ile	0	-0.0310421	-0.22083	G1	SI_matureAE	SI_matureAE	absorptive	SI	CDS010	Donor 2_Ile	0.366128	12106	2868	-0.0780112	Ile_SI_matureAE
TTCCGTGCATTCCTAT-1-2	35874	5615	TotalSeq-B0253	2	5650	human	intestine	TRUE	male	primary	none	5647	35945	6791	18.8928	0	0	0	0	Donor 3	Ile	2	0.279688	0.417504	G2M	SI_TA	SI_TA	TA	SI	CDS015	Donor 3_Ile	0.19822	35874	5615	-0.0434424	Ile_SI_TA
AGCGTCGAGATACTGA-1-2	8259	2067	TotalSeq-B0252	4	2077	human	intestine	TRUE	male	primary	none	2077	8272	1889	22.8361	0	0	0	0	Donor 3	Jej	2	-0.0765367	-0.183697	G1	SI_matureAE	SI_matureAE	absorptive	SI	CDS015	Donor 3_Jej	0.27505	8259	2067	-0.210133	Jej_SI_matureAE
TCCTCCCAGCGTATGG-1-0	6209	2120	TotalSeq-B0252	4	2124	human	intestine	TRUE	male	primary	none	2123	6213	701	11.2828	0	0	0	0	Donor 2	Jej	0	-0.0185169	-0.189434	G1	SI_earlyAE	SI_earlyAE	absorptive	SI	CDS010	Donor 2_Jej	0.1793	6209	2120	-0.380367	Jej_SI_earlyAE
TAAGCACCAAAGGCGT-1-0	8147	2686	TotalSeq-B0252	4	2694	human	intestine	TRUE	male	primary	none	2694	8166	1076	13.1766	0	0	0	0	Donor 2	Jej	0	-0.145279	-0.175702	G1	SI_matureAE	SI_matureAE	absorptive	SI	CDS010	Donor 2_Jej	0.309566	8147	2686	-0.38126	Jej_SI_matureAE
CAACCTCTCCGGTAAT-1-0	6814	2358	TotalSeq-B0253	1	2367	human	intestine	TRUE	male	primary	none	2367	6825	978	14.3297	0	0	0	0	Donor 2	Ile	0	0.338985	-0.168367	S	SI_TA	SI_TA	TA	SI	CDS010	Donor 2_Ile	0.182709	6814	2358	-0.033685	Ile_SI_TA
TCCCACATCGCCTCTA-1-0	10563	2469	TotalSeq-B0252	4	2480	human	intestine	TRUE	male	primary	none	2480	10588	449	4.24065	0	0	0	0	Donor 2	Jej	0	-0.0196585	-0.131257	G1	SI_earlyAE	SI_earlyAE	absorptive	SI	CDS010	Donor 2_Jej	0.170263	10563	2469	0.234653	Jej_SI_earlyAE
GGATCTATCCTACCGT-1-2	24416	4305	TotalSeq-B0251	6	4334	human	intestine	TRUE	male	primary	none	4332	24470	5374	21.9616	0	0	0	0	Donor 3	Duo	2	-0.0703619	-0.199106	G1	SI_intermAE	SI_intermAE	absorptive	SI	CDS015	Donor 3_Duo	0.275524	24416	4305	-0.171046	Duo_SI_intermAE
GTATTTCCACATAGCT-1-0	1992	1182	TotalSeq-B0251	5	1189	human	intestine	TRUE	male	primary	none	1189	1999	227	11.3557	0	0	0	0	Donor 2	Duo	0	-0.0872897	-0.0992628	G1	SI_tuft	SI_tuft	tuft	SI	CDS010	Donor 2_Duo	0.379082	1992	1182	-0.244152	Duo_SI_tuft
TTTACGTCACTACCCT-1-0	17922	3868	TotalSeq-B0252	4	3887	human	intestine	TRUE	male	primary	none	3886	17955	1372	7.64133	0	0	0	0	Donor 2	Jej	0	-0.0606186	-0.128423	G1	SI_ISC	SI_ISC	ISC	SI	CDS010	Donor 2_Jej	0.158741	17922	3868	-0.189463	Jej_SI_ISC
CGAATTGGTGGGTCAA-1-2	17266	3296	TotalSeq-B0251	6	3321	human	intestine	TRUE	male	primary	none	3320	17298	4198	24.2687	0	0	0	0	Donor 3	Duo	2	-0.0653423	-0.155986	G1	SI_earlyAE	SI_earlyAE	absorptive	SI	CDS015	Donor 3_Duo	0.195745	17266	3296	-0.235282	Duo_SI_earlyAE
AGCTTCCCAAGTCATC-1-1	8251	2000	TotalSeq-B0251	2	2008	human	intestine	TRUE	male	primary	none	2008	8259	4583	55.491	0	0	0	0	Donor 1	Duo	1	-0.0229997	-0.139638	G1	SI_ISC	SI_ISC	ISC	SI	CDS014	Donor 1_Duo	0.185421	8251	2000	-0.254607	Duo_SI_ISC
GAGTGTTAGGGAGGTG-1-2	27044	4440	TotalSeq-B0253	2	4465	human	intestine	TRUE	male	primary	none	4465	27097	5698	21.0282	0	0	0	0	Donor 3	Ile	2	-0.0847141	-0.173566	G1	SI_earlyAE	SI_earlyAE	absorptive	SI	CDS015	Donor 3_Ile	0.256041	27044	4440	-0.191442	Ile_SI_earlyAE
AGTACTGAGGAAGTGA-1-0	10040	2198	TotalSeq-B0252	4	2206	human	intestine	TRUE	male	primary	none	2206	10050	1261	12.5473	0	0	0	0	Donor 2	Jej	0	0.0217135	-0.104358	S	SI_ISC	SI_ISC	ISC	SI	CDS010	Donor 2_Jej	0.150679	10040	2198	-0.27823	Jej_SI_ISC
TACTTGTTCACTCGAA-1-0	9514	2466	TotalSeq-B0253	1	2474	human	intestine	TRUE	male	primary	none	2474	9524	2163	22.711	0	0	0	0	Donor 2	Ile	0	-0.0406996	-0.193923	G1	SI_matureAE	SI_matureAE	absorptive	SI	CDS010	Donor 2_Ile	0.329273	9514	2466	-0.291403	Ile_SI_matureAE
CATCAAGCAGCATGCC-1-0	9778	3000	TotalSeq-B0253	1	3010	human	intestine	TRUE	male	primary	none	3010	9798	1186	12.1045	0	0	0	0	Donor 2	Ile	0	-0.0233466	-0.16231	G1	SI_matureAE	SI_matureAE	absorptive	SI	CDS010	Donor 2_Ile	0.275683	9778	3000	-0.0190616	Ile_SI_matureAE
ATTCCATAGATACATG-1-2	26169	4297	TotalSeq-B0252	4	4330	human	intestine	TRUE	male	primary	none	4329	26223	6456	24.6196	0	0	0	0	Donor 3	Jej	2	-0.0882386	-0.170696	G1	SI_matureAE	SI_matureAE	absorptive	SI	CDS015	Donor 3_Jej	0.375175	26169	4297	-0.222842	Jej_SI_matureAE
TTACGTTTCGCTGATA-1-0	7881	2723	TotalSeq-B0253	1	2738	human	intestine	TRUE	male	primary	none	2736	7899	1181	14.9513	0	0	0	0	Donor 2	Ile	0	-0.0314847	-0.182736	G1	SI_matureAE	SI_matureAE	absorptive	SI	CDS010	Donor 2_Ile	0.282552	7881	2723	-0.0502445	Ile_SI_matureAE
GCCCGAAAGACATACA-1-2	13311	3161	TotalSeq-B0252	4	3179	human	intestine	TRUE	male	primary	none	3179	13340	4696	35.2024	0	0	0	0	Donor 3	Jej	2	-0.051019	-0.195549	G1	SI_matureAE	SI_matureAE	absorptive	SI	CDS015	Donor 3_Jej	0.308852	13311	3161	-0.154293	Jej_SI_matureAE
GCACTAAGTTGGCCGT-1-2	11728	3490	TotalSeq-B0251	6	3513	human	intestine	TRUE	male	primary	none	3513	11763	1143	9.71691	0	0	0	0	Donor 3	Duo	2	-0.0837283	-0.183206	G1	SI_secretory	SI_goblet	goblet	SI	CDS015	Donor 3_Duo	0.349689	11728	3490	-0.505941	Duo_SI_goblet
CCACAAATCATACAGC-1-1	31449	5060	TotalSeq-B0252	5	5094	human	intestine	TRUE	male	primary	none	5092	31511	12650	40.1447	0	0	0	0	Donor 1	Jej	1	-0.088741	-0.196215	G1	SI_intermAE	SI_intermAE	absorptive	SI	CDS014	Donor 1_Jej	0.294997	31449	5060	-0.115185	Jej_SI_intermAE
GGGACTCTCCGGACTG-1-0	7148	2382	TotalSeq-B0253	1	2388	human	intestine	TRUE	male	primary	none	2388	7158	684	9.55574	0	0	0	0	Donor 2	Ile	0	-0.0478151	-0.144316	G1	SI_intermAE	SI_intermAE	absorptive	SI	CDS010	Donor 2_Ile	0.195323	7148	2382	-0.103997	Ile_SI_intermAE
TCAGTTTTCGGAACTT-1-1	15264	3326	TotalSeq-B0252	5	3343	human	intestine	TRUE	male	primary	none	3343	15290	5495	35.9385	0	0	0	0	Donor 1	Jej	1	-0.0917947	-0.206605	G1	SI_matureAE	SI_matureAE	absorptive	SI	CDS014	Donor 1_Jej	0.36261	15264	3326	-0.0421608	Jej_SI_matureAE
CCTTGTGTCTACCCAC-1-1	5208	2160	TotalSeq-B0252	5	2174	human	intestine	TRUE	male	primary	none	2174	5233	1058	20.2178	0	0	0	0	Donor 1	Jej	1	-0.0954489	-0.216693	G1	SI_tuft	SI_tuft	tuft	SI	CDS014	Donor 1_Jej	0.417527	5208	2160	-0.271545	Jej_SI_tuft
AGAAGCGGTCTCTCCA-1-0	5344	2031	TotalSeq-B0253	1	2039	human	intestine	TRUE	male	primary	none	2039	5354	1235	23.0669	0	0	0	0	Donor 2	Ile	0	-0.0623204	-0.134367	G1	SI_matureAE	SI_matureAE	absorptive	SI	CDS010	Donor 2_Ile	0.287916	5344	2031	-0.357803	Ile_SI_matureAE
CGAAGTTCATAAGATG-1-0	3585	1586	TotalSeq-B0253	1	1591	human	intestine	TRUE	male	primary	none	1591	3590	155	4.31755	0	0	0	0	Donor 2	Ile	0	-0.033869	-0.104409	G1	SI_BEST4	SI_BEST4	BEST4+	SI	CDS010	Donor 2_Ile	0.835552	3585	1586	-0.485809	Ile_SI_BEST4
AGAAATGAGCGGGTAT-1-1	6504	2332	TotalSeq-B0253	1	2349	human	intestine	TRUE	male	primary	none	2346	6535	2083	31.8745	0	0	0	0	Donor 1	Ile	1	-0.0686146	-0.18767	G1	SI_tuft	SI_tuft	tuft	SI	CDS014	Donor 1_Ile	0.433678	6504	2332	-0.0961001	Ile_SI_tuft
TCACAAGAGTGAGGTC-1-0	15272	2970	TotalSeq-B0253	1	2985	human	intestine	TRUE	male	primary	none	2982	15292	2467	16.1326	0	0	0	0	Donor 2	Ile	0	-0.00981586	-0.151049	G1	SI_ISC	SI_ISC	ISC	SI	CDS010	Donor 2_Ile	0.164703	15272	2970	-0.166126	Ile_SI_ISC
GATGTTGCAACTGCTA-1-1	22870	4523	TotalSeq-B0253	1	4554	human	intestine	TRUE	male	primary	none	4554	22920	3541	15.4494	0	0	0	0	Donor 1	Ile	1	0.0188677	-0.173311	S	SI_BEST4	SI_BEST4	BEST4+	SI	CDS014	Donor 1_Ile	0.445449	22870	4523	-0.183465	Ile_SI_BEST4
CTACCTGAGTCCCGAC-1-2	11407	2877	TotalSeq-B0253	2	2891	human	intestine	TRUE	male	primary	none	2891	11426	1872	16.3837	0	0	0	0	Donor 3	Ile	2	-0.0664146	-0.118587	G1	SI_6-?	SI_AE2	absorptive	SI	CDS015	Donor 3_Ile	0.312764	11407	2877	-0.339233	Ile_SI_AE2
AAGTACCTCCAAATGC-1-1	12024	2793	TotalSeq-B0251	2	2813	human	intestine	TRUE	male	primary	none	2811	12046	2838	23.5597	0	0	0	0	Donor 1	Duo	1	-0.022712	-0.123243	G1	SI_earlyAE	SI_earlyAE	absorptive	SI	CDS014	Donor 1_Duo	0.185128	12024	2793	0.00467522	Duo_SI_earlyAE
ATTTCTGTCCGTCCTA-1-0	3249	1482	TotalSeq-B0252	4	1484	human	intestine	TRUE	male	primary	none	1484	3251	810	24.9154	0	0	0	0	Donor 2	Jej	0	-0.118044	-0.111992	G1	SI_matureAE	SI_matureAE	absorptive	SI	CDS010	Donor 2_Jej	0.325484	3249	1482	-0.418401	Jej_SI_matureAE
TTGATGGCAGTCACGC-1-1	11694	2656	TotalSeq-B0253	1	2677	human	intestine	TRUE	male	primary	none	2676	11719	4630	39.5085	0	0	0	0	Donor 1	Ile	1	-0.0588768	-0.142918	G1	SI_matureAE	SI_matureAE	absorptive	SI	CDS014	Donor 1_Ile	0.399992	11694	2656	-0.0392979	Ile_SI_matureAE
TACTTACAGCGAGAAA-1-0	6130	2071	TotalSeq-B0252	4	2081	human	intestine	TRUE	male	primary	none	2081	6145	1537	25.0122	0	0	0	0	Donor 2	Jej	0	-0.0896775	-0.165422	G1	SI_matureAE	SI_matureAE	absorptive	SI	CDS010	Donor 2_Jej	0.261423	6130	2071	0.0993372	Jej_SI_matureAE
CATACTTCACTCAGAT-1-1	12244	2329	TotalSeq-B0253	1	2339	human	intestine	TRUE	male	primary	none	2337	12253	7260	59.2508	0	0	0	0	Donor 1	Ile	1	-0.0814382	-0.148525	G1	SI_intermAE	SI_intermAE	absorptive	SI	CDS014	Donor 1_Ile	0.228727	12244	2329	-0.0843189	Ile_SI_intermAE
GTGATGTAGCGACTAG-1-1	18871	4105	TotalSeq-B0253	1	4134	human	intestine	TRUE	male	primary	none	4133	18923	2691	14.2208	0	0	0	0	Donor 1	Ile	1	-0.0815645	-0.229879	G1	SI_matureAE	SI_matureAE	absorptive	SI	CDS014	Donor 1_Ile	0.38833	18871	4105	-0.00104894	Ile_SI_matureAE
GTAGGTTAGCAGAAAG-1-2	14583	3833	TotalSeq-B0251	6	3857	human	intestine	TRUE	male	primary	none	3854	14620	540	3.69357	0	0	0	0	Donor 3	Duo	2	-0.0315182	-0.193135	G1	SI_secretory	SI_goblet	goblet	SI	CDS015	Donor 3_Duo	0.395453	14583	3833	-0.348883	Duo_SI_goblet
CCACCATGTGGCATCC-1-2	28727	4675	TotalSeq-B0251	6	4709	human	intestine	TRUE	male	primary	none	4707	28782	4268	14.8287	0	0	0	0	Donor 3	Duo	2	-0.00965691	-0.154078	G1	SI_earlyAE	SI_earlyAE	absorptive	SI	CDS015	Donor 3_Duo	0.196566	28727	4675	-0.0990367	Duo_SI_earlyAE
GCACATATCGAATCCA-1-2	21455	4054	TotalSeq-B0252	4	4083	human	intestine	TRUE	male	primary	none	4081	21497	2448	11.3876	0	0	0	0	Donor 3	Jej	2	0.0064074	-0.165535	S	SI_ISC	SI_ISC	ISC	SI	CDS015	Donor 3_Jej	0.20434	21455	4054	-0.0824627	Jej_SI_ISC
TGCATGAAGTCATTGC-1-1	15348	3012	TotalSeq-B0251	2	3026	human	intestine	TRUE	male	primary	none	3026	15369	7831	50.9532	0	0	0	0	Donor 1	Duo	1	0.0107796	-0.136981	S	SI_intermAE	SI_intermAE	absorptive	SI	CDS014	Donor 1_Duo	0.262896	15348	3012	-0.0851711	Duo_SI_intermAE
CGCATGGAGCAGAAAG-1-0	4930	1781	TotalSeq-B0252	4	1792	human	intestine	TRUE	male	primary	none	1790	4940	647	13.0972	0	0	0	0	Donor 2	Jej	0	-0.0729551	-0.17968	G1	SI_ISC	SI_ISC	ISC	SI	CDS010	Donor 2_Jej	0.169141	4930	1781	-0.0584554	Jej_SI_ISC
CTCCAACCAATCAGCT-1-2	8624	1823	TotalSeq-B0252	4	1830	human	intestine	TRUE	male	primary	none	1829	8631	5452	63.1676	0	0	0	0	Donor 3	Jej	2	-0.024365	-0.087829	G1	SI_ISC	SI_ISC	ISC	SI	CDS015	Donor 3_Jej	0.176176	8624	1823	-0.17387	Jej_SI_ISC
CGAGGAAAGCACTCGC-1-1	19378	3139	TotalSeq-B0252	5	3158	human	intestine	TRUE	male	primary	none	3156	19398	11125	57.3513	0	0	0	0	Donor 1	Jej	1	-0.0293699	-0.164406	G1	SI_intermAE	SI_intermAE	absorptive	SI	CDS014	Donor 1_Jej	0.256199	19378	3139	-0.124309	Jej_SI_intermAE
GGGACAAGTCGTCTCT-1-0	8108	2473	TotalSeq-B0253	1	2488	human	intestine	TRUE	male	primary	none	2487	8129	987	12.1417	0	0	0	0	Donor 2	Ile	0	-0.0512648	-0.151805	G1	SI_intermAE	SI_intermAE	absorptive	SI	CDS010	Donor 2_Ile	0.238404	8108	2473	-0.0324742	Ile_SI_intermAE
TACTTGTCACTGTCGG-1-0	5530	1920	TotalSeq-B0251	5	1928	human	intestine	TRUE	male	primary	none	1928	5542	910	16.4201	0	0	0	0	Donor 2	Duo	0	-0.0504801	-0.154676	G1	SI_6-?	SI_AE2	absorptive	SI	CDS010	Donor 2_Duo	0.309804	5530	1920	0.0028041	Duo_SI_AE2
GCTGCAGTCTGGGATT-1-0	7742	2384	TotalSeq-B0253	1	2392	human	intestine	TRUE	male	primary	none	2392	7755	1125	14.5068	0	0	0	0	Donor 2	Ile	0	-0.0727948	-0.136257	G1	SI_intermAE	SI_intermAE	absorptive	SI	CDS010	Donor 2_Ile	0.256664	7742	2384	-0.0584647	Ile_SI_intermAE
AGCTACATCCATACTT-1-0	5606	2049	TotalSeq-B0252	4	2056	human	intestine	TRUE	male	primary	none	2056	5614	337	6.00285	0	0	0	0	Donor 2	Jej	0	-0.000785194	-0.136527	G1	SI_BEST4	SI_BEST4	BEST4+	SI	CDS010	Donor 2_Jej	0.451614	5606	2049	-0.156522	Jej_SI_BEST4
ATGGGAGCAAGTCCAT-1-1	12100	2567	TotalSeq-B0252	5	2578	human	intestine	TRUE	male	primary	none	2577	12111	5018	41.4334	0	0	0	0	Donor 1	Jej	1	-0.0138627	-0.133056	G1	SI_matureAE	SI_matureAE	absorptive	SI	CDS014	Donor 1_Jej	0.417207	12100	2567	-0.0805861	Jej_SI_matureAE
ACTCCCACAATACGCT-1-1	10161	2423	TotalSeq-B0253	1	2434	human	intestine	TRUE	male	primary	none	2434	10173	4240	41.679	0	0	0	0	Donor 1	Ile	1	-0.0561009	-0.113729	G1	SI_matureAE	SI_matureAE	absorptive	SI	CDS014	Donor 1_Ile	0.374158	10161	2423	-0.0571533	Ile_SI_matureAE
GACCCAGTCCATGAGT-1-1	7123	2644	TotalSeq-B0253	1	2655	human	intestine	TRUE	male	primary	none	2653	7137	609	8.533	0	0	0	0	Donor 1	Ile	1	-0.0775885	-0.172126	G1	SI_secretory	SI_goblet	goblet	SI	CDS014	Donor 1_Ile	0.277747	7123	2644	-0.285908	Ile_SI_goblet
TTATTGCAGGGCTGAT-1-2	15297	3270	TotalSeq-B0251	6	3285	human	intestine	TRUE	male	primary	none	3283	15315	6069	39.6278	0	0	0	0	Donor 3	Duo	2	-0.0795917	-0.18295	G1	SI_intermAE	SI_intermAE	absorptive	SI	CDS015	Donor 3_Duo	0.245164	15297	3270	-0.14262	Duo_SI_intermAE
CGTAAGTAGATAGTGT-1-1	8491	2468	TotalSeq-B0252	5	2484	human	intestine	TRUE	male	primary	none	2483	8516	3004	35.2748	0	0	0	0	Donor 1	Jej	1	0.042087	-0.153534	S	SI_BEST4	SI_BEST4	BEST4+	SI	CDS014	Donor 1_Jej	0.191098	8491	2468	-0.12948	Jej_SI_BEST4
AACGTCAAGAATCTAG-1-0	22288	4741	TotalSeq-B0253	1	4759	human	intestine	TRUE	male	primary	none	4758	22322	1845	8.26539	0	0	0	0	Donor 2	Ile	0	0.0641551	0.741187	G2M	SI_TA	SI_TA	TA	SI	CDS010	Donor 2_Ile	0.177534	22288	4741	-0.163075	Ile_SI_TA
AACTTCTAGCGCAATG-1-2	21710	3526	TotalSeq-B0251	6	3547	human	intestine	TRUE	male	primary	none	3547	21743	7435	34.1949	0	0	0	0	Donor 3	Duo	2	-0.0656123	-0.137879	G1	SI_matureAE	SI_matureAE	absorptive	SI	CDS015	Donor 3_Duo	0.413407	21710	3526	-0.29732	Duo_SI_matureAE
GCTCAAACATGGAAGC-1-2	21060	3617	TotalSeq-B0252	4	3645	human	intestine	TRUE	male	primary	none	3644	21097	7139	33.8389	0	0	0	0	Donor 3	Jej	2	-0.0621982	-0.147714	G1	SI_matureAE	SI_matureAE	absorptive	SI	CDS015	Donor 3_Jej	0.339128	21060	3617	-0.256565	Jej_SI_matureAE
CTGTCGTGTCTAGATC-1-2	7942	1949	TotalSeq-B0253	2	1959	human	intestine	TRUE	male	primary	none	1959	7952	2807	35.2993	0	0	0	0	Donor 3	Ile	2	-0.0644206	-0.150071	G1	SI_6-?	SI_AE2	absorptive	SI	CDS015	Donor 3_Ile	0.318089	7942	1949	-0.190082	Ile_SI_AE2
CACGGGTCAGAGCCCT-1-1	12570	2832	TotalSeq-B0253	1	2847	human	intestine	TRUE	male	primary	none	2847	12586	5016	39.8538	0	0	0	0	Donor 1	Ile	1	-0.0462619	-0.144382	G1	SI_intermAE	SI_intermAE	absorptive	SI	CDS014	Donor 1_Ile	0.208542	12570	2832	-0.0509299	Ile_SI_intermAE
CCAAGCGCAGAACTTC-1-2	27356	4545	TotalSeq-B0251	6	4580	human	intestine	TRUE	male	primary	none	4579	27406	2991	10.9137	0	0	0	0	Donor 3	Duo	2	0.00584213	-0.142127	S	SI_ISC	SI_ISC	ISC	SI	CDS015	Donor 3_Duo	0.214554	27356	4545	-0.120427	Duo_SI_ISC
TTGCGTCAGAATCGCG-1-0	7964	2486	TotalSeq-B0252	4	2497	human	intestine	TRUE	male	primary	none	2496	7984	694	8.69238	0	0	0	0	Donor 2	Jej	0	0.0268508	-0.117969	S	SI_earlyAE	SI_earlyAE	absorptive	SI	CDS010	Donor 2_Jej	0.17512	7964	2486	-0.220596	Jej_SI_earlyAE
GGCTGTGTCATAGGCT-1-0	5605	1773	TotalSeq-B0251	5	1779	human	intestine	TRUE	male	primary	none	1779	5612	265	4.72202	0	0	0	0	Donor 2	Duo	0	-0.0425008	-0.130133	G1	SI_secretory	SI_goblet	goblet	SI	CDS010	Donor 2_Duo	0.283385	5605	1773	-0.341031	Duo_SI_goblet
GGTAGAGAGTGCACCC-1-2	22650	3831	TotalSeq-B0252	4	3856	human	intestine	TRUE	male	primary	none	3852	22679	5711	25.1819	0	0	0	0	Donor 3	Jej	2	0.0140635	-0.160847	S	SI_ISC	SI_ISC	ISC	SI	CDS015	Donor 3_Jej	0.220351	22650	3831	-0.190224	Jej_SI_ISC
TTTGGAGAGGCTTCCG-1-2	10849	2674	TotalSeq-B0251	6	2688	human	intestine	TRUE	male	primary	none	2688	10868	3564	32.7935	0	0	0	0	Donor 3	Duo	2	0.0179771	-0.105008	S	SI_BEST4	SI_BEST4	BEST4+	SI	CDS015	Donor 3_Duo	0.828568	10849	2674	-0.354169	Duo_SI_BEST4
CGCCATTTCAACTGGT-1-2	12904	3554	TotalSeq-B0252	4	3582	human	intestine	TRUE	male	primary	none	3580	12947	1429	11.0373	0	0	0	0	Donor 3	Jej	2	-0.0472883	-0.174813	G1	SI_secretory	SI_paneth	paneth	SI	CDS015	Donor 3_Jej	0.282474	12904	3554	-0.32738	Jej_SI_paneth
TCAGTGAGTTATCCAG-1-2	22640	3972	TotalSeq-B0251	6	3997	human	intestine	TRUE	male	primary	none	3996	22681	2799	12.3407	0	0	0	0	Donor 3	Duo	2	-0.0281619	-0.181453	G1	SI_earlyAE	SI_earlyAE	absorptive	SI	CDS015	Donor 3_Duo	0.182341	22640	3972	-0.226035	Duo_SI_earlyAE
AGGTTACAGCCTTGAT-1-1	18650	3688	TotalSeq-B0251	2	3708	human	intestine	TRUE	male	primary	none	3708	18683	7677	41.0908	0	0	0	0	Donor 1	Duo	1	-0.0456223	-0.114805	G1	SI_intermAE	SI_intermAE	absorptive	SI	CDS014	Donor 1_Duo	0.18898	18650	3688	-0.259913	Duo_SI_intermAE
ATGCCTCGTCCTCCAT-1-0	11504	3247	TotalSeq-B0253	1	3260	human	intestine	TRUE	male	primary	none	3259	11533	890	7.71699	0	0	0	0	Donor 2	Ile	0	0.356361	-0.0605394	S	SI_TA	SI_TA	TA	SI	CDS010	Donor 2_Ile	0.191719	11504	3247	0.161722	Ile_SI_TA
ATCGTCCCACTATCGA-1-2	14702	3100	TotalSeq-B0253	2	3121	human	intestine	TRUE	male	primary	none	3121	14730	5856	39.7556	0	0	0	0	Donor 3	Ile	2	-0.061008	-0.179552	G1	SI_6-?	SI_AE2	absorptive	SI	CDS015	Donor 3_Ile	0.343627	14702	3100	-0.289238	Ile_SI_AE2
GTGACGCGTTGTAGCT-1-2	17613	3342	TotalSeq-B0252	4	3360	human	intestine	TRUE	male	primary	none	3360	17642	6514	36.9233	0	0	0	0	Donor 3	Jej	2	-0.0850268	-0.147008	G1	SI_matureAE	SI_matureAE	absorptive	SI	CDS015	Donor 3_Jej	0.312345	17613	3342	-0.134935	Jej_SI_matureAE
ATTCAGGTCTACTCAT-1-0	17531	4239	TotalSeq-B0253	1	4261	human	intestine	TRUE	male	primary	none	4260	17581	1149	6.53546	0	0	0	0	Donor 2	Ile	0	0.429641	-0.0522722	S	SI_TA	SI_TA	TA	SI	CDS010	Donor 2_Ile	0.221957	17531	4239	0.163165	Ile_SI_TA
CCAATGAAGCACTCGC-1-2	22902	3980	TotalSeq-B0252	4	4001	human	intestine	TRUE	male	primary	none	4001	22934	4136	18.0344	0	0	0	0	Donor 3	Jej	2	-0.0555609	-0.163431	G1	SI_earlyAE	SI_earlyAE	absorptive	SI	CDS015	Donor 3_Jej	0.229444	22902	3980	-0.0457505	Jej_SI_earlyAE
GTAAGTCCATCTAGAC-1-0	5498	2038	TotalSeq-B0253	1	2046	human	intestine	TRUE	male	primary	none	2046	5507	1291	23.4429	0	0	0	0	Donor 2	Ile	0	-0.10655	-0.17074	G1	SI_matureAE	SI_matureAE	absorptive	SI	CDS010	Donor 2_Ile	0.300443	5498	2038	-0.0261083	Ile_SI_matureAE
TCGCACTCAATTGAAG-1-0	6795	2443	TotalSeq-B0252	4	2451	human	intestine	TRUE	male	primary	none	2451	6808	600	8.81316	0	0	0	0	Donor 2	Jej	0	0.108431	0.413843	G2M	SI_TA2	SI_TA2	TA	SI	CDS010	Donor 2_Jej	0.172125	6795	2443	-0.328437	Jej_SI_TA2
GGGACTCTCGTCACCT-1-1	15493	3253	TotalSeq-B0252	5	3270	human	intestine	TRUE	male	primary	none	3270	15517	6254	40.3042	0	0	0	0	Donor 1	Jej	1	-0.00545964	-0.197673	G1	SI_matureAE	SI_matureAE	absorptive	SI	CDS014	Donor 1_Jej	0.267281	15493	3253	-0.109942	Jej_SI_matureAE
GTCAAGTAGCCTGTCG-1-2	20095	3653	TotalSeq-B0251	6	3672	human	intestine	TRUE	male	primary	none	3671	20124	6290	31.2562	0	0	0	0	Donor 3	Duo	2	-0.0159018	-0.14082	G1	SI_matureAE	SI_matureAE	absorptive	SI	CDS015	Donor 3_Duo	0.405966	20095	3653	-0.254174	Duo_SI_matureAE
ACCTGAAGTAGGTCAG-1-1	18238	3590	TotalSeq-B0252	5	3614	human	intestine	TRUE	male	primary	none	3613	18271	6082	33.2877	0	0	0	0	Donor 1	Jej	1	-0.0852282	-0.10574	G1	SI_earlyAE	SI_earlyAE	absorptive	SI	CDS014	Donor 1_Jej	0.188942	18238	3590	-0.0922695	Jej_SI_earlyAE
TACTTCATCGAATCCA-1-1	6424	1360	TotalSeq-B0252	5	1368	human	intestine	TRUE	male	primary	none	1368	6433	3807	59.1792	0	0	0	0	Donor 1	Jej	1	-0.0510527	-0.0716679	G1	SI_earlyAE	SI_earlyAE	absorptive	SI	CDS014	Donor 1_Jej	0.159197	6424	1360	-0.135731	Jej_SI_earlyAE
AGCCACGAGTTTCTTC-1-1	12972	2998	TotalSeq-B0253	1	3016	human	intestine	TRUE	male	primary	none	3015	12999	4514	34.7257	0	0	0	0	Donor 1	Ile	1	-0.0652451	-0.202811	G1	SI_matureAE	SI_matureAE	absorptive	SI	CDS014	Donor 1_Ile	0.403059	12972	2998	-0.0100861	Ile_SI_matureAE
CAGTTAGCAGAACTAA-1-2	13021	3388	TotalSeq-B0252	4	3405	human	intestine	TRUE	male	primary	none	3404	13042	3126	23.9687	0	0	0	0	Donor 3	Jej	2	-0.0630237	-0.147529	G1	SI_secretory	SI_goblet	goblet	SI	CDS015	Donor 3_Jej	0.310591	13021	3388	-0.138304	Jej_SI_goblet
GGTGATTTCGGTATGT-1-0	3135	1388	TotalSeq-B0252	4	1391	human	intestine	TRUE	male	primary	none	1391	3138	571	18.1963	0	0	0	0	Donor 2	Jej	0	-0.103183	-0.215372	G1	SI_ISC	SI_ISC	ISC	SI	CDS010	Donor 2_Jej	0.177262	3135	1388	0.00382127	Jej_SI_ISC
GCTCAAATCTGGGAGA-1-0	3181	1349	TotalSeq-B0252	4	1357	human	intestine	TRUE	male	primary	none	1357	3191	409	12.8173	0	0	0	0	Donor 2	Jej	0	-0.0783387	-0.10765	G1	SI_secretory	SI_goblet	goblet	SI	CDS010	Donor 2_Jej	0.317883	3181	1349	-0.509914	Jej_SI_goblet
GTTACCCCATGGACAG-1-2	14385	3109	TotalSeq-B0251	6	3128	human	intestine	TRUE	male	primary	none	3128	14415	4981	34.5543	0	0	0	0	Donor 3	Duo	2	-0.0598862	-0.178835	G1	SI_matureAE	SI_matureAE	absorptive	SI	CDS015	Donor 3_Duo	0.281402	14385	3109	-0.202395	Duo_SI_matureAE
CATAGACAGGTCGAGT-1-1	11088	1719	TotalSeq-B0251	2	1730	human	intestine	TRUE	male	primary	none	1730	11101	8142	73.3447	0	0	0	0	Donor 1	Duo	1	0.0269958	-0.102787	S	SI_ISC	SI_ISC	ISC	SI	CDS014	Donor 1_Duo	0.167181	11088	1719	-0.130954	Duo_SI_ISC
CACATGAGTCCAATCA-1-2	17008	3567	TotalSeq-B0251	6	3585	human	intestine	TRUE	male	primary	none	3585	17038	3786	22.2209	0	0	0	0	Donor 3	Duo	2	-0.0607478	-0.13795	G1	SI_intermAE	SI_intermAE	absorptive	SI	CDS015	Donor 3_Duo	0.23718	17008	3567	0.0665376	Duo_SI_intermAE
TGGGAGACACCCATAA-1-1	23306	4438	TotalSeq-B0251	2	4463	human	intestine	TRUE	male	primary	none	4463	23342	7835	33.5661	0	0	0	0	Donor 1	Duo	1	-0.0138562	-0.17085	G1	SI_intermAE	SI_intermAE	absorptive	SI	CDS014	Donor 1_Duo	0.203677	23306	4438	-0.0697749	Duo_SI_intermAE
AGGTTACGTAGAGCTG-1-0	11776	2184	TotalSeq-B0252	4	2193	human	intestine	TRUE	male	primary	none	2193	11795	450	3.81518	0	0	0	0	Donor 2	Jej	0	-0.0325029	-0.0943003	G1	SI_secretory	SI_paneth	paneth	SI	CDS010	Donor 2_Jej	0.272146	11776	2184	-0.196173	Jej_SI_paneth
TGACTCCAGAAGCGGG-1-1	5670	2026	TotalSeq-B0252	5	2042	human	intestine	TRUE	male	primary	none	2041	5687	1066	18.7445	0	0	0	0	Donor 1	Jej	1	-0.109687	-0.102765	G1	SI_secretory	SI_goblet	goblet	SI	CDS014	Donor 1_Jej	0.268958	5670	2026	-0.272541	Jej_SI_goblet
TCTCAGCTCGGTGTAT-1-0	5356	1991	TotalSeq-B0252	4	1996	human	intestine	TRUE	male	primary	none	1996	5364	678	12.6398	0	0	0	0	Donor 2	Jej	0	-0.0335124	-0.15136	G1	SI_6-?	SI_AE2	absorptive	SI	CDS010	Donor 2_Jej	0.255171	5356	1991	0.178478	Jej_SI_AE2
GGGTCTGCAGGTCCGT-1-1	14484	3323	TotalSeq-B0251	2	3340	human	intestine	TRUE	male	primary	none	3340	14507	4734	32.6325	0	0	0	0	Donor 1	Duo	1	-0.056004	-0.196751	G1	SI_intermAE	SI_intermAE	absorptive	SI	CDS014	Donor 1_Duo	0.233279	14484	3323	-0.00461755	Duo_SI_intermAE
TCTCCGACATAGGCGA-1-2	10713	2121	TotalSeq-B0251	6	2134	human	intestine	TRUE	male	primary	none	2132	10724	6412	59.7911	0	0	0	0	Donor 3	Duo	2	-0.0669366	-0.126278	G1	SI_intermAE	SI_intermAE	absorptive	SI	CDS015	Donor 3_Duo	0.192261	10713	2121	-0.101848	Duo_SI_intermAE
TTGTTCAAGTGCGACA-1-0	7964	2273	TotalSeq-B0253	1	2282	human	intestine	TRUE	male	primary	none	2282	7977	1367	17.1368	0	0	0	0	Donor 2	Ile	0	-0.00550799	-0.162734	G1	SI_matureAE	SI_matureAE	absorptive	SI	CDS010	Donor 2_Ile	0.31598	7964	2273	-0.202368	Ile_SI_matureAE
TGGGTTACATCCTATT-1-1	4502	1718	TotalSeq-B0251	2	1725	human	intestine	TRUE	male	primary	none	1724	4508	1080	23.9574	0	0	0	0	Donor 1	Duo	1	-0.0335654	-0.122781	G1	SI_intermAE	SI_intermAE	absorptive	SI	CDS014	Donor 1_Duo	0.283881	4502	1718	-0.060398	Duo_SI_intermAE
CCGTTCAGTTAAACCC-1-2	10537	2395	TotalSeq-B0251	6	2405	human	intestine	TRUE	male	primary	none	2404	10550	4650	44.0758	0	0	0	0	Donor 3	Duo	2	-0.0567101	-0.109731	G1	SI_matureAE	SI_matureAE	absorptive	SI	CDS015	Donor 3_Duo	0.245512	10537	2395	-0.184605	Duo_SI_matureAE
CTCCAACTCAAGTAAG-1-2	15753	3259	TotalSeq-B0252	4	3277	human	intestine	TRUE	male	primary	none	3277	15779	5026	31.8525	0	0	0	0	Donor 3	Jej	2	-0.0057966	-0.202115	G1	SI_matureAE	SI_matureAE	absorptive	SI	CDS015	Donor 3_Jej	0.38633	15753	3259	-0.115995	Jej_SI_matureAE
TTCATGTAGTGCTAGG-1-2	9323	2145	TotalSeq-B0252	4	2164	human	intestine	TRUE	male	primary	none	2163	9346	3556	38.0484	0	0	0	0	Donor 3	Jej	2	-0.0219801	-0.13862	G1	SI_intermAE	SI_intermAE	absorptive	SI	CDS015	Donor 3_Jej	0.197721	9323	2145	-0.118433	Jej_SI_intermAE
CCGATCTGTCCAGCGT-1-1	5579	1664	TotalSeq-B0252	5	1672	human	intestine	TRUE	male	primary	none	1672	5589	2828	50.5994	0	0	0	0	Donor 1	Jej	1	-0.0525104	-0.0168599	G1	SI_earlyAE	SI_earlyAE	absorptive	SI	CDS014	Donor 1_Jej	0.19685	5579	1664	-0.132753	Jej_SI_earlyAE
ATGGAGGGTTCAAGGG-1-0	2976	1146	TotalSeq-B0251	5	1152	human	intestine	TRUE	male	primary	none	1152	2982	242	8.11536	0	0	0	0	Donor 2	Duo	0	-0.00485452	-0.0964378	G1	SI_secretory	SI_goblet	goblet	SI	CDS010	Donor 2_Duo	0.240149	2976	1146	-0.35863	Duo_SI_goblet
CCTCAGTGTCTAGGTT-1-0	9064	2878	TotalSeq-B0253	1	2890	human	intestine	TRUE	male	primary	none	2890	9089	860	9.46199	0	0	0	0	Donor 2	Ile	0	-0.0745186	-0.167837	G1	SI_earlyAE	SI_earlyAE	absorptive	SI	CDS010	Donor 2_Ile	0.173095	9064	2878	-0.0923596	Ile_SI_earlyAE
TGATGCAGTTGCATCA-1-1	14528	2711	TotalSeq-B0251	2	2728	human	intestine	TRUE	male	primary	none	2728	14552	8828	60.6652	0	0	0	0	Donor 1	Duo	1	-0.0856387	-0.124561	G1	SI_ISC	SI_ISC	ISC	SI	CDS014	Donor 1_Duo	0.17269	14528	2711	-0.0469087	Duo_SI_ISC
CACAGGCCACGCGGTT-1-2	26800	4596	TotalSeq-B0251	6	4623	human	intestine	TRUE	male	primary	none	4621	26849	5720	21.3043	0	0	0	0	Donor 3	Duo	2	-0.0745228	-0.160876	G1	SI_matureAE	SI_matureAE	absorptive	SI	CDS015	Donor 3_Duo	0.403675	26800	4596	-0.160579	Duo_SI_matureAE
TCCAGAATCTCCTGCA-1-2	18401	3838	TotalSeq-B0251	6	3858	human	intestine	TRUE	male	primary	none	3858	18429	5009	27.18	0	0	0	0	Donor 3	Duo	2	-0.054964	-0.187364	G1	SI_intermAE	SI_intermAE	absorptive	SI	CDS015	Donor 3_Duo	0.275862	18401	3838	-0.0640959	Duo_SI_intermAE
GTCAGCGTCACAATGC-1-2	16413	3301	TotalSeq-B0251	6	3321	human	intestine	TRUE	male	primary	none	3321	16440	4898	29.7932	0	0	0	0	Donor 3	Duo	2	-0.0259448	-0.127601	G1	SI_intermAE	SI_intermAE	absorptive	SI	CDS015	Donor 3_Duo	0.224457	16413	3301	-0.1301	Duo_SI_intermAE
TGTCAGAAGAGAACCC-1-2	5924	1905	TotalSeq-B0251	6	1915	human	intestine	TRUE	male	primary	none	1915	5938	1453	24.4695	0	0	0	0	Donor 3	Duo	2	-0.0118595	-0.0975243	G1	SI_secretory	SI_goblet	goblet	SI	CDS015	Donor 3_Duo	0.349811	5924	1905	-0.168789	Duo_SI_goblet
CATTGAGGTCATACCA-1-2	16187	3623	TotalSeq-B0252	4	3640	human	intestine	TRUE	male	primary	none	3640	16215	4750	29.2939	0	0	0	0	Donor 3	Jej	2	-0.0972319	-0.195559	G1	SI_matureAE	SI_matureAE	absorptive	SI	CDS015	Donor 3_Jej	0.298933	16187	3623	-0.0525665	Jej_SI_matureAE
GTGCAGCGTGGTGATG-1-1	11471	2572	TotalSeq-B0253	1	2583	human	intestine	TRUE	male	primary	none	2583	11488	4342	37.796	0	0	0	0	Donor 1	Ile	1	-0.0890376	-0.107428	G1	SI_matureAE	SI_matureAE	absorptive	SI	CDS014	Donor 1_Ile	0.38939	11471	2572	-0.207591	Ile_SI_matureAE
TCACATTAGTAAACAC-1-1	17616	3646	TotalSeq-B0251	2	3668	human	intestine	TRUE	male	primary	none	3668	17643	6963	39.4661	0	0	0	0	Donor 1	Duo	1	-0.0929403	-0.158768	G1	SI_intermAE	SI_intermAE	absorptive	SI	CDS014	Donor 1_Duo	0.264442	17616	3646	-0.259259	Duo_SI_intermAE
ATGGATCCACTGGACC-1-0	15505	3938	TotalSeq-B0252	4	3953	human	intestine	TRUE	male	primary	none	3953	15539	1457	9.37641	0	0	0	0	Donor 2	Jej	0	0.0277501	1.19499	G2M	SI_TA	SI_TA	TA	SI	CDS010	Donor 2_Jej	0.185604	15505	3938	0.0952628	Jej_SI_TA
ACACGCGGTACATTGC-1-0	6297	2117	TotalSeq-B0253	1	2130	human	intestine	TRUE	male	primary	none	2130	6319	1221	19.3227	0	0	0	0	Donor 2	Ile	0	-0.0835023	-0.186055	G1	SI_matureAE	SI_matureAE	absorptive	SI	CDS010	Donor 2_Ile	0.284999	6297	2117	-0.0691086	Ile_SI_matureAE
CCGGGTACAGTATGAA-1-1	33226	4953	TotalSeq-B0251	2	4995	human	intestine	TRUE	male	primary	none	4993	33297	7985	23.9811	0	0	0	0	Donor 1	Duo	1	-0.0556078	-0.171821	G1	SI_intermAE	SI_intermAE	absorptive	SI	CDS014	Donor 1_Duo	0.228685	33226	4953	0.101524	Duo_SI_intermAE
TCCCACAAGGGTGGGA-1-0	3423	1356	TotalSeq-B0253	1	1361	human	intestine	TRUE	male	primary	none	1360	3427	1135	33.1193	0	0	0	0	Donor 2	Ile	0	-0.0734565	-0.075544	G1	SI_matureAE	SI_matureAE	absorptive	SI	CDS010	Donor 2_Ile	0.307685	3423	1356	-0.0431074	Ile_SI_matureAE
TTGGGATGTCGCCTAG-1-2	25369	4166	TotalSeq-B0252	4	4189	human	intestine	TRUE	male	primary	none	4189	25417	6351	24.9872	0	0	0	0	Donor 3	Jej	2	-0.0979539	-0.171809	G1	SI_matureAE	SI_matureAE	absorptive	SI	CDS015	Donor 3_Jej	0.433508	25369	4166	-0.247402	Jej_SI_matureAE
TAAGCGTGTAGCGTTT-1-1	5419	1426	TotalSeq-B0253	1	1432	human	intestine	TRUE	male	primary	none	1432	5426	2888	53.2252	0	0	0	0	Donor 1	Ile	1	-0.0387215	-0.14124	G1	SI_matureAE	SI_matureAE	absorptive	SI	CDS014	Donor 1_Ile	0.259848	5419	1426	-0.1093	Ile_SI_matureAE
CTTTCGGTCTGGGAGA-1-2	20697	3775	TotalSeq-B0252	4	3793	human	intestine	TRUE	male	primary	none	3792	20724	5452	26.3077	0	0	0	0	Donor 3	Jej	2	-0.0352238	-0.146558	G1	SI_earlyAE	SI_earlyAE	absorptive	SI	CDS015	Donor 3_Jej	0.185	20697	3775	-0.137931	Jej_SI_earlyAE
TTCATGTGTTGTCTAG-1-0	9282	2925	TotalSeq-B0253	1	2944	human	intestine	TRUE	male	primary	none	2944	9316	855	9.17776	0	0	0	0	Donor 2	Ile	0	0.0389613	-0.151481	S	SI_earlyAE	SI_earlyAE	absorptive	SI	CDS010	Donor 2_Ile	0.169985	9282	2925	-0.24724	Ile_SI_earlyAE
CATTGCCCACCTCTAC-1-2	16428	3529	TotalSeq-B0252	4	3547	human	intestine	TRUE	male	primary	none	3547	16464	5957	36.182	0	0	0	0	Donor 3	Jej	2	-0.0765299	-0.121593	G1	SI_intermAE	SI_intermAE	absorptive	SI	CDS015	Donor 3_Jej	0.217819	16428	3529	-0.212716	Jej_SI_intermAE
CAAGGGAAGAAAGTCT-1-1	13167	2752	TotalSeq-B0253	1	2776	human	intestine	TRUE	male	primary	none	2775	13191	6575	49.8446	0	0	0	0	Donor 1	Ile	1	-0.0907398	-0.16929	G1	SI_matureAE	SI_matureAE	absorptive	SI	CDS014	Donor 1_Ile	0.288832	13167	2752	0.0708771	Ile_SI_matureAE
ATCAGGTTCTGGAGAG-1-1	7349	1353	TotalSeq-B0251	2	1357	human	intestine	TRUE	male	primary	none	1357	7353	4920	66.9115	0	0	0	0	Donor 1	Duo	1	-0.0505663	-0.0728508	G1	SI_earlyAE	SI_earlyAE	absorptive	SI	CDS014	Donor 1_Duo	0.189685	7349	1353	-0.0937769	Duo_SI_earlyAE
AGTACTGGTATGCGTT-1-1	11813	2654	TotalSeq-B0253	1	2664	human	intestine	TRUE	male	primary	none	2664	11827	5843	49.4039	0	0	0	0	Donor 1	Ile	1	-0.0938222	-0.154267	G1	SI_matureAE	SI_matureAE	absorptive	SI	CDS014	Donor 1_Ile	0.274773	11813	2654	-0.241722	Ile_SI_matureAE
TCCAGAAAGGGTTAAT-1-2	6131	2054	TotalSeq-B0253	2	2062	human	intestine	TRUE	male	primary	none	2062	6142	664	10.8108	0	0	0	0	Donor 3	Ile	2	-0.0901331	-0.130683	G1	SI_secretory	SI_goblet	goblet	SI	CDS015	Donor 3_Ile	0.325453	6131	2054	-0.331598	Ile_SI_goblet
ACGGTCGGTCACTTAG-1-2	3152	693	TotalSeq-B0252	4	696	human	intestine	TRUE	male	primary	none	695	3154	2167	68.7064	0	0	0	0	Donor 3	Jej	2	0.0411784	-0.0563041	S	SI_secretory	SI_goblet	goblet	SI	CDS015	Donor 3_Jej	0.165123	3152	693	-0.147615	Jej_SI_goblet
GCCCGAACAAGAGAGA-1-1	19603	3416	TotalSeq-B0253	1	3434	human	intestine	TRUE	male	primary	none	3434	19633	7951	40.4981	0	0	0	0	Donor 1	Ile	1	-0.0691791	-0.144191	G1	SI_matureAE	SI_matureAE	absorptive	SI	CDS014	Donor 1_Ile	0.442435	19603	3416	-0.0813341	Ile_SI_matureAE
TGACCCTGTAATGATG-1-2	16317	3316	TotalSeq-B0253	2	3340	human	intestine	TRUE	male	primary	none	3339	16358	5365	32.7974	0	0	0	0	Donor 3	Ile	2	-0.0891663	-0.169743	G1	SI_intermAE	SI_intermAE	absorptive	SI	CDS015	Donor 3_Ile	0.2428	16317	3316	-0.149326	Ile_SI_intermAE
CACGAATCACATATCG-1-0	17762	4205	TotalSeq-B0253	1	4229	human	intestine	TRUE	male	primary	none	4226	17794	1794	10.0821	0	0	0	0	Donor 2	Ile	0	0.0625059	-0.163912	S	SI_earlyAE	SI_earlyAE	absorptive	SI	CDS010	Donor 2_Ile	0.18041	17762	4205	-0.315985	Ile_SI_earlyAE
GGGCTCATCAAAGAAC-1-0	15199	3911	TotalSeq-B0253	1	3930	human	intestine	TRUE	male	primary	none	3929	15237	1731	11.3605	0	0	0	0	Donor 2	Ile	0	-0.0923658	-0.20457	G1	SI_intermAE	SI_intermAE	absorptive	SI	CDS010	Donor 2_Ile	0.253489	15199	3911	0.00980301	Ile_SI_intermAE
TTGTTCAGTCGAAACG-1-0	1754	892	TotalSeq-B0252	4	895	human	intestine	TRUE	male	primary	none	895	1757	221	12.5783	0	0	0	0	Donor 2	Jej	0	0.0759205	-0.0880326	S	SI_earlyAE	SI_earlyAE	absorptive	SI	CDS010	Donor 2_Jej	0.191714	1754	892	-0.19186	Jej_SI_earlyAE
GTAGTACTCATAAGGA-1-2	21438	3685	TotalSeq-B0252	4	3706	human	intestine	TRUE	male	primary	none	3706	21462	4523	21.0745	0	0	0	0	Donor 3	Jej	2	-0.0626749	-0.18228	G1	SI_matureAE	SI_matureAE	absorptive	SI	CDS015	Donor 3_Jej	0.434923	21438	3685	0.117105	Jej_SI_matureAE
TCGGGACCACCAACAT-1-0	15860	3443	TotalSeq-B0253	1	3455	human	intestine	TRUE	male	primary	none	3454	15889	1164	7.32582	0	0	0	0	Donor 2	Ile	0	0.0165709	-0.157338	S	SI_earlyAE	SI_earlyAE	absorptive	SI	CDS010	Donor 2_Ile	0.168219	15860	3443	-0.225041	Ile_SI_earlyAE
AGGGCTCCACTATGTG-1-0	2641	1096	TotalSeq-B0252	1	1101	human	intestine	TRUE	male	primary	none	1100	2646	858	32.4263	0	0	0	0	Donor 2	Jej	0	-0.0526774	-0.0902781	G1	SI_matureAE	SI_matureAE	absorptive	SI	CDS010	Donor 2_Jej	0.350138	2641	1096	-0.40282	Jej_SI_matureAE
ACGATGTAGAATCCCT-1-2	9941	2538	TotalSeq-B0252	4	2552	human	intestine	TRUE	male	primary	none	2551	9955	4018	40.3616	0	0	0	0	Donor 3	Jej	2	-0.0715283	-0.207242	G1	SI_matureAE	SI_matureAE	absorptive	SI	CDS015	Donor 3_Jej	0.352626	9941	2538	-0.44442	Jej_SI_matureAE
AAGACTCCAACTCCCT-1-2	16817	3826	TotalSeq-B0253	2	3851	human	intestine	TRUE	male	primary	none	3851	16856	4888	28.9986	0	0	0	0	Donor 3	Ile	2	-0.024715	-0.184299	G1	SI_6-?	SI_AE2	absorptive	SI	CDS015	Donor 3_Ile	0.33043	16817	3826	0.107994	Ile_SI_AE2
CTCGAGGTCACGGTCG-1-2	14376	2879	TotalSeq-B0252	4	2895	human	intestine	TRUE	male	primary	none	2895	14399	5797	40.2597	0	0	0	0	Donor 3	Jej	2	-0.0889704	-0.136835	G1	SI_intermAE	SI_intermAE	absorptive	SI	CDS015	Donor 3_Jej	0.231624	14376	2879	-0.149475	Jej_SI_intermAE
GTCACTCAGTTACGGG-1-2	20826	4028	TotalSeq-B0251	6	4055	human	intestine	TRUE	male	primary	none	4052	20859	3215	15.413	0	0	0	0	Donor 3	Duo	2	-0.0064814	-0.139638	G1	SI_ISC	SI_ISC	ISC	SI	CDS015	Donor 3_Duo	0.179574	20826	4028	-0.142724	Duo_SI_ISC
ACCCTCATCTCAACCC-1-1	17719	3974	TotalSeq-B0252	5	3999	human	intestine	TRUE	male	primary	none	3997	17760	2823	15.8953	0	0	0	0	Donor 1	Jej	1	-0.016115	-0.172837	G1	SI_BEST4	SI_BEST4	BEST4+	SI	CDS014	Donor 1_Jej	0.81677	17719	3974	-0.193214	Jej_SI_BEST4
ACGGTTATCGAGTTGT-1-2	12142	2839	TotalSeq-B0253	2	2862	human	intestine	TRUE	male	primary	none	2861	12168	4564	37.5082	0	0	0	0	Donor 3	Ile	2	-0.0664366	-0.148253	G1	SI_6-?	SI_AE2	absorptive	SI	CDS015	Donor 3_Ile	0.281337	12142	2839	-0.149102	Ile_SI_AE2
TCTCACGCAAGAAATC-1-2	15912	3250	TotalSeq-B0253	2	3269	human	intestine	TRUE	male	primary	none	3269	15938	4401	27.6133	0	0	0	0	Donor 3	Ile	2	-0.0560949	-0.217002	G1	SI_6-?	SI_AE2	absorptive	SI	CDS015	Donor 3_Ile	0.300504	15912	3250	-0.187549	Ile_SI_AE2
CGGGACTCAAATGGTA-1-0	10997	2976	TotalSeq-B0253	1	2991	human	intestine	TRUE	male	primary	none	2990	11030	1470	13.3273	0	0	0	0	Donor 2	Ile	0	-0.074189	-0.166388	G1	SI_intermAE	SI_intermAE	absorptive	SI	CDS010	Donor 2_Ile	0.242952	10997	2976	0.0256199	Ile_SI_intermAE
ATCCACCTCTATGCCC-1-1	15804	3267	TotalSeq-B0253	1	3281	human	intestine	TRUE	male	primary	none	3281	15824	8001	50.5624	0	0	0	0	Donor 1	Ile	1	-0.089524	-0.137451	G1	SI_earlyAE	SI_earlyAE	absorptive	SI	CDS014	Donor 1_Ile	0.215696	15804	3267	-0.0573613	Ile_SI_earlyAE
GAGTTGTTCTATTGTC-1-0	5437	2069	TotalSeq-B0253	1	2080	human	intestine	TRUE	male	primary	none	2079	5451	202	3.70574	0	0	0	0	Donor 2	Ile	0	-0.0481171	-0.139272	G1	SI_tuft	SI_tuft	tuft	SI	CDS010	Donor 2_Ile	0.500615	5437	2069	-0.222249	Ile_SI_tuft
TCCTGCAAGATGGTCG-1-1	11543	2350	TotalSeq-B0253	1	2360	human	intestine	TRUE	male	primary	none	2359	11554	6234	53.9553	0	0	0	0	Donor 1	Ile	1	0.184409	0.140653	S	SI_TA	SI_TA	TA	SI	CDS014	Donor 1_Ile	0.187281	11543	2350	-0.29376	Ile_SI_TA
TGTCCCAGTTGTCATG-1-0	7167	2042	TotalSeq-B0252	4	2052	human	intestine	TRUE	male	primary	none	2051	7179	772	10.7536	0	0	0	0	Donor 2	Jej	0	-0.0545545	-0.179797	G1	SI_ISC	SI_ISC	ISC	SI	CDS010	Donor 2_Jej	0.161919	7167	2042	-0.147552	Jej_SI_ISC
TAGGGTTTCGGTTGTA-1-1	13001	3379	TotalSeq-B0251	2	3401	human	intestine	TRUE	male	primary	none	3401	13034	3524	27.037	0	0	0	0	Donor 1	Duo	1	-0.0804984	-0.170405	G1	SI_intermAE	SI_intermAE	absorptive	SI	CDS014	Donor 1_Duo	0.292856	13001	3379	-0.266814	Duo_SI_intermAE
GTGGTTACACGTGAGA-1-0	8033	2217	TotalSeq-B0251	5	2225	human	intestine	TRUE	male	primary	none	2225	8043	902	11.2147	0	0	0	0	Donor 2	Duo	0	-0.0145436	-0.1383	G1	SI_ISC	SI_ISC	ISC	SI	CDS010	Donor 2_Duo	0.161485	8033	2217	-0.144109	Duo_SI_ISC
ACATTTCGTGATTCTG-1-2	9335	2856	TotalSeq-B0253	2	2876	human	intestine	TRUE	male	primary	none	2875	9363	1893	20.2179	0	0	0	0	Donor 3	Ile	2	0.0101631	-0.173827	S	SI_BEST4	SI_BEST4	BEST4+	SI	CDS015	Donor 3_Ile	0.722657	9335	2856	-0.505848	Ile_SI_BEST4
GGCACGTTCTTAAGGC-1-2	21321	3912	TotalSeq-B0251	6	3938	human	intestine	TRUE	male	primary	none	3938	21365	5296	24.7882	0	0	0	0	Donor 3	Duo	2	-0.0913128	-0.19189	G1	SI_intermAE	SI_intermAE	absorptive	SI	CDS015	Donor 3_Duo	0.2993	21321	3912	-0.0545464	Duo_SI_intermAE
GAATCACTCCTCGATC-1-1	23886	4566	TotalSeq-B0251	2	4588	human	intestine	TRUE	male	primary	none	4587	23920	5949	24.8704	0	0	0	0	Donor 1	Duo	1	-0.0967953	-0.164564	G1	SI_earlyAE	SI_earlyAE	absorptive	SI	CDS014	Donor 1_Duo	0.217759	23886	4566	-0.111208	Duo_SI_earlyAE
TCCTTCTCACCTAAAC-1-0	17682	4535	TotalSeq-B0253	1	4557	human	intestine	TRUE	male	primary	none	4556	17721	1372	7.74223	0	0	0	0	Donor 2	Ile	0	0.510886	0.402337	S	SI_TA	SI_TA	TA	SI	CDS010	Donor 2_Ile	0.198695	17682	4535	0.0704776	Ile_SI_TA
GGTGATTTCCACTAGA-1-2	21817	3871	TotalSeq-B0252	4	3894	human	intestine	TRUE	male	primary	none	3894	21859	5414	24.7678	0	0	0	0	Donor 3	Jej	2	-0.0653035	-0.160785	G1	SI_intermAE	SI_intermAE	absorptive	SI	CDS015	Donor 3_Jej	0.249787	21817	3871	0.0635049	Jej_SI_intermAE
TTGCGTCGTAGGTCAG-1-2	9460	2301	TotalSeq-B0251	6	2313	human	intestine	TRUE	male	primary	none	2313	9477	2576	27.1816	0	0	0	0	Donor 3	Duo	2	-0.0577147	-0.177551	G1	SI_intermAE	SI_intermAE	absorptive	SI	CDS015	Donor 3_Duo	0.251144	9460	2301	-0.110029	Duo_SI_intermAE
GATCACACAATACGAA-1-1	10477	2977	TotalSeq-B0252	5	2996	human	intestine	TRUE	male	primary	none	2995	10500	3579	34.0857	0	0	0	0	Donor 1	Jej	1	-0.0787538	-0.0956647	G1	SI_secretory	SI_goblet	goblet	SI	CDS014	Donor 1_Jej	0.305854	10477	2977	-0.246666	Jej_SI_goblet
TATTTCGCAGTCCCGA-1-1	8814	2609	TotalSeq-B0252	5	2620	human	intestine	TRUE	male	primary	none	2619	8828	2031	23.0063	0	0	0	0	Donor 1	Jej	1	-0.0562289	-0.0849485	G1	SI_BEST4	SI_BEST4	BEST4+	SI	CDS014	Donor 1_Jej	0.894511	8814	2609	-0.287514	Jej_SI_BEST4
TACTTACGTTGTTTGG-1-1	22770	3997	TotalSeq-B0251	2	4019	human	intestine	TRUE	male	primary	none	4017	22804	8056	35.3271	0	0	0	0	Donor 1	Duo	1	0.00919546	-0.146676	S	SI_ISC	SI_ISC	ISC	SI	CDS014	Donor 1_Duo	0.180199	22770	3997	-0.147295	Duo_SI_ISC
CGAATTGAGAGTTGAT-1-1	11775	2397	TotalSeq-B0253	1	2411	human	intestine	TRUE	male	primary	none	2410	11791	6279	53.2525	0	0	0	0	Donor 1	Ile	1	-0.0509532	-0.134644	G1	SI_earlyAE	SI_earlyAE	absorptive	SI	CDS014	Donor 1_Ile	0.164533	11775	2397	-0.190922	Ile_SI_earlyAE
ATGAGTCAGGCGAAGG-1-0	16800	4301	TotalSeq-B0253	1	4322	human	intestine	TRUE	male	primary	none	4320	16833	1559	9.26157	0	0	0	0	Donor 2	Ile	0	0.0135356	0.951692	G2M	SI_TA	SI_TA	TA	SI	CDS010	Donor 2_Ile	0.203764	16800	4301	0.0146974	Ile_SI_TA
CTCCATGAGCGTTAGG-1-0	10197	3109	TotalSeq-B0253	1	3120	human	intestine	TRUE	male	primary	none	3120	10214	1444	14.1375	0	0	0	0	Donor 2	Ile	0	0.226799	0.427081	G2M	SI_TA	SI_TA	TA	SI	CDS010	Donor 2_Ile	0.173554	10197	3109	0.0471242	Ile_SI_TA
TATCAGGTCGGCTTCT-1-2	18696	3727	TotalSeq-B0251	6	3741	human	intestine	TRUE	male	primary	none	3740	18720	6174	32.9808	0	0	0	0	Donor 3	Duo	2	-0.0663096	-0.179884	G1	SI_intermAE	SI_intermAE	absorptive	SI	CDS015	Donor 3_Duo	0.226566	18696	3727	-0.0645433	Duo_SI_intermAE
ACTTAGGTCTTCACAT-1-0	15314	3763	TotalSeq-B0253	1	3780	human	intestine	TRUE	male	primary	none	3778	15351	978	6.37092	0	0	0	0	Donor 2	Ile	0	0.34502	-0.076635	S	SI_TA	SI_TA	TA	SI	CDS010	Donor 2_Ile	0.199746	15314	3763	0.0357983	Ile_SI_TA
TTTAGTCTCGTCGCTT-1-1	13934	3482	TotalSeq-B0253	1	3505	human	intestine	TRUE	male	primary	none	3503	13966	1505	10.7762	0	0	0	0	Donor 1	Ile	1	-0.0907558	-0.175648	G1	SI_secretory	SI_goblet	goblet	SI	CDS014	Donor 1_Ile	0.443925	13934	3482	-0.24268	Ile_SI_goblet
CTGCCTATCTCAGGCG-1-0	3121	1193	TotalSeq-B0252	4	1197	human	intestine	TRUE	male	primary	none	1196	3125	834	26.688	0	0	0	0	Donor 2	Jej	0	-0.0480175	-0.146116	G1	SI_earlyAE	SI_earlyAE	absorptive	SI	CDS010	Donor 2_Jej	0.175161	3121	1193	-0.4319	Jej_SI_earlyAE
CATCGGGCAGGGATAC-1-2	27372	4104	TotalSeq-B0252	4	4124	human	intestine	TRUE	male	primary	none	4124	27414	8781	32.0311	0	0	0	0	Donor 3	Jej	2	-0.051329	-0.167075	G1	SI_matureAE	SI_matureAE	absorptive	SI	CDS015	Donor 3_Jej	0.33955	27372	4104	-0.168374	Jej_SI_matureAE
GTAAGTCTCCCGTAAA-1-0	10590	2949	TotalSeq-B0253	1	2961	human	intestine	TRUE	male	primary	none	2960	10620	1146	10.791	0	0	0	0	Donor 2	Ile	0	-0.092407	-0.209218	G1	SI_intermAE	SI_intermAE	absorptive	SI	CDS010	Donor 2_Ile	0.24491	10590	2949	0.213128	Ile_SI_intermAE
GCCGATGAGCCAACCC-1-2	4090	1096	TotalSeq-B0251	6	1100	human	intestine	TRUE	male	primary	none	1100	4094	2420	59.1109	0	0	0	0	Donor 3	Duo	2	0.0400278	-0.0854911	S	SI_BEST4	SI_BEST4	BEST4+	SI	CDS015	Donor 3_Duo	0.387987	4090	1096	-0.333078	Duo_SI_BEST4
CGTTCTGCATCCGAAT-1-2	3945	1528	TotalSeq-B0252	4	1534	human	intestine	TRUE	male	primary	none	1534	3953	891	22.5398	0	0	0	0	Donor 3	Jej	2	-0.0500858	-0.1987	G1	SI_secretory	SI_goblet	goblet	SI	CDS015	Donor 3_Jej	0.264209	3945	1528	-0.107962	Jej_SI_goblet
AGAGCCCCATAGAAAC-1-1	21307	3784	TotalSeq-B0253	1	3800	human	intestine	TRUE	male	primary	none	3799	21330	7200	33.7553	0	0	0	0	Donor 1	Ile	1	-0.0783075	-0.166431	G1	SI_intermAE	SI_intermAE	absorptive	SI	CDS014	Donor 1_Ile	0.227554	21307	3784	0.0465844	Ile_SI_intermAE
TGTTGAGTCCACTAGA-1-0	2593	1152	TotalSeq-B0251	5	1156	human	intestine	TRUE	male	primary	none	1156	2598	608	23.4026	0	0	0	0	Donor 2	Duo	0	-0.0597951	-0.167818	G1	SI_earlyAE	SI_earlyAE	absorptive	SI	CDS010	Donor 2_Duo	0.180625	2593	1152	-0.0956211	Duo_SI_earlyAE
ATGGGAGCAATATCCG-1-0	10082	3060	TotalSeq-B0253	1	3073	human	intestine	TRUE	male	primary	none	3073	10103	1187	11.749	0	0	0	0	Donor 2	Ile	0	-0.0877647	-0.177025	G1	SI_matureAE	SI_matureAE	absorptive	SI	CDS010	Donor 2_Ile	0.272553	10082	3060	-0.115991	Ile_SI_matureAE
GTGGGAAGTAGCGTTT-1-2	13185	3241	TotalSeq-B0253	2	3255	human	intestine	TRUE	male	primary	none	3253	13203	3396	25.7214	0	0	0	0	Donor 3	Ile	2	-0.0930109	-0.188172	G1	SI_6-?	SI_AE2	absorptive	SI	CDS015	Donor 3_Ile	0.384484	13185	3241	-0.184523	Ile_SI_AE2
CTAACTTTCGCTCTAC-1-0	2520	1240	TotalSeq-B0252	4	1245	human	intestine	TRUE	male	primary	none	1245	2526	311	12.312	0	0	0	0	Donor 2	Jej	0	-0.0318206	-0.0734604	G1	SI_secretory	SI_goblet	goblet	SI	CDS010	Donor 2_Jej	0.228605	2520	1240	-0.37793	Jej_SI_goblet
TCTACATCAAATGGTA-1-1	8631	1540	TotalSeq-B0253	1	1553	human	intestine	TRUE	male	primary	none	1553	8647	5723	66.1848	0	0	0	0	Donor 1	Ile	1	-0.0733476	-0.0883287	G1	SI_intermAE	SI_intermAE	absorptive	SI	CDS014	Donor 1_Ile	0.227625	8631	1540	-0.184571	Ile_SI_intermAE
CGTGTCTTCTCCGAAA-1-2	17868	3556	TotalSeq-B0252	4	3577	human	intestine	TRUE	male	primary	none	3576	17898	3360	18.773	0	0	0	0	Donor 3	Jej	2	-0.0354354	-0.168835	G1	SI_earlyAE	SI_earlyAE	absorptive	SI	CDS015	Donor 3_Jej	0.198512	17868	3556	-0.12918	Jej_SI_earlyAE
AACGAAACACGGCACT-1-1	11659	2147	TotalSeq-B0252	5	2158	human	intestine	TRUE	male	primary	none	2157	11673	6822	58.4426	0	0	0	0	Donor 1	Jej	1	0.00227534	-0.140693	S	SI_earlyAE	SI_earlyAE	absorptive	SI	CDS014	Donor 1_Jej	0.20987	11659	2147	-0.0430619	Jej_SI_earlyAE
TGAACGTGTGAGAGGG-1-1	38104	5748	TotalSeq-B0251	2	5782	human	intestine	TRUE	male	primary	none	5782	38184	7142	18.7042	0	0	0	0	Donor 1	Duo	1	0.332443	-0.113902	S	SI_TA	SI_TA	TA	SI	CDS014	Donor 1_Duo	0.190842	38104	5748	0.0429374	Duo_SI_TA
AACCCAAAGTCATGCT-1-1	7624	1731	TotalSeq-B0253	1	1738	human	intestine	TRUE	male	primary	none	1738	7632	3994	52.3323	0	0	0	0	Donor 1	Ile	1	-0.0287029	-0.163568	G1	SI_intermAE	SI_intermAE	absorptive	SI	CDS014	Donor 1_Ile	0.246221	7624	1731	-0.191173	Ile_SI_intermAE
TCTATCAAGCCATTCA-1-1	11695	2600	TotalSeq-B0251	2	2612	human	intestine	TRUE	male	primary	none	2612	11709	6043	51.6099	0	0	0	0	Donor 1	Duo	1	0.0117556	-0.186376	S	SI_intermAE	SI_intermAE	absorptive	SI	CDS014	Donor 1_Duo	0.209534	11695	2600	-0.0605137	Duo_SI_intermAE
CGAGTTATCCTAACAG-1-2	16046	3474	TotalSeq-B0253	2	3497	human	intestine	TRUE	male	primary	none	3496	16075	4950	30.7932	0	0	0	0	Donor 3	Ile	2	0.00187871	-0.167714	S	SI_6-?	SI_AE2	absorptive	SI	CDS015	Donor 3_Ile	0.363936	16046	3474	-0.259909	Ile_SI_AE2
AGCGTATTCCGTCAAA-1-2	18145	3454	TotalSeq-B0251	6	3476	human	intestine	TRUE	male	primary	none	3476	18181	5636	30.9994	0	0	0	0	Donor 3	Duo	2	-0.0495148	-0.165185	G1	SI_intermAE	SI_intermAE	absorptive	SI	CDS015	Donor 3_Duo	0.273194	18145	3454	-0.123433	Duo_SI_intermAE
TCGATTTGTCCCGCAA-1-1	19370	3351	TotalSeq-B0251	2	3370	human	intestine	TRUE	male	primary	none	3368	19393	6556	33.806	0	0	0	0	Donor 1	Duo	1	-0.0106089	-0.138532	G1	SI_intermAE	SI_intermAE	absorptive	SI	CDS014	Donor 1_Duo	0.186116	19370	3351	0.0157379	Duo_SI_intermAE
GGCAGTCTCGGTCGGT-1-1	15256	3076	TotalSeq-B0253	1	3095	human	intestine	TRUE	male	primary	none	3095	15282	7120	46.5908	0	0	0	0	Donor 1	Ile	1	-0.0281084	-0.168617	G1	SI_earlyAE	SI_earlyAE	absorptive	SI	CDS014	Donor 1_Ile	0.20405	15256	3076	-0.0563476	Ile_SI_earlyAE
GATTTCTTCCAATCCC-1-1	6446	1927	TotalSeq-B0252	5	1937	human	intestine	TRUE	male	primary	none	1937	6458	2416	37.411	0	0	0	0	Donor 1	Jej	1	0.0303754	-0.188751	S	SI_ISC	SI_ISC	ISC	SI	CDS014	Donor 1_Jej	0.172163	6446	1927	-0.213744	Jej_SI_ISC
GGTAATCGTTCGTGCG-1-0	7083	2149	TotalSeq-B0252	4	2157	human	intestine	TRUE	male	primary	none	2157	7092	1027	14.4811	0	0	0	0	Donor 2	Jej	0	-0.010759	-0.0991976	G1	SI_ISC	SI_ISC	ISC	SI	CDS010	Donor 2_Jej	0.167715	7083	2149	-0.272119	Jej_SI_ISC
CTCAACCGTATCTCGA-1-1	6950	2380	TotalSeq-B0253	1	2395	human	intestine	TRUE	male	primary	none	2392	6968	2158	30.9701	0	0	0	0	Donor 1	Ile	1	0.00662899	-0.174074	S	SI_BEST4	SI_BEST4	BEST4+	SI	CDS014	Donor 1_Ile	0.81636	6950	2380	-0.167448	Ile_SI_BEST4
AGTCATGTCCATTCGC-1-1	18310	3454	TotalSeq-B0253	1	3472	human	intestine	TRUE	male	primary	none	3471	18336	8898	48.5275	0	0	0	0	Donor 1	Ile	1	-0.0728696	-0.176067	G1	SI_earlyAE	SI_earlyAE	absorptive	SI	CDS014	Donor 1_Ile	0.206487	18310	3454	-0.0810419	Ile_SI_earlyAE
GATTGGTTCCTTCACG-1-2	13752	3390	TotalSeq-B0253	2	3409	human	intestine	TRUE	male	primary	none	3409	13785	1518	11.012	0	0	0	0	Donor 3	Ile	2	-0.0500924	-0.150287	G1	SI_6-?	SI_AE2	absorptive	SI	CDS015	Donor 3_Ile	0.29834	13752	3390	0.0932782	Ile_SI_AE2
CTCTCAGGTGGAACAC-1-0	18193	4212	TotalSeq-B0252	4	4232	human	intestine	TRUE	male	primary	none	4230	18223	2284	12.5336	0	0	0	0	Donor 2	Jej	0	-0.0547493	-0.174278	G1	SI_ISC	SI_ISC	ISC	SI	CDS010	Donor 2_Jej	0.166822	18193	4212	-0.128894	Jej_SI_ISC
TCATTCATCATGAAAG-1-1	7828	2530	TotalSeq-B0252	5	2544	human	intestine	TRUE	male	primary	none	2543	7841	1127	14.3732	0	0	0	0	Donor 1	Jej	1	-0.0956282	-0.152348	G1	SI_secretory	SI_goblet	goblet	SI	CDS014	Donor 1_Jej	0.307195	7828	2530	-0.519302	Jej_SI_goblet
AGGGTTTAGAGGATGA-1-2	15485	3148	TotalSeq-B0252	4	3170	human	intestine	TRUE	male	primary	none	3169	15517	4659	30.0251	0	0	0	0	Donor 3	Jej	2	-0.0922667	-0.183828	G1	SI_matureAE	SI_matureAE	absorptive	SI	CDS015	Donor 3_Jej	0.42697	15485	3148	-0.363089	Jej_SI_matureAE
ATGTCCCGTCGGATTT-1-1	8985	2151	TotalSeq-B0253	1	2162	human	intestine	TRUE	male	primary	none	2162	8998	3071	34.1298	0	0	0	0	Donor 1	Ile	1	-0.0250283	-0.103034	G1	SI_matureAE	SI_matureAE	absorptive	SI	CDS014	Donor 1_Ile	0.273889	8985	2151	-0.153748	Ile_SI_matureAE
CCTCTAGAGTAATTGG-1-0	11158	2719	TotalSeq-B0252	4	2728	human	intestine	TRUE	male	primary	none	2728	11168	881	7.88861	0	0	0	0	Donor 2	Jej	0	0.00652407	-0.199051	S	SI_ISC	SI_ISC	ISC	SI	CDS010	Donor 2_Jej	0.158351	11158	2719	-0.33965	Jej_SI_ISC
CGAATTGCACGGGCTT-1-0	8908	2349	TotalSeq-B0252	4	2360	human	intestine	TRUE	male	primary	none	2359	8928	439	4.91711	0	0	0	0	Donor 2	Jej	0	0.00836319	-0.168252	S	SI_secretory	SI_goblet	goblet	SI	CDS010	Donor 2_Jej	0.259579	8908	2349	-0.265819	Jej_SI_goblet
TAAGCACCATTCAGCA-1-0	10759	2924	TotalSeq-B0253	1	2938	human	intestine	TRUE	male	primary	none	2935	10779	1344	12.4687	0	0	0	0	Donor 2	Ile	0	-0.0695536	-0.184414	G1	SI_6-?	SI_AE2	absorptive	SI	CDS010	Donor 2_Ile	0.418774	10759	2924	-0.329094	Ile_SI_AE2
CTCAGTCAGAGGCTGT-1-0	3554	1389	TotalSeq-B0252	4	1393	human	intestine	TRUE	male	primary	none	1393	3561	454	12.7492	0	0	0	0	Donor 2	Jej	0	0.0162784	-0.0848961	S	SI_ISC	SI_ISC	ISC	SI	CDS010	Donor 2_Jej	0.166982	3554	1389	-0.0558978	Jej_SI_ISC
GTTACCCAGTTAACAG-1-2	8509	1860	TotalSeq-B0252	4	1872	human	intestine	TRUE	male	primary	none	1872	8522	3594	42.1732	0	0	0	0	Donor 3	Jej	2	-0.0487211	-0.077042	G1	SI_intermAE	SI_intermAE	absorptive	SI	CDS015	Donor 3_Jej	0.203684	8509	1860	-0.185338	Jej_SI_intermAE
TGAACGTCAGGCATTT-1-0	13436	3264	TotalSeq-B0253	1	3281	human	intestine	TRUE	male	primary	none	3280	13464	934	6.93702	0	0	0	0	Donor 2	Ile	0	0.106936	-0.142442	S	SI_earlyAE	SI_earlyAE	absorptive	SI	CDS010	Donor 2_Ile	0.179651	13436	3264	-0.0346087	Ile_SI_earlyAE
ATTCAGGTCCCTCATG-1-1	7604	1905	TotalSeq-B0252	5	1917	human	intestine	TRUE	male	primary	none	1917	7617	3321	43.5998	0	0	0	0	Donor 1	Jej	1	-0.0495898	-0.138864	G1	SI_intermAE	SI_intermAE	absorptive	SI	CDS014	Donor 1_Jej	0.278386	7604	1905	-0.042873	Jej_SI_intermAE
TCGACGGCATTCTCCG-1-1	6383	1953	TotalSeq-B0251	2	1959	human	intestine	TRUE	male	primary	none	1958	6389	2699	42.2445	0	0	0	0	Donor 1	Duo	1	0.0346418	-0.150446	S	SI_earlyAE	SI_earlyAE	absorptive	SI	CDS014	Donor 1_Duo	0.180633	6383	1953	-0.246326	Duo_SI_earlyAE
CTAGGTACATGAGATA-1-0	9998	2511	TotalSeq-B0253	1	2526	human	intestine	TRUE	male	primary	none	2523	10020	292	2.91417	0	0	0	0	Donor 2	Ile	0	-0.0956037	-0.108759	G1	SI_secretory	SI_goblet	goblet	SI	CDS010	Donor 2_Ile	0.397387	9998	2511	-0.481623	Ile_SI_goblet
AGACAAACAACAAAGT-1-2	21756	3710	TotalSeq-B0252	4	3733	human	intestine	TRUE	male	primary	none	3732	21797	7081	32.4861	0	0	0	0	Donor 3	Jej	2	-0.0286946	-0.187769	G1	SI_matureAE	SI_matureAE	absorptive	SI	CDS015	Donor 3_Jej	0.358213	21756	3710	-0.189788	Jej_SI_matureAE
GTTACGAGTAGACAAT-1-0	2469	1219	TotalSeq-B0251	5	1222	human	intestine	TRUE	male	primary	none	1222	2472	298	12.055	0	0	0	0	Donor 2	Duo	0	0.0364593	-0.178806	S	SI_secretory	SI_goblet	goblet	SI	CDS010	Donor 2_Duo	0.264051	2469	1219	-0.566288	Duo_SI_goblet
GCTACCTGTTTGACAC-1-0	5732	2374	TotalSeq-B0251	5	2385	human	intestine	TRUE	male	primary	none	2383	5742	687	11.9645	0	0	0	0	Donor 2	Duo	0	0.582542	0.0209542	S	SI_TA	SI_TA	TA	SI	CDS010	Donor 2_Duo	0.23562	5732	2374	-0.0818982	Duo_SI_TA
GTGGTTAGTATTCTCT-1-1	13388	2825	TotalSeq-B0253	1	2840	human	intestine	TRUE	male	primary	none	2839	13406	5457	40.7057	0	0	0	0	Donor 1	Ile	1	-0.072715	-0.156369	G1	SI_matureAE	SI_matureAE	absorptive	SI	CDS014	Donor 1_Ile	0.295703	13388	2825	0.106797	Ile_SI_matureAE
GTCTTTACATCTGGGC-1-0	3089	1446	TotalSeq-B0251	5	1453	human	intestine	TRUE	male	primary	none	1453	3097	419	13.5292	0	0	0	0	Donor 2	Duo	0	0.060418	0.026155	S	SI_TA2	SI_TA2	TA	SI	CDS010	Donor 2_Duo	0.173231	3089	1446	-0.322628	Duo_SI_TA2
ATCTTCAAGGGTTAAT-1-1	23009	3984	TotalSeq-B0252	5	4012	human	intestine	TRUE	male	primary	none	4011	23052	10622	46.0784	0	0	0	0	Donor 1	Jej	1	-0.0744523	-0.176719	G1	SI_intermAE	SI_intermAE	absorptive	SI	CDS014	Donor 1_Jej	0.289964	23009	3984	-0.0167536	Jej_SI_intermAE
CATTGTTGTCGTCAGC-1-1	19553	3758	TotalSeq-B0251	2	3778	human	intestine	TRUE	male	primary	none	3778	19586	7282	37.1796	0	0	0	0	Donor 1	Duo	1	0.160113	-0.119641	S	SI_TA	SI_TA	TA	SI	CDS014	Donor 1_Duo	0.18476	19553	3758	-0.0865016	Duo_SI_TA
TCATTCATCTCCTGCA-1-1	4083	1291	TotalSeq-B0253	1	1296	human	intestine	TRUE	male	primary	none	1296	4088	1219	29.819	0	0	0	0	Donor 1	Ile	1	-0.0621101	-0.135256	G1	SI_matureAE	SI_matureAE	absorptive	SI	CDS014	Donor 1_Ile	0.369473	4083	1291	-0.0701683	Ile_SI_matureAE
AAACGAACAGACCTGC-1-1	12846	2832	TotalSeq-B0252	5	2847	human	intestine	TRUE	male	primary	none	2846	12864	3861	30.014	0	0	0	0	Donor 1	Jej	1	0.0396457	-0.131351	S	SI_BEST4	SI_BEST4	BEST4+	SI	CDS014	Donor 1_Jej	0.521693	12846	2832	-0.214191	Jej_SI_BEST4
TCCATGCAGAACCCGA-1-1	20608	4313	TotalSeq-B0251	2	4344	human	intestine	TRUE	male	primary	none	4344	20670	5914	28.6115	0	0	0	0	Donor 1	Duo	1	-0.0582538	-0.160324	G1	SI_earlyAE	SI_earlyAE	absorptive	SI	CDS014	Donor 1_Duo	0.218206	20608	4313	0.095155	Duo_SI_earlyAE
GATGTTGCACACGCCA-1-2	19656	3166	TotalSeq-B0251	6	3180	human	intestine	TRUE	male	primary	none	3180	19684	8286	42.0951	0	0	0	0	Donor 3	Duo	2	-0.0451198	-0.111453	G1	SI_matureAE	SI_matureAE	absorptive	SI	CDS015	Donor 3_Duo	0.339444	19656	3166	-0.295012	Duo_SI_matureAE
AGAACCTTCGTAACAC-1-2	22994	4067	TotalSeq-B0251	6	4086	human	intestine	TRUE	male	primary	none	4086	23028	6651	28.8822	0	0	0	0	Donor 3	Duo	2	-0.0857886	-0.161256	G1	SI_matureAE	SI_matureAE	absorptive	SI	CDS015	Donor 3_Duo	0.286727	22994	4067	-0.249165	Duo_SI_matureAE
CTGCCTACAAAGGGCT-1-2	21250	3753	TotalSeq-B0252	4	3772	human	intestine	TRUE	male	primary	none	3772	21275	6049	28.4324	0	0	0	0	Donor 3	Jej	2	-0.0757741	-0.216174	G1	SI_matureAE	SI_matureAE	absorptive	SI	CDS015	Donor 3_Jej	0.327156	21250	3753	-0.113388	Jej_SI_matureAE
ACTATGGGTCTGCGCA-1-1	9825	2082	TotalSeq-B0253	1	2102	human	intestine	TRUE	male	primary	none	2101	9845	4809	48.8471	0	0	0	0	Donor 1	Ile	1	0.00664463	-0.154357	S	SI_matureAE	SI_matureAE	absorptive	SI	CDS014	Donor 1_Ile	0.345099	9825	2082	-0.114011	Ile_SI_matureAE
CCAATGAGTTACCCAA-1-0	6376	2140	TotalSeq-B0253	1	2148	human	intestine	TRUE	male	primary	none	2148	6391	917	14.3483	0	0	0	0	Donor 2	Ile	0	-0.0503645	-0.174758	G1	SI_matureAE	SI_matureAE	absorptive	SI	CDS010	Donor 2_Ile	0.421776	6376	2140	-0.426202	Ile_SI_matureAE
CAACGATGTGTCGATT-1-1	3204	1110	TotalSeq-B0251	2	1113	human	intestine	TRUE	male	primary	none	1113	3209	1179	36.7404	0	0	0	0	Donor 1	Duo	1	-0.0253279	-0.169231	G1	SI_intermAE	SI_intermAE	absorptive	SI	CDS014	Donor 1_Duo	0.188022	3204	1110	-0.0568533	Duo_SI_intermAE
GACATCAGTGGCGCTT-1-0	15535	3258	TotalSeq-B0253	1	3273	human	intestine	TRUE	male	primary	none	3272	15561	762	4.89686	0	0	0	0	Donor 2	Ile	0	0.0271853	-0.123918	S	SI_ISC	SI_ISC	ISC	SI	CDS010	Donor 2_Ile	0.156893	15535	3258	0.0540513	Ile_SI_ISC
GTCATGATCGAGTCCG-1-1	18490	3975	TotalSeq-B0251	2	3997	human	intestine	TRUE	male	primary	none	3997	18522	6786	36.6375	0	0	0	0	Donor 1	Duo	1	-0.0519538	-0.161374	G1	SI_matureAE	SI_matureAE	absorptive	SI	CDS014	Donor 1_Duo	0.351537	18490	3975	-0.0999152	Duo_SI_matureAE
TAACCAGCACGTAACT-1-2	17083	3775	TotalSeq-B0251	6	3804	human	intestine	TRUE	male	primary	none	3801	17119	2592	15.1411	0	0	0	0	Donor 3	Duo	2	0.0117489	-0.171413	S	SI_ISC	SI_ISC	ISC	SI	CDS015	Donor 3_Duo	0.172697	17083	3775	-0.0307725	Duo_SI_ISC
GATAGCTCATACAGAA-1-2	20619	3948	TotalSeq-B0252	4	3974	human	intestine	TRUE	male	primary	none	3973	20657	5896	28.5424	0	0	0	0	Donor 3	Jej	2	-0.0272697	-0.18703	G1	SI_matureAE	SI_matureAE	absorptive	SI	CDS015	Donor 3_Jej	0.34651	20619	3948	-0.0741233	Jej_SI_matureAE
CTTGAGAAGCCTCAAT-1-0	4365	1660	TotalSeq-B0252	4	1669	human	intestine	TRUE	male	primary	none	1668	4374	385	8.80201	0	0	0	0	Donor 2	Jej	0	-0.120078	-0.128563	G1	SI_secretory	SI_goblet	goblet	SI	CDS010	Donor 2_Jej	0.278229	4365	1660	-0.417182	Jej_SI_goblet
CCGATGGAGACAGCTG-1-2	27829	3974	TotalSeq-B0252	4	4003	human	intestine	TRUE	male	primary	none	4003	27881	11179	40.0954	0	0	0	0	Donor 3	Jej	2	-0.071363	-0.130211	G1	SI_earlyAE	SI_earlyAE	absorptive	SI	CDS015	Donor 3_Jej	0.228702	27829	3974	-0.0434299	Jej_SI_earlyAE
GTGAGTTAGATTGTGA-1-1	16244	3151	TotalSeq-B0252	5	3172	human	intestine	TRUE	male	primary	none	3169	16269	7802	47.9562	0	0	0	0	Donor 1	Jej	1	-0.0724179	-0.15681	G1	SI_earlyAE	SI_earlyAE	absorptive	SI	CDS014	Donor 1_Jej	0.218844	16244	3151	0.0287215	Jej_SI_earlyAE
GGGCGTTGTTACTCAG-1-0	8984	2250	TotalSeq-B0252	4	2260	human	intestine	TRUE	male	primary	none	2260	9005	996	11.0605	0	0	0	0	Donor 2	Jej	0	-0.0608295	-0.10172	G1	SI_earlyAE	SI_earlyAE	absorptive	SI	CDS010	Donor 2_Jej	0.160851	8984	2250	-0.152412	Jej_SI_earlyAE
GCCGTGATCCCAGGCA-1-2	3700	1252	TotalSeq-B0253	2	1257	human	intestine	TRUE	male	primary	none	1257	3705	610	16.4642	0	0	0	0	Donor 3	Ile	2	-0.0919228	-0.0920127	G1	SI_secretory	SI_paneth	paneth	SI	CDS015	Donor 3_Ile	0.168979	3700	1252	-0.341934	Ile_SI_paneth
AACGAAATCGTTCCTG-1-0	6565	2270	TotalSeq-B0253	1	2278	human	intestine	TRUE	male	primary	none	2278	6575	1393	21.1863	0	0	0	0	Donor 2	Ile	0	0.207809	0.682078	G2M	SI_TA	SI_TA	TA	SI	CDS010	Donor 2_Ile	0.224243	6565	2270	0.0709571	Ile_SI_TA
AGCATCAAGAATTGTG-1-1	12007	2687	TotalSeq-B0253	1	2696	human	intestine	TRUE	male	primary	none	2695	12020	4653	38.7105	0	0	0	0	Donor 1	Ile	1	-0.0856245	-0.167604	G1	SI_matureAE	SI_matureAE	absorptive	SI	CDS014	Donor 1_Ile	0.431617	12007	2687	0.00992799	Ile_SI_matureAE
TAGTGCATCCCGAAAT-1-0	9421	2356	TotalSeq-B0253	0	2365	human	intestine	TRUE	male	primary	none	2365	9437	1050	11.1264	0	0	0	0	Donor 2	Ile	0	-0.0424902	-0.203805	G1	SI_earlyAE	SI_earlyAE	absorptive	SI	CDS010	Donor 2_Ile	0.16655	9421	2356	-0.0146706	Ile_SI_earlyAE
GAGTCTAGTCATCGGC-1-0	5725	2160	TotalSeq-B0252	4	2170	human	intestine	TRUE	male	primary	none	2170	5738	940	16.382	0	0	0	0	Donor 2	Jej	0	-0.0645478	-0.105621	G1	SI_6-?	SI_AE2	absorptive	SI	CDS010	Donor 2_Jej	0.220551	5725	2160	-0.117216	Jej_SI_AE2
GCCAACGTCCTGTACC-1-2	20643	3951	TotalSeq-B0251	6	3984	human	intestine	TRUE	male	primary	none	3982	20691	5364	25.9243	0	0	0	0	Donor 3	Duo	2	-0.0667067	-0.146563	G1	SI_intermAE	SI_intermAE	absorptive	SI	CDS015	Donor 3_Duo	0.243689	20643	3951	-0.117651	Duo_SI_intermAE
CTGCTCACATTCCTAT-1-2	21734	3873	TotalSeq-B0251	6	3898	human	intestine	TRUE	male	primary	none	3897	21773	2691	12.3593	0	0	0	0	Donor 3	Duo	2	-0.0539586	-0.154426	G1	SI_secretory	SI_paneth	paneth	SI	CDS015	Donor 3_Duo	0.243389	21734	3873	-0.302267	Duo_SI_paneth
GGAGGATGTGGCTTAT-1-2	15044	2730	TotalSeq-B0253	2	2745	human	intestine	TRUE	male	primary	none	2745	15065	7168	47.5805	0	0	0	0	Donor 3	Ile	2	-0.0416478	-0.167608	G1	SI_6-?	SI_AE2	absorptive	SI	CDS015	Donor 3_Ile	0.372996	15044	2730	-0.321563	Ile_SI_AE2
GACGTTATCCATTCAT-1-2	16907	3441	TotalSeq-B0253	2	3461	human	intestine	TRUE	male	primary	none	3461	16929	5870	34.6742	0	0	0	0	Donor 3	Ile	2	-0.0562135	-0.171004	G1	SI_6-?	SI_AE2	absorptive	SI	CDS015	Donor 3_Ile	0.362055	16907	3441	-0.164182	Ile_SI_AE2
TTCCTCTAGATAACGT-1-2	21671	3905	TotalSeq-B0253	2	3931	human	intestine	TRUE	male	primary	none	3930	21708	5783	26.6399	0	0	0	0	Donor 3	Ile	2	-0.0966968	-0.174579	G1	SI_6-?	SI_AE2	absorptive	SI	CDS015	Donor 3_Ile	0.406446	21671	3905	-0.244761	Ile_SI_AE2
ATCCACCGTGGTAATA-1-1	9872	2687	TotalSeq-B0252	5	2704	human	intestine	TRUE	male	primary	none	2704	9898	3622	36.5933	0	0	0	0	Donor 1	Jej	1	0.0233827	-0.124213	S	SI_BEST4	SI_BEST4	BEST4+	SI	CDS014	Donor 1_Jej	0.493672	9872	2687	-0.363403	Jej_SI_BEST4
AGGATCTAGTATTCCG-1-0	6289	2282	TotalSeq-B0251	1	2286	human	intestine	TRUE	male	primary	none	2286	6296	1176	18.6785	0	0	0	0	Donor 2	Duo	0	-0.130578	-0.143019	G1	SI_intermAE	SI_intermAE	absorptive	SI	CDS010	Donor 2_Duo	0.268149	6289	2282	-0.145422	Duo_SI_intermAE
AAGTACCCAATCGCCG-1-0	12097	3131	TotalSeq-B0252	4	3147	human	intestine	TRUE	male	primary	none	3145	12118	1096	9.0444	0	0	0	0	Donor 2	Jej	0	0.0754612	0.0829328	G2M	SI_TA	SI_TA	TA	SI	CDS010	Donor 2_Jej	0.168016	12097	3131	-0.432108	Jej_SI_TA
ACCCAAATCGGCTGGT-1-1	5949	1645	TotalSeq-B0253	1	1656	human	intestine	TRUE	male	primary	none	1656	5962	2527	42.3851	0	0	0	0	Donor 1	Ile	1	-0.0240722	-0.158783	G1	SI_matureAE	SI_matureAE	absorptive	SI	CDS014	Donor 1_Ile	0.364668	5949	1645	-0.0467894	Ile_SI_matureAE
GGGAAGTAGGTTATAG-1-2	24704	5317	TotalSeq-B0251	6	5357	human	intestine	TRUE	male	primary	none	5353	24761	3244	13.1012	0	0	0	0	Donor 3	Duo	2	0.357881	0.665781	G2M	secretory_prog	SI_secretory_prog	secretory_prog	SI	CDS015	Donor 3_Duo	0.221275	24704	5317	-0.325678	Duo_SI_secretory_prog
CCTCAGTAGAGCAGCT-1-1	31946	4912	TotalSeq-B0251	2	4946	human	intestine	TRUE	male	primary	none	4945	32014	6692	20.9034	0	0	0	0	Donor 1	Duo	1	-0.0938804	-0.176322	G1	SI_intermAE	SI_intermAE	absorptive	SI	CDS014	Donor 1_Duo	0.22231	31946	4912	0.018559	Duo_SI_intermAE
CCGTTCAAGGTACTGG-1-1	13407	3371	TotalSeq-B0252	5	3394	human	intestine	TRUE	male	primary	none	3393	13447	4572	34.0001	0	0	0	0	Donor 1	Jej	1	-0.0400804	-0.190321	G1	SI_intermAE	SI_intermAE	absorptive	SI	CDS014	Donor 1_Jej	0.258283	13407	3371	-0.203371	Jej_SI_intermAE
TCAAGACCACAGGATG-1-2	36639	5470	TotalSeq-B0251	6	5505	human	intestine	TRUE	male	primary	none	5503	36713	5891	16.0461	0	0	0	0	Donor 3	Duo	2	-0.0508893	-0.15747	G1	SI_ISC	SI_ISC	ISC	SI	CDS015	Donor 3_Duo	0.197803	36639	5470	-0.143984	Duo_SI_ISC
CTACCCAAGAGGCTGT-1-0	16725	4175	TotalSeq-B0253	1	4190	human	intestine	TRUE	male	primary	none	4190	16749	1972	11.7738	0	0	0	0	Donor 2	Ile	0	0.110729	-0.103426	S	SI_matureAE	SI_matureAE	absorptive	SI	CDS010	Donor 2_Ile	0.26875	16725	4175	-0.126308	Ile_SI_matureAE
AGTCACATCTACTGAG-1-2	14753	3088	TotalSeq-B0252	4	3108	human	intestine	TRUE	male	primary	none	3108	14780	5189	35.1083	0	0	0	0	Donor 3	Jej	2	-0.0743655	-0.173655	G1	SI_matureAE	SI_matureAE	absorptive	SI	CDS015	Donor 3_Jej	0.29959	14753	3088	-0.276439	Jej_SI_matureAE
GTGTTAGTCATCACTT-1-1	26283	4355	TotalSeq-B0253	1	4384	human	intestine	TRUE	male	primary	none	4383	26325	5112	19.4188	0	0	0	0	Donor 1	Ile	1	-0.0816271	-0.177	G1	SI_earlyAE	SI_earlyAE	absorptive	SI	CDS014	Donor 1_Ile	0.224843	26283	4355	0.0989373	Ile_SI_earlyAE
ACGATCAAGGTCCGAA-1-2	21767	4178	TotalSeq-B0251	6	4204	human	intestine	TRUE	male	primary	none	4203	21812	3302	15.1385	0	0	0	0	Donor 3	Duo	2	-0.0496975	-0.203256	G1	SI_intermAE	SI_intermAE	absorptive	SI	CDS015	Donor 3_Duo	0.363177	21767	4178	-0.218377	Duo_SI_intermAE
CATGCGGTCTTAGCCC-1-1	8737	1221	TotalSeq-B0252	5	1227	human	intestine	TRUE	male	primary	none	1225	8741	6478	74.1105	0	0	0	0	Donor 1	Jej	1	-0.0671331	-0.0861832	G1	SI_earlyAE	SI_earlyAE	absorptive	SI	CDS014	Donor 1_Jej	0.17976	8737	1221	-0.133054	Jej_SI_earlyAE
CAGTGCGTCATTTGGG-1-0	13995	2958	TotalSeq-B0253	1	2975	human	intestine	TRUE	male	primary	none	2975	14031	895	6.37873	0	0	0	0	Donor 2	Ile	0	-0.0270542	-0.133912	G1	SI_earlyAE	SI_earlyAE	absorptive	SI	CDS010	Donor 2_Ile	0.168801	13995	2958	0.0456487	Ile_SI_earlyAE
CACGGGTAGTATGGAT-1-0	6147	1826	TotalSeq-B0253	1	1834	human	intestine	TRUE	male	primary	none	1834	6159	289	4.69232	0	0	0	0	Donor 2	Ile	0	-0.0712835	-0.135948	G1	SI_secretory	SI_goblet	goblet	SI	CDS010	Donor 2_Ile	0.324085	6147	1826	-0.0217446	Ile_SI_goblet
ATCCGTCTCCGTGGGT-1-1	18750	2973	TotalSeq-B0251	2	2992	human	intestine	TRUE	male	primary	none	2991	18777	12681	67.5348	0	0	0	0	Donor 1	Duo	1	-0.0491735	-0.117299	G1	SI_intermAE	SI_intermAE	absorptive	SI	CDS014	Donor 1_Duo	0.207396	18750	2973	-0.296464	Duo_SI_intermAE
AGTTCCCTCCGTAATG-1-1	22317	4252	TotalSeq-B0253	1	4278	human	intestine	TRUE	male	primary	none	4277	22361	7148	31.9664	0	0	0	0	Donor 1	Ile	1	-0.0484891	-0.178747	G1	SI_intermAE	SI_intermAE	absorptive	SI	CDS014	Donor 1_Ile	0.299176	22317	4252	-0.0368598	Ile_SI_intermAE
CTAAGTGCACACCTGG-1-0	14697	3711	TotalSeq-B0253	1	3728	human	intestine	TRUE	male	primary	none	3728	14735	1994	13.5324	0	0	0	0	Donor 2	Ile	0	-0.0956552	-0.190903	G1	SI_intermAE	SI_intermAE	absorptive	SI	CDS010	Donor 2_Ile	0.233435	14697	3711	-0.00858211	Ile_SI_intermAE
TGTCAGAGTACCGGCT-1-2	9314	2181	TotalSeq-B0251	6	2196	human	intestine	TRUE	male	primary	none	2196	9337	2982	31.9375	0	0	0	0	Donor 3	Duo	2	-0.0742992	-0.138125	G1	SI_earlyAE	SI_earlyAE	absorptive	SI	CDS015	Donor 3_Duo	0.164448	9314	2181	-0.0916207	Duo_SI_earlyAE
GTAGAAATCTCCTGTG-1-0	17027	3785	TotalSeq-B0252	4	3803	human	intestine	TRUE	male	primary	none	3802	17052	1782	10.4504	0	0	0	0	Donor 2	Jej	0	0.0101168	-0.157711	S	SI_ISC	SI_ISC	ISC	SI	CDS010	Donor 2_Jej	0.164025	17027	3785	-0.244742	Jej_SI_ISC
GGACGTCAGCCTCACG-1-2	11422	2003	TotalSeq-B0251	6	2015	human	intestine	TRUE	male	primary	none	2015	11440	5416	47.3427	0	0	0	0	Donor 3	Duo	2	-0.0579838	-0.123656	G1	SI_earlyAE	SI_earlyAE	absorptive	SI	CDS015	Donor 3_Duo	0.216878	11422	2003	0.0251116	Duo_SI_earlyAE
TCCAGAAAGGGCAAGG-1-1	13408	2658	TotalSeq-B0253	1	2666	human	intestine	TRUE	male	primary	none	2666	13420	6683	49.7988	0	0	0	0	Donor 1	Ile	1	-0.0535504	-0.145083	G1	SI_matureAE	SI_matureAE	absorptive	SI	CDS014	Donor 1_Ile	0.266112	13408	2658	-0.108732	Ile_SI_matureAE
TTCATTGAGCATTTCG-1-2	18608	3872	TotalSeq-B0253	2	3892	human	intestine	TRUE	male	primary	none	3892	18638	5226	28.0395	0	0	0	0	Donor 3	Ile	2	-0.00476441	-0.146796	G1	SI_6-?	SI_AE2	absorptive	SI	CDS015	Donor 3_Ile	0.24555	18608	3872	-0.114031	Ile_SI_AE2
GAGTCATAGGTTATAG-1-0	2157	949	TotalSeq-B0252	4	951	human	intestine	TRUE	male	primary	none	951	2159	525	24.3168	0	0	0	0	Donor 2	Jej	0	-0.0447389	-0.0854061	G1	SI_earlyAE	SI_earlyAE	absorptive	SI	CDS010	Donor 2_Jej	0.178952	2157	949	-0.268234	Jej_SI_earlyAE
GGAACCCAGACAACTA-1-0	16889	3821	TotalSeq-B0253	1	3837	human	intestine	TRUE	male	primary	none	3836	16931	1559	9.20796	0	0	0	0	Donor 2	Ile	0	-0.0770069	-0.191122	G1	SI_intermAE	SI_intermAE	absorptive	SI	CDS010	Donor 2_Ile	0.2236	16889	3821	0.0575093	Ile_SI_intermAE
CTACTATAGTCACTAC-1-2	21127	4166	TotalSeq-B0253	2	4191	human	intestine	TRUE	male	primary	none	4191	21176	4686	22.1288	0	0	0	0	Donor 3	Ile	2	-0.115425	-0.187298	G1	SI_6-?	SI_AE2	absorptive	SI	CDS015	Donor 3_Ile	0.324097	21127	4166	0.0943543	Ile_SI_AE2
GCTGAATGTGAGTTGG-1-0	4540	1603	TotalSeq-B0251	5	1608	human	intestine	TRUE	male	primary	none	1608	4545	632	13.9054	0	0	0	0	Donor 2	Duo	0	-0.000217244	-0.120006	G1	SI_BEST4	SI_BEST4	BEST4+	SI	CDS010	Donor 2_Duo	0.388718	4540	1603	-0.203136	Duo_SI_BEST4
ACTTTCATCATTGCTT-1-2	21257	4319	TotalSeq-B0252	4	4343	human	intestine	TRUE	male	primary	none	4342	21304	1943	9.12035	0	0	0	0	Donor 3	Jej	2	-0.0404591	-0.152505	G1	SI_secretory	SI_goblet	goblet	SI	CDS015	Donor 3_Jej	0.451453	21257	4319	-0.322886	Jej_SI_goblet
CATGCGGCAAACGGCA-1-2	15835	3258	TotalSeq-B0251	6	3279	human	intestine	TRUE	male	primary	none	3279	15865	5267	33.1989	0	0	0	0	Donor 3	Duo	2	-0.0485478	-0.130484	G1	SI_intermAE	SI_intermAE	absorptive	SI	CDS015	Donor 3_Duo	0.196658	15835	3258	-0.30614	Duo_SI_intermAE
ACTCTCGCACGAAGAC-1-2	18938	3787	TotalSeq-B0252	4	3810	human	intestine	TRUE	male	primary	none	3810	18980	2802	14.7629	0	0	0	0	Donor 3	Jej	2	-0.110036	-0.164393	G1	SI_intermAE	SI_intermAE	absorptive	SI	CDS015	Donor 3_Jej	0.286102	18938	3787	-0.0478622	Jej_SI_intermAE
TCGCACTTCTAGGCAT-1-2	26624	4264	TotalSeq-B0253	2	4291	human	intestine	TRUE	male	primary	none	4291	26672	1993	7.47226	0	0	0	0	Donor 3	Ile	2	-0.0613233	-0.12271	G1	SI_secretory	SI_paneth	paneth	SI	CDS015	Donor 3_Ile	0.309223	26624	4264	-0.225062	Ile_SI_paneth
GTCATCCAGTCTCCTC-1-0	15860	3713	TotalSeq-B0252	4	3729	human	intestine	TRUE	male	primary	none	3728	15882	3167	19.9408	0	0	0	0	Donor 2	Jej	0	-0.0777581	-0.178144	G1	SI_earlyAE	SI_earlyAE	absorptive	SI	CDS010	Donor 2_Jej	0.193475	15860	3713	-0.218485	Jej_SI_earlyAE
GATGTTGCAGTAACGG-1-0	4751	1829	TotalSeq-B0253	1	1835	human	intestine	TRUE	male	primary	none	1835	4758	1190	25.0105	0	0	0	0	Donor 2	Ile	0	-0.0770292	-0.128883	G1	SI_matureAE	SI_matureAE	absorptive	SI	CDS010	Donor 2_Ile	0.322927	4751	1829	-0.223002	Ile_SI_matureAE
AACGTCATCACATACG-1-0	7939	2761	TotalSeq-B0252	4	2772	human	intestine	TRUE	male	primary	none	2772	7959	1349	16.9494	0	0	0	0	Donor 2	Jej	0	0.435522	0.328537	S	SI_TA	SI_TA	TA	SI	CDS010	Donor 2_Jej	0.238529	7939	2761	-0.14255	Jej_SI_TA
CTGTATTGTACGAGTG-1-0	7869	2746	TotalSeq-B0253	1	2758	human	intestine	TRUE	male	primary	none	2758	7886	1066	13.5176	0	0	0	0	Donor 2	Ile	0	0.325236	-0.0466872	S	SI_TA	SI_TA	TA	SI	CDS010	Donor 2_Ile	0.214728	7869	2746	-0.16697	Ile_SI_TA
AAAGTCCTCTGTTCAT-1-2	19996	3730	TotalSeq-B0252	4	3748	human	intestine	TRUE	male	primary	none	3748	20028	4124	20.5912	0	0	0	0	Donor 3	Jej	2	-0.0695572	-0.141336	G1	SI_matureAE	SI_matureAE	absorptive	SI	CDS015	Donor 3_Jej	0.349904	19996	3730	-0.0983569	Jej_SI_matureAE
CCGAACGAGTATGATG-1-1	16315	3321	TotalSeq-B0251	2	3343	human	intestine	TRUE	male	primary	none	3341	16351	7203	44.0523	0	0	0	0	Donor 1	Duo	1	-0.0847426	-0.157933	G1	SI_intermAE	SI_intermAE	absorptive	SI	CDS014	Donor 1_Duo	0.273049	16315	3321	-0.0299368	Duo_SI_intermAE
GGCAGTCTCGGACAAG-1-2	7976	2147	TotalSeq-B0252	4	2158	human	intestine	TRUE	male	primary	none	2158	7991	2569	32.1487	0	0	0	0	Donor 3	Jej	2	-0.00820109	-0.0909878	G1	SI_BEST4	SI_BEST4	BEST4+	SI	CDS015	Donor 3_Jej	0.72953	7976	2147	-0.338106	Jej_SI_BEST4
GGAACCCTCACCATGA-1-0	3804	1556	TotalSeq-B0252	4	1561	human	intestine	TRUE	male	primary	none	1561	3810	179	4.69816	0	0	0	0	Donor 2	Jej	0	0.0285608	-0.0573747	S	SI_secretory	SI_paneth	paneth	SI	CDS010	Donor 2_Jej	0.243275	3804	1556	-0.359344	Jej_SI_paneth
GGCGTCATCAGGTGTT-1-2	13620	2749	TotalSeq-B0253	2	2769	human	intestine	TRUE	male	primary	none	2769	13650	4261	31.2161	0	0	0	0	Donor 3	Ile	2	-0.0596976	-0.152502	G1	SI_6-?	SI_AE2	absorptive	SI	CDS015	Donor 3_Ile	0.361981	13620	2749	-0.265688	Ile_SI_AE2
GACCCAGAGTCACAGG-1-0	5891	2139	TotalSeq-B0253	1	2147	human	intestine	TRUE	male	primary	none	2147	5904	847	14.3462	0	0	0	0	Donor 2	Ile	0	-0.0698898	-0.110224	G1	SI_matureAE	SI_matureAE	absorptive	SI	CDS010	Donor 2_Ile	0.363864	5891	2139	-0.242622	Ile_SI_matureAE
GCCGTGATCTATCCAT-1-2	22651	3931	TotalSeq-B0251	6	3954	human	intestine	TRUE	male	primary	none	3953	22698	5177	22.8082	0	0	0	0	Donor 3	Duo	2	-0.067949	-0.163531	G1	SI_matureAE	SI_matureAE	absorptive	SI	CDS015	Donor 3_Duo	0.42574	22651	3931	-0.0752353	Duo_SI_matureAE
ACTTTCACACTGCATA-1-0	11913	3410	TotalSeq-B0252	4	3422	human	intestine	TRUE	male	primary	none	3422	11934	1495	12.5272	0	0	0	0	Donor 2	Jej	0	-0.0668251	1.00341	G2M	SI_TA	SI_TA	TA	SI	CDS010	Donor 2_Jej	0.188858	11913	3410	-0.224298	Jej_SI_TA
CAGTGCGCAGGTGACA-1-0	9360	2842	TotalSeq-B0253	0	2854	human	intestine	TRUE	male	primary	none	2853	9386	1025	10.9205	0	0	0	0	Donor 2	Ile	0	-0.0857029	-0.150313	G1	SI_intermAE	SI_intermAE	absorptive	SI	CDS010	Donor 2_Ile	0.243887	9360	2842	-0.134978	Ile_SI_intermAE
CATACAGTCCTTCTGG-1-1	5405	1596	TotalSeq-B0253	1	1600	human	intestine	TRUE	male	primary	none	1600	5409	2527	46.7184	0	0	0	0	Donor 1	Ile	1	-0.0485546	-0.162008	G1	SI_matureAE	SI_matureAE	absorptive	SI	CDS014	Donor 1_Ile	0.278356	5405	1596	-0.0948073	Ile_SI_matureAE
GGAGATGTCTGAATGC-1-2	17491	3679	TotalSeq-B0252	4	3699	human	intestine	TRUE	male	primary	none	3699	17521	5651	32.2527	0	0	0	0	Donor 3	Jej	2	-0.0790238	-0.186385	G1	SI_matureAE	SI_matureAE	absorptive	SI	CDS015	Donor 3_Jej	0.276472	17491	3679	-0.0157939	Jej_SI_matureAE
AGTGCCGTCGAACACT-1-0	9189	2855	TotalSeq-B0253	1	2863	human	intestine	TRUE	male	primary	none	2863	9206	1504	16.3372	0	0	0	0	Donor 2	Ile	0	-0.0641114	-0.174343	G1	SI_matureAE	SI_matureAE	absorptive	SI	CDS010	Donor 2_Ile	0.317104	9189	2855	0.0021374	Ile_SI_matureAE
ATGAAAGCACAACGCC-1-2	24644	4186	TotalSeq-B0251	6	4218	human	intestine	TRUE	male	primary	none	4218	24705	6899	27.9255	0	0	0	0	Donor 3	Duo	2	-0.0630959	-0.164339	G1	SI_intermAE	SI_intermAE	absorptive	SI	CDS015	Donor 3_Duo	0.232822	24644	4186	-0.0757878	Duo_SI_intermAE
TAGGTACGTAGCACAG-1-0	9370	2417	TotalSeq-B0252	4	2429	human	intestine	TRUE	male	primary	none	2428	9388	996	10.6093	0	0	0	0	Donor 2	Jej	0	-0.010459	-0.119869	G1	SI_secretory	SI_goblet	goblet	SI	CDS010	Donor 2_Jej	0.193541	9370	2417	-0.210993	Jej_SI_goblet
ATTCCATCACCAGGTC-1-0	9552	2932	TotalSeq-B0253	1	2943	human	intestine	TRUE	male	primary	none	2943	9573	1305	13.6321	0	0	0	0	Donor 2	Ile	0	-0.0875918	-0.259394	G1	SI_FAE	SI_FAE	FAE	SI	CDS010	Donor 2_Ile	0.328852	9552	2932	-0.297597	Ile_SI_FAE
GGGTGAATCGTGTCAA-1-2	18590	3474	TotalSeq-B0252	4	3495	human	intestine	TRUE	male	primary	none	3495	18622	5328	28.6113	0	0	0	0	Donor 3	Jej	2	-0.0587273	-0.161859	G1	SI_matureAE	SI_matureAE	absorptive	SI	CDS015	Donor 3_Jej	0.348528	18590	3474	-0.135091	Jej_SI_matureAE
CGTAGTATCTGCATGA-1-0	4007	1593	TotalSeq-B0252	4	1599	human	intestine	TRUE	male	primary	none	1599	4015	583	14.5205	0	0	0	0	Donor 2	Jej	0	-0.0560784	-0.106446	G1	SI_intermAE	SI_intermAE	absorptive	SI	CDS010	Donor 2_Jej	0.236589	4007	1593	-0.341316	Jej_SI_intermAE
ATGTCTTCACCATATG-1-2	15736	3303	TotalSeq-B0251	6	3323	human	intestine	TRUE	male	primary	none	3322	15761	5301	33.6337	0	0	0	0	Donor 3	Duo	2	-0.0396978	-0.161714	G1	SI_matureAE	SI_matureAE	absorptive	SI	CDS015	Donor 3_Duo	0.309518	15736	3303	-0.303097	Duo_SI_matureAE
GTTGCTCTCTTAGCTT-1-1	7913	1766	TotalSeq-B0252	5	1774	human	intestine	TRUE	male	primary	none	1773	7924	4149	52.3599	0	0	0	0	Donor 1	Jej	1	-0.0655308	-0.11766	G1	SI_matureAE	SI_matureAE	absorptive	SI	CDS014	Donor 1_Jej	0.298337	7913	1766	-0.0898558	Jej_SI_matureAE
CGAAGGATCAAGTCGT-1-1	5470	2114	TotalSeq-B0253	1	2123	human	intestine	TRUE	male	primary	none	2122	5489	1426	25.9792	0	0	0	0	Donor 1	Ile	1	-0.0703918	-0.217218	G1	SI_tuft	SI_tuft	tuft	SI	CDS014	Donor 1_Ile	0.44942	5470	2114	-0.245027	Ile_SI_tuft
ACTGCAAGTTCTATCT-1-1	14839	3130	TotalSeq-B0252	5	3150	human	intestine	TRUE	male	primary	none	3149	14864	6922	46.5689	0	0	0	0	Donor 1	Jej	1	-0.0188117	-0.195488	G1	SI_intermAE	SI_intermAE	absorptive	SI	CDS014	Donor 1_Jej	0.234012	14839	3130	0.046316	Jej_SI_intermAE
ACCGTTCGTGCGACAA-1-1	4499	1246	TotalSeq-B0252	5	1249	human	intestine	TRUE	male	primary	none	1247	4500	2170	48.2222	0	0	0	0	Donor 1	Jej	1	-0.0401897	-0.0524608	G1	secretory_prog	SI_secretory_prog	secretory_prog	SI	CDS014	Donor 1_Jej	0.162542	4499	1246	-0.271568	Jej_SI_secretory_prog
AATGGAATCAATGTCG-1-1	23471	4462	TotalSeq-B0251	2	4494	human	intestine	TRUE	male	primary	none	4490	23515	6979	29.6789	0	0	0	0	Donor 1	Duo	1	-0.0717362	-0.19967	G1	SI_intermAE	SI_intermAE	absorptive	SI	CDS014	Donor 1_Duo	0.329081	23471	4462	-0.0748941	Duo_SI_intermAE
CCGTAGGCACTGATTG-1-2	25443	3806	TotalSeq-B0253	2	3832	human	intestine	TRUE	male	primary	none	3829	25485	7553	29.637	0	0	0	0	Donor 3	Ile	2	-0.090668	-0.167174	G1	SI_6-?	SI_AE2	absorptive	SI	CDS015	Donor 3_Ile	0.431031	25443	3806	-0.280826	Ile_SI_AE2
CCGGACAGTGTATCCA-1-0	16859	4061	TotalSeq-B0253	1	4077	human	intestine	TRUE	male	primary	none	4077	16897	2424	14.3457	0	0	0	0	Donor 2	Ile	0	-0.126811	-0.195893	G1	SI_matureAE	SI_matureAE	absorptive	SI	CDS010	Donor 2_Ile	0.296811	16859	4061	-0.248523	Ile_SI_matureAE
CTTCGGTAGCTCCATA-1-0	11364	2969	TotalSeq-B0253	1	2978	human	intestine	TRUE	male	primary	none	2978	11382	1270	11.158	0	0	0	0	Donor 2	Ile	0	-0.0536751	-0.155132	G1	SI_matureAE	SI_matureAE	absorptive	SI	CDS010	Donor 2_Ile	0.262753	11364	2969	-0.0685181	Ile_SI_matureAE
AATCGACCAACGGCCT-1-2	22615	4063	TotalSeq-B0251	6	4089	human	intestine	TRUE	male	primary	none	4089	22659	5186	22.8872	0	0	0	0	Donor 3	Duo	2	-0.0398685	-0.147082	G1	SI_intermAE	SI_intermAE	absorptive	SI	CDS015	Donor 3_Duo	0.214383	22615	4063	-0.112267	Duo_SI_intermAE
CTGAGCGGTGTGTCCG-1-0	9968	2547	TotalSeq-B0252	4	2561	human	intestine	TRUE	male	primary	none	2561	9987	834	8.35086	0	0	0	0	Donor 2	Jej	0	0.0255203	-0.137177	S	SI_ISC	SI_ISC	ISC	SI	CDS010	Donor 2_Jej	0.160119	9968	2547	-0.218017	Jej_SI_ISC
CTTCCTTTCCCGAGTG-1-2	15744	3436	TotalSeq-B0252	4	3450	human	intestine	TRUE	male	primary	none	3449	15761	5371	34.0778	0	0	0	0	Donor 3	Jej	2	-0.00752726	-0.154992	G1	SI_ISC	SI_ISC	ISC	SI	CDS015	Donor 3_Jej	0.18765	15744	3436	-0.11055	Jej_SI_ISC
TATCGCCTCTGATTCT-1-1	9369	2097	TotalSeq-B0251	2	2103	human	intestine	TRUE	male	primary	none	2103	9378	2908	31.0087	0	0	0	0	Donor 1	Duo	1	0.00669205	-0.0551806	S	SI_ISC	SI_ISC	ISC	SI	CDS014	Donor 1_Duo	0.164257	9369	2097	-0.315546	Duo_SI_ISC
GATGTTGTCTAGAACC-1-1	29023	4952	TotalSeq-B0251	2	4984	human	intestine	TRUE	male	primary	none	4984	29072	5884	20.2394	0	0	0	0	Donor 1	Duo	1	-0.063229	-0.178174	G1	SI_intermAE	SI_intermAE	absorptive	SI	CDS014	Donor 1_Duo	0.212016	29023	4952	-0.115852	Duo_SI_intermAE
TCATCCGGTCAAGCCC-1-1	3080	1226	TotalSeq-B0251	2	1233	human	intestine	TRUE	male	primary	none	1233	3087	762	24.6842	0	0	0	0	Donor 1	Duo	1	-0.0681959	-0.13616	G1	SI_intermAE	SI_intermAE	absorptive	SI	CDS014	Donor 1_Duo	0.283048	3080	1226	-0.0155958	Duo_SI_intermAE
GTGAGTTGTCTGTGTA-1-1	15763	3282	TotalSeq-B0252	5	3299	human	intestine	TRUE	male	primary	none	3299	15786	5383	34.0998	0	0	0	0	Donor 1	Jej	1	-0.0359707	-0.145296	G1	SI_ISC	SI_ISC	ISC	SI	CDS014	Donor 1_Jej	0.190193	15763	3282	-0.0733935	Jej_SI_ISC
CAACCAATCGGTCTAA-1-1	9991	3014	TotalSeq-B0251	2	3029	human	intestine	TRUE	male	primary	none	3028	10016	1229	12.2704	0	0	0	0	Donor 1	Duo	1	-0.0881921	-0.163678	G1	SI_secretory	SI_goblet	goblet	SI	CDS014	Donor 1_Duo	0.293863	9991	3014	-0.43385	Duo_SI_goblet
GTAGTACGTGAGTCAG-1-2	17483	3401	TotalSeq-B0252	4	3421	human	intestine	TRUE	male	primary	none	3421	17514	4574	26.1162	0	0	0	0	Donor 3	Jej	2	-0.0628828	-0.171482	G1	SI_matureAE	SI_matureAE	absorptive	SI	CDS015	Donor 3_Jej	0.313259	17483	3401	-0.105099	Jej_SI_matureAE
CCTACGTGTTGCCGCA-1-0	7660	2481	TotalSeq-B0253	1	2492	human	intestine	TRUE	male	primary	none	2492	7675	782	10.1889	0	0	0	0	Donor 2	Ile	0	-0.0258697	-0.213588	G1	SI_matureAE	SI_matureAE	absorptive	SI	CDS010	Donor 2_Ile	0.326665	7660	2481	-0.10458	Ile_SI_matureAE
TCTGTCGGTCGAGTGA-1-1	19336	3774	TotalSeq-B0251	2	3789	human	intestine	TRUE	male	primary	none	3789	19353	6558	33.8862	0	0	0	0	Donor 1	Duo	1	-0.0646644	-0.170702	G1	SI_earlyAE	SI_earlyAE	absorptive	SI	CDS014	Donor 1_Duo	0.234967	19336	3774	0.105726	Duo_SI_earlyAE
GTCTTTACAGACAATA-1-2	12447	2987	TotalSeq-B0253	2	3001	human	intestine	TRUE	male	primary	none	3000	12465	4804	38.5399	0	0	0	0	Donor 3	Ile	2	-0.0545365	-0.145515	G1	SI_6-?	SI_AE2	absorptive	SI	CDS015	Donor 3_Ile	0.271391	12447	2987	-0.0820223	Ile_SI_AE2
TCCCACAGTCTCCTGT-1-2	20317	3385	TotalSeq-B0251	6	3407	human	intestine	TRUE	male	primary	none	3406	20354	6509	31.979	0	0	0	0	Donor 3	Duo	2	-0.0535247	-0.126119	G1	SI_matureAE	SI_matureAE	absorptive	SI	CDS015	Donor 3_Duo	0.459648	20317	3385	-0.188943	Duo_SI_matureAE
TTGATGGAGTCATCGT-1-1	5157	1232	TotalSeq-B0252	5	1238	human	intestine	TRUE	male	primary	none	1238	5163	2730	52.8762	0	0	0	0	Donor 1	Jej	1	-0.0537599	-0.0959757	G1	SI_intermAE	SI_intermAE	absorptive	SI	CDS014	Donor 1_Jej	0.216348	5157	1232	-0.231144	Jej_SI_intermAE
TCATATCCATCTGCGG-1-2	7838	1489	TotalSeq-B0251	6	1497	human	intestine	TRUE	male	primary	none	1497	7849	5105	65.0401	0	0	0	0	Donor 3	Duo	2	-0.0239759	-0.108897	G1	SI_earlyAE	SI_earlyAE	absorptive	SI	CDS015	Donor 3_Duo	0.197473	7838	1489	-0.187117	Duo_SI_earlyAE
CTGCTCACACGGCACT-1-1	14688	3226	TotalSeq-B0253	1	3248	human	intestine	TRUE	male	primary	none	3247	14713	5457	37.0896	0	0	0	0	Donor 1	Ile	1	-0.0851178	-0.172655	G1	SI_matureAE	SI_matureAE	absorptive	SI	CDS014	Donor 1_Ile	0.403397	14688	3226	-0.288928	Ile_SI_matureAE
CAATTTCTCAACCCGG-1-0	13434	3325	TotalSeq-B0253	1	3340	human	intestine	TRUE	male	primary	none	3340	13464	1300	9.65538	0	0	0	0	Donor 2	Ile	0	-0.0769004	-0.125138	G1	SI_intermAE	SI_intermAE	absorptive	SI	CDS010	Donor 2_Ile	0.220605	13434	3325	0.190967	Ile_SI_intermAE
TCACTATCATGCAGCC-1-0	6302	2234	TotalSeq-B0252	4	2247	human	intestine	TRUE	male	primary	none	2247	6317	666	10.543	0	0	0	0	Donor 2	Jej	0	-0.05903	-0.0742385	G1	SI_earlyAE	SI_earlyAE	absorptive	SI	CDS010	Donor 2_Jej	0.168505	6302	2234	-0.0190836	Jej_SI_earlyAE
AGACCATGTTCTTGCC-1-1	15689	3446	TotalSeq-B0251	2	3469	human	intestine	TRUE	male	primary	none	3466	15714	7010	44.6099	0	0	0	0	Donor 1	Duo	1	-0.0989123	-0.107094	G1	SI_earlyAE	SI_earlyAE	absorptive	SI	CDS014	Donor 1_Duo	0.180621	15689	3446	0.00627038	Duo_SI_earlyAE
TATCGCCGTGCCGTTG-1-0	5648	2367	TotalSeq-B0252	4	2376	human	intestine	TRUE	male	primary	none	2376	5659	773	13.6597	0	0	0	0	Donor 2	Jej	0	0.018761	-0.188292	S	SI_earlyAE	SI_earlyAE	absorptive	SI	CDS010	Donor 2_Jej	0.198461	5648	2367	-0.064959	Jej_SI_earlyAE
CTCCAACTCTAGAACC-1-2	9720	1965	TotalSeq-B0252	4	1975	human	intestine	TRUE	male	primary	none	1974	9731	6279	64.5257	0	0	0	0	Donor 3	Jej	2	0.00666175	-0.151635	S	SI_earlyAE	SI_earlyAE	absorptive	SI	CDS015	Donor 3_Jej	0.164611	9720	1965	-0.171276	Jej_SI_earlyAE
ACGGGTCTCGGTTGTA-1-0	5756	2164	TotalSeq-B0252	4	2171	human	intestine	TRUE	male	primary	none	2171	5771	563	9.75567	0	0	0	0	Donor 2	Jej	0	-0.0390979	-0.196765	G1	SI_6-?	SI_AE2	absorptive	SI	CDS010	Donor 2_Jej	0.238689	5756	2164	-0.104959	Jej_SI_AE2
TTGAGTGTCTACCTTA-1-0	18485	4165	TotalSeq-B0253	0	4181	human	intestine	TRUE	male	primary	none	4178	18526	1376	7.4274	0	0	0	0	Donor 2	Ile	0	0.244694	0.396766	G2M	SI_TA	SI_TA	TA	SI	CDS010	Donor 2_Ile	0.182595	18485	4165	-0.099658	Ile_SI_TA
GTCACGGCAGGCTATT-1-0	5199	1845	TotalSeq-B0252	4	1852	human	intestine	TRUE	male	primary	none	1852	5209	709	13.6111	0	0	0	0	Donor 2	Jej	0	0.00743105	-0.0513153	S	SI_earlyAE	SI_earlyAE	absorptive	SI	CDS010	Donor 2_Jej	0.179693	5199	1845	-0.0602742	Jej_SI_earlyAE
CACGGGTAGGTAATCA-1-2	30256	4739	TotalSeq-B0253	2	4768	human	intestine	TRUE	male	primary	none	4765	30300	10969	36.2013	0	0	0	0	Donor 3	Ile	2	-0.0666215	-0.152914	G1	SI_6-?	SI_AE2	absorptive	SI	CDS015	Donor 3_Ile	0.376564	30256	4739	-0.194884	Ile_SI_AE2
CCTATCGCATGTTCGA-1-1	17713	3858	TotalSeq-B0251	2	3886	human	intestine	TRUE	male	primary	none	3886	17757	7021	39.5393	0	0	0	0	Donor 1	Duo	1	-0.0598182	-0.17694	G1	SI_earlyAE	SI_earlyAE	absorptive	SI	CDS014	Donor 1_Duo	0.191577	17713	3858	-0.00361616	Duo_SI_earlyAE
GATGTTGCAGCCATTA-1-0	10980	3447	TotalSeq-B0252	4	3461	human	intestine	TRUE	male	primary	none	3461	11003	1149	10.4426	0	0	0	0	Donor 2	Jej	0	0.0262394	1.07497	G2M	SI_TA	SI_TA	TA	SI	CDS010	Donor 2_Jej	0.187149	10980	3447	-0.142023	Jej_SI_TA
TAACCAGTCAGACATC-1-0	9874	2732	TotalSeq-B0251	1	2743	human	intestine	TRUE	male	primary	none	2742	9891	1318	13.3252	0	0	0	0	Donor 2	Duo	0	-0.0724496	-0.221025	G1	SI_intermAE	SI_intermAE	absorptive	SI	CDS010	Donor 2_Duo	0.207505	9874	2732	0.140396	Duo_SI_intermAE
TCAGTGATCACTGTCC-1-0	6644	2392	TotalSeq-B0253	1	2401	human	intestine	TRUE	male	primary	none	2401	6658	809	12.1508	0	0	0	0	Donor 2	Ile	0	-0.0457526	-0.136017	G1	SI_matureAE	SI_matureAE	absorptive	SI	CDS010	Donor 2_Ile	0.357699	6644	2392	-0.323991	Ile_SI_matureAE
TATCTGTCAATTTCCT-1-0	1360	819	TotalSeq-B0252	4	820	human	intestine	TRUE	male	primary	none	820	1361	172	12.6378	0	0	0	0	Donor 2	Jej	0	-0.0352206	-0.105622	G1	SI_intermAE	SI_intermAE	absorptive	SI	CDS010	Donor 2_Jej	0.206224	1360	819	-0.249193	Jej_SI_intermAE
AATCACGCACGCTGAC-1-0	9528	2643	TotalSeq-B0253	1	2657	human	intestine	TRUE	male	primary	none	2656	9550	639	6.6911	0	0	0	0	Donor 2	Ile	0	-0.0496038	-0.154235	G1	SI_earlyAE	SI_earlyAE	absorptive	SI	CDS010	Donor 2_Ile	0.161732	9528	2643	-0.116732	Ile_SI_earlyAE
GACTCAAAGAACAAGG-1-1	25272	4041	TotalSeq-B0251	2	4065	human	intestine	TRUE	male	primary	none	4064	25307	8050	31.8094	0	0	0	0	Donor 1	Duo	1	-0.0449407	-0.190087	G1	SI_intermAE	SI_intermAE	absorptive	SI	CDS014	Donor 1_Duo	0.299913	25272	4041	-0.00144744	Duo_SI_intermAE
GAGGGTACATGGTGGA-1-1	7805	1590	TotalSeq-B0252	5	1598	human	intestine	TRUE	male	primary	none	1598	7814	4911	62.8487	0	0	0	0	Donor 1	Jej	1	-0.0707101	-0.127985	G1	SI_matureAE	SI_matureAE	absorptive	SI	CDS014	Donor 1_Jej	0.254707	7805	1590	-0.154489	Jej_SI_matureAE
TTCCTAAAGGCATCAG-1-0	8161	2354	TotalSeq-B0251	5	2364	human	intestine	TRUE	male	primary	none	2364	8176	1128	13.7965	0	0	0	0	Donor 2	Duo	0	-0.0644864	-0.202968	G1	SI_earlyAE	SI_earlyAE	absorptive	SI	CDS010	Donor 2_Duo	0.164987	8161	2354	-0.0859271	Duo_SI_earlyAE
AGATCGTGTTCCGGTG-1-2	14168	3054	TotalSeq-B0253	2	3071	human	intestine	TRUE	male	primary	none	3071	14203	4306	30.3175	0	0	0	0	Donor 3	Ile	2	-0.0620716	-0.158391	G1	SI_6-?	SI_AE2	absorptive	SI	CDS015	Donor 3_Ile	0.342375	14168	3054	-0.153076	Ile_SI_AE2
TGGGATTGTCTTCATT-1-2	18177	3510	TotalSeq-B0251	6	3528	human	intestine	TRUE	male	primary	none	3528	18205	4995	27.4375	0	0	0	0	Donor 3	Duo	2	-0.0294505	-0.151343	G1	SI_intermAE	SI_intermAE	absorptive	SI	CDS015	Donor 3_Duo	0.214081	18177	3510	-0.207277	Duo_SI_intermAE
TGATTTCAGGTGCCAA-1-2	16145	3428	TotalSeq-B0251	6	3445	human	intestine	TRUE	male	primary	none	3444	16172	5391	33.3354	0	0	0	0	Donor 3	Duo	2	-0.0393989	-0.157389	G1	SI_matureAE	SI_matureAE	absorptive	SI	CDS015	Donor 3_Duo	0.282243	16145	3428	-0.11018	Duo_SI_matureAE
AGCCAATGTATAATGG-1-2	13219	2840	TotalSeq-B0253	2	2860	human	intestine	TRUE	male	primary	none	2859	13246	4831	36.4714	0	0	0	0	Donor 3	Ile	2	-0.0972231	-0.186781	G1	SI_6-?	SI_AE2	absorptive	SI	CDS015	Donor 3_Ile	0.318036	13219	2840	-0.259654	Ile_SI_AE2
ACCCTTGAGAGGTCAC-1-2	13536	3122	TotalSeq-B0251	6	3143	human	intestine	TRUE	male	primary	none	3143	13567	2683	19.7759	0	0	0	0	Donor 3	Duo	2	-0.0679517	-0.187797	G1	SI_intermAE	SI_intermAE	absorptive	SI	CDS015	Donor 3_Duo	0.256626	13536	3122	-0.202366	Duo_SI_intermAE
GGTTAACCATGGTACT-1-0	7825	1838	TotalSeq-B0253	1	1841	human	intestine	TRUE	male	primary	none	1841	7831	212	2.70719	0	0	0	0	Donor 2	Ile	0	-0.00248118	-0.101782	G1	SI_secretory	SI_paneth	paneth	SI	CDS010	Donor 2_Ile	0.279366	7825	1838	-0.473181	Ile_SI_paneth
TTACCATCACAATGCT-1-0	10746	2822	TotalSeq-B0252	4	2832	human	intestine	TRUE	male	primary	none	2832	10762	774	7.19197	0	0	0	0	Donor 2	Jej	0	0.00320588	-0.150654	S	SI_ISC	SI_ISC	ISC	SI	CDS010	Donor 2_Jej	0.167633	10746	2822	-0.108461	Jej_SI_ISC
TACCCGTCATAATGCC-1-0	12413	3347	TotalSeq-B0252	4	3357	human	intestine	TRUE	male	primary	none	3355	12424	1630	13.1198	0	0	0	0	Donor 2	Jej	0	-0.0397352	-0.177658	G1	SI_earlyAE	SI_earlyAE	absorptive	SI	CDS010	Donor 2_Jej	0.181476	12413	3347	-0.263627	Jej_SI_earlyAE
GATCAGTCAGCTGGTC-1-1	22367	4127	TotalSeq-B0251	2	4156	human	intestine	TRUE	male	primary	none	4154	22415	8322	37.1269	0	0	0	0	Donor 1	Duo	1	-0.0874863	-0.175178	G1	SI_intermAE	SI_intermAE	absorptive	SI	CDS014	Donor 1_Duo	0.292741	22367	4127	-0.066291	Duo_SI_intermAE
AGGTCATCATGAATCC-1-1	21459	3711	TotalSeq-B0252	5	3737	human	intestine	TRUE	male	primary	none	3734	21497	7766	36.126	0	0	0	0	Donor 1	Jej	1	0.0620687	-0.131824	S	SI_ISC	SI_ISC	ISC	SI	CDS014	Donor 1_Jej	0.185575	21459	3711	-0.129163	Jej_SI_ISC
TGCAGATAGTCGTCTA-1-1	4260	1616	TotalSeq-B0251	2	1625	human	intestine	TRUE	male	primary	none	1625	4274	1395	32.6392	0	0	0	0	Donor 1	Duo	1	-0.110245	-0.0488191	G1	SI_tuft	SI_tuft	tuft	SI	CDS014	Donor 1_Duo	0.383524	4260	1616	-0.243236	Duo_SI_tuft
CCCAACTGTTCGAGCC-1-1	22191	4193	TotalSeq-B0251	2	4214	human	intestine	TRUE	male	primary	none	4213	22220	5292	23.8164	0	0	0	0	Donor 1	Duo	1	-0.0923397	-0.207851	G1	SI_earlyAE	SI_earlyAE	absorptive	SI	CDS014	Donor 1_Duo	0.232807	22191	4193	-0.000186822	Duo_SI_earlyAE
GACGCTGTCTTACTGT-1-1	19454	4042	TotalSeq-B0252	5	4064	human	intestine	TRUE	male	primary	none	4063	19485	7882	40.4516	0	0	0	0	Donor 1	Jej	1	0.176808	-0.111801	S	SI_TA	SI_TA	TA	SI	CDS014	Donor 1_Jej	0.204194	19454	4042	-0.0698451	Jej_SI_TA
TTCCTCTAGGATTTGA-1-1	13248	3731	TotalSeq-B0252	5	3755	human	intestine	TRUE	male	primary	none	3753	13288	1724	12.9741	0	0	0	0	Donor 1	Jej	1	-0.0586202	-0.2331	G1	SI_tuft	SI_tuft	tuft	SI	CDS014	Donor 1_Jej	0.674946	13248	3731	-0.102306	Jej_SI_tuft
AGGGCCTCACTTACAG-1-0	16343	3876	TotalSeq-B0252	4	3887	human	intestine	TRUE	male	primary	none	3885	16367	1484	9.06703	0	0	0	0	Donor 2	Jej	0	0.590294	0.523203	S	SI_TA	SI_TA	TA	SI	CDS010	Donor 2_Jej	0.217752	16343	3876	-0.233579	Jej_SI_TA
GATGAGGCACACCTAA-1-0	1855	807	TotalSeq-B0251	5	810	human	intestine	TRUE	male	primary	none	810	1858	674	36.2756	0	0	0	0	Donor 2	Duo	0	-0.0943856	-0.0300267	G1	SI_earlyAE	SI_earlyAE	absorptive	SI	CDS010	Donor 2_Duo	0.188349	1855	807	0.016734	Duo_SI_earlyAE
ATTTACCTCCGGTAAT-1-2	6316	2061	TotalSeq-B0251	6	2070	human	intestine	TRUE	male	primary	none	2070	6327	2172	34.3291	0	0	0	0	Donor 3	Duo	2	-0.045548	-0.0939821	G1	SI_secretory	SI_goblet	goblet	SI	CDS015	Donor 3_Duo	0.297226	6316	2061	-0.377533	Duo_SI_goblet
CGTTAGACATCTTAGG-1-0	4403	1635	TotalSeq-B0253	1	1642	human	intestine	TRUE	male	primary	none	1642	4411	1300	29.4718	0	0	0	0	Donor 2	Ile	0	-0.0806464	-0.168951	G1	SI_intermAE	SI_intermAE	absorptive	SI	CDS010	Donor 2_Ile	0.263083	4403	1635	-0.117095	Ile_SI_intermAE
CTACGGGTCACACGAT-1-1	9464	1570	TotalSeq-B0252	5	1573	human	intestine	TRUE	male	primary	none	1573	9467	6575	69.4518	0	0	0	0	Donor 1	Jej	1	-0.0328669	-0.117848	G1	SI_earlyAE	SI_earlyAE	absorptive	SI	CDS014	Donor 1_Jej	0.190859	9464	1570	-0.106202	Jej_SI_earlyAE
GACAGCCCAGCAGACA-1-2	20631	3606	TotalSeq-B0251	6	3629	human	intestine	TRUE	male	primary	none	3629	20658	6731	32.583	0	0	0	0	Donor 3	Duo	2	-0.0546977	-0.12346	G1	SI_matureAE	SI_matureAE	absorptive	SI	CDS015	Donor 3_Duo	0.367935	20631	3606	0.00707267	Duo_SI_matureAE
TGTGATGCATGCCGAC-1-1	14819	2963	TotalSeq-B0252	5	2978	human	intestine	TRUE	male	primary	none	2976	14839	7048	47.4965	0	0	0	0	Donor 1	Jej	1	-0.0432619	-0.093675	G1	SI_matureAE	SI_matureAE	absorptive	SI	CDS014	Donor 1_Jej	0.322655	14819	2963	-0.120425	Jej_SI_matureAE
TCGGGTGCACCGTGCA-1-2	23958	5041	TotalSeq-B0253	2	5070	human	intestine	TRUE	male	primary	none	5070	24008	3240	13.4955	0	0	0	0	Donor 3	Ile	2	0.247352	-0.076049	S	SI_secretory	SI_goblet	goblet	SI	CDS015	Donor 3_Ile	0.282138	23958	5041	-0.296948	Ile_SI_goblet
ACACCAAAGCTAATCC-1-2	9988	2617	TotalSeq-B0253	2	2629	human	intestine	TRUE	male	primary	none	2629	10003	3866	38.6484	0	0	0	0	Donor 3	Ile	2	-0.102643	-0.184622	G1	SI_6-?	SI_AE2	absorptive	SI	CDS015	Donor 3_Ile	0.26778	9988	2617	-0.0384555	Ile_SI_AE2
GTACAGTGTTACCGTA-1-0	11542	3342	TotalSeq-B0252	4	3355	human	intestine	TRUE	male	primary	none	3353	11561	1081	9.3504	0	0	0	0	Donor 2	Jej	0	0.660237	0.146211	S	SI_TA	SI_TA	TA	SI	CDS010	Donor 2_Jej	0.257781	11542	3342	-0.0590486	Jej_SI_TA
TCGGTCTTCTCAACCC-1-1	14041	2651	TotalSeq-B0252	5	2662	human	intestine	TRUE	male	primary	none	2662	14056	7700	54.7809	0	0	0	0	Donor 1	Jej	1	-0.0365307	-0.110843	G1	SI_intermAE	SI_intermAE	absorptive	SI	CDS014	Donor 1_Jej	0.251092	14041	2651	-0.126229	Jej_SI_intermAE
AGGTAGGTCCTTATGT-1-0	8863	2571	TotalSeq-B0253	1	2583	human	intestine	TRUE	male	primary	none	2583	8879	533	6.00293	0	0	0	0	Donor 2	Ile	0	-0.0706217	-0.124753	G1	SI_tuft	SI_tuft	tuft	SI	CDS010	Donor 2_Ile	0.689657	8863	2571	-0.104084	Ile_SI_tuft
GAGCTGCCAGAGAAAG-1-0	11070	3130	TotalSeq-B0253	1	3143	human	intestine	TRUE	male	primary	none	3142	11096	1309	11.797	0	0	0	0	Donor 2	Ile	0	-0.0253272	-0.198455	G1	SI_matureAE	SI_matureAE	absorptive	SI	CDS010	Donor 2_Ile	0.2612	11070	3130	-0.00913694	Ile_SI_matureAE
CTGTGAAGTCAACATC-1-2	12436	2789	TotalSeq-B0253	2	2809	human	intestine	TRUE	male	primary	none	2809	12465	4177	33.5098	0	0	0	0	Donor 3	Ile	2	-0.0513196	-0.134414	G1	SI_6-?	SI_AE2	absorptive	SI	CDS015	Donor 3_Ile	0.40611	12436	2789	-0.502609	Ile_SI_AE2
AGCGTCGCAGTATTCG-1-2	5778	1521	TotalSeq-B0253	2	1529	human	intestine	TRUE	male	primary	none	1529	5788	3030	52.3497	0	0	0	0	Donor 3	Ile	2	-0.0448868	-0.168552	G1	SI_earlyAE	SI_earlyAE	absorptive	SI	CDS015	Donor 3_Ile	0.201802	5778	1521	-0.0832395	Ile_SI_earlyAE
AGGAATACATGGAGAC-1-1	5961	2085	TotalSeq-B0251	2	2093	human	intestine	TRUE	male	primary	none	2093	5970	1015	17.0017	0	0	0	0	Donor 1	Duo	1	0.0881083	-0.16085	S	SI_BEST4	SI_BEST4	BEST4+	SI	CDS014	Donor 1_Duo	0.466438	5961	2085	0.0170174	Duo_SI_BEST4
AGAGAGCCAGGTACGA-1-2	11810	2643	TotalSeq-B0252	4	2656	human	intestine	TRUE	male	primary	none	2655	11826	4158	35.1598	0	0	0	0	Donor 3	Jej	2	-0.0157803	-0.135645	G1	SI_BEST4	SI_BEST4	BEST4+	SI	CDS015	Donor 3_Jej	0.908354	11810	2643	-0.475975	Jej_SI_BEST4
CTGCCTACAGGAATCG-1-2	8001	1172	TotalSeq-B0252	4	1174	human	intestine	TRUE	male	primary	none	1174	8003	5506	68.7992	0	0	0	0	Donor 3	Jej	2	-0.0333715	-0.0966022	G1	SI_earlyAE	SI_earlyAE	absorptive	SI	CDS015	Donor 3_Jej	0.196516	8001	1172	-0.210855	Jej_SI_earlyAE
CATTCCGAGGCAGGGA-1-0	3001	1306	TotalSeq-B0253	1	1311	human	intestine	TRUE	male	primary	none	1311	3007	710	23.6116	0	0	0	0	Donor 2	Ile	0	-0.0598416	-0.122942	G1	SI_intermAE	SI_intermAE	absorptive	SI	CDS010	Donor 2_Ile	0.220492	3001	1306	0.0580458	Ile_SI_intermAE
TGCTTCGGTAAGGCTG-1-1	6973	2004	TotalSeq-B0252	5	2014	human	intestine	TRUE	male	primary	none	2014	6984	2870	41.0939	0	0	0	0	Donor 1	Jej	1	-0.00550716	-0.0830515	G1	SI_earlyAE	SI_earlyAE	absorptive	SI	CDS014	Donor 1_Jej	0.16804	6973	2004	-0.0280301	Jej_SI_earlyAE
TACCGAAGTAGCACGA-1-1	14484	3117	TotalSeq-B0253	1	3136	human	intestine	TRUE	male	primary	none	3134	14508	6342	43.7138	0	0	0	0	Donor 1	Ile	1	-0.059994	-0.151821	G1	SI_matureAE	SI_matureAE	absorptive	SI	CDS014	Donor 1_Ile	0.423395	14484	3117	-0.0990458	Ile_SI_matureAE
CTTAGGAGTTGAGAGC-1-1	8729	1507	TotalSeq-B0251	2	1514	human	intestine	TRUE	male	primary	none	1514	8737	6455	73.8812	0	0	0	0	Donor 1	Duo	1	-0.0269332	-0.0655255	G1	SI_earlyAE	SI_earlyAE	absorptive	SI	CDS014	Donor 1_Duo	0.193488	8729	1507	-0.179271	Duo_SI_earlyAE
CTCAAGAAGGCGACAT-1-2	34132	5092	TotalSeq-B0251	6	5123	human	intestine	TRUE	male	primary	none	5121	34184	9568	27.9897	0	0	0	0	Donor 3	Duo	2	-0.0541093	-0.186374	G1	SI_intermAE	SI_intermAE	absorptive	SI	CDS015	Donor 3_Duo	0.276088	34132	5092	-0.149281	Duo_SI_intermAE
ACTCTCGAGTCACACT-1-2	11984	2718	TotalSeq-B0251	6	2729	human	intestine	TRUE	male	primary	none	2729	11999	5316	44.3037	0	0	0	0	Donor 3	Duo	2	-0.0299329	-0.132177	G1	SI_earlyAE	SI_earlyAE	absorptive	SI	CDS015	Donor 3_Duo	0.191738	11984	2718	-0.12364	Duo_SI_earlyAE
GCAACATTCCGAAGGA-1-2	10761	2826	TotalSeq-B0251	6	2844	human	intestine	TRUE	male	primary	none	2842	10790	2404	22.2799	0	0	0	0	Donor 3	Duo	2	-0.0439155	-0.205301	G1	SI_intermAE	SI_intermAE	absorptive	SI	CDS015	Donor 3_Duo	0.220751	10761	2826	-0.280708	Duo_SI_intermAE
ATGGGTTGTCGAAGCA-1-1	13489	2598	TotalSeq-B0253	1	2611	human	intestine	TRUE	male	primary	none	2610	13506	6442	47.6973	0	0	0	0	Donor 1	Ile	1	-0.0576426	-0.152227	G1	SI_matureAE	SI_matureAE	absorptive	SI	CDS014	Donor 1_Ile	0.358037	13489	2598	-0.0806693	Ile_SI_matureAE
CTCCGATGTACTCGTA-1-1	33328	4678	TotalSeq-B0253	1	4707	human	intestine	TRUE	male	primary	none	4706	33375	13470	40.3596	0	0	0	0	Donor 1	Ile	1	-0.0617602	-0.146892	G1	SI_earlyAE	SI_earlyAE	absorptive	SI	CDS014	Donor 1_Ile	0.219443	33328	4678	0.0389657	Ile_SI_earlyAE
CATGAGTGTCCACGCA-1-0	6393	1933	TotalSeq-B0252	4	1942	human	intestine	TRUE	male	primary	none	1942	6404	644	10.0562	0	0	0	0	Donor 2	Jej	0	0.0261898	-0.128879	S	SI_ISC	SI_ISC	ISC	SI	CDS010	Donor 2_Jej	0.159245	6393	1933	0.0259768	Jej_SI_ISC
AACCTTTTCCCGTAAA-1-2	17903	3442	TotalSeq-B0251	6	3465	human	intestine	TRUE	male	primary	none	3463	17937	3522	19.6354	0	0	0	0	Donor 3	Duo	2	0.0355069	-0.169742	S	SI_earlyAE	SI_earlyAE	absorptive	SI	CDS015	Donor 3_Duo	0.141272	17903	3442	-0.0819742	Duo_SI_earlyAE
AAAGTGAAGCACCCAC-1-1	14721	3972	TotalSeq-B0251	2	4001	human	intestine	TRUE	male	primary	none	3992	14755	1412	9.56964	0	0	0	0	Donor 1	Duo	1	-0.131099	-0.219182	G1	EEC	SI_EEC	EEC	SI	CDS014	Donor 1_Duo	0.773724	14721	3972	-0.351491	Duo_SI_EEC
TCGGGACCAATAGAGT-1-1	8712	1969	TotalSeq-B0253	1	1982	human	intestine	TRUE	male	primary	none	1981	8724	4385	50.2636	0	0	0	0	Donor 1	Ile	1	-0.0685774	-0.101527	G1	SI_matureAE	SI_matureAE	absorptive	SI	CDS014	Donor 1_Ile	0.296159	8712	1969	0.0990161	Ile_SI_matureAE
GTGTAACAGGCAGGTT-1-0	11149	2956	TotalSeq-B0251	5	2968	human	intestine	TRUE	male	primary	none	2967	11170	842	7.53805	0	0	0	0	Donor 2	Duo	0	0.098789	-0.129636	S	SI_earlyAE	SI_earlyAE	absorptive	SI	CDS010	Donor 2_Duo	0.179801	11149	2956	-0.26101	Duo_SI_earlyAE
CTAACTTGTGACTAAA-1-0	17420	3845	TotalSeq-B0253	1	3864	human	intestine	TRUE	male	primary	none	3862	17458	1210	6.93092	0	0	0	0	Donor 2	Ile	0	-0.0703706	-0.191744	G1	SI_BEST4	SI_BEST4	BEST4+	SI	CDS010	Donor 2_Ile	0.353215	17420	3845	-0.0536283	Ile_SI_BEST4
ACTGCAAAGTTGCTGT-1-0	7417	2150	TotalSeq-B0252	4	2159	human	intestine	TRUE	male	primary	none	2159	7429	963	12.9627	0	0	0	0	Donor 2	Jej	0	-0.083367	-0.0898482	G1	SI_ISC	SI_ISC	ISC	SI	CDS010	Donor 2_Jej	0.159251	7417	2150	-0.293729	Jej_SI_ISC
GTGCAGCAGATCACTC-1-0	14228	3741	TotalSeq-B0252	4	3756	human	intestine	TRUE	male	primary	none	3755	14251	1854	13.0096	0	0	0	0	Donor 2	Jej	0	-0.0876901	-0.20448	G1	SI_intermAE	SI_intermAE	absorptive	SI	CDS010	Donor 2_Jej	0.221928	14228	3741	-0.0885242	Jej_SI_intermAE
TCTCAGCTCAAGCCTA-1-2	16494	3656	TotalSeq-B0251	6	3673	human	intestine	TRUE	male	primary	none	3672	16514	5661	34.28	0	0	0	0	Donor 3	Duo	2	-0.0505363	-0.185459	G1	SI_earlyAE	SI_earlyAE	absorptive	SI	CDS015	Donor 3_Duo	0.182231	16494	3656	-0.29584	Duo_SI_earlyAE
CAGTGCGCAATTGAAG-1-1	10942	2597	TotalSeq-B0253	1	2612	human	intestine	TRUE	male	primary	none	2612	10962	5441	49.6351	0	0	0	0	Donor 1	Ile	1	-0.0515961	-0.138844	G1	SI_ISC	SI_ISC	ISC	SI	CDS014	Donor 1_Ile	0.169263	10942	2597	-0.0986034	Ile_SI_ISC
TAAGCCACATTCTGTT-1-2	16973	3443	TotalSeq-B0253	2	3465	human	intestine	TRUE	male	primary	none	3464	17010	3592	21.117	0	0	0	0	Donor 3	Ile	2	-0.104291	-0.147539	G1	SI_6-?	SI_AE2	absorptive	SI	CDS015	Donor 3_Ile	0.431229	16973	3443	-0.221888	Ile_SI_AE2
GCCAGTGCATGCAGGA-1-1	15015	3162	TotalSeq-B0252	5	3189	human	intestine	TRUE	male	primary	none	3187	15051	7237	48.0832	0	0	0	0	Donor 1	Jej	1	-0.00274706	-0.162693	G1	SI_BEST4	SI_BEST4	BEST4+	SI	CDS014	Donor 1_Jej	0.607593	15015	3162	-0.332081	Jej_SI_BEST4
CTCGAGGTCTTCGTGC-1-0	3510	1399	TotalSeq-B0253	1	1402	human	intestine	TRUE	male	primary	none	1402	3516	737	20.9613	0	0	0	0	Donor 2	Ile	0	-0.0625712	-0.0547546	G1	SI_matureAE	SI_matureAE	absorptive	SI	CDS010	Donor 2_Ile	0.343015	3510	1399	-0.197856	Ile_SI_matureAE
CGAGGAACACTGCGTG-1-0	4558	2043	TotalSeq-B0252	4	2050	human	intestine	TRUE	male	primary	none	2048	4567	227	4.97044	0	0	0	0	Donor 2	Jej	0	-0.0618593	-0.0812112	G1	SI_tuft	SI_tuft	tuft	SI	CDS010	Donor 2_Jej	0.460389	4558	2043	-0.327174	Jej_SI_tuft
GTGTGGCCAAGACCTT-1-1	14882	3346	TotalSeq-B0253	1	3367	human	intestine	TRUE	male	primary	none	3367	14913	5390	36.143	0	0	0	0	Donor 1	Ile	1	-0.000793017	-0.163313	G1	SI_intermAE	SI_intermAE	absorptive	SI	CDS014	Donor 1_Ile	0.23884	14882	3346	0.129956	Ile_SI_intermAE
CCCTTAGGTGTCCGGT-1-1	10093	2522	TotalSeq-B0252	5	2538	human	intestine	TRUE	male	primary	none	2537	10112	2324	22.9826	0	0	0	0	Donor 1	Jej	1	-0.02268	-0.140775	G1	SI_ISC	SI_ISC	ISC	SI	CDS014	Donor 1_Jej	0.188783	10093	2522	-0.162109	Jej_SI_ISC
ACGGGTCCACAGCCTG-1-0	17897	3498	TotalSeq-B0253	1	3512	human	intestine	TRUE	male	primary	none	3511	17933	959	5.34768	0	0	0	0	Donor 2	Ile	0	0.371855	-0.021424	S	SI_TA	SI_TA	TA	SI	CDS010	Donor 2_Ile	0.1886	17897	3498	0.0277871	Ile_SI_TA
GAGACCCTCTTGGTGA-1-1	7476	1735	TotalSeq-B0251	2	1743	human	intestine	TRUE	male	primary	none	1743	7484	4442	59.3533	0	0	0	0	Donor 1	Duo	1	-0.0254732	-0.113979	G1	SI_earlyAE	SI_earlyAE	absorptive	SI	CDS014	Donor 1_Duo	0.19354	7476	1735	-0.235325	Duo_SI_earlyAE
GAACACTTCACGGACC-1-1	15787	3332	TotalSeq-B0252	5	3354	human	intestine	TRUE	male	primary	none	3353	15815	6266	39.6206	0	0	0	0	Donor 1	Jej	1	-0.0870761	-0.172011	G1	SI_matureAE	SI_matureAE	absorptive	SI	CDS014	Donor 1_Jej	0.373896	15787	3332	0.147872	Jej_SI_matureAE
AGCCACGAGTAACCGG-1-0	8600	2476	TotalSeq-B0251	5	2484	human	intestine	TRUE	male	primary	none	2483	8609	2344	27.2273	0	0	0	0	Donor 2	Duo	0	-0.064239	-0.100666	G1	SI_matureAE	SI_matureAE	absorptive	SI	CDS010	Donor 2_Duo	0.264794	8600	2476	-0.362121	Duo_SI_matureAE
ACGTTCCAGTAAATGC-1-2	10852	2928	TotalSeq-B0253	2	2951	human	intestine	TRUE	male	primary	none	2948	10883	1573	14.4537	0	0	0	0	Donor 3	Ile	2	-0.112547	-0.178645	G1	SI_BEST4	SI_BEST4	BEST4+	SI	CDS015	Donor 3_Ile	0.862163	10852	2928	-0.246716	Ile_SI_BEST4
ACTATGGAGTATGGAT-1-0	8572	2586	TotalSeq-B0252	4	2595	human	intestine	TRUE	male	primary	none	2594	8585	1434	16.7036	0	0	0	0	Donor 2	Jej	0	-0.0364334	-0.139644	G1	SI_6-?	SI_AE2	absorptive	SI	CDS010	Donor 2_Jej	0.294441	8572	2586	-0.117311	Jej_SI_AE2
AACAACCCACACCGCA-1-0	5443	1891	TotalSeq-B0252	4	1898	human	intestine	TRUE	male	primary	none	1898	5452	654	11.9956	0	0	0	0	Donor 2	Jej	0	0.0126871	-0.179972	S	SI_6-?	SI_AE2	absorptive	SI	CDS010	Donor 2_Jej	0.231983	5443	1891	0.024949	Jej_SI_AE2
TGTTCTAAGACTGAGC-1-0	5496	1458	TotalSeq-B0252	4	1462	human	intestine	TRUE	male	primary	none	1462	5501	2063	37.5023	0	0	0	0	Donor 2	Jej	0	0.0117448	-0.135806	S	SI_matureAE	SI_matureAE	absorptive	SI	CDS010	Donor 2_Jej	0.261343	5496	1458	-0.256487	Jej_SI_matureAE
CAATTTCCATTGCTTT-1-1	37682	6129	TotalSeq-B0252	5	6159	human	intestine	TRUE	male	primary	none	6154	37732	11528	30.5523	0	0	0	0	Donor 1	Jej	1	0.11895	0.781558	G2M	SI_TA	SI_TA	TA	SI	CDS014	Donor 1_Jej	0.203913	37682	6129	-0.144048	Jej_SI_TA
AATGAAGGTAACTAAG-1-2	39624	5144	TotalSeq-B0251	6	5174	human	intestine	TRUE	male	primary	none	5174	39683	5212	13.1341	0	0	0	0	Donor 3	Duo	2	-0.00470883	-0.110079	G1	SI_ISC	SI_ISC	ISC	SI	CDS015	Donor 3_Duo	0.184506	39624	5144	0.0285067	Duo_SI_ISC
CACGAATAGGTTCCAT-1-2	24187	4174	TotalSeq-B0251	6	4197	human	intestine	TRUE	male	primary	none	4196	24225	3292	13.5893	0	0	0	0	Donor 3	Duo	2	-0.0777598	-0.15102	G1	SI_intermAE	SI_intermAE	absorptive	SI	CDS015	Donor 3_Duo	0.234772	24187	4174	-0.0235443	Duo_SI_intermAE
CACATGATCGCGCTGA-1-2	13968	3479	TotalSeq-B0252	4	3509	human	intestine	TRUE	male	primary	none	3507	14012	2441	17.4208	0	0	0	0	Donor 3	Jej	2	-0.0605258	-0.154141	G1	secretory_prog	SI_secretory_prog	secretory_prog	SI	CDS015	Donor 3_Jej	0.162391	13968	3479	-0.201765	Jej_SI_secretory_prog
GTGAGCCCAAGCTACT-1-1	22564	3907	TotalSeq-B0252	5	3940	human	intestine	TRUE	male	primary	none	3938	22618	5479	24.2241	0	0	0	0	Donor 1	Jej	1	-0.0480704	-0.155659	G1	SI_matureAE	SI_matureAE	absorptive	SI	CDS014	Donor 1_Jej	0.359315	22564	3907	0.0808023	Jej_SI_matureAE
GGGTAGAGTTGTAGCT-1-0	3705	1495	TotalSeq-B0253	1	1499	human	intestine	TRUE	male	primary	none	1499	3709	818	22.0545	0	0	0	0	Donor 2	Ile	0	-0.0354273	-0.11509	G1	SI_matureAE	SI_matureAE	absorptive	SI	CDS010	Donor 2_Ile	0.315304	3705	1495	-0.0450358	Ile_SI_matureAE
ACACTGACAACTCCCT-1-0	10542	3200	TotalSeq-B0251	5	3215	human	intestine	TRUE	male	primary	none	3212	10565	670	6.34169	0	0	0	0	Donor 2	Duo	0	0.0428125	-0.167867	S	SI_earlyAE	SI_earlyAE	absorptive	SI	CDS010	Donor 2_Duo	0.182291	10542	3200	-0.128888	Duo_SI_earlyAE
CTGTCGTTCGACACTA-1-1	19722	3695	TotalSeq-B0252	5	3713	human	intestine	TRUE	male	primary	none	3711	19751	8905	45.0863	0	0	0	0	Donor 1	Jej	1	-0.0584557	-0.157151	G1	SI_earlyAE	SI_earlyAE	absorptive	SI	CDS014	Donor 1_Jej	0.230669	19722	3695	0.0314436	Jej_SI_earlyAE
ACAGAAAAGAGCAACC-1-1	11681	2202	TotalSeq-B0251	2	2216	human	intestine	TRUE	male	primary	none	2215	11699	7273	62.1677	0	0	0	0	Donor 1	Duo	1	-0.030883	-0.15876	G1	SI_intermAE	SI_intermAE	absorptive	SI	CDS014	Donor 1_Duo	0.273012	11681	2202	-0.245855	Duo_SI_intermAE
ATCGATGGTCGAACGA-1-2	21312	3622	TotalSeq-B0252	4	3648	human	intestine	TRUE	male	primary	none	3646	21348	6275	29.3939	0	0	0	0	Donor 3	Jej	2	-0.0807762	-0.157722	G1	SI_matureAE	SI_matureAE	absorptive	SI	CDS015	Donor 3_Jej	0.312765	21312	3622	-0.0772409	Jej_SI_matureAE
CGGGTGTAGACTAAGT-1-1	11523	2261	TotalSeq-B0253	1	2269	human	intestine	TRUE	male	primary	none	2269	11536	6821	59.1279	0	0	0	0	Donor 1	Ile	1	-0.0628028	-0.132636	G1	SI_intermAE	SI_intermAE	absorptive	SI	CDS014	Donor 1_Ile	0.235709	11523	2261	0.084079	Ile_SI_intermAE
GGTTCTCCACTAGGTT-1-0	5451	2147	TotalSeq-B0251	5	2156	human	intestine	TRUE	male	primary	none	2155	5459	724	13.2625	0	0	0	0	Donor 2	Duo	0	-0.0531281	-0.103591	G1	SI_earlyAE	SI_earlyAE	absorptive	SI	CDS010	Donor 2_Duo	0.194486	5451	2147	-0.340677	Duo_SI_earlyAE
ATACCTTGTAACATGA-1-0	16199	3025	TotalSeq-B0253	1	3041	human	intestine	TRUE	male	primary	none	3040	16234	1916	11.8024	0	0	0	0	Donor 2	Ile	0	-0.0119415	-0.148265	G1	SI_intermAE	SI_intermAE	absorptive	SI	CDS010	Donor 2_Ile	0.211829	16199	3025	-0.0502672	Ile_SI_intermAE
CGAGTGCCATGGCCCA-1-2	19887	3941	TotalSeq-B0253	2	3963	human	intestine	TRUE	male	primary	none	3963	19913	3934	19.7559	0	0	0	0	Donor 3	Ile	2	-0.046485	-0.172119	G1	SI_6-?	SI_AE2	absorptive	SI	CDS015	Donor 3_Ile	0.443733	19887	3941	-0.340115	Ile_SI_AE2
AGGAAATTCTTTCCAA-1-1	7983	1872	TotalSeq-B0252	5	1886	human	intestine	TRUE	male	primary	none	1885	7998	3948	49.3623	0	0	0	0	Donor 1	Jej	1	-0.0471631	-0.136646	G1	SI_ISC	SI_ISC	ISC	SI	CDS014	Donor 1_Jej	0.16515	7983	1872	-0.0199299	Jej_SI_ISC
TTCACCGGTGCTCTCT-1-1	8816	2432	TotalSeq-B0253	1	2445	human	intestine	TRUE	male	primary	none	2445	8830	3736	42.3103	0	0	0	0	Donor 1	Ile	1	-0.0593035	-0.133994	G1	SI_BEST4	SI_BEST4	BEST4+	SI	CDS014	Donor 1_Ile	0.447278	8816	2432	-0.281152	Ile_SI_BEST4
ACTTCGCCATGGGATG-1-1	9331	1815	TotalSeq-B0251	2	1823	human	intestine	TRUE	male	primary	none	1823	9348	5495	58.7826	0	0	0	0	Donor 1	Duo	1	-0.0759285	-0.090296	G1	SI_matureAE	SI_matureAE	absorptive	SI	CDS014	Donor 1_Duo	0.351418	9331	1815	-0.23442	Duo_SI_matureAE
CCCTGATTCGATCCCT-1-1	17258	3582	TotalSeq-B0252	5	3609	human	intestine	TRUE	male	primary	none	3609	17304	4330	25.0231	0	0	0	0	Donor 1	Jej	1	0.0577941	-0.15001	S	SI_earlyAE	SI_earlyAE	absorptive	SI	CDS014	Donor 1_Jej	0.189733	17258	3582	-0.154217	Jej_SI_earlyAE
GATCACACAGAACATA-1-2	14475	3208	TotalSeq-B0253	2	3223	human	intestine	TRUE	male	primary	none	3223	14496	4896	33.7748	0	0	0	0	Donor 3	Ile	2	-0.10927	-0.193255	G1	SI_6-?	SI_AE2	absorptive	SI	CDS015	Donor 3_Ile	0.375195	14475	3208	-0.0756483	Ile_SI_AE2
CGGGTCACAAACACGG-1-0	8725	2592	TotalSeq-B0253	1	2602	human	intestine	TRUE	male	primary	none	2601	8738	1934	22.1332	0	0	0	0	Donor 2	Ile	0	-0.0498787	-0.140162	G1	SI_matureAE	SI_matureAE	absorptive	SI	CDS010	Donor 2_Ile	0.276034	8725	2592	-0.0186229	Ile_SI_matureAE
CTGAGGCAGAGCGACT-1-0	3198	1366	TotalSeq-B0251	5	1372	human	intestine	TRUE	male	primary	none	1372	3204	696	21.7228	0	0	0	0	Donor 2	Duo	0	-0.0866909	-0.176721	G1	SI_6-?	SI_AE2	absorptive	SI	CDS010	Donor 2_Duo	0.25325	3198	1366	-0.212571	Duo_SI_AE2
TAACACGAGATCCGAG-1-2	17594	3594	TotalSeq-B0252	4	3618	human	intestine	TRUE	male	primary	none	3617	17629	4075	23.1153	0	0	0	0	Donor 3	Jej	2	-0.0532097	-0.196672	G1	SI_ISC	SI_ISC	ISC	SI	CDS015	Donor 3_Jej	0.193038	17594	3594	-0.149751	Jej_SI_ISC
GTTCATTAGCCTATCA-1-0	17878	4306	TotalSeq-B0253	1	4323	human	intestine	TRUE	male	primary	none	4323	17922	1296	7.23134	0	0	0	0	Donor 2	Ile	0	0.192123	0.821636	G2M	SI_TA	SI_TA	TA	SI	CDS010	Donor 2_Ile	0.202472	17878	4306	-0.0130671	Ile_SI_TA
TATGTTCTCCTTATCA-1-0	7939	2416	TotalSeq-B0252	4	2427	human	intestine	TRUE	male	primary	none	2426	7957	801	10.0666	0	0	0	0	Donor 2	Jej	0	-0.0309984	-0.130893	G1	SI_earlyAE	SI_earlyAE	absorptive	SI	CDS010	Donor 2_Jej	0.182719	7939	2416	-0.0989567	Jej_SI_earlyAE
ACGTTCCTCCAATGCA-1-1	19883	4477	TotalSeq-B0252	5	4509	human	intestine	TRUE	male	primary	none	4509	19934	5917	29.683	0	0	0	0	Donor 1	Jej	1	0.0402627	0.276996	G2M	SI_TA2	SI_TA2	TA	SI	CDS014	Donor 1_Jej	0.169187	19883	4477	0.0362553	Jej_SI_TA2
TTGAGTGGTCGCACAC-1-2	6411	1419	TotalSeq-B0252	4	1425	human	intestine	TRUE	male	primary	none	1425	6417	3821	59.545	0	0	0	0	Donor 3	Jej	2	-0.0352749	-0.133524	G1	SI_intermAE	SI_intermAE	absorptive	SI	CDS015	Donor 3_Jej	0.206737	6411	1419	-0.214345	Jej_SI_intermAE
ATAGAGAGTGGCTGAA-1-0	5474	2132	TotalSeq-B0252	4	2141	human	intestine	TRUE	male	primary	none	2141	5483	498	9.08262	0	0	0	0	Donor 2	Jej	0	0.0642024	0.100926	G2M	SI_BEST4	SI_BEST4	BEST4+	SI	CDS010	Donor 2_Jej	0.441514	5474	2132	-0.19911	Jej_SI_BEST4
ACTATTCTCTCCGATC-1-0	6786	2147	TotalSeq-B0253	1	2157	human	intestine	TRUE	male	primary	none	2157	6798	145	2.13298	0	0	0	0	Donor 2	Ile	0	-0.00247684	-0.0925484	G1	SI_secretory	SI_goblet	goblet	SI	CDS010	Donor 2_Ile	0.341995	6786	2147	-0.356521	Ile_SI_goblet
TGCTTGCGTTCTAACG-1-0	9874	2587	TotalSeq-B0252	4	2596	human	intestine	TRUE	male	primary	none	2596	9885	762	7.70865	0	0	0	0	Donor 2	Jej	0	-0.00523883	0.0186866	G2M	SI_TA2	SI_TA2	TA	SI	CDS010	Donor 2_Jej	0.173613	9874	2587	0.0221009	Jej_SI_TA2
AGCCAGCCAGCAGTCC-1-2	21475	3907	TotalSeq-B0251	6	3928	human	intestine	TRUE	male	primary	none	3928	21516	2244	10.4294	0	0	0	0	Donor 3	Duo	2	-0.0536757	-0.143622	G1	SI_earlyAE	SI_earlyAE	absorptive	SI	CDS015	Donor 3_Duo	0.183774	21475	3907	-0.180682	Duo_SI_earlyAE
GTCTGTCCAGCGTATT-1-2	13314	2644	TotalSeq-B0251	6	2664	human	intestine	TRUE	male	primary	none	2661	13334	3014	22.6039	0	0	0	0	Donor 3	Duo	2	0.0151634	-0.138671	S	SI_ISC	SI_ISC	ISC	SI	CDS015	Donor 3_Duo	0.178654	13314	2644	-0.29765	Duo_SI_ISC
CCAATTTGTACCAGAG-1-1	14672	2584	TotalSeq-B0252	5	2600	human	intestine	TRUE	male	primary	none	2600	14694	7611	51.7966	0	0	0	0	Donor 1	Jej	1	-0.0327215	-0.164899	G1	SI_matureAE	SI_matureAE	absorptive	SI	CDS014	Donor 1_Jej	0.306754	14672	2584	-0.0325354	Jej_SI_matureAE
GAACGTTCATTCTCTA-1-0	12310	3197	TotalSeq-B0252	4	3210	human	intestine	TRUE	male	primary	none	3209	12331	1062	8.61244	0	0	0	0	Donor 2	Jej	0	0.0227441	-0.174371	S	SI_ISC	SI_ISC	ISC	SI	CDS010	Donor 2_Jej	0.164339	12310	3197	-0.129803	Jej_SI_ISC
ATGGATCGTCTACACA-1-2	13075	2505	TotalSeq-B0253	2	2522	human	intestine	TRUE	male	primary	none	2521	13097	6639	50.691	0	0	0	0	Donor 3	Ile	2	-0.0879733	-0.143856	G1	SI_6-?	SI_AE2	absorptive	SI	CDS015	Donor 3_Ile	0.32905	13075	2505	-0.266567	Ile_SI_AE2
CTGCAGGGTCTAACGT-1-1	5113	1126	TotalSeq-B0252	5	1131	human	intestine	TRUE	male	primary	none	1131	5118	3439	67.1942	0	0	0	0	Donor 1	Jej	1	-0.0414742	-0.131212	G1	SI_earlyAE	SI_earlyAE	absorptive	SI	CDS014	Donor 1_Jej	0.183489	5113	1126	-0.0676881	Jej_SI_earlyAE
[truncated: 5,795 more rows]

## Sheet: Figure_1b
Fig.1b
	Expresion relative to ISCs				Within each column, compare rows (simple effects within columns)
	ISCs	Secretory	Absorptive		Number of families	10
[truncated: 41 more rows]

## Sheet: Figure_1f
Figure 1f
[truncated: 9 more rows]

## Sheet: Figure_1g
Fig.1g
m+5 (Citrate)/ m+5 (aKG)
[truncated: 14 more rows]
