# Supplementary material for: Metabolic adaptations direct cell fate during tissue regeneration
Source: Nature. 2025 Jun 11;643(8071):468–77. doi: 10.1038/s41586-025-09097-6 (PMC12240837; doi:10.1038/s41586-025-09097-6)
Supplement: Supplementary file 12 — Source Data Fig. 3 [file 41586_2025_9097_MOESM12_ESM.xlsx]

## Sheet: Figure_3b
Figure 3b
aKG
ISCs	Enterocytes	Paneth cells	Goblet cells
26380423	28187277	46491695	59738080
27306431	28512371	39735711	50885384
26322958	27677144	36403948	46746323
aKG/ succinate ratio
ISCs	Enterocytes	Paneth cells	Goblet cells
2.74497	3.67367	7.12728	6.93777
2.9536	3.68596	7.06155	5.89821
2.84092	3.24183	6.66178	6.74708

## Sheet: Figure_3c
Figure 3c
Time (minutes)	Control				OGDH KD
1.31	4.88	4.1	4.11	3.95	2.74	3.9	2.09	2.21
8.78	4.72	4.09	4.08	3.71	2.71	3.64	2.07	2.16
16.25	4.71	4.09	4.07	3.73	2.71	3.59	2	2.13
23.82	2.06	1.89	2.38	2.27	1.21	2.26	1.01	0.97
31.3	2.22	1.97	2.29	2.46	1.21	2.19	0.84	0.94
38.8	2.54	2.35	2.54	2.54	1.29	2.15	0.79	0.92
46.28	2.79	2.61	2.68	2.47	1.33	2.11	0.96	1.02
53.76	2.92	2.79	2.82	2.67	1.37	2.13	0.85	0.99
61.26	2.91	2.87	2.84	2.42	1.37	2.19	0.85	1.04
68.86	6.68	7.85	6.88	5.41	3.09	4.25	2.66	2.73
76.36	6.3	8.36	7.07	5.54	2.9	3.9	2.77	2.72
83.86	6.44	8.45	7.2	5.55	2.91	3.99	2.72	2.72
91.48	1.78	1.09	1.49	1.52	0.64	1.46	0.37	0.4
98.99	1.75	1.17	1.41	1.47	0.7	1.26	0.41	0.44
106.51	1.69	1.18	1.38	1.3	0.69	1.38	0.37	0.5
	Mouse 1	Mouse 2	Mouse 3	Mouse 4	Mouse 1	Mouse 2	Mouse 3	Mouse 4

## Sheet: Figure_3d
Figure 3d
	ATP production
	Control	OGDH KD
	2.82	1.53
	2.21	1.64
	1.73	1.08
	1.68	1.24

## Sheet: Figure_3e
Figure 3e
Succinate (m+4)
shRen	shOgdh
42.2132	32.0975
40.6619	32.1333
42.5829	32.1042
Fumarate (m+4)
shRen	shOgdh
26.8961	20.1172
26.0556	20.1865
27.3623	19.876
Aconitate (m+5)
shRen	shOgdh
13.6776	18.7204
12.1562	20.2404
14.0854	20.2708
Citrate (m+5)
shRen	shOgdh
10.3846	16.5291
9.38342	17.554
10.3816	17.3104

## Sheet: Figure_3g
Figure 3g
	5hmC+	Hnf4a	Double+
	13.5	83.5	1
	10.2	88.24	0.56
	6.3	72.04	0.76
	11.2	86.58	0.92
	15	77.97	0.89

## Sheet: Figure_3h
Figure 3h
5hmC	DAPI	Hnf4a
34	26	92
551	50	71
50	38	666
12	83	760
489	80	13
25	31	59
30	27	29
319	47	34
100	42	612
50	62	164
333	59	4
442	88	82
8	52	778
47	98	477
33	63	461
512	81	131
16	41	488
9	68	636
425	49	41
25	41	488
477	37	145
37	49	695
29	92	727
4	34	694
49	91	503
32	42	413
24	58	687
481	32	178
502	64	124
22	66	752
46	65	422
235	55	62
447	76	142
357	50	152
541	88	144
40	83	624
357	80	193
519	83	52
435	94	103
19	57	503
433	77	178
532	46	38
47	45	597
26	94	533
490	94	66
189	28	134
526	99	178
32	86	441
574	86	191
4	48	414
34	79	510
222	59	156
345	78	32
32	55	630
0	64	556
36	60	437
390	48	184
220	30	96
485	90	154
346	99	182
400	62	32
279	80	195
571	75	85
369	86	65
5	81	409
26	90	404
17	99	522
250	32	73
466	50	96
30	75	517
343	69	37
10	68	796
9	29	558
17	94	702
4	50	627
523	92	108
27	43	615
44	44	583
4	36	414
472	71	156
21	25	535
24	38	660
36	88	556
528	62	46
2	61	723
28	35	731
35	27	572
338	57	129
9	30	494
5	74	514
143	34	163
300	29	35
18	47	681
463	34	42
48	68	682
31	26	468
300	68	147
48	64	410
16	26	653
501	89	73
443	87	103
600	97	37
256	77	133
36	33	599
416	99	22
463	39	46
12	48	745
46	62	701
0	59	762
379	73	139
472	93	140
12	86	503
27	84	609
40	74	510
327	99	103
431	33	59
45	58	570
37	100	99
311	59	67
200	25	132
20	64	775
27	88	692
34	46	727
1	84	526
440	88	105

## Sheet: Figure_3j
Figure 3j
pOGDH_Wt	pOGDH_Mut
31.9287	26.9135
38.2436	14.1216
17.1258	0.545307
73.1733	9.14765
45.5871	0.271514
24.6041	24.6402
46.8747	3.68809
26.5822	20.471
10.8232	15.8576
15.0814	7.22823
28.6408	6.80517
31.7789	1.72266
25.5661	12.4914
9.35757	0.358106
11.2104	33.5204
29.0128	21.5515
35.8395	3.86063
5.33476	7.58968
15.4804	30.8464
11.3485	20.1986
24.609	11.6677
23.3347	38.3006
31.2046
