# Supplementary material for: Metabolic adaptations direct cell fate during tissue regeneration
Source: Nature. 2025 Jun 11;643(8071):468–77. doi: 10.1038/s41586-025-09097-6 (PMC12240837; doi:10.1038/s41586-025-09097-6)
Supplement: Supplementary file 13 — Source Data Fig. 4 [file 41586_2025_9097_MOESM13_ESM.xlsx]

## Sheet: Figure_4c
Figure 4c
	Ogdh expression	Ogdh expression	Ogdh expression	Ogdh expression	Ogdh expression	BrdU (% cells)	BrdU (% cells)	BrdU (% cells)	BrdU (% cells)	BrdU (% cells)	Spdef (Expression)	Spdef (Expression)	Spdef (Expression)	Spdef (Expression)	Spdef (Expression)	Paneth cells (Number of cells)	Paneth cells (Number of cells)	Paneth cells (Number of cells)	Paneth cells (Number of cells)	Paneth cells (Number of cells)	Cc3 (A.U)	Cc3 (A.U)	Cc3 (A.U)	Cc3 (A.U)	Cc3 (A.U)
Day 0	10	10	10	10	10	10	13	15	12	10	1	1	1	1	1	3	2.5	2	2.4	2	0	0	0	0	0
Day 2	5	4	3.2	2.1	3	5	2	3	2	2	12.3	12.8	12.5	11.9	11.96	2.5	2.3	2.1	2	2.5	0	0	0	0	0
Day 4	2	1.8	0.9	1.2	1.5	3	1	0	2	1	13.4	13.2	12.9	14	13.2	10	9	14	11	9	1	2	0	0	1
Day 6	1	0.9	1.3	1.4	1.1	1	2	0	0	1	14	14.3	15	13.9	14.1	8	5	6.7	8	7	13	15	16	14	17
aKG	7	8	7.6	8.5	9.4	10	12	15	9	7	10	8.9	10	9.8	9.5	8	12	9	11	9.5	0	0	0	0	0

## Sheet: Figure_4f
Figure 4f
Lysozyme (crypts)					CC3 (crypts)					Hnf4a (mice)
shRen	shRen + Succinate	sh2081	sh2081 + Succinate		shRen	shRen + Succinate	sh2081	sh2081 + Succinate		shRen	shRen + Succinate	sh2081	sh2081 + Succinate
20.458	62.464	26.613	61.306		1	1	2	1		148.388	170.005	74.957	272.599
14.346	28.429	134.833	77.9		1	1	3	1		165.375	257.709	60.447	266.664
9.294	67.571	37.75	91.419		1	1	11	1		153.852	116.031	88.509	156.318
7.818	51.52	53.468	41.491		1	1	4	1				87.701	146.448
14.429	30.318	60.952	20		1	1	7	1				60.823
6.5	45.25	76.273	52.821		1	1	3	7				66.905
22.818	16.833	71.108	61.03		1	1	5	2				91.608
26.375	3	39.107	86.244		1	1	6	1				65.039
71.462	30.857	47.25	25.812		1	1	2	4
17	48.882	56.786	25.4		1	1	9	2
10.652	33.406	178.947	19.645		1	1	12	2
16.8	24.105	45.667	82.35			1	24	1
42.412	28.611	205.6	38.885			1	18	3
7.7	12.375	85.156	20.045			1	10	2
25.2	46.4	104.875	76.417			1	7	3
3.833	48.609	26.867	47.394			1	13	12
65	20.968	21.444	74.941			1	18	3
87.625	23.593	217.571	115.7			1	4	3
30.833	18.727	92.118	29.143			1	6	9
9.25	9.826	324.25	44.714				4	6
40.75	15.5	285.125	63.571				8	3
48	17.714	91	81.266				3	1
48.846	42.75	63.714	50.792				4	1
37.5	18.286	440	209.619				6	1
17.286	11.13	75.364	72.206				4	3
20.75	12.875	348	81.355				2	2
9.133	52.429	166.5	56.205				6	1
12	9.2	418.667	89.081				4	1
35.412	16.75	84.278	39.644				3	1
9.267	30.25	89.778	42.655				14	3
45.647	12.25	33.583	45.367				9	2
4.35	10.75	567	58.356				16	2
22.647	4.3	35.556	53.229				3	1
18	20	133.222	75.727				5	1
6.875	7	71.667	67.389				6	1
21.364	40.083	487.667	282.3				6
15	50	137.077	51.9				4
42.235	6.8	117.857	176.95				8
8	6.6	85.5	74.185				13
24.545	42	64.6	125.778				3
15.667	84.667		464.125				7
12.786	23		114.583				5
18.513	56.952		44.667				7
21.353	12.75		103.656				3
11.96	51.85		156.667				12
24.935	22.125		129.944				4
38.5	36		30.778				9
50.103	25.8		117.63				2
21.182	15.273		50.474				6
17.111	22.5		57.452				1
72.235	58		112.308				6
44.562	67.727		45.439				7
	133.4		121.355				1
	26.833		92.906				7
	32.889		171.929				2
	31.867		49.032				4
	114.857		60.542				7
	48		168.231				4
	36.3		29.467				2
	28.882		79.346				2
	95.167		29				8
	23.667		25.696				1
	33.467		66.857				1
	99		131.824				2
	33.222		203.571				13
	11.6		80.042				5
	17.778		133.467				9
	23.25		113.087				12
	29.611		67.2				1
	39.267		87.947				7
	121.5		118.9				3
	67.875		16.871				1
	186.857		18.714				5
	62		30.444				5
	72.714		42.871				3
	62.444		28.219				2
			31.815
			72.5
			18.421
			23.091
			61.581
			142.375
			195
			164
			82.75
			27.487
			478.286
			76.667
			55
			67.632
			86
			74
			68.429
			143.909
			100.857
			81.565
			58.75
			59.385
			59.385
			36.6
			36.333
			68.6
			54.395
			29.625
			105.36
			53.25
			123.607
			49.667
			76.419
			59
			207.778
			104.625
			32.087
			24.591
			22.444
			56.069
			24.698
			95.148
			36.786
			78.561
			56.211
			31.93
			91
			40.647
			66.468
			63.949
			71.595
			48.32
			53.29
			40.375
			34.46
			89.714
			35.113
			24.854
			26.206
			32.794
			26.27
			35.979
			19.182
			44.577
			20.894
			78.048
			106.421
			115.167
			102.667
			40.314
			48.667
			46.905
			31
			31.273
			31.273
			31
			38.421
			48.667
			47.808
			27.952
			22.85
			41.08
			42.738
			53.773
			16.167
			34.589
			73.957
			21.905
			39.238
			43.709
			41.365
			37.886
			51.324
			40.365
			41.476
			62.976
			142.579
			46.647
			85.613
			49.773
			90.441
			24.644
			35.933

## Sheet: Figure_4h
Figure 4h
5hmC (%) shOGDH			5hmC (%) aKG			Spdef 5hmC levels (aKG_10days)
Control	shOGDH		Control	shOGDH		Control	aKG
0.047	0.07085		0.0184	0.0079		0.944706	9.23721
0.0399	0.06195		0.0135	0.0508		0.884503	7.02798
0.0437	0.0676		0.01497	0.035		1.0605	3.03687
0.037	0.07825		0.01395	0.04695		1.13018	4.92897
	0.05125		0.01305	0.0605		0.98011
	0.0626			0.047
	0.05615
	0.0655
	0.1147
	Spdef 5hmC levels (shOGDH)
shRen	1.09942	0.911731	0.983299
shOGDH (2-4 days)	6.9022	4.43512	3.11476	3.88333	2.15567	9.81582
