# Supplementary material for: Metabolic adaptations direct cell fate during tissue regeneration
Source: Nature. 2025 Jun 11;643(8071):468–77. doi: 10.1038/s41586-025-09097-6 (PMC12240837; doi:10.1038/s41586-025-09097-6)
Supplement: Supplementary file 14 — Source Data Fig. 5 [file 41586_2025_9097_MOESM14_ESM.xlsx]

## Sheet: Figure_5b
Figure 5b
Ogdh expression (A.U)
Control	Day 2	Day 6	Recovery
507.4	2816	4058.83	1328.5
1746.75	1692.4	2409	1225.29
2298	2691.5	2473.33	739.833
299.25	2783.2	3085.17
839	2666.67	3700.38
ABP (A.U)
Control	2 days	6 days	Recovery
6838.6	4090.6	1737.6	5857.8
5544.6	4511.4	882	4569.8
6118.6	7022.8	3420.8	4908.8
5555.8	6276.6	1931.8	4491.6
4943	3966.4	4096.4	4593

## Sheet: Figure_5c
Figure 5c
	Secretory cells					aKG levels (peak area)
Day 0	40	43	38	45		6000	5500	6700	6200
Day 5	20	19	18	20.5	21	2000	3200	2400	2500	1800
Day 9	40	50	55	38	56	5000	5300	6000	5500

## Sheet: Figure_5d
Figure 5d
5hmC (%) DSS timecourse
Control	2 days	6 days
0.2845	0.0105	0.0318
0.1859	0.0322	0.0343
0.1385	0.0166	0.0254
0.0682	0.0267	0.0151
	0.0234

## Sheet: Figure_5e
Figure 5e
		Control (Dox)				DSS + Dox					shOGDH + Dox							DSS + Dox + shOGDH (Both hairpins)
Day 1	1	100	100	100	100	100	100	100	100	100	100	100	100	100	100	100	100	100	100	100	100	100	100	100	100	100	100	100
Day 3	3	100.791	102.767	98.8764	99.5885	98.5019	100.639	95.8042	100	100.426	101.286	100.66	98.2609	102.264	100.452	99.005	103.302	100.327	100	106.109	99.5215	98.0676	98.9899	99.3333	100.345	100	101.976	96.5909
Day 5	5	102.372	102.372	99.2509	99.177	97.7528	97.1246	95.1049	96.6667	102.128	102.894	100.33	99.1304	101.132	100	101.493	104.717	98.6928	100.987	102.894	100.478	99.0338	98.9899	99.3333	100	101.24	99.2095	95.8333
Day 6	6	100.791	101.186	100	100.823	96.6292	95.2077	94.4056	97.037	100.851	100.965	100.99	96.5217	101.887	101.357	101.493	99.5283	98.366	97.0395	99.6785	103.349	100.966	95.4545	99.3333	100.69	97.1074	97.6285	94.697
Day 7	7	100.395	100.395	99.2509	98.7654	94.0075	93.9297	88.1119	94.8148	97.0213	104.502	103.96	97.3913	104.151	99.5475	100.995	100.472	94.1176	93.4211	98.0707	103.349	100.483	94.9495	95.6667	99.3103	98.3471	97.2332	93.1818
Day 8	8	101.976	100.791	101.873	100.823	94.7566	92.9712	84.6154	94.8148	91.4894	105.466	104.95	102.609	106.038	102.715	100.995	103.302	92.4837	93.4211	94.5338	103.828	103.382	101.515	95.6667	100.69	97.1074	101.581	98.1061
Day 9	9	100.395	99.6047	98.8764	97.9424	93.633	92.0128	81.1189	92.963	91.4894	100.643	104.95	102.174	101.509	100.452	98.5075	100.943	87.9085	91.4474	90.0322	106.699	100.966	98.4848	96	101.379	97.5207	101.186	98.1061

## Sheet: Figure_5g
Figure 5g
	Control										DSS									aKG treatment										DSS+aKG treatment
Day 1	100	100	100	100	100	100	100	100	100	100	100	100	100	100	100	100	100	100	100	100	100	100	100	100	100	100	100	100	100	100	100	100	100	100	100	100	100	100	100
Day 3	103.889	100.971	101.63	105	103.684	96.5957	106.522	90.9836	100	98.6047	101	102.632	107.035	102.703	93.2203	99.0566	101.732	94.4223	96.1864	101.579	102.604	103.318	105.67	104.523	96.5957	106.522	90.9836	100	98.6047	104.839	100.98	105.446	102.198	105.769	95.5556	94.2085	95.8904	99	96.3303
Day 5	105.556	100	103.804	105	105.263	96.1702	106.522	94.2623	101.786	102.326	102	102.105	107.538	103.243	91.1017	95.283	99.1342	91.2351	95.7627	105.263	105.208	105.213	107.732	108.543	96.1702	106.522	94.2623	101.786	102.326	107.527	104.902	106.931	103.297	107.212	97.3333	88.8031	99.0868	92.5	92.2018
Day 6	105.556	100.485	103.261	104.444	107.895	97.0213	106.522	88.5246	101.339	102.326	96.5	98.4211	99.5238	100.541	88.9831	94.3396	89.1775	90.4382	93.6441	107.368	104.688	102.844	108.763	107.035	97.0213	106.522	88.5246	101.339	102.326	105.376	100.98	101.98	101.099	103.365	94.6667	86.1004	94.9772	91	87.6147
Day 7	105.556	100.485	102.717	108.889	105.263	97.8723	109.565	90.1639	101.786	104.186	85.5	90	92.381	94.0541	80.5085	92.9245	80.5195	85.259	91.1017	100	106.771	101.422	107.216	102.513	97.8723	109.565	90.1639	101.786	104.186	101.075	102.451	96.5347	97.8022	100.481	91.1111	84.556	94.5205	89.5	87.6147
Day 8	107.778	102.913	102.174	106.667	105.263	96.1702	109.565	91.8033	102.679	100.93	79.5	84.7368	88.0952	89.7297	82.6271	83.9623	82.2511	80.0797	88.1356	97.3684	101.562	99.0521	98.9691	98.995	96.1702	109.565	91.8033	102.679	100.93	104.301	102.451	95.5446	94.5055	99.0385	87.1111	84.9421	89.9543	87.5	89.4495
Day 9	109.444	101.456	104.891	109.444	104.211	97.0213	107.391	94.2623	100	100.93	80	85.7895	88.5714	87.5676	81.3559	79.717	83.5498	79.6813	82.6271	94.2105	98.4375	94.7867	96.3918	91.9598	97.0213	107.391	94.2623	100	100.93	100	103.431	91.5842	91.2088	97.5962	85.3333	83.7838	85.8447	88	91.7431
