# Supplementary material for: Metabolic adaptations direct cell fate during tissue regeneration
Source: Nature. 2025 Jun 11;643(8071):468–77. doi: 10.1038/s41586-025-09097-6 (PMC12240837; doi:10.1038/s41586-025-09097-6)
Supplement: Supplementary file 15 — Source Data Extended Data Fig. 1 [file 41586_2025_9097_MOESM15_ESM.xlsx]

## Sheet: ED_1b
Cell_ID	nCount_originalexp	nFeature_originalexp	hash_label	hash_cluster	n_genes	species	tissue	hashed	sex	group	treatment	n_genes_by_counts	total_counts	total_counts_mt	pct_counts_mt	total_counts_ribo	pct_counts_ribo	total_counts_hb	pct_counts_hb	donor	region	batch	S_score	G2M_score	phase	leiden	lineage	type	organ	cds	donor_region	dpt_pseudotime	nCount_RNA	nFeature_RNA	TCA	region_lineage
TGTCAGAGTACGTTCA-1-1	4646	1115	TotalSeq-B0254	4	1117	human	intestine	TRUE	male	primary	none	1117	4648	2518	54.1738	0	0	0	0	Donor 1	AC	1	-0.0787862	-0.0666692	G1	C_earlyCC	C_earlyACC	absorptive	Colon	CDS014	Donor 1_AC	0.0469438	4646	1115	0.0166977	AC_C_earlyACC
AACCCAAAGCATCCCG-1-2	13084	3558	TotalSeq-B0254	5	3575	human	intestine	TRUE	male	primary	none	3574	13114	2335	17.8054	0	0	0	0	Donor 3	AC	2	-0.0655382	-0.105824	G1	C_goblet	C_goblet	goblet	Colon	CDS015	Donor 3_AC	0.31454	13084	3558	-0.251412	AC_C_goblet
AGTTCGAGTTGGGACA-1-2	10649	2428	TotalSeq-B0256	3	2440	human	intestine	TRUE	male	primary	none	2440	10661	3133	29.3875	0	0	0	0	Donor 3	TC	2	-0.042833	-0.0961442	G1	C_goblet	C_goblet	goblet	Colon	CDS015	Donor 3_TC	0.273276	10649	2428	-0.324226	TC_C_goblet
AACGTCACAGGTTCCG-1-0	3306	1611	TotalSeq-B0256	2	1614	human	intestine	TRUE	male	primary	none	1614	3309	593	17.9208	0	0	0	0	Donor 2	DC	0	-0.0583552	-0.0649127	G1	C_earlyCC	C_earlyACC	absorptive	Colon	CDS010	Donor 2_DC	0.0621654	3306	1611	0.0942468	DC_C_earlyACC
CTACTATGTCGTCTCT-1-2	12743	3206	TotalSeq-B0256	3	3232	human	intestine	TRUE	male	primary	none	3228	12773	2536	19.8544	0	0	0	0	Donor 3	TC	2	-0.0954524	-0.167966	G1	C_goblet	C_goblet	goblet	Colon	CDS015	Donor 3_TC	0.230475	12743	3206	-0.333601	TC_C_goblet
TCATGGACATAGAGGC-1-1	8934	2316	TotalSeq-B0255	3	2329	human	intestine	TRUE	male	primary	none	2327	8951	3976	44.4196	0	0	0	0	Donor 1	DC	1	-0.0156841	-0.168272	G1	C_BEST4	C_BEST4	BEST4+	Colon	CDS014	Donor 1_DC	0.19062	8934	2316	-0.380424	DC_C_BEST4
ACCTGAAGTTGAGAGC-1-2	8345	2422	TotalSeq-B0254	5	2442	human	intestine	TRUE	male	primary	none	2442	8366	2725	32.5723	0	0	0	0	Donor 3	AC	2	-0.00156461	-0.114892	G1	C_goblet	C_goblet	goblet	Colon	CDS015	Donor 3_AC	0.206519	8345	2422	-0.149467	AC_C_goblet
ATACCTTCATTGAGCT-1-0	12391	3379	TotalSeq-B0256	2	3394	human	intestine	TRUE	male	primary	none	3392	12406	1366	11.0108	0	0	0	0	Donor 2	DC	0	-0.0552898	-0.181854	G1	C_goblet	C_goblet	goblet	Colon	CDS010	Donor 2_DC	0.0806244	12391	3379	-0.182428	DC_C_goblet
TCAGCCTGTGCAACAG-1-1	35129	5904	TotalSeq-B0255	3	5950	human	intestine	TRUE	male	primary	none	5944	35205	9934	28.2176	0	0	0	0	Donor 1	DC	1	0.0399916	-0.15824	S	C_goblet	C_goblet	goblet	Colon	CDS014	Donor 1_DC	0.379416	35129	5904	-0.195017	DC_C_goblet
CTGCTCAGTGTGCCTG-1-1	17656	3059	TotalSeq-B0256	0	3071	human	intestine	TRUE	male	primary	none	3071	17673	10326	58.4281	0	0	0	0	Donor 1	TC	1	-0.0466507	-0.149849	G1	C_lateCC	C_lateACC	absorptive	Colon	CDS014	Donor 1_TC	0.357766	17656	3059	-0.0293547	TC_C_lateACC
TGATGCACATAGACTC-1-0	6988	2421	TotalSeq-B0256	2	2429	human	intestine	TRUE	male	primary	none	2429	7002	1591	22.7221	0	0	0	0	Donor 2	DC	0	-0.102114	-0.154436	G1	C_lateCC	C_lateACC	absorptive	Colon	CDS010	Donor 2_DC	0.0486302	6988	2421	-0.198691	DC_C_lateACC
TGCGGGTGTGTATTGC-1-2	3130	1004	TotalSeq-B0254	5	1010	human	intestine	TRUE	male	primary	none	1007	3133	1411	45.0367	0	0	0	0	Donor 3	AC	2	-0.0881355	-0.063944	G1	EEC	C_EEC	EEC	Colon	CDS015	Donor 3_AC	0.204111	3130	1004	-0.102781	AC_C_EEC
ACGCACGGTTCGAAGG-1-1	19870	4105	TotalSeq-B0256	0	4137	human	intestine	TRUE	male	primary	none	4136	19916	5014	25.1757	0	0	0	0	Donor 1	TC	1	-0.0642724	-0.19368	G1	C_earlyCC	C_earlyACC	absorptive	Colon	CDS014	Donor 1_TC	0.063329	19870	4105	-0.0387532	TC_C_earlyACC
CAATACGAGCATGTTC-1-1	33020	5462	TotalSeq-B0256	0	5510	human	intestine	TRUE	male	primary	none	5502	33097	15872	47.956	0	0	0	0	Donor 1	TC	1	0.215058	-0.00375551	S	C_tuft	C_tuft	tuft	Colon	CDS014	Donor 1_TC	0.51499	33020	5462	-0.184799	TC_C_tuft
CGGCAGTTCGAACCTA-1-0	5695	2403	TotalSeq-B0255	3	2415	human	intestine	TRUE	male	primary	none	2415	5714	389	6.80784	0	0	0	0	Donor 2	TC	0	-0.163145	-0.174235	G1	C_tuft	C_tuft	tuft	Colon	CDS010	Donor 2_TC	0.289713	5695	2403	-0.411848	TC_C_tuft
GCCAGGTAGTAACGAT-1-0	3088	1610	TotalSeq-B0256	2	1619	human	intestine	TRUE	male	primary	none	1617	3096	182	5.87855	0	0	0	0	Donor 2	DC	0	-0.115743	-0.0851413	G1	C_tuft	C_tuft	tuft	Colon	CDS010	Donor 2_DC	0.462592	3088	1610	-0.243263	DC_C_tuft
TCGTAGATCAAACGTC-1-0	1882	835	TotalSeq-B0255	3	838	human	intestine	TRUE	male	primary	none	838	1886	497	26.3521	0	0	0	0	Donor 2	TC	0	-0.0259713	-0.10308	G1	C_goblet	C_goblet	goblet	Colon	CDS010	Donor 2_TC	0.298377	1882	835	-0.113919	TC_C_goblet
GCAGCCACAGAGAAAG-1-1	27547	4254	TotalSeq-B0254	4	4276	human	intestine	TRUE	male	primary	none	4274	27589	13161	47.7038	0	0	0	0	Donor 1	AC	1	-0.0172032	-0.135794	G1	C_ISC	C_ISC	ISC	Colon	CDS014	Donor 1_AC	0	27547	4254	-0.123686	AC_C_ISC
CAGCAGCAGCCGCACT-1-1	6834	1957	TotalSeq-B0256	0	1968	human	intestine	TRUE	male	primary	none	1968	6847	2498	36.4831	0	0	0	0	Donor 1	TC	1	-0.0465638	-0.0640821	G1	C_earlyCC	C_earlyACC	absorptive	Colon	CDS014	Donor 1_TC	0.0601484	6834	1957	0.0969014	TC_C_earlyACC
AGTAGTCTCGATACGT-1-2	15685	3430	TotalSeq-B0254	5	3453	human	intestine	TRUE	male	primary	none	3453	15714	4486	28.5478	0	0	0	0	Donor 3	AC	2	0.136469	-0.0985552	S	C_ISC	C_ISC	ISC	Colon	CDS015	Donor 3_AC	0.034944	15685	3430	-0.0598789	AC_C_ISC
GTCGTAAAGGCTCTCG-1-2	18434	4018	TotalSeq-B0255	1	4048	human	intestine	TRUE	male	primary	none	4047	18473	2268	12.2774	0	0	0	0	Donor 3	DC	2	-0.0345155	-0.136974	G1	C_BEST4	C_BEST4	BEST4+	Colon	CDS015	Donor 3_DC	0.051988	18434	4018	-0.114085	DC_C_BEST4
CGATGGCAGGAACTAT-1-0	6350	2137	TotalSeq-B0255	3	2145	human	intestine	TRUE	male	primary	none	2145	6364	628	9.86801	0	0	0	0	Donor 2	TC	0	0.0544126	0.0705328	G2M	C_goblet	C_goblet	goblet	Colon	CDS010	Donor 2_TC	0.200607	6350	2137	-0.494993	TC_C_goblet
TGATTTCAGCATCAAA-1-2	11088	3039	TotalSeq-B0256	3	3051	human	intestine	TRUE	male	primary	none	3050	11108	2636	23.7306	0	0	0	0	Donor 3	TC	2	-0.0736354	-0.106171	G1	C_goblet	C_goblet	goblet	Colon	CDS015	Donor 3_TC	0.242576	11088	3039	-0.298765	TC_C_goblet
TCGTCCAGTAGTGGCA-1-2	9537	3221	TotalSeq-B0255	1	3245	human	intestine	TRUE	male	primary	none	3245	9572	1674	17.4885	0	0	0	0	Donor 3	DC	2	-0.0747572	-0.11309	G1	C_earlyCC	C_earlyACC	absorptive	Colon	CDS015	Donor 3_DC	0.0719121	9537	3221	-0.123685	DC_C_earlyACC
GATCCCTCAGCAGATG-1-2	14303	3885	TotalSeq-B0254	5	3916	human	intestine	TRUE	male	primary	none	3914	14348	2507	17.4728	0	0	0	0	Donor 3	AC	2	-0.0972081	-0.159238	G1	C_goblet	C_goblet	goblet	Colon	CDS015	Donor 3_AC	0.227446	14303	3885	-0.270589	AC_C_goblet
TTATTGCAGCGGTAAC-1-1	14562	3048	TotalSeq-B0255	3	3065	human	intestine	TRUE	male	primary	none	3065	14588	7298	50.0274	0	0	0	0	Donor 1	DC	1	-0.0759608	-0.135724	G1	C_lateCC	C_lateACC	absorptive	Colon	CDS014	Donor 1_DC	0.0967588	14562	3048	-0.11066	DC_C_lateACC
TAATTCCGTGAGACCA-1-1	8951	3131	TotalSeq-B0256	0	3151	human	intestine	TRUE	male	primary	none	3149	8976	1002	11.1631	0	0	0	0	Donor 1	TC	1	0.00649258	-0.202343	S	C_tuft	C_tuft	tuft	Colon	CDS014	Donor 1_TC	0.604947	8951	3131	-0.245894	TC_C_tuft
CTAGACACACATCCCT-1-1	4870	1637	TotalSeq-B0256	0	1646	human	intestine	TRUE	male	primary	none	1646	4881	2161	44.2737	0	0	0	0	Donor 1	TC	1	-0.00819343	-0.0178867	G1	C_TA	C_TA	TA	Colon	CDS014	Donor 1_TC	0.0602551	4870	1637	-0.0220744	TC_C_TA
ACCTGAATCTTGCGCT-1-1	9156	2046	TotalSeq-B0255	3	2059	human	intestine	TRUE	male	primary	none	2059	9172	4775	52.0606	0	0	0	0	Donor 1	DC	1	-0.0468116	-0.121977	G1	C_lateCC	C_lateACC	absorptive	Colon	CDS014	Donor 1_DC	0.133878	9156	2046	-0.280691	DC_C_lateACC
TCCGTGTTCGACGATT-1-0	3931	1614	TotalSeq-B0254	6	1622	human	intestine	TRUE	male	primary	none	1621	3939	657	16.6794	0	0	0	0	Donor 2	AC	0	0.0213262	-0.148246	S	C_ISC	C_ISC	ISC	Colon	CDS010	Donor 2_AC	0.0150916	3931	1614	-0.0887224	AC_C_ISC
GTACAACTCGAGTGAG-1-1	4244	1787	TotalSeq-B0255	3	1798	human	intestine	TRUE	male	primary	none	1795	4254	895	21.039	0	0	0	0	Donor 1	DC	1	-0.0226524	-0.148137	G1	C_tuft	C_tuft	tuft	Colon	CDS014	Donor 1_DC	0.425399	4244	1787	-0.218338	DC_C_tuft
GGCTTGGGTTTACTTC-1-0	5121	1993	TotalSeq-B0254	6	2003	human	intestine	TRUE	male	primary	none	2003	5132	937	18.258	0	0	0	0	Donor 2	AC	0	-0.0869128	-0.155592	G1	C_goblet	C_goblet	goblet	Colon	CDS010	Donor 2_AC	0.297331	5121	1993	-0.101814	AC_C_goblet
GTAACCACATATTCGG-1-0	7160	2447	TotalSeq-B0254	6	2456	human	intestine	TRUE	male	primary	none	2455	7171	873	12.174	0	0	0	0	Donor 2	AC	0	-0.0898986	-0.192253	G1	C_goblet	C_goblet	goblet	Colon	CDS010	Donor 2_AC	0.220339	7160	2447	-0.260044	AC_C_goblet
AGGAATAGTCGAGTTT-1-0	4159	1834	TotalSeq-B0255	3	1838	human	intestine	TRUE	male	primary	none	1838	4165	426	10.2281	0	0	0	0	Donor 2	TC	0	-0.117455	-0.0644046	G1	C_earlyCC	C_earlyACC	absorptive	Colon	CDS010	Donor 2_TC	0.0637122	4159	1834	-0.309589	TC_C_earlyACC
GTGAGCCCAACCGGAA-1-2	14423	3382	TotalSeq-B0256	3	3404	human	intestine	TRUE	male	primary	none	3402	14457	3275	22.6534	0	0	0	0	Donor 3	TC	2	-0.0702792	-0.223164	G1	C_goblet	C_goblet	goblet	Colon	CDS015	Donor 3_TC	0.245988	14423	3382	-0.333064	TC_C_goblet
CTCCGATGTGCTGATT-1-0	7386	2837	TotalSeq-B0255	3	2852	human	intestine	TRUE	male	primary	none	2852	7409	593	8.00378	0	0	0	0	Donor 2	TC	0	-0.0985729	-0.174659	G1	C_tuft	C_tuft	tuft	Colon	CDS010	Donor 2_TC	0.412878	7386	2837	-0.112153	TC_C_tuft
ACGGTTAAGAGCCGTA-1-1	8240	2678	TotalSeq-B0255	3	2691	human	intestine	TRUE	male	primary	none	2691	8261	2872	34.7658	0	0	0	0	Donor 1	DC	1	-0.0886703	-0.18879	G1	C_goblet	C_goblet	goblet	Colon	CDS014	Donor 1_DC	0.297724	8240	2678	-0.384985	DC_C_goblet
GTCACGGGTTGATGTC-1-0	9350	2702	TotalSeq-B0254	6	2716	human	intestine	TRUE	male	primary	none	2716	9371	838	8.94248	0	0	0	0	Donor 2	AC	0	-0.03872	-0.107342	G1	C_goblet	C_goblet	goblet	Colon	CDS010	Donor 2_AC	0.191706	9350	2702	-0.330001	AC_C_goblet
TGAGCATTCAATCCAG-1-1	25125	4764	TotalSeq-B0255	3	4794	human	intestine	TRUE	male	primary	none	4794	25179	9845	39.1	0	0	0	0	Donor 1	DC	1	-0.01878	-0.157208	G1	C_earlyCC	C_earlyACC	absorptive	Colon	CDS014	Donor 1_DC	0.047758	25125	4764	-0.107511	DC_C_earlyACC
TACTTACCAGACCTAT-1-1	5389	1632	TotalSeq-B0254	4	1642	human	intestine	TRUE	male	primary	none	1641	5399	2705	50.1019	0	0	0	0	Donor 1	AC	1	-0.0609708	-0.0782307	G1	C_goblet	C_goblet	goblet	Colon	CDS014	Donor 1_AC	0.226407	5389	1632	-0.3001	AC_C_goblet
CATACTTGTCTGTAAC-1-0	6792	2395	TotalSeq-B0255	3	2402	human	intestine	TRUE	male	primary	none	2402	6810	652	9.57416	0	0	0	0	Donor 2	TC	0	0.0520536	-0.144267	S	C_earlyCC	C_earlyACC	absorptive	Colon	CDS010	Donor 2_TC	0.0541525	6792	2395	-0.126304	TC_C_earlyACC
AGCCAGCCAGAGCGTA-1-1	10193	2885	TotalSeq-B0254	4	2905	human	intestine	TRUE	male	primary	none	2905	10228	3309	32.3524	0	0	0	0	Donor 1	AC	1	-0.0182005	-0.163203	G1	C_earlyCC	C_earlyACC	absorptive	Colon	CDS014	Donor 1_AC	0.0400485	10193	2885	0.0229158	AC_C_earlyACC
GGAGCAAAGTGGACTG-1-1	11567	2191	TotalSeq-B0256	0	2208	human	intestine	TRUE	male	primary	none	2207	11590	7060	60.9146	0	0	0	0	Donor 1	TC	1	-0.0104429	-0.119882	G1	C_lateCC	C_lateACC	absorptive	Colon	CDS014	Donor 1_TC	0.0780366	11567	2191	0.0883766	TC_C_lateACC
CCCTCTCCATGACAGG-1-1	20970	4082	TotalSeq-B0255	3	4117	human	intestine	TRUE	male	primary	none	4117	21026	8237	39.1753	0	0	0	0	Donor 1	DC	1	-0.0515034	-0.154326	G1	C_earlyCC	C_earlyACC	absorptive	Colon	CDS014	Donor 1_DC	0.0519447	20970	4082	0.044155	DC_C_earlyACC
CATGGTAAGGGCATGT-1-0	7026	2447	TotalSeq-B0254	6	2456	human	intestine	TRUE	male	primary	none	2456	7041	1000	14.2025	0	0	0	0	Donor 2	AC	0	-0.0101712	-0.13566	G1	C_earlyCC	C_earlyACC	absorptive	Colon	CDS010	Donor 2_AC	0.0510516	7026	2447	-0.137328	AC_C_earlyACC
CGAAGTTAGTCATCGT-1-0	6108	2161	TotalSeq-B0255	3	2168	human	intestine	TRUE	male	primary	none	2168	6119	1348	22.0297	0	0	0	0	Donor 2	TC	0	-0.076376	-0.151295	G1	C_earlyCC	C_earlyACC	absorptive	Colon	CDS010	Donor 2_TC	0.0495619	6108	2161	0.381356	TC_C_earlyACC
TTCCAATAGGTAAAGG-1-0	5092	2044	TotalSeq-B0255	3	2052	human	intestine	TRUE	male	primary	none	2051	5099	1038	20.3569	0	0	0	0	Donor 2	TC	0	-0.0520124	-0.00558221	G1	C_earlyCC	C_earlyACC	absorptive	Colon	CDS010	Donor 2_TC	0.0388739	5092	2044	0.0782508	TC_C_earlyACC
CAATCGAGTTACCCAA-1-2	19411	3864	TotalSeq-B0254	5	3894	human	intestine	TRUE	male	primary	none	3893	19449	4095	21.0551	0	0	0	0	Donor 3	AC	2	-0.0654387	-0.157583	G1	C_goblet	C_goblet	goblet	Colon	CDS015	Donor 3_AC	0.377018	19411	3864	-0.355356	AC_C_goblet
GTCTACCGTAGATGTA-1-1	5390	1708	TotalSeq-B0254	4	1716	human	intestine	TRUE	male	primary	none	1716	5400	1624	30.0741	0	0	0	0	Donor 1	AC	1	0.211548	-0.0206722	S	C_TA	C_TA	TA	Colon	CDS014	Donor 1_AC	0.13352	5390	1708	0.103127	AC_C_TA
ACTTCGCCACCTATCC-1-0	13355	3314	TotalSeq-B0255	1	3332	human	intestine	TRUE	male	primary	none	3330	13378	1339	10.009	0	0	0	0	Donor 2	TC	0	0.0169562	-0.186587	S	secretory_prog	C_secretory_prog	secretory_prog	Colon	CDS010	Donor 2_TC	0.173197	13355	3314	-0.0380802	TC_C_secretory_prog
TATTCCAGTAGCTTTG-1-1	3548	1177	TotalSeq-B0254	4	1186	human	intestine	TRUE	male	primary	none	1184	3556	1590	44.7132	0	0	0	0	Donor 1	AC	1	-0.035598	-0.0503424	G1	C_tuft	C_tuft	tuft	Colon	CDS014	Donor 1_AC	0.288636	3548	1177	-0.203221	AC_C_tuft
ATCGTGATCGTCTACC-1-0	5476	2132	TotalSeq-B0255	3	2141	human	intestine	TRUE	male	primary	none	2141	5488	481	8.76458	0	0	0	0	Donor 2	TC	0	-0.0401131	-0.159205	G1	C_tuft	C_tuft	tuft	Colon	CDS010	Donor 2_TC	0.306077	5476	2132	-0.291972	TC_C_tuft
TATCGCCTCTAGACCA-1-0	5149	1986	TotalSeq-B0254	6	1999	human	intestine	TRUE	male	primary	none	1997	5161	572	11.0831	0	0	0	0	Donor 2	AC	0	-0.0206525	-0.135405	G1	C_goblet	C_goblet	goblet	Colon	CDS010	Donor 2_AC	0.248537	5149	1986	-0.206587	AC_C_goblet
TCAAGCATCGAGCTGC-1-0	4661	1999	TotalSeq-B0255	3	2009	human	intestine	TRUE	male	primary	none	2009	4671	434	9.29137	0	0	0	0	Donor 2	TC	0	-0.0541249	-0.0576779	G1	C_goblet	C_goblet	goblet	Colon	CDS010	Donor 2_TC	0.317422	4661	1999	-0.22469	TC_C_goblet
CAACCAAAGAGAGCGG-1-0	10730	2983	TotalSeq-B0255	3	2994	human	intestine	TRUE	male	primary	none	2994	10751	1892	17.5984	0	0	0	0	Donor 2	TC	0	0.505762	0.0165507	S	C_TA	C_TA	TA	Colon	CDS010	Donor 2_TC	0.174856	10730	2983	-0.00228005	TC_C_TA
ATGTCCCGTCCTCCTA-1-1	8736	2682	TotalSeq-B0255	3	2699	human	intestine	TRUE	male	primary	none	2699	8755	1829	20.8909	0	0	0	0	Donor 1	DC	1	-0.0563381	-0.163967	G1	C_earlyCC	C_earlyACC	absorptive	Colon	CDS014	Donor 1_DC	0.0522172	8736	2682	0.0630549	DC_C_earlyACC
GCAGTTAGTAGCCCTG-1-0	4546	1645	TotalSeq-B0255	3	1648	human	intestine	TRUE	male	primary	none	1647	4548	744	16.3588	0	0	0	0	Donor 2	TC	0	-0.0599937	-0.124502	G1	C_goblet	C_goblet	goblet	Colon	CDS010	Donor 2_TC	0.236793	4546	1645	-0.00831883	TC_C_goblet
TATTTCGGTTTACGTG-1-1	24788	4491	TotalSeq-B0256	0	4521	human	intestine	TRUE	male	primary	none	4520	24830	9726	39.1704	0	0	0	0	Donor 1	TC	1	-0.0966151	-0.187704	G1	C_lateCC	C_lateACC	absorptive	Colon	CDS014	Donor 1_TC	0.177186	24788	4491	0.0222682	TC_C_lateACC
GTAATCGAGCACTCTA-1-0	2755	1235	TotalSeq-B0255	3	1240	human	intestine	TRUE	male	primary	none	1240	2760	678	24.5652	0	0	0	0	Donor 2	TC	0	-0.0402494	-0.150348	G1	C_goblet	C_goblet	goblet	Colon	CDS010	Donor 2_TC	0.219426	2755	1235	-0.448073	TC_C_goblet
CGAAGGATCATTGCCC-1-1	14958	3555	TotalSeq-B0255	3	3575	human	intestine	TRUE	male	primary	none	3574	14989	5535	36.9271	0	0	0	0	Donor 1	DC	1	-0.059008	-0.151499	G1	C_earlyCC	C_earlyACC	absorptive	Colon	CDS014	Donor 1_DC	0.0556523	14958	3555	-0.0507417	DC_C_earlyACC
ACAAAGAAGTAAGACT-1-2	12542	3816	TotalSeq-B0254	5	3839	human	intestine	TRUE	male	primary	none	3837	12573	1409	11.2066	0	0	0	0	Donor 3	AC	2	-0.136022	-0.193619	G1	EEC	C_EEC	EEC	Colon	CDS015	Donor 3_AC	0.646274	12542	3816	-0.409228	AC_C_EEC
GGGACTCAGTCTCTGA-1-0	13514	3614	TotalSeq-B0255	3	3628	human	intestine	TRUE	male	primary	none	3628	13537	1593	11.7677	0	0	0	0	Donor 2	TC	0	0.404569	0.326474	S	C_TA	C_TA	TA	Colon	CDS010	Donor 2_TC	0.182416	13514	3614	0.120229	TC_C_TA
ACATGCAGTTCCGCAG-1-0	8639	2943	TotalSeq-B0255	3	2954	human	intestine	TRUE	male	primary	none	2954	8657	851	9.8302	0	0	0	0	Donor 2	TC	0	-0.0193082	-0.216698	G1	C_earlyCC	C_earlyACC	absorptive	Colon	CDS010	Donor 2_TC	0.0361067	8639	2943	0.0689273	TC_C_earlyACC
GGGTCTGAGGGCTAAC-1-2	11871	3296	TotalSeq-B0255	1	3311	human	intestine	TRUE	male	primary	none	3311	11897	2462	20.6943	0	0	0	0	Donor 3	DC	2	-0.0536989	-0.190946	G1	C_BEST4	C_BEST4	BEST4+	Colon	CDS015	Donor 3_DC	0.3527	11871	3296	-0.33421	DC_C_BEST4
TCTTTGAAGACATATG-1-1	15829	3187	TotalSeq-B0256	0	3201	human	intestine	TRUE	male	primary	none	3201	15848	6037	38.0931	0	0	0	0	Donor 1	TC	1	-0.0531425	-0.181997	G1	C_earlyCC	C_earlyACC	absorptive	Colon	CDS014	Donor 1_TC	0.0860759	15829	3187	-0.16574	TC_C_earlyACC
TATGTTCGTGCCCTTT-1-1	11814	2592	TotalSeq-B0255	3	2604	human	intestine	TRUE	male	primary	none	2603	11836	5700	48.1582	0	0	0	0	Donor 1	DC	1	-0.0282106	-0.0820189	G1	C_earlyCC	C_earlyACC	absorptive	Colon	CDS014	Donor 1_DC	0.0301239	11814	2592	-0.113235	DC_C_earlyACC
CCGATGGTCACGGGCT-1-0	4353	1808	TotalSeq-B0254	6	1815	human	intestine	TRUE	male	primary	none	1814	4361	646	14.8131	0	0	0	0	Donor 2	AC	0	0.491715	0.155468	S	C_TA	C_TA	TA	Colon	CDS010	Donor 2_AC	0.195708	4353	1808	0.0478032	AC_C_TA
GGTTGTACACTAGTAC-1-0	7055	2443	TotalSeq-B0254	6	2457	human	intestine	TRUE	male	primary	none	2455	7073	865	12.2296	0	0	0	0	Donor 2	AC	0	-0.109278	-0.22848	G1	C_earlyCC	C_earlyACC	absorptive	Colon	CDS010	Donor 2_AC	0.0446106	7055	2443	-0.210887	AC_C_earlyACC
AAAGGTAGTCTGTGAT-1-1	6938	1914	TotalSeq-B0256	0	1927	human	intestine	TRUE	male	primary	none	1927	6955	3458	49.7196	0	0	0	0	Donor 1	TC	1	-0.00628147	-0.090012	G1	C_earlyCC	C_earlyACC	absorptive	Colon	CDS014	Donor 1_TC	0.0619444	6938	1914	0.0336473	TC_C_earlyACC
GAGAGGTCAGCAGTTT-1-2	10554	2686	TotalSeq-B0254	5	2704	human	intestine	TRUE	male	primary	none	2703	10577	3478	32.8827	0	0	0	0	Donor 3	AC	2	-0.0812769	-0.0837999	G1	C_goblet	C_goblet	goblet	Colon	CDS015	Donor 3_AC	0.299408	10554	2686	-0.353758	AC_C_goblet
CTCAGGGCATCCTCAC-1-1	16795	3693	TotalSeq-B0255	3	3717	human	intestine	TRUE	male	primary	none	3715	16827	7903	46.9662	0	0	0	0	Donor 1	DC	1	0.0631983	0.649065	G2M	C_goblet	C_goblet	goblet	Colon	CDS014	Donor 1_DC	0.260343	16795	3693	-0.0353869	DC_C_goblet
AGTAGTCTCTGCTGAA-1-0	7955	2710	TotalSeq-B0255	3	2723	human	intestine	TRUE	male	primary	none	2723	7974	1075	13.4813	0	0	0	0	Donor 2	TC	0	0.254122	-0.149382	S	C_goblet	C_goblet	goblet	Colon	CDS010	Donor 2_TC	0.223436	7955	2710	0.0454326	TC_C_goblet
CCCTAACTCCAAACCA-1-0	14134	3891	TotalSeq-B0255	3	3907	human	intestine	TRUE	male	primary	none	3906	14166	1271	8.97219	0	0	0	0	Donor 2	TC	0	-0.0471736	-0.000258833	G1	C_goblet	C_goblet	goblet	Colon	CDS010	Donor 2_TC	0.227469	14134	3891	-0.223168	TC_C_goblet
GAATCACGTCCCGCAA-1-0	6852	2338	TotalSeq-B0255	3	2347	human	intestine	TRUE	male	primary	none	2347	6869	1615	23.5114	0	0	0	0	Donor 2	TC	0	0.329152	-0.115692	S	C_TA	C_TA	TA	Colon	CDS010	Donor 2_TC	0.0445191	6852	2338	-0.0870188	TC_C_TA
GTAGGAGCAGGTTCGC-1-0	22436	4892	TotalSeq-B0255	3	4911	human	intestine	TRUE	male	primary	none	4911	22480	3073	13.6699	0	0	0	0	Donor 2	TC	0	-0.0291693	-0.162721	G1	C_lateCC	C_lateACC	absorptive	Colon	CDS010	Donor 2_TC	0.354799	22436	4892	-0.0565646	TC_C_lateACC
ACGCACGGTTAAACAG-1-2	17963	4251	TotalSeq-B0256	3	4277	human	intestine	TRUE	male	primary	none	4277	18005	2426	13.474	0	0	0	0	Donor 3	TC	2	0.0682996	-0.0984394	S	C_BEST4	C_BEST4	BEST4+	Colon	CDS015	Donor 3_TC	0.0486597	17963	4251	-0.239652	TC_C_BEST4
CGGAACCAGTTAACGA-1-0	9549	2952	TotalSeq-B0254	6	2963	human	intestine	TRUE	male	primary	none	2963	9563	1519	15.8841	0	0	0	0	Donor 2	AC	0	-0.0922633	-0.1782	G1	C_earlyCC	C_earlyACC	absorptive	Colon	CDS010	Donor 2_AC	0.0549425	9549	2952	-0.169887	AC_C_earlyACC
GATTGGTCACACCTAA-1-1	15429	3591	TotalSeq-B0256	0	3613	human	intestine	TRUE	male	primary	none	3611	15460	4533	29.3208	0	0	0	0	Donor 1	TC	1	0.0304194	-0.170602	S	C_earlyCC	C_earlyACC	absorptive	Colon	CDS014	Donor 1_TC	0.0262475	15429	3591	0.0118619	TC_C_earlyACC
CATTCATAGGTAACTA-1-1	5532	1373	TotalSeq-B0256	0	1381	human	intestine	TRUE	male	primary	none	1381	5540	3294	59.4585	0	0	0	0	Donor 1	TC	1	0.0261859	-0.111975	S	C_goblet	C_goblet	goblet	Colon	CDS014	Donor 1_TC	0.205503	5532	1373	0.0686063	TC_C_goblet
ACATTTCGTGAGTAAT-1-0	21574	4362	TotalSeq-B0254	6	4385	human	intestine	TRUE	male	primary	none	4383	21620	1688	7.80759	0	0	0	0	Donor 2	AC	0	0.342084	-0.011294	S	C_ISC	C_ISC	ISC	Colon	CDS010	Donor 2_AC	0.0557358	21574	4362	-0.163397	AC_C_ISC
CCACACTTCTTTGATC-1-2	20663	4406	TotalSeq-B0255	1	4432	human	intestine	TRUE	male	primary	none	4430	20706	3628	17.5215	0	0	0	0	Donor 3	DC	2	-0.0647538	-0.142153	G1	C_earlyCC	C_earlyACC	absorptive	Colon	CDS015	Donor 3_DC	0.0785649	20663	4406	-0.331676	DC_C_earlyACC
CTCATTACAGGTCAAG-1-0	4560	2077	TotalSeq-B0255	3	2085	human	intestine	TRUE	male	primary	none	2084	4569	267	5.84373	0	0	0	0	Donor 2	TC	0	0.00150144	-0.158373	S	C_tuft	C_tuft	tuft	Colon	CDS010	Donor 2_TC	0.407371	4560	2077	-0.00162198	TC_C_tuft
GAAGTAATCCCTAGGG-1-1	9567	2401	TotalSeq-B0254	4	2411	human	intestine	TRUE	male	primary	none	2411	9582	4170	43.5191	0	0	0	0	Donor 1	AC	1	-0.045919	-0.0939919	G1	C_earlyCC	C_earlyACC	absorptive	Colon	CDS014	Donor 1_AC	0.039259	9567	2401	0.0170621	AC_C_earlyACC
ATCCACCTCTCCTACG-1-1	20060	4286	TotalSeq-B0255	3	4315	human	intestine	TRUE	male	primary	none	4313	20108	5959	29.635	0	0	0	0	Donor 1	DC	1	0.0176077	-0.20379	S	C_earlyCC	C_earlyACC	absorptive	Colon	CDS014	Donor 1_DC	0.0701573	20060	4286	-0.0913336	DC_C_earlyACC
CATTGAGGTACAAAGT-1-2	23064	4939	TotalSeq-B0256	3	4968	human	intestine	TRUE	male	primary	none	4967	23107	4219	18.2585	0	0	0	0	Donor 3	TC	2	0.565828	0.375615	S	C_TA	C_TA	TA	Colon	CDS015	Donor 3_TC	0.146321	23064	4939	-0.146423	TC_C_TA
TCTTGCGAGACCGTTT-1-2	14248	3550	TotalSeq-B0254	5	3571	human	intestine	TRUE	male	primary	none	3571	14286	3643	25.5005	0	0	0	0	Donor 3	AC	2	-0.117354	-0.0982199	G1	C_goblet	C_goblet	goblet	Colon	CDS015	Donor 3_AC	0.278473	14248	3550	-0.28443	AC_C_goblet
AGGTCTATCGACGACC-1-2	18110	3959	TotalSeq-B0255	1	3986	human	intestine	TRUE	male	primary	none	3985	18151	3110	17.134	0	0	0	0	Donor 3	DC	2	-0.0816116	-0.152139	G1	C_BEST4	C_BEST4	BEST4+	Colon	CDS015	Donor 3_DC	0.287157	18110	3959	-0.345463	DC_C_BEST4
TCTACATTCTGCGAGC-1-1	5282	1739	TotalSeq-B0256	0	1749	human	intestine	TRUE	male	primary	none	1749	5295	1807	34.1265	0	0	0	0	Donor 1	TC	1	0.00631922	-0.064169	S	C_earlyCC	C_earlyACC	absorptive	Colon	CDS014	Donor 1_TC	0.0559413	5282	1739	-0.0208534	TC_C_earlyACC
TAGAGTCAGAGCAGCT-1-0	2957	1298	TotalSeq-B0255	3	1300	human	intestine	TRUE	male	primary	none	1300	2961	510	17.2239	0	0	0	0	Donor 2	TC	0	0.0283832	-0.0511084	S	C_goblet	C_goblet	goblet	Colon	CDS010	Donor 2_TC	0.27515	2957	1298	-0.397516	TC_C_goblet
TTGAGTGAGTTCCGGC-1-2	13906	3183	TotalSeq-B0256	3	3203	human	intestine	TRUE	male	primary	none	3203	13933	2701	19.3856	0	0	0	0	Donor 3	TC	2	-0.023465	-0.103613	G1	C_goblet	C_goblet	goblet	Colon	CDS015	Donor 3_TC	0.166425	13906	3183	-0.349612	TC_C_goblet
TCGTCCACAAGTATCC-1-0	7530	2439	TotalSeq-B0255	3	2443	human	intestine	TRUE	male	primary	none	2443	7540	807	10.7029	0	0	0	0	Donor 2	TC	0	0.076828	-0.178901	S	C_earlyCC	C_earlyACC	absorptive	Colon	CDS010	Donor 2_TC	0.049534	7530	2439	-0.0336116	TC_C_earlyACC
TCGACGGAGTCACGCC-1-1	30239	5473	TotalSeq-B0254	4	5512	human	intestine	TRUE	male	primary	none	5509	30315	11879	39.1852	0	0	0	0	Donor 1	AC	1	-0.0460788	-0.154058	G1	C_goblet	C_goblet	goblet	Colon	CDS014	Donor 1_AC	0.35504	30239	5473	-0.0358503	AC_C_goblet
TCATCATTCCGCCTAT-1-0	12576	3884	TotalSeq-B0256	2	3900	human	intestine	TRUE	male	primary	none	3899	12600	1949	15.4683	0	0	0	0	Donor 2	DC	0	0.0797912	-0.203357	S	C_earlyCC	C_earlyACC	absorptive	Colon	CDS010	Donor 2_DC	0.0668781	12576	3884	-0.213693	DC_C_earlyACC
GTGTCCTTCACATACG-1-1	16913	3362	TotalSeq-B0256	0	3389	human	intestine	TRUE	male	primary	none	3388	16947	4874	28.7603	0	0	0	0	Donor 1	TC	1	-0.0415436	-0.172031	G1	C_earlyCC	C_earlyACC	absorptive	Colon	CDS014	Donor 1_TC	0.0766532	16913	3362	-0.148477	TC_C_earlyACC
ATCAGGTAGCAGGTCA-1-0	1650	904	TotalSeq-B0256	2	907	human	intestine	TRUE	male	primary	none	907	1653	482	29.1591	0	0	0	0	Donor 2	DC	0	-0.0208041	-0.0791705	G1	C_earlyCC	C_earlyACC	absorptive	Colon	CDS010	Donor 2_DC	0.0356552	1650	904	0.182085	DC_C_earlyACC
TTTGATCGTATGAGAT-1-1	30523	4964	TotalSeq-B0254	4	4990	human	intestine	TRUE	male	primary	none	4990	30572	6947	22.7234	0	0	0	0	Donor 1	AC	1	0.0511682	-0.148644	S	C_ISC	C_ISC	ISC	Colon	CDS014	Donor 1_AC	0.0385275	30523	4964	0.051735	AC_C_ISC
GATCCCTAGCCTCCAG-1-1	21757	4126	TotalSeq-B0256	0	4152	human	intestine	TRUE	male	primary	none	4150	21801	9058	41.5486	0	0	0	0	Donor 1	TC	1	-0.0264399	-0.154294	G1	C_lateCC	C_lateACC	absorptive	Colon	CDS014	Donor 1_TC	0.111164	21757	4126	-0.0433539	TC_C_lateACC
AGACAGGCAAATCGGG-1-0	2193	1106	TotalSeq-B0255	3	1114	human	intestine	TRUE	male	primary	none	1113	2200	289	13.1364	0	0	0	0	Donor 2	TC	0	0.00407936	0.0451628	G2M	C_goblet	C_goblet	goblet	Colon	CDS010	Donor 2_TC	0.267661	2193	1106	-0.2631	TC_C_goblet
GTCCTCATCAGATTGC-1-1	3582	1406	TotalSeq-B0254	4	1414	human	intestine	TRUE	male	primary	none	1414	3590	983	27.3816	0	0	0	0	Donor 1	AC	1	0.0742611	-0.104782	S	C_earlyCC	C_earlyACC	absorptive	Colon	CDS014	Donor 1_AC	0.0937582	3582	1406	-0.333807	AC_C_earlyACC
ATTGTTCTCGGCTCTT-1-0	4660	1900	TotalSeq-B0255	3	1908	human	intestine	TRUE	male	primary	none	1908	4670	1067	22.848	0	0	0	0	Donor 2	TC	0	-0.0283667	-0.120796	G1	C_goblet	C_goblet	goblet	Colon	CDS010	Donor 2_TC	0.238548	4660	1900	-0.154564	TC_C_goblet
TTCCGGTCATCCGTGG-1-2	11332	3027	TotalSeq-B0254	5	3040	human	intestine	TRUE	male	primary	none	3040	11356	3416	30.081	0	0	0	0	Donor 3	AC	2	-0.0640717	-0.164798	G1	C_BEST4	C_BEST4	BEST4+	Colon	CDS015	Donor 3_AC	0.258982	11332	3027	-0.427247	AC_C_BEST4
AGGCATTAGGTTCTAC-1-2	4459	1977	TotalSeq-B0256	3	1993	human	intestine	TRUE	male	primary	none	1992	4479	378	8.43938	0	0	0	0	Donor 3	TC	2	-0.109602	-0.11878	G1	C_tuft	C_tuft	tuft	Colon	CDS015	Donor 3_TC	0.297077	4459	1977	-0.371709	TC_C_tuft
ATCCTATCACAAATCC-1-2	25214	5120	TotalSeq-B0254	5	5156	human	intestine	TRUE	male	primary	none	5155	25289	2287	9.04346	0	0	0	0	Donor 3	AC	2	-0.119706	-0.162636	G1	C_goblet	C_goblet	goblet	Colon	CDS015	Donor 3_AC	0.398677	25214	5120	-0.332796	AC_C_goblet
CTTCTCTCACCGAATT-1-1	5435	1961	TotalSeq-B0256	0	1975	human	intestine	TRUE	male	primary	none	1974	5453	1892	34.6965	0	0	0	0	Donor 1	TC	1	-0.118848	-0.153035	G1	C_tuft	C_tuft	tuft	Colon	CDS014	Donor 1_TC	0.505471	5435	1961	-0.173058	TC_C_tuft
GAAGCCCGTAGCTAAA-1-2	15422	3307	TotalSeq-B0254	5	3328	human	intestine	TRUE	male	primary	none	3328	15449	3407	22.0532	0	0	0	0	Donor 3	AC	2	-0.0379116	-0.119647	G1	C_goblet	C_goblet	goblet	Colon	CDS015	Donor 3_AC	0.360032	15422	3307	-0.355751	AC_C_goblet
GAACACTGTCAAGTTC-1-0	5129	2173	TotalSeq-B0255	3	2183	human	intestine	TRUE	male	primary	none	2183	5146	342	6.64594	0	0	0	0	Donor 2	TC	0	-0.0936573	-0.17737	G1	C_tuft	C_tuft	tuft	Colon	CDS010	Donor 2_TC	0.309801	5129	2173	-0.11034	TC_C_tuft
TTACCATTCTTGAGCA-1-1	14630	3191	TotalSeq-B0256	0	3211	human	intestine	TRUE	male	primary	none	3211	14659	6084	41.5035	0	0	0	0	Donor 1	TC	1	-0.00668436	-0.165839	G1	C_earlyCC	C_earlyACC	absorptive	Colon	CDS014	Donor 1_TC	0.0267787	14630	3191	-0.180303	TC_C_earlyACC
GTCAAACCAAGCGGAT-1-0	9938	2845	TotalSeq-B0255	3	2860	human	intestine	TRUE	male	primary	none	2859	9961	778	7.81046	0	0	0	0	Donor 2	TC	0	-0.0326903	-0.120106	G1	C_BEST4	C_BEST4	BEST4+	Colon	CDS010	Donor 2_TC	0.0736199	9938	2845	-0.135315	TC_C_BEST4
GTTGTAGCAACGATCT-1-1	11060	2074	TotalSeq-B0256	0	2081	human	intestine	TRUE	male	primary	none	2080	11066	7165	64.7479	0	0	0	0	Donor 1	TC	1	-0.0390076	-0.107352	G1	C_earlyCC	C_earlyACC	absorptive	Colon	CDS014	Donor 1_TC	0.0354851	11060	2074	-0.0861565	TC_C_earlyACC
ATACTTCGTAGCGATG-1-0	3769	1671	TotalSeq-B0255	3	1678	human	intestine	TRUE	male	primary	none	1678	3777	949	25.1258	0	0	0	0	Donor 2	TC	0	-0.0184246	0.174343	G2M	C_TA	C_TA	TA	Colon	CDS010	Donor 2_TC	0.0401663	3769	1671	0.00179196	TC_C_TA
TATTTCGAGTGCACCC-1-0	3716	1508	TotalSeq-B0255	3	1512	human	intestine	TRUE	male	primary	none	1512	3720	1144	30.7527	0	0	0	0	Donor 2	TC	0	-0.0289205	-0.0788543	G1	C_earlyCC	C_earlyACC	absorptive	Colon	CDS010	Donor 2_TC	0.0494434	3716	1508	-0.174017	TC_C_earlyACC
ATGATCGTCGCAGATT-1-2	13249	3939	TotalSeq-B0254	5	3976	human	intestine	TRUE	male	primary	none	3970	13303	1105	8.3064	0	0	0	0	Donor 3	AC	2	-0.0991367	-0.181743	G1	EEC	C_EEC	EEC	Colon	CDS015	Donor 3_AC	0.694334	13249	3939	-0.343407	AC_C_EEC
GACTCTCCATGACGGA-1-2	18977	3372	TotalSeq-B0255	1	3395	human	intestine	TRUE	male	primary	none	3394	19004	5617	29.5569	0	0	0	0	Donor 3	DC	2	-0.0327815	-0.135866	G1	C_ISC	C_ISC	ISC	Colon	CDS015	Donor 3_DC	0.0216115	18977	3372	-0.165432	DC_C_ISC
ATGACCATCTCTATAC-1-0	19604	4214	TotalSeq-B0254	6	4232	human	intestine	TRUE	male	primary	none	4230	19641	2013	10.249	0	0	0	0	Donor 2	AC	0	0.0902928	-0.101372	S	C_TA	C_TA	TA	Colon	CDS010	Donor 2_AC	0.2332	19604	4214	0.035656	AC_C_TA
AGAGCAGGTGAGAGGG-1-2	3746	1617	TotalSeq-B0255	1	1623	human	intestine	TRUE	male	primary	none	1623	3752	938	25	0	0	0	0	Donor 3	DC	2	-0.0972526	-0.201142	G1	C_tuft	C_tuft	tuft	Colon	CDS015	Donor 3_DC	0.36328	3746	1617	-0.297982	DC_C_tuft
TCATGTTTCGAACGCC-1-2	15078	3460	TotalSeq-B0255	1	3478	human	intestine	TRUE	male	primary	none	3477	15108	2542	16.8255	0	0	0	0	Donor 3	DC	2	-0.0187715	-0.144217	G1	C_earlyCC	C_earlyACC	absorptive	Colon	CDS015	Donor 3_DC	0.0313567	15078	3460	-0.324887	DC_C_earlyACC
ACCAAACGTGGTAACG-1-1	7173	2535	TotalSeq-B0255	3	2546	human	intestine	TRUE	male	primary	none	2546	7188	1828	25.4313	0	0	0	0	Donor 1	DC	1	-0.074911	-0.143894	G1	C_tuft	C_tuft	tuft	Colon	CDS014	Donor 1_DC	0.37185	7173	2535	-0.420062	DC_C_tuft
CGATCGGCAAGGTTGG-1-2	10337	2378	TotalSeq-B0254	5	2392	human	intestine	TRUE	male	primary	none	2390	10352	3302	31.8972	0	0	0	0	Donor 3	AC	2	-0.061307	-0.0364884	G1	C_goblet	C_goblet	goblet	Colon	CDS015	Donor 3_AC	0.328914	10337	2378	-0.354846	AC_C_goblet
CCTCCTCAGATTAGTG-1-2	15207	4099	TotalSeq-B0256	3	4129	human	intestine	TRUE	male	primary	none	4125	15258	2222	14.5629	0	0	0	0	Donor 3	TC	2	-0.0359732	-0.200971	G1	C_goblet	C_goblet	goblet	Colon	CDS015	Donor 3_TC	0.273405	15207	4099	-0.444751	TC_C_goblet
TTCTTCCCACAGTACT-1-0	4073	1726	TotalSeq-B0255	3	1733	human	intestine	TRUE	male	primary	none	1733	4080	1056	25.8824	0	0	0	0	Donor 2	TC	0	-0.0804982	-0.193293	G1	C_lateCC	C_lateACC	absorptive	Colon	CDS010	Donor 2_TC	0.120197	4073	1726	-0.00317683	TC_C_lateACC
CAGCGTGCACAACGTT-1-2	11120	3023	TotalSeq-B0254	5	3042	human	intestine	TRUE	male	primary	none	3042	11150	2973	26.6637	0	0	0	0	Donor 3	AC	2	-0.0944548	-0.166616	G1	C_goblet	C_goblet	goblet	Colon	CDS015	Donor 3_AC	0.246889	11120	3023	-0.329739	AC_C_goblet
GCGTGCATCCGATGTA-1-0	3889	1590	TotalSeq-B0254	6	1601	human	intestine	TRUE	male	primary	none	1600	3900	649	16.641	0	0	0	0	Donor 2	AC	0	-0.0413109	-0.163033	G1	C_goblet	C_goblet	goblet	Colon	CDS010	Donor 2_AC	0.271148	3889	1590	-0.465448	AC_C_goblet
AGTGATCAGAGAAGGT-1-0	3288	1554	TotalSeq-B0255	3	1559	human	intestine	TRUE	male	primary	none	1559	3296	119	3.61044	0	0	0	0	Donor 2	TC	0	0.0191662	-0.104362	S	C_tuft	C_tuft	tuft	Colon	CDS010	Donor 2_TC	0.430056	3288	1554	-0.375628	TC_C_tuft
TCAAGTGAGTACAACA-1-0	7707	2582	TotalSeq-B0256	2	2588	human	intestine	TRUE	male	primary	none	2588	7720	774	10.0259	0	0	0	0	Donor 2	DC	0	0.460932	0.0201894	S	C_TA	C_TA	TA	Colon	CDS010	Donor 2_DC	0.110886	7707	2582	-0.281024	DC_C_TA
GGTGTCGAGTCGAAAT-1-0	5017	1803	TotalSeq-B0256	2	1810	human	intestine	TRUE	male	primary	none	1810	5024	584	11.6242	0	0	0	0	Donor 2	DC	0	-0.0582255	-0.164882	G1	C_goblet	C_goblet	goblet	Colon	CDS010	Donor 2_DC	0.217611	5017	1803	-0.171028	DC_C_goblet
CTAAGTGGTGACCTGC-1-0	2657	1023	TotalSeq-B0254	6	1027	human	intestine	TRUE	male	primary	none	1027	2661	1259	47.313	0	0	0	0	Donor 2	AC	0	0.0569773	0.0237574	S	C_TA	C_TA	TA	Colon	CDS010	Donor 2_AC	0.0388063	2657	1023	-0.19332	AC_C_TA
CACAGGCAGCACTCAT-1-2	16218	4172	TotalSeq-B0255	1	4194	human	intestine	TRUE	male	primary	none	4192	16245	2523	15.5309	0	0	0	0	Donor 3	DC	2	-0.0446797	-0.185213	G1	C_BEST4	C_BEST4	BEST4+	Colon	CDS015	Donor 3_DC	0.115371	16218	4172	-0.275781	DC_C_BEST4
TCGCACTTCCTAACAG-1-2	14230	3850	TotalSeq-B0256	5	3876	human	intestine	TRUE	male	primary	none	3874	14273	2869	20.1009	0	0	0	0	Donor 3	TC	2	-0.0918327	-0.118084	G1	C_goblet	C_goblet	goblet	Colon	CDS015	Donor 3_TC	0.266433	14230	3850	-0.278434	TC_C_goblet
ATTACCTTCAAGCTGT-1-0	12160	3145	TotalSeq-B0254	6	3154	human	intestine	TRUE	male	primary	none	3154	12171	889	7.30425	0	0	0	0	Donor 2	AC	0	-0.0394588	-0.140382	G1	C_goblet	C_goblet	goblet	Colon	CDS010	Donor 2_AC	0.336672	12160	3145	-0.103972	AC_C_goblet
CAGATACTCTCGGTCT-1-0	10825	3446	TotalSeq-B0254	6	3461	human	intestine	TRUE	male	primary	none	3461	10850	1659	15.2903	0	0	0	0	Donor 2	AC	0	0.405624	0.516605	G2M	C_TA	C_TA	TA	Colon	CDS010	Donor 2_AC	0.130873	10825	3446	-0.100508	AC_C_TA
TCTCTGGGTTGAAGTA-1-0	2220	1225	TotalSeq-B0254	6	1227	human	intestine	TRUE	male	primary	none	1227	2222	264	11.8812	0	0	0	0	Donor 2	AC	0	-0.098911	-0.147943	G1	C_tuft	C_tuft	tuft	Colon	CDS010	Donor 2_AC	0.331222	2220	1225	-0.480987	AC_C_tuft
TGATCTTAGGAATTAC-1-0	4879	1923	TotalSeq-B0254	6	1931	human	intestine	TRUE	male	primary	none	1931	4888	690	14.1162	0	0	0	0	Donor 2	AC	0	0.0567718	-0.152693	S	C_ISC	C_ISC	ISC	Colon	CDS010	Donor 2_AC	0.00967453	4879	1923	-0.408496	AC_C_ISC
GTTACCCAGCGGTAGT-1-1	25770	4101	TotalSeq-B0256	0	4127	human	intestine	TRUE	male	primary	none	4126	25805	8194	31.7535	0	0	0	0	Donor 1	TC	1	0.0107161	-0.164276	S	C_ISC	C_ISC	ISC	Colon	CDS014	Donor 1_TC	0.0458914	25770	4101	-0.0873942	TC_C_ISC
TTACAGGCATCGTCCT-1-0	4717	1983	TotalSeq-B0255	3	1991	human	intestine	TRUE	male	primary	none	1991	4727	921	19.4838	0	0	0	0	Donor 2	TC	0	0.147845	-0.199944	S	C_earlyCC	C_earlyACC	absorptive	Colon	CDS010	Donor 2_TC	0.0187294	4717	1983	-0.0558228	TC_C_earlyACC
TAACGACGTCACCCTT-1-2	13963	3656	TotalSeq-B0254	5	3678	human	intestine	TRUE	male	primary	none	3677	13996	3331	23.7997	0	0	0	0	Donor 3	AC	2	-0.0370263	-0.122263	G1	C_goblet	C_goblet	goblet	Colon	CDS015	Donor 3_AC	0.263472	13963	3656	-0.258089	AC_C_goblet
TGCGATAGTGCCTGAC-1-2	11193	2796	TotalSeq-B0254	5	2810	human	intestine	TRUE	male	primary	none	2809	11207	2675	23.869	0	0	0	0	Donor 3	AC	2	-0.0929129	-0.189043	G1	C_BEST4	C_BEST4	BEST4+	Colon	CDS015	Donor 3_AC	0.582886	11193	2796	-0.535047	AC_C_BEST4
CTGTGAAAGTCATCGT-1-2	10943	1584	TotalSeq-B0256	3	1592	human	intestine	TRUE	male	primary	none	1591	10951	7183	65.5922	0	0	0	0	Donor 3	TC	2	-0.0433166	-0.073262	G1	C_lateCC	C_lateACC	absorptive	Colon	CDS015	Donor 3_TC	0.34678	10943	1584	-0.17372	TC_C_lateACC
TTAGGCATCCTACCGT-1-1	7624	2526	TotalSeq-B0254	4	2539	human	intestine	TRUE	male	primary	none	2538	7640	1712	22.4084	0	0	0	0	Donor 1	AC	1	-0.0533835	-0.17453	G1	C_earlyCC	C_earlyACC	absorptive	Colon	CDS014	Donor 1_AC	0.0452723	7624	2526	-0.118754	AC_C_earlyACC
AATCGTGAGACTTCAC-1-1	7312	1936	TotalSeq-B0255	3	1951	human	intestine	TRUE	male	primary	none	1947	7328	3797	51.815	0	0	0	0	Donor 1	DC	1	-0.116847	-0.132614	G1	C_tuft	C_tuft	tuft	Colon	CDS014	Donor 1_DC	0.399648	7312	1936	-0.0836874	DC_C_tuft
TGTTGAGCATACCATG-1-2	7974	2519	TotalSeq-B0256	3	2535	human	intestine	TRUE	male	primary	none	2534	7994	1772	22.1666	0	0	0	0	Donor 3	TC	2	-0.110564	-0.157617	G1	C_goblet	C_goblet	goblet	Colon	CDS015	Donor 3_TC	0.243998	7974	2519	-0.161845	TC_C_goblet
GATTCTTTCTACGCGG-1-2	23147	4814	TotalSeq-B0256	3	4842	human	intestine	TRUE	male	primary	none	4842	23205	1780	7.67076	0	0	0	0	Donor 3	TC	2	-0.11212	-0.129513	G1	C_lateCC	C_lateACC	absorptive	Colon	CDS015	Donor 3_TC	0.150981	23147	4814	-0.0862412	TC_C_lateACC
AGGATAACATCTCCCA-1-1	19965	3942	TotalSeq-B0255	3	3966	human	intestine	TRUE	male	primary	none	3966	20000	5075	25.375	0	0	0	0	Donor 1	DC	1	-0.0475448	0.028574	G2M	C_TA	C_TA	TA	Colon	CDS014	Donor 1_DC	0.0394308	19965	3942	-0.167385	DC_C_TA
CTCAGAAGTGCTCGTG-1-0	4855	1585	TotalSeq-B0255	3	1595	human	intestine	TRUE	male	primary	none	1595	4868	1363	27.9992	0	0	0	0	Donor 2	TC	0	-0.0146911	-0.210604	G1	C_earlyCC	C_earlyACC	absorptive	Colon	CDS010	Donor 2_TC	0.0458461	4855	1585	0.173983	TC_C_earlyACC
TGTGAGTAGGACAGTC-1-2	36687	5589	TotalSeq-B0255	1	5628	human	intestine	TRUE	male	primary	none	5626	36770	4037	10.9791	0	0	0	0	Donor 3	DC	2	-0.0432673	-0.17398	G1	C_goblet	C_goblet	goblet	Colon	CDS015	Donor 3_DC	0.362033	36687	5589	-0.318409	DC_C_goblet
TGCTCCAGTCTCGGAC-1-2	20202	5389	TotalSeq-B0254	5	5432	human	intestine	TRUE	male	primary	none	5423	20278	1229	6.06076	0	0	0	0	Donor 3	AC	2	-0.12239	-0.232455	G1	EEC	C_EEC	EEC	Colon	CDS015	Donor 3_AC	0.703334	20202	5389	-0.189169	AC_C_EEC
GGGCGTTCATCCCACT-1-0	2709	1222	TotalSeq-B0255	3	1227	human	intestine	TRUE	male	primary	none	1227	2714	707	26.0501	0	0	0	0	Donor 2	TC	0	0.0239037	-0.114129	S	C_earlyCC	C_earlyACC	absorptive	Colon	CDS010	Donor 2_TC	0.0356464	2709	1222	-0.400432	TC_C_earlyACC
TATCCTATCCTTCGAC-1-1	22444	4305	TotalSeq-B0255	3	4328	human	intestine	TRUE	male	primary	none	4326	22481	9995	44.4598	0	0	0	0	Donor 1	DC	1	0.189502	-0.115337	S	C_TA	C_TA	TA	Colon	CDS014	Donor 1_DC	0.0381974	22444	4305	-0.11613	DC_C_TA
GAGTGAGAGGCAGGTT-1-2	18219	3471	TotalSeq-B0256	3	3495	human	intestine	TRUE	male	primary	none	3495	18269	6348	34.7474	0	0	0	0	Donor 3	TC	2	-0.058188	-0.15402	G1	C_earlyCC	C_earlyACC	absorptive	Colon	CDS015	Donor 3_TC	0.0469128	18219	3471	-0.121292	TC_C_earlyACC
AGTCACAGTCGGAACA-1-1	3340	1148	TotalSeq-B0256	0	1151	human	intestine	TRUE	male	primary	none	1151	3343	1488	44.5109	0	0	0	0	Donor 1	TC	1	-0.0800818	-0.156986	G1	C_earlyCC	C_earlyACC	absorptive	Colon	CDS014	Donor 1_TC	0.0655425	3340	1148	-0.236297	TC_C_earlyACC
GCCCAGAGTCAGGAGT-1-2	10679	2802	TotalSeq-B0255	1	2821	human	intestine	TRUE	male	primary	none	2817	10699	3407	31.8441	0	0	0	0	Donor 3	DC	2	-0.0695808	-0.103299	G1	C_goblet	C_goblet	goblet	Colon	CDS015	Donor 3_DC	0.304473	10679	2802	-0.260835	DC_C_goblet
ATTCCCGTCCTTCACG-1-0	2201	1064	TotalSeq-B0256	2	1066	human	intestine	TRUE	male	primary	none	1066	2203	631	28.6428	0	0	0	0	Donor 2	DC	0	0.00164936	-0.0153805	S	C_earlyCC	C_earlyACC	absorptive	Colon	CDS010	Donor 2_DC	0.0327673	2201	1064	-0.221371	DC_C_earlyACC
GTTGCTCGTAGTATAG-1-0	2883	1384	TotalSeq-B0255	3	1389	human	intestine	TRUE	male	primary	none	1389	2888	884	30.6094	0	0	0	0	Donor 2	TC	0	-0.0550568	-0.0651059	G1	C_earlyCC	C_earlyACC	absorptive	Colon	CDS010	Donor 2_TC	0.0635525	2883	1384	-0.0955603	TC_C_earlyACC
TCATTCACAGGCACTC-1-1	6030	2016	TotalSeq-B0254	4	2027	human	intestine	TRUE	male	primary	none	2026	6043	1883	31.16	0	0	0	0	Donor 1	AC	1	0.0307612	-0.166084	S	C_earlyCC	C_earlyACC	absorptive	Colon	CDS014	Donor 1_AC	0.0324428	6030	2016	-0.0321955	AC_C_earlyACC
TGGGCTGCAAGCCTGC-1-2	17981	2647	TotalSeq-B0256	3	2661	human	intestine	TRUE	male	primary	none	2659	18001	11429	63.4909	0	0	0	0	Donor 3	TC	2	-0.0555286	-0.11769	G1	C_lateCC	C_lateACC	absorptive	Colon	CDS015	Donor 3_TC	0.170482	17981	2647	-0.0614899	TC_C_lateACC
GCCCAGAAGACGACGT-1-2	29985	5229	TotalSeq-B0256	3	5271	human	intestine	TRUE	male	primary	none	5267	30051	3172	10.5554	0	0	0	0	Donor 3	TC	2	-0.0174305	-0.190425	G1	C_goblet	C_goblet	goblet	Colon	CDS015	Donor 3_TC	0.367656	29985	5229	-0.326546	TC_C_goblet
GCTCAAAAGGCCTGAA-1-1	43182	5733	TotalSeq-B0256	0	5773	human	intestine	TRUE	male	primary	none	5769	43263	8727	20.172	0	0	0	0	Donor 1	TC	1	0.153141	-0.138594	S	C_ISC	C_ISC	ISC	Colon	CDS014	Donor 1_TC	0.0333501	43182	5733	-0.0929546	TC_C_ISC
AGGGCCTTCACTCACC-1-1	4164	1338	TotalSeq-B0254	4	1345	human	intestine	TRUE	male	primary	none	1344	4171	1637	39.2472	0	0	0	0	Donor 1	AC	1	-0.059227	-0.142661	G1	C_earlyCC	C_earlyACC	absorptive	Colon	CDS014	Donor 1_AC	0.0523517	4164	1338	-0.0909416	AC_C_earlyACC
ACCTGTCGTCGACTGC-1-0	3113	1216	TotalSeq-B0256	2	1220	human	intestine	TRUE	male	primary	none	1220	3120	730	23.3974	0	0	0	0	Donor 2	DC	0	0.00129988	-0.0329239	S	C_earlyCC	C_earlyACC	absorptive	Colon	CDS010	Donor 2_DC	0.0483148	3113	1216	-0.110131	DC_C_earlyACC
TCGCTTGGTCTGATAC-1-2	22159	4828	TotalSeq-B0254	5	4867	human	intestine	TRUE	male	primary	none	4865	22220	2119	9.53645	0	0	0	0	Donor 3	AC	2	-0.054863	-0.14977	G1	C_goblet	C_goblet	goblet	Colon	CDS015	Donor 3_AC	0.319342	22159	4828	-0.20683	AC_C_goblet
GTCATGAGTAATGTGA-1-1	12895	2834	TotalSeq-B0256	0	2849	human	intestine	TRUE	male	primary	none	2848	12911	5338	41.3446	0	0	0	0	Donor 1	TC	1	-0.00883912	-0.128077	G1	C_earlyCC	C_earlyACC	absorptive	Colon	CDS014	Donor 1_TC	0.0469022	12895	2834	-0.0766205	TC_C_earlyACC
TATTGGGAGATAGTGT-1-0	6464	2102	TotalSeq-B0255	3	2111	human	intestine	TRUE	male	primary	none	2111	6475	597	9.22008	0	0	0	0	Donor 2	TC	0	-0.0257279	-0.176969	G1	C_goblet	C_goblet	goblet	Colon	CDS010	Donor 2_TC	0.231683	6464	2102	-0.0521505	TC_C_goblet
GCTACAATCAGTGTCA-1-1	10372	2318	TotalSeq-B0254	4	2330	human	intestine	TRUE	male	primary	none	2330	10392	5442	52.3672	0	0	0	0	Donor 1	AC	1	-0.00908068	-0.0654623	G1	C_earlyCC	C_earlyACC	absorptive	Colon	CDS014	Donor 1_AC	0.0733025	10372	2318	-0.0133986	AC_C_earlyACC
TGTTGAGAGGTCTACT-1-1	3154	946	TotalSeq-B0254	4	952	human	intestine	TRUE	male	primary	none	952	3160	1728	54.6835	0	0	0	0	Donor 1	AC	1	-0.069249	-0.0647568	G1	C_goblet	C_goblet	goblet	Colon	CDS014	Donor 1_AC	0.224381	3154	946	-0.208165	AC_C_goblet
ATGTCTTCAAAGGCTG-1-1	29768	5246	TotalSeq-B0256	0	5278	human	intestine	TRUE	male	primary	none	5275	29833	7542	25.2807	0	0	0	0	Donor 1	TC	1	-0.0702868	-0.231183	G1	C_lateCC	C_lateACC	absorptive	Colon	CDS014	Donor 1_TC	0.240598	29768	5246	-0.0416278	TC_C_lateACC
AGCCAGCGTATCCCAA-1-1	11592	2702	TotalSeq-B0255	3	2714	human	intestine	TRUE	male	primary	none	2714	11611	4421	38.076	0	0	0	0	Donor 1	DC	1	-0.059087	-0.0509085	G1	C_lateCC	C_lateACC	absorptive	Colon	CDS014	Donor 1_DC	0.074609	11592	2702	-0.0922088	DC_C_lateACC
CATGCCTGTAAGATTG-1-2	8649	2303	TotalSeq-B0255	1	2319	human	intestine	TRUE	male	primary	none	2319	8672	900	10.3782	0	0	0	0	Donor 3	DC	2	-0.0172915	-0.150613	G1	C_earlyCC	C_earlyACC	absorptive	Colon	CDS015	Donor 3_DC	0.0600078	8649	2303	-0.321424	DC_C_earlyACC
TTCAGGAAGCTTCGTA-1-0	3969	1620	TotalSeq-B0256	2	1624	human	intestine	TRUE	male	primary	none	1624	3974	964	24.2577	0	0	0	0	Donor 2	DC	0	0.0210277	-0.16819	S	C_earlyCC	C_earlyACC	absorptive	Colon	CDS010	Donor 2_DC	0.0488281	3969	1620	0.0220455	DC_C_earlyACC
CCATAAGCAGATCATC-1-1	33230	5001	TotalSeq-B0255	3	5042	human	intestine	TRUE	male	primary	none	5037	33294	9317	27.984	0	0	0	0	Donor 1	DC	1	0.196586	-0.149792	S	C_ISC	C_ISC	ISC	Colon	CDS014	Donor 1_DC	0.0346522	33230	5001	-0.196561	DC_C_ISC
GGGCGTTTCTCTATAC-1-0	8299	2344	TotalSeq-B0255	3	2356	human	intestine	TRUE	male	primary	none	2356	8314	719	8.64806	0	0	0	0	Donor 2	TC	0	-0.0587929	-0.145945	G1	C_goblet	C_goblet	goblet	Colon	CDS010	Donor 2_TC	0.190837	8299	2344	-0.153314	TC_C_goblet
TTACCGCAGGAAACGA-1-2	17035	3657	TotalSeq-B0255	1	3681	human	intestine	TRUE	male	primary	none	3678	17069	2386	13.9786	0	0	0	0	Donor 3	DC	2	-0.0636886	-0.109116	G1	C_goblet	C_goblet	goblet	Colon	CDS015	Donor 3_DC	0.413262	17035	3657	-0.240715	DC_C_goblet
AACCAACGTGGAAATT-1-0	10954	3486	TotalSeq-B0255	3	3499	human	intestine	TRUE	male	primary	none	3499	10980	1344	12.2404	0	0	0	0	Donor 2	TC	0	0.0378083	-0.16075	S	C_BEST4	C_BEST4	BEST4+	Colon	CDS010	Donor 2_TC	0.0459653	10954	3486	-0.162558	TC_C_BEST4
ACGATCACACTAGTAC-1-0	6333	2512	TotalSeq-B0256	2	2525	human	intestine	TRUE	male	primary	none	2524	6351	358	5.63691	0	0	0	0	Donor 2	DC	0	-0.127515	-0.151287	G1	C_tuft	C_tuft	tuft	Colon	CDS010	Donor 2_DC	0.327909	6333	2512	-0.187818	DC_C_tuft
ACCTGTCTCTTGATTC-1-0	9313	3039	TotalSeq-B0256	2	3051	human	intestine	TRUE	male	primary	none	3050	9327	1033	11.0754	0	0	0	0	Donor 2	DC	0	0.245422	-0.102535	S	C_TA	C_TA	TA	Colon	CDS010	Donor 2_DC	0.0384298	9313	3039	-0.0930795	DC_C_TA
AGGTGTTTCTTACCGC-1-1	5050	1696	TotalSeq-B0256	0	1702	human	intestine	TRUE	male	primary	none	1702	5056	1442	28.5206	0	0	0	0	Donor 1	TC	1	-0.0648442	-0.162117	G1	C_earlyCC	C_earlyACC	absorptive	Colon	CDS014	Donor 1_TC	0.0468458	5050	1696	0.0670255	TC_C_earlyACC
TGGGAAGAGATCACCT-1-0	9617	2845	TotalSeq-B0255	3	2857	human	intestine	TRUE	male	primary	none	2857	9634	2776	28.8146	0	0	0	0	Donor 2	TC	0	-0.0595829	-0.178925	G1	C_lateCC	C_lateACC	absorptive	Colon	CDS010	Donor 2_TC	0.122369	9617	2845	0.0351483	TC_C_lateACC
GCTGCAGCATGGTACT-1-0	5736	2496	TotalSeq-B0256	2	2507	human	intestine	TRUE	male	primary	none	2507	5755	492	8.54909	0	0	0	0	Donor 2	DC	0	0.276804	0.139196	S	C_TA	C_TA	TA	Colon	CDS010	Donor 2_DC	0.0333789	5736	2496	-0.183003	DC_C_TA
CGTCCATGTAACAGGC-1-1	11749	2646	TotalSeq-B0254	4	2664	human	intestine	TRUE	male	primary	none	2662	11771	6387	54.2605	0	0	0	0	Donor 1	AC	1	0.0973111	-0.131871	S	C_TA	C_TA	TA	Colon	CDS014	Donor 1_AC	0.0280896	11749	2646	-0.206158	AC_C_TA
GTTATGGAGTCCCAGC-1-0	12917	2359	TotalSeq-B0254	6	2367	human	intestine	TRUE	male	primary	none	2367	12928	1678	12.9796	0	0	0	0	Donor 2	AC	0	-0.0344989	-0.148395	G1	C_ISC	C_ISC	ISC	Colon	CDS010	Donor 2_AC	0.0213712	12917	2359	-0.0190095	AC_C_ISC
CCTTTGGTCCGTGTAA-1-0	3667	1719	TotalSeq-B0256	2	1724	human	intestine	TRUE	male	primary	none	1723	3672	289	7.87037	0	0	0	0	Donor 2	DC	0	-0.0614375	-0.153875	G1	C_tuft	C_tuft	tuft	Colon	CDS010	Donor 2_DC	0.298816	3667	1719	-0.146681	DC_C_tuft
TGAGGTTGTCAATGGG-1-0	10710	3213	TotalSeq-B0255	3	3220	human	intestine	TRUE	male	primary	none	3220	10726	1001	9.33246	0	0	0	0	Donor 2	TC	0	0.00170502	0.672736	G2M	C_TA	C_TA	TA	Colon	CDS010	Donor 2_TC	0.0515708	10710	3213	0.198642	TC_C_TA
GACAGCCAGCGAGTCA-1-2	16893	3792	TotalSeq-B0255	1	3823	human	intestine	TRUE	male	primary	none	3823	16935	3525	20.8149	0	0	0	0	Donor 3	DC	2	-0.0199588	-0.187035	G1	C_goblet	C_goblet	goblet	Colon	CDS015	Donor 3_DC	0.349558	16893	3792	-0.386955	DC_C_goblet
GCGTGCAAGGATGGCT-1-1	11477	2390	TotalSeq-B0255	3	2408	human	intestine	TRUE	male	primary	none	2408	11502	3997	34.7505	0	0	0	0	Donor 1	DC	1	-0.0461926	-0.0914115	G1	C_earlyCC	C_earlyACC	absorptive	Colon	CDS014	Donor 1_DC	0.048921	11477	2390	0.245827	DC_C_earlyACC
TCCGTGTCACAGCGCT-1-1	19995	4391	TotalSeq-B0255	3	4416	human	intestine	TRUE	male	primary	none	4416	20047	4726	23.5746	0	0	0	0	Donor 1	DC	1	0.0136209	-0.155611	S	C_earlyCC	C_earlyACC	absorptive	Colon	CDS014	Donor 1_DC	0.0435844	19995	4391	-0.0725597	DC_C_earlyACC
GTTGTGAGTTCAGTAC-1-2	9658	2751	TotalSeq-B0254	5	2771	human	intestine	TRUE	male	primary	none	2771	9688	2690	27.7663	0	0	0	0	Donor 3	AC	2	-0.0619331	-0.155811	G1	C_goblet	C_goblet	goblet	Colon	CDS015	Donor 3_AC	0.246118	9658	2751	-0.27386	AC_C_goblet
TGAGCGCGTCCGGTCA-1-1	17558	3594	TotalSeq-B0255	3	3623	human	intestine	TRUE	male	primary	none	3622	17598	7228	41.0728	0	0	0	0	Donor 1	DC	1	-0.0512167	-0.182896	G1	C_earlyCC	C_earlyACC	absorptive	Colon	CDS014	Donor 1_DC	0.0957499	17558	3594	0.108827	DC_C_earlyACC
ACATTTCGTTTCGATG-1-1	27709	4098	TotalSeq-B0254	4	4119	human	intestine	TRUE	male	primary	none	4117	27743	7647	27.5637	0	0	0	0	Donor 1	AC	1	-0.0310077	-0.164239	G1	C_lateCC	C_lateACC	absorptive	Colon	CDS014	Donor 1_AC	0.583688	27709	4098	-0.218475	AC_C_lateACC
GCTACCTCAGTAACCT-1-2	15294	3991	TotalSeq-B0256	3	4013	human	intestine	TRUE	male	primary	none	4011	15323	2299	15.0036	0	0	0	0	Donor 3	TC	2	-0.0833354	-0.199041	G1	C_BEST4	C_BEST4	BEST4+	Colon	CDS015	Donor 3_TC	0.17992	15294	3991	-0.137347	TC_C_BEST4
GGGTTATCAAGCGAAC-1-0	4757	1894	TotalSeq-B0254	6	1901	human	intestine	TRUE	male	primary	none	1901	4767	854	17.9148	0	0	0	0	Donor 2	AC	0	0.365746	0.0302868	S	C_TA	C_TA	TA	Colon	CDS010	Donor 2_AC	0.0907171	4757	1894	0.0708016	AC_C_TA
TCTCCGATCAAACCTG-1-1	15554	4085	TotalSeq-B0255	3	4114	human	intestine	TRUE	male	primary	none	4111	15597	3343	21.4336	0	0	0	0	Donor 1	DC	1	-0.107781	-0.152444	G1	C_goblet	C_goblet	goblet	Colon	CDS014	Donor 1_DC	0.275435	15554	4085	-0.214373	DC_C_goblet
AGGTCATTCTTTGATC-1-2	18629	4342	TotalSeq-B0254	5	4372	human	intestine	TRUE	male	primary	none	4372	18676	2861	15.3191	0	0	0	0	Donor 3	AC	2	0.0124392	-0.164984	S	C_BEST4	C_BEST4	BEST4+	Colon	CDS015	Donor 3_AC	0.12366	18629	4342	-0.291909	AC_C_BEST4
AAGAACAAGTAATCCC-1-2	11375	3145	TotalSeq-B0255	1	3169	human	intestine	TRUE	male	primary	none	3167	11413	2168	18.9959	0	0	0	0	Donor 3	DC	2	-0.108504	-0.0927186	G1	EEC	C_EEC	EEC	Colon	CDS015	Donor 3_DC	0.358031	11375	3145	-0.156132	DC_C_EEC
TATTTCGGTTGCGGCT-1-0	4936	1799	TotalSeq-B0254	6	1804	human	intestine	TRUE	male	primary	none	1804	4947	676	13.6648	0	0	0	0	Donor 2	AC	0	0.0179724	0.290233	G2M	C_goblet	C_goblet	goblet	Colon	CDS010	Donor 2_AC	0.152921	4936	1799	-0.150771	AC_C_goblet
TTCAGGAGTAGACGGT-1-0	5228	2118	TotalSeq-B0255	3	2125	human	intestine	TRUE	male	primary	none	2125	5237	1376	26.2746	0	0	0	0	Donor 2	TC	0	0.0153893	0.00275663	S	C_earlyCC	C_earlyACC	absorptive	Colon	CDS010	Donor 2_TC	0.0279613	5228	2118	-0.0585578	TC_C_earlyACC
TGATTTCAGGACATCG-1-0	2773	1205	TotalSeq-B0255	3	1205	human	intestine	TRUE	male	primary	none	1205	2773	663	23.9091	0	0	0	0	Donor 2	TC	0	0.0525436	-0.117882	S	C_goblet	C_goblet	goblet	Colon	CDS010	Donor 2_TC	0.217572	2773	1205	-0.394889	TC_C_goblet
CTGTAGAAGTTACGAA-1-0	4207	1976	TotalSeq-B0256	2	1980	human	intestine	TRUE	male	primary	none	1980	4212	274	6.50522	0	0	0	0	Donor 2	DC	0	-0.018912	-0.0657209	G1	C_tuft	C_tuft	tuft	Colon	CDS010	Donor 2_DC	0.333639	4207	1976	-0.186659	DC_C_tuft
TATCTTGGTGTAAACA-1-1	28932	4840	TotalSeq-B0255	3	4876	human	intestine	TRUE	male	primary	none	4875	29005	9548	32.9185	0	0	0	0	Donor 1	DC	1	-0.0539084	-0.163028	G1	C_lateCC	C_lateACC	absorptive	Colon	CDS014	Donor 1_DC	0.105621	28932	4840	0.0327117	DC_C_lateACC
CGGTCAGCATTGTAGC-1-0	5663	2375	TotalSeq-B0255	3	2384	human	intestine	TRUE	male	primary	none	2384	5674	1473	25.9605	0	0	0	0	Donor 2	TC	0	0.205882	0.571397	G2M	C_TA	C_TA	TA	Colon	CDS010	Donor 2_TC	0.0355312	5663	2375	-0.219094	TC_C_TA
TCTTTGACAATTGCCA-1-1	9456	2903	TotalSeq-B0255	3	2920	human	intestine	TRUE	male	primary	none	2919	9476	878	9.26551	0	0	0	0	Donor 1	DC	1	-0.0702401	-0.222889	G1	C_ISC	C_ISC	ISC	Colon	CDS014	Donor 1_DC	0.0162534	9456	2903	-0.0315955	DC_C_ISC
AACAACCCATTATGCG-1-0	8454	2304	TotalSeq-B0254	6	2314	human	intestine	TRUE	male	primary	none	2314	8474	476	5.61718	0	0	0	0	Donor 2	AC	0	-0.0944768	-0.159134	G1	C_goblet	C_goblet	goblet	Colon	CDS010	Donor 2_AC	0.19379	8454	2304	-0.237442	AC_C_goblet
AGGAATAAGTATTAGG-1-1	18201	3314	TotalSeq-B0254	4	3335	human	intestine	TRUE	male	primary	none	3335	18229	9467	51.9337	0	0	0	0	Donor 1	AC	1	-0.0443221	-0.115415	G1	C_earlyCC	C_earlyACC	absorptive	Colon	CDS014	Donor 1_AC	0.0727976	18201	3314	-0.291732	AC_C_earlyACC
CCGTTCAAGGTTCAGG-1-2	10680	2901	TotalSeq-B0254	5	2914	human	intestine	TRUE	male	primary	none	2914	10698	3547	33.1557	0	0	0	0	Donor 3	AC	2	-0.0223735	-0.133428	G1	C_BEST4	C_BEST4	BEST4+	Colon	CDS015	Donor 3_AC	0.251132	10680	2901	-0.137746	AC_C_BEST4
CTGCGAGCACACACTA-1-1	16658	2828	TotalSeq-B0256	5	2842	human	intestine	TRUE	male	primary	none	2842	16680	9544	57.2182	0	0	0	0	Donor 1	TC	1	-0.0436064	-0.120004	G1	C_earlyCC	C_earlyACC	absorptive	Colon	CDS014	Donor 1_TC	0.0834515	16658	2828	-0.0449737	TC_C_earlyACC
GTCCCATTCACCGGGT-1-2	3421	1372	TotalSeq-B0254	5	1384	human	intestine	TRUE	male	primary	none	1383	3434	1298	37.7985	0	0	0	0	Donor 3	AC	2	0.0578273	-0.117558	S	C_earlyCC	C_earlyACC	absorptive	Colon	CDS015	Donor 3_AC	0.0694662	3421	1372	-0.404736	AC_C_earlyACC
CCGGTGAGTCACCGCA-1-1	3994	1218	TotalSeq-B0254	4	1226	human	intestine	TRUE	male	primary	none	1225	4002	1644	41.0795	0	0	0	0	Donor 1	AC	1	-0.0409008	-0.0879766	G1	C_earlyCC	C_earlyACC	absorptive	Colon	CDS014	Donor 1_AC	0.0575044	3994	1218	-0.12943	AC_C_earlyACC
TACACCCTCATTTCGT-1-0	6886	2430	TotalSeq-B0255	3	2436	human	intestine	TRUE	male	primary	none	2436	6892	1916	27.8003	0	0	0	0	Donor 2	TC	0	0.0143429	-0.100222	S	C_earlyCC	C_earlyACC	absorptive	Colon	CDS010	Donor 2_TC	0.026115	6886	2430	-0.0690167	TC_C_earlyACC
GAAATGACAAATGATG-1-1	8405	2842	TotalSeq-B0256	0	2860	human	intestine	TRUE	male	primary	none	2860	8431	1560	18.5031	0	0	0	0	Donor 1	TC	1	-0.032368	-0.0855842	G1	C_tuft	C_tuft	tuft	Colon	CDS014	Donor 1_TC	0.552193	8405	2842	-0.139322	TC_C_tuft
ATCCATTCAAGTGACG-1-1	23172	4229	TotalSeq-B0254	4	4253	human	intestine	TRUE	male	primary	none	4253	23218	8894	38.3065	0	0	0	0	Donor 1	AC	1	-0.0520205	-0.194745	G1	C_earlyCC	C_earlyACC	absorptive	Colon	CDS014	Donor 1_AC	0.096494	23172	4229	-0.0611619	AC_C_earlyACC
TTTACCAGTTACCCAA-1-0	4190	1805	TotalSeq-B0255	3	1810	human	intestine	TRUE	male	primary	none	1809	4196	275	6.55386	0	0	0	0	Donor 2	TC	0	0.0183765	-0.143436	S	C_tuft	C_tuft	tuft	Colon	CDS010	Donor 2_TC	0.320687	4190	1805	-0.0261463	TC_C_tuft
GAAACCTTCTATCGTT-1-2	14007	4128	TotalSeq-B0255	1	4161	human	intestine	TRUE	male	primary	none	4155	14050	889	6.3274	0	0	0	0	Donor 3	DC	2	-0.091466	-0.183013	G1	EEC	C_EEC	EEC	Colon	CDS015	Donor 3_DC	0.663904	14007	4128	-0.20849	DC_C_EEC
TGCTCGTGTCTCCCTA-1-2	9770	2686	TotalSeq-B0255	1	2697	human	intestine	TRUE	male	primary	none	2697	9784	3666	37.4693	0	0	0	0	Donor 3	DC	2	0.185783	0.300654	G2M	C_TA	C_TA	TA	Colon	CDS015	Donor 3_DC	0.0472818	9770	2686	-0.20065	DC_C_TA
ACAACCAAGTGATAAC-1-0	2393	1017	TotalSeq-B0255	3	1020	human	intestine	TRUE	male	primary	none	1020	2396	858	35.8097	0	0	0	0	Donor 2	TC	0	0.0511333	-0.07733	S	C_earlyCC	C_earlyACC	absorptive	Colon	CDS010	Donor 2_TC	0.0342769	2393	1017	-0.128417	TC_C_earlyACC
CATTGCCAGCGGTATG-1-0	10596	3057	TotalSeq-B0254	6	3069	human	intestine	TRUE	male	primary	none	3069	10616	783	7.37566	0	0	0	0	Donor 2	AC	0	0.413495	-0.0795847	S	C_TA	C_TA	TA	Colon	CDS010	Donor 2_AC	0.331082	10596	3057	-0.115597	AC_C_TA
TGATGGTTCAATCTCT-1-2	20678	3960	TotalSeq-B0256	3	3981	human	intestine	TRUE	male	primary	none	3979	20709	8512	41.1029	0	0	0	0	Donor 3	TC	2	-0.0596506	-0.1383	G1	C_lateCC	C_lateACC	absorptive	Colon	CDS015	Donor 3_TC	0.134733	20678	3960	-0.0768765	TC_C_lateACC
GGCGTCACATGAATCC-1-2	10761	2782	TotalSeq-B0254	5	2794	human	intestine	TRUE	male	primary	none	2793	10779	2318	21.5048	0	0	0	0	Donor 3	AC	2	-0.0370598	-0.143887	G1	C_goblet	C_goblet	goblet	Colon	CDS015	Donor 3_AC	0.223465	10761	2782	-0.321349	AC_C_goblet
ATTACCTAGGGTGAGG-1-2	32495	4968	TotalSeq-B0256	3	4996	human	intestine	TRUE	male	primary	none	4995	32573	3719	11.4174	0	0	0	0	Donor 3	TC	2	-0.000700273	-0.183329	G1	C_earlyCC	C_earlyACC	absorptive	Colon	CDS015	Donor 3_TC	0.0818855	32495	4968	-0.0736387	TC_C_earlyACC
TGATGCAGTATAGGGC-1-0	5097	2024	TotalSeq-B0255	3	2029	human	intestine	TRUE	male	primary	none	2029	5104	632	12.3824	0	0	0	0	Donor 2	TC	0	0.0258067	-0.148689	S	C_goblet	C_goblet	goblet	Colon	CDS010	Donor 2_TC	0.220231	5097	2024	-0.15994	TC_C_goblet
GATCAGTAGATGGCGT-1-1	14420	3390	TotalSeq-B0255	3	3407	human	intestine	TRUE	male	primary	none	3407	14442	4527	31.3461	0	0	0	0	Donor 1	DC	1	0.0397578	-0.175716	S	C_BEST4	C_BEST4	BEST4+	Colon	CDS014	Donor 1_DC	0.202405	14420	3390	-0.263426	DC_C_BEST4
GTGCACGCAGTCAGTT-1-1	20230	3959	TotalSeq-B0254	4	3994	human	intestine	TRUE	male	primary	none	3994	20293	6504	32.0505	0	0	0	0	Donor 1	AC	1	-0.0666607	-0.152106	G1	C_earlyCC	C_earlyACC	absorptive	Colon	CDS014	Donor 1_AC	0.101121	20230	3959	0.0707773	AC_C_earlyACC
GTGAGTTGTAGGCAAC-1-2	15214	3539	TotalSeq-B0254	5	3556	human	intestine	TRUE	male	primary	none	3556	15239	3681	24.1551	0	0	0	0	Donor 3	AC	2	-0.0709393	-0.10921	G1	C_goblet	C_goblet	goblet	Colon	CDS015	Donor 3_AC	0.427287	15214	3539	-0.2123	AC_C_goblet
ATGCATGTCTTTGCAT-1-0	5822	1946	TotalSeq-B0255	3	1953	human	intestine	TRUE	male	primary	none	1953	5830	2092	35.8834	0	0	0	0	Donor 2	TC	0	-0.0259365	-0.170304	G1	C_earlyCC	C_earlyACC	absorptive	Colon	CDS010	Donor 2_TC	0.0532331	5822	1946	-0.0163122	TC_C_earlyACC
CCAAGCGGTACGTGTT-1-2	5711	2035	TotalSeq-B0256	3	2047	human	intestine	TRUE	male	primary	none	2046	5726	1597	27.8903	0	0	0	0	Donor 3	TC	2	-0.148544	-0.201764	G1	C_tuft	C_tuft	tuft	Colon	CDS015	Donor 3_TC	0.301681	5711	2035	-0.319324	TC_C_tuft
ATTCTTGCACAATGTC-1-1	7816	1785	TotalSeq-B0254	4	1797	human	intestine	TRUE	male	primary	none	1796	7832	4536	57.9162	0	0	0	0	Donor 1	AC	1	-0.0155677	-0.155354	G1	C_earlyCC	C_earlyACC	absorptive	Colon	CDS014	Donor 1_AC	0.0380074	7816	1785	-0.161847	AC_C_earlyACC
CGCCATTAGTAGGTTA-1-1	34201	5046	TotalSeq-B0254	4	5082	human	intestine	TRUE	male	primary	none	5080	34275	10633	31.0226	0	0	0	0	Donor 1	AC	1	0.000586905	-0.173432	S	C_ISC	C_ISC	ISC	Colon	CDS014	Donor 1_AC	0.0293231	34201	5046	0.012954	AC_C_ISC
GAAGGACTCTTTCCGG-1-0	7194	2381	TotalSeq-B0256	2	2394	human	intestine	TRUE	male	primary	none	2392	7208	671	9.3091	0	0	0	0	Donor 2	DC	0	-0.0893113	-0.120565	G1	C_goblet	C_goblet	goblet	Colon	CDS010	Donor 2_DC	0.223095	7194	2381	-0.202995	DC_C_goblet
CTCCCAAGTCGCATGC-1-0	3251	1325	TotalSeq-B0255	3	1327	human	intestine	TRUE	male	primary	none	1327	3253	1039	31.9397	0	0	0	0	Donor 2	TC	0	-0.00993272	-0.0641042	G1	C_earlyCC	C_earlyACC	absorptive	Colon	CDS010	Donor 2_TC	0.0397067	3251	1325	0.0903311	TC_C_earlyACC
CTATCTAAGAAGAACG-1-2	16506	3801	TotalSeq-B0254	5	3829	human	intestine	TRUE	male	primary	none	3826	16544	2912	17.6015	0	0	0	0	Donor 3	AC	2	-0.0400396	-0.203644	G1	C_BEST4	C_BEST4	BEST4+	Colon	CDS015	Donor 3_AC	0.257605	16506	3801	-0.134751	AC_C_BEST4
ACCAACAAGTTTGAGA-1-1	10417	2876	TotalSeq-B0255	3	2894	human	intestine	TRUE	male	primary	none	2892	10444	3688	35.3121	0	0	0	0	Donor 1	DC	1	-0.0745196	-0.135269	G1	C_earlyCC	C_earlyACC	absorptive	Colon	CDS014	Donor 1_DC	0.0383577	10417	2876	-0.144538	DC_C_earlyACC
CCTCATGGTGTTGAGG-1-1	21527	4637	TotalSeq-B0256	0	4667	human	intestine	TRUE	male	primary	none	4664	21577	8083	37.4612	0	0	0	0	Donor 1	TC	1	-0.0227181	-0.175869	G1	C_earlyCC	C_earlyACC	absorptive	Colon	CDS014	Donor 1_TC	0.027632	21527	4637	-0.135379	TC_C_earlyACC
GTTATGGCAAGGCAAC-1-2	14655	3363	TotalSeq-B0256	3	3392	human	intestine	TRUE	male	primary	none	3389	14696	3179	21.6317	0	0	0	0	Donor 3	TC	2	-0.0938689	-0.210833	G1	C_goblet	C_goblet	goblet	Colon	CDS015	Donor 3_TC	0.261944	14655	3363	-0.258742	TC_C_goblet
GTATTTCCAAGCGAGT-1-0	4429	1660	TotalSeq-B0255	3	1668	human	intestine	TRUE	male	primary	none	1668	4438	701	15.7954	0	0	0	0	Donor 2	TC	0	-0.0193173	-0.0874204	G1	C_goblet	C_goblet	goblet	Colon	CDS010	Donor 2_TC	0.199758	4429	1660	-0.300032	TC_C_goblet
TGCGGCATCCGACGGT-1-2	10014	2054	TotalSeq-B0254	5	2065	human	intestine	TRUE	male	primary	none	2065	10029	5676	56.5959	0	0	0	0	Donor 3	AC	2	-0.0268107	-0.0899609	G1	C_lateCC	C_lateACC	absorptive	Colon	CDS015	Donor 3_AC	0.182703	10014	2054	-0.0158304	AC_C_lateACC
ATCGGCGAGGCCTTGC-1-0	3275	1390	TotalSeq-B0254	6	1391	human	intestine	TRUE	male	primary	none	1391	3276	499	15.232	0	0	0	0	Donor 2	AC	0	-0.0368848	-0.109826	G1	C_goblet	C_goblet	goblet	Colon	CDS010	Donor 2_AC	0.324593	3275	1390	-0.348337	AC_C_goblet
ACCGTTCTCCAATCTT-1-1	5666	1780	TotalSeq-B0254	4	1785	human	intestine	TRUE	male	primary	none	1785	5672	2212	38.9986	0	0	0	0	Donor 1	AC	1	0.0319328	-0.134499	S	C_lateCC	C_lateACC	absorptive	Colon	CDS014	Donor 1_AC	0.275548	5666	1780	0.159881	AC_C_lateACC
GTTTGGACATAACTCG-1-0	4579	1952	TotalSeq-B0255	3	1961	human	intestine	TRUE	male	primary	none	1961	4592	504	10.9756	0	0	0	0	Donor 2	TC	0	-0.0630551	0.587664	G2M	C_goblet	C_goblet	goblet	Colon	CDS010	Donor 2_TC	0.228895	4579	1952	-0.156606	TC_C_goblet
TCAGCAAAGCAACAGC-1-2	22134	4592	TotalSeq-B0254	5	4622	human	intestine	TRUE	male	primary	none	4622	22181	5453	24.5841	0	0	0	0	Donor 3	AC	2	-0.0388453	-0.123826	G1	C_goblet	C_goblet	goblet	Colon	CDS015	Donor 3_AC	0.417582	22134	4592	-0.22257	AC_C_goblet
GGTGATTAGCACTCGC-1-1	8990	2102	TotalSeq-B0254	4	2110	human	intestine	TRUE	male	primary	none	2109	8998	4566	50.7446	0	0	0	0	Donor 1	AC	1	0.00396948	-0.11622	S	C_earlyCC	C_earlyACC	absorptive	Colon	CDS014	Donor 1_AC	0.114547	8990	2102	-0.0465796	AC_C_earlyACC
ATACCGATCTGGAGAG-1-2	10571	2565	TotalSeq-B0256	3	2577	human	intestine	TRUE	male	primary	none	2577	10584	3749	35.4214	0	0	0	0	Donor 3	TC	2	0.0109962	-0.120461	S	C_BEST4	C_BEST4	BEST4+	Colon	CDS015	Donor 3_TC	0.0567392	10571	2565	-0.050738	TC_C_BEST4
TATCTTGTCCTCAGGG-1-2	31552	5442	TotalSeq-B0256	3	5476	human	intestine	TRUE	male	primary	none	5474	31612	4357	13.7827	0	0	0	0	Donor 3	TC	2	0.0537025	-0.141202	S	C_BEST4	C_BEST4	BEST4+	Colon	CDS015	Donor 3_TC	0.150686	31552	5442	-0.329754	TC_C_BEST4
TCAAGACAGAATTTGG-1-1	16769	3742	TotalSeq-B0254	4	3764	human	intestine	TRUE	male	primary	none	3763	16797	5196	30.9341	0	0	0	0	Donor 1	AC	1	-0.0820254	-0.17641	G1	C_BEST4	C_BEST4	BEST4+	Colon	CDS014	Donor 1_AC	0.24336	16769	3742	-0.147117	AC_C_BEST4
TATCGCCGTTTGGCTA-1-1	11936	3031	TotalSeq-B0256	0	3048	human	intestine	TRUE	male	primary	none	3048	11965	3752	31.3581	0	0	0	0	Donor 1	TC	1	-0.0935935	-0.173984	G1	C_earlyCC	C_earlyACC	absorptive	Colon	CDS014	Donor 1_TC	0.048149	11936	3031	-0.233665	TC_C_earlyACC
CTCAGAATCTGACGCG-1-2	8450	2560	TotalSeq-B0254	5	2576	human	intestine	TRUE	male	primary	none	2575	8467	1753	20.7039	0	0	0	0	Donor 3	AC	2	-0.0565349	-0.0971826	G1	C_BEST4	C_BEST4	BEST4+	Colon	CDS015	Donor 3_AC	0.112615	8450	2560	-0.316497	AC_C_BEST4
ATCCATTTCGCACGAC-1-0	7603	2726	TotalSeq-B0254	6	2733	human	intestine	TRUE	male	primary	none	2733	7616	750	9.84769	0	0	0	0	Donor 2	AC	0	-0.0509619	-0.0903748	G1	C_lateCC	C_lateACC	absorptive	Colon	CDS010	Donor 2_AC	0.123802	7603	2726	-0.00669461	AC_C_lateACC
AATGCCAGTGTACATC-1-0	4140	1588	TotalSeq-B0255	3	1598	human	intestine	TRUE	male	primary	none	1597	4151	1377	33.1727	0	0	0	0	Donor 2	TC	0	-0.024987	-0.106961	G1	C_earlyCC	C_earlyACC	absorptive	Colon	CDS010	Donor 2_TC	0.0368649	4140	1588	-0.363876	TC_C_earlyACC
TCCTAATTCGTCAGAT-1-0	7021	2583	TotalSeq-B0255	3	2589	human	intestine	TRUE	male	primary	none	2589	7033	1041	14.8017	0	0	0	0	Donor 2	TC	0	0.225662	-0.157163	S	C_TA	C_TA	TA	Colon	CDS010	Donor 2_TC	0.290204	7021	2583	-0.0699688	TC_C_TA
AGGCATTCAGATACCT-1-0	2274	1103	TotalSeq-B0254	6	1107	human	intestine	TRUE	male	primary	none	1107	2279	734	32.2071	0	0	0	0	Donor 2	AC	0	0.120894	-0.0838391	S	C_TA	C_TA	TA	Colon	CDS010	Donor 2_AC	0.0369578	2274	1103	-0.223981	AC_C_TA
TCTTTGACAACACTAC-1-2	13343	3326	TotalSeq-B0256	3	3344	human	intestine	TRUE	male	primary	none	3342	13362	2702	20.2215	0	0	0	0	Donor 3	TC	2	-0.036587	-0.183556	G1	C_BEST4	C_BEST4	BEST4+	Colon	CDS015	Donor 3_TC	0.0824936	13343	3326	-0.427651	TC_C_BEST4
AATAGAGGTCGCGTTG-1-0	1588	924	TotalSeq-B0256	2	925	human	intestine	TRUE	male	primary	none	925	1589	115	7.23726	0	0	0	0	Donor 2	DC	0	-0.086717	-0.105496	G1	C_tuft	C_tuft	tuft	Colon	CDS010	Donor 2_DC	0.363775	1588	924	-0.0458785	DC_C_tuft
TAGATCGTCCGGTAGC-1-2	17358	3853	TotalSeq-B0256	3	3875	human	intestine	TRUE	male	primary	none	3874	17394	6374	36.6448	0	0	0	0	Donor 3	TC	2	0.00530246	-0.144476	S	C_goblet	C_goblet	goblet	Colon	CDS015	Donor 3_TC	0.194466	17358	3853	-0.372431	TC_C_goblet
ATTTACCTCACTACTT-1-0	5620	2288	TotalSeq-B0255	3	2296	human	intestine	TRUE	male	primary	none	2295	5634	278	4.93433	0	0	0	0	Donor 2	TC	0	-0.0802338	-0.103221	G1	C_tuft	C_tuft	tuft	Colon	CDS010	Donor 2_TC	0.302602	5620	2288	-0.167935	TC_C_tuft
CCGGTGATCAGGGTAG-1-1	48022	6461	TotalSeq-B0255	3	6511	human	intestine	TRUE	male	primary	none	6509	48124	7744	16.0918	0	0	0	0	Donor 1	DC	1	-0.00653283	-0.180734	G1	C_earlyCC	C_earlyACC	absorptive	Colon	CDS014	Donor 1_DC	0.0431663	48022	6461	-0.00967694	DC_C_earlyACC
GAGTCTAAGCGGGTAT-1-1	8086	2217	TotalSeq-B0255	3	2232	human	intestine	TRUE	male	primary	none	2231	8102	3772	46.5564	0	0	0	0	Donor 1	DC	1	-0.0387465	-0.208323	G1	C_earlyCC	C_earlyACC	absorptive	Colon	CDS014	Donor 1_DC	0.0562197	8086	2217	-0.240574	DC_C_earlyACC
TTTATGCCATACCAGT-1-0	9990	3307	TotalSeq-B0255	3	3319	human	intestine	TRUE	male	primary	none	3318	10005	1491	14.9025	0	0	0	0	Donor 2	TC	0	0.120566	0.514439	G2M	C_TA	C_TA	TA	Colon	CDS010	Donor 2_TC	0.0195504	9990	3307	-0.0412962	TC_C_TA
GTTTACTCACGGAAGT-1-1	7000	2680	TotalSeq-B0255	3	2695	human	intestine	TRUE	male	primary	none	2693	7021	768	10.9386	0	0	0	0	Donor 1	DC	1	-0.0458285	-0.0922166	G1	C_tuft	C_tuft	tuft	Colon	CDS014	Donor 1_DC	0.545918	7000	2680	-0.131378	DC_C_tuft
AAGCGTTTCCTACGAA-1-1	16892	4418	TotalSeq-B0254	4	4450	human	intestine	TRUE	male	primary	none	4447	16946	2210	13.0414	0	0	0	0	Donor 1	AC	1	-0.0648083	-0.230951	G1	C_tuft	C_tuft	tuft	Colon	CDS014	Donor 1_AC	0.569633	16892	4418	-0.277774	AC_C_tuft
TGGAACTTCATCGGGC-1-0	2015	1125	TotalSeq-B0256	2	1128	human	intestine	TRUE	male	primary	none	1128	2018	272	13.4787	0	0	0	0	Donor 2	DC	0	-0.110439	-0.0823078	G1	C_tuft	C_tuft	tuft	Colon	CDS010	Donor 2_DC	0.447391	2015	1125	-0.221858	DC_C_tuft
AGCGTATGTCCCACGA-1-0	8285	2541	TotalSeq-B0254	6	2557	human	intestine	TRUE	male	primary	none	2556	8304	1216	14.6435	0	0	0	0	Donor 2	AC	0	-0.07017	-0.157983	G1	C_lateCC	C_lateACC	absorptive	Colon	CDS010	Donor 2_AC	0.0618703	8285	2541	-0.014116	AC_C_lateACC
CTGTAGACACACCGCA-1-0	2877	1295	TotalSeq-B0254	6	1300	human	intestine	TRUE	male	primary	none	1298	2881	459	15.932	0	0	0	0	Donor 2	AC	0	-0.0511478	-0.160745	G1	C_goblet	C_goblet	goblet	Colon	CDS010	Donor 2_AC	0.270739	2877	1295	-0.139859	AC_C_goblet
TGGATCAGTTAAAGTG-1-1	15789	3716	TotalSeq-B0256	0	3738	human	intestine	TRUE	male	primary	none	3736	15815	4586	28.9978	0	0	0	0	Donor 1	TC	1	0.115164	-0.089473	S	C_BEST4	C_BEST4	BEST4+	Colon	CDS014	Donor 1_TC	0.124439	15789	3716	-0.160352	TC_C_BEST4
AGGTTGTCAATGTTGC-1-1	25996	4495	TotalSeq-B0256	0	4523	human	intestine	TRUE	male	primary	none	4519	26028	8444	32.442	0	0	0	0	Donor 1	TC	1	-0.0394406	-0.174506	G1	C_earlyCC	C_earlyACC	absorptive	Colon	CDS014	Donor 1_TC	0.0870132	25996	4495	-0.159798	TC_C_earlyACC
ACTGCAAAGTCACTAC-1-1	11103	3076	TotalSeq-B0254	4	3094	human	intestine	TRUE	male	primary	none	3093	11130	3893	34.9775	0	0	0	0	Donor 1	AC	1	-0.063583	-0.0617284	G1	C_goblet	C_goblet	goblet	Colon	CDS014	Donor 1_AC	0.244541	11103	3076	-0.140072	AC_C_goblet
ATAGACCAGACGCCAA-1-0	6607	2385	TotalSeq-B0255	3	2394	human	intestine	TRUE	male	primary	none	2394	6617	1077	16.2763	0	0	0	0	Donor 2	TC	0	0.257388	-0.0758443	S	C_BEST4	C_BEST4	BEST4+	Colon	CDS010	Donor 2_TC	0.113587	6607	2385	-0.0572365	TC_C_BEST4
AGTACCAAGACATCCT-1-1	3498	1504	TotalSeq-B0256	0	1512	human	intestine	TRUE	male	primary	none	1512	3508	728	20.7526	0	0	0	0	Donor 1	TC	1	-0.106651	-0.212722	G1	C_tuft	C_tuft	tuft	Colon	CDS014	Donor 1_TC	0.188651	3498	1504	-0.306842	TC_C_tuft
CTCACTGCAGAGTAAT-1-0	7058	2472	TotalSeq-B0255	3	2479	human	intestine	TRUE	male	primary	none	2479	7066	1682	23.8041	0	0	0	0	Donor 2	TC	0	0.00352088	0.506885	G2M	C_TA	C_TA	TA	Colon	CDS010	Donor 2_TC	0.0292442	7058	2472	-0.424621	TC_C_TA
GCATCTCGTCATCAGT-1-0	4658	1756	TotalSeq-B0256	2	1763	human	intestine	TRUE	male	primary	none	1762	4664	1339	28.7093	0	0	0	0	Donor 2	DC	0	-0.0482891	-0.129298	G1	C_BEST4	C_BEST4	BEST4+	Colon	CDS010	Donor 2_DC	0.188296	4658	1756	-0.285742	DC_C_BEST4
TCGTCCATCAGTCCGG-1-0	7251	2639	TotalSeq-B0254	6	2646	human	intestine	TRUE	male	primary	none	2646	7259	1223	16.848	0	0	0	0	Donor 2	AC	0	0.0937852	-0.0596581	S	C_earlyCC	C_earlyACC	absorptive	Colon	CDS010	Donor 2_AC	0.0337777	7251	2639	-0.0982883	AC_C_earlyACC
CCTCCTCAGGAGTCTG-1-1	8097	2782	TotalSeq-B0256	0	2802	human	intestine	TRUE	male	primary	none	2801	8126	1453	17.8809	0	0	0	0	Donor 1	TC	1	-0.0386934	-0.210971	G1	C_tuft	C_tuft	tuft	Colon	CDS014	Donor 1_TC	0.575273	8097	2782	-0.0160712	TC_C_tuft
AGCTCAATCGCCGTGA-1-1	6546	1982	TotalSeq-B0256	0	1992	human	intestine	TRUE	male	primary	none	1992	6560	2601	39.6494	0	0	0	0	Donor 1	TC	1	-0.0541677	-0.145706	G1	C_earlyCC	C_earlyACC	absorptive	Colon	CDS014	Donor 1_TC	0.0221404	6546	1982	0.119256	TC_C_earlyACC
GTAATCGCAAGAATAC-1-1	27637	4438	TotalSeq-B0256	0	4465	human	intestine	TRUE	male	primary	none	4463	27675	11910	43.0352	0	0	0	0	Donor 1	TC	1	0.275916	-0.0943589	S	C_ISC	C_ISC	ISC	Colon	CDS014	Donor 1_TC	0.0259493	27637	4438	-0.178005	TC_C_ISC
TCCGAAAGTGGATTTC-1-0	18522	3760	TotalSeq-B0255	3	3776	human	intestine	TRUE	male	primary	none	3774	18557	1799	9.69446	0	0	0	0	Donor 2	TC	0	0.355946	-0.115782	S	C_TA	C_TA	TA	Colon	CDS010	Donor 2_TC	0.305564	18522	3760	-0.114737	TC_C_TA
TCTCACGAGGCATCTT-1-2	15945	3833	TotalSeq-B0255	1	3857	human	intestine	TRUE	male	primary	none	3855	15986	4848	30.3265	0	0	0	0	Donor 3	DC	2	-0.0943759	-0.142573	G1	C_lateCC	C_lateACC	absorptive	Colon	CDS015	Donor 3_DC	0.0531191	15945	3833	-0.209956	DC_C_lateACC
TGACAGTCATGACAAA-1-0	1963	1081	TotalSeq-B0255	3	1085	human	intestine	TRUE	male	primary	none	1085	1967	177	8.99847	0	0	0	0	Donor 2	TC	0	-0.0814264	-0.0843964	G1	C_tuft	C_tuft	tuft	Colon	CDS010	Donor 2_TC	0.252334	1963	1081	-0.284727	TC_C_tuft
AGTAGTCCACGCGTCA-1-0	5947	1596	TotalSeq-B0256	2	1600	human	intestine	TRUE	male	primary	none	1600	5954	1002	16.829	0	0	0	0	Donor 2	DC	0	0.0362323	-0.0922307	S	C_ISC	C_ISC	ISC	Colon	CDS010	Donor 2_DC	0.0342006	5947	1596	-0.110483	DC_C_ISC
TATTGCTTCTTCGTGC-1-1	4261	1007	TotalSeq-B0255	3	1015	human	intestine	TRUE	male	primary	none	1015	4270	2708	63.4192	0	0	0	0	Donor 1	DC	1	-0.0460597	-0.0491395	G1	C_earlyCC	C_earlyACC	absorptive	Colon	CDS014	Donor 1_DC	0.0746073	4261	1007	-0.164629	DC_C_earlyACC
CCTAAGAAGCTGGTGA-1-2	10935	2947	TotalSeq-B0254	5	2962	human	intestine	TRUE	male	primary	none	2962	10958	2864	26.1362	0	0	0	0	Donor 3	AC	2	-0.00761616	-0.141117	G1	C_goblet	C_goblet	goblet	Colon	CDS015	Donor 3_AC	0.264489	10935	2947	-0.204384	AC_C_goblet
AGCGCTGTCACTGATG-1-2	18681	3928	TotalSeq-B0256	3	3955	human	intestine	TRUE	male	primary	none	3954	18732	1931	10.3086	0	0	0	0	Donor 3	TC	2	0.0457157	0.194589	G2M	C_goblet	C_goblet	goblet	Colon	CDS015	Donor 3_TC	0.152317	18681	3928	-0.308136	TC_C_goblet
CTCTCAGGTAGTCCTA-1-1	25019	4623	TotalSeq-B0254	4	4647	human	intestine	TRUE	male	primary	none	4647	25063	5895	23.5207	0	0	0	0	Donor 1	AC	1	0.0215873	-0.0982286	S	C_ISC	C_ISC	ISC	Colon	CDS014	Donor 1_AC	0.0272906	25019	4623	-0.176293	AC_C_ISC
AAGGTAATCGTTCCCA-1-0	1799	952	TotalSeq-B0255	3	957	human	intestine	TRUE	male	primary	none	956	1805	380	21.0526	0	0	0	0	Donor 2	TC	0	-0.0600646	-0.142862	G1	C_lateCC	C_lateACC	absorptive	Colon	CDS010	Donor 2_TC	0.376942	1799	952	-0.188417	TC_C_lateACC
TCATGGACAGGACTAG-1-0	4581	2014	TotalSeq-B0255	3	2021	human	intestine	TRUE	male	primary	none	2021	4591	267	5.81573	0	0	0	0	Donor 2	TC	0	-0.0731181	-0.125146	G1	C_tuft	C_tuft	tuft	Colon	CDS010	Donor 2_TC	0.376037	4581	2014	-0.388784	TC_C_tuft
TGCTTGCAGGGTTGCA-1-1	4277	1489	TotalSeq-B0254	4	1494	human	intestine	TRUE	male	primary	none	1494	4283	1790	41.7931	0	0	0	0	Donor 1	AC	1	-0.0314616	-0.149344	G1	C_earlyCC	C_earlyACC	absorptive	Colon	CDS014	Donor 1_AC	0.047945	4277	1489	-0.208305	AC_C_earlyACC
TACCGAATCCTAGAGT-1-2	16871	4007	TotalSeq-B0255	1	4044	human	intestine	TRUE	male	primary	none	4040	16916	3856	22.795	0	0	0	0	Donor 3	DC	2	-0.0334104	-0.139073	G1	C_goblet	C_goblet	goblet	Colon	CDS015	Donor 3_DC	0.319278	16871	4007	-0.343076	DC_C_goblet
TTCATTGAGACAGTCG-1-1	8794	2541	TotalSeq-B0256	0	2554	human	intestine	TRUE	male	primary	none	2554	8815	2459	27.8956	0	0	0	0	Donor 1	TC	1	0.329746	-0.130107	S	C_TA	C_TA	TA	Colon	CDS014	Donor 1_TC	0.0967052	8794	2541	-0.0940165	TC_C_TA
GAAATGAGTCGTGATT-1-0	2459	1005	TotalSeq-B0255	3	1007	human	intestine	TRUE	male	primary	none	1007	2461	432	17.5538	0	0	0	0	Donor 2	TC	0	-0.0124321	-0.0558073	G1	C_goblet	C_goblet	goblet	Colon	CDS010	Donor 2_TC	0.137694	2459	1005	-0.185983	TC_C_goblet
CTGTCGTTCTTACACT-1-1	11910	3750	TotalSeq-B0256	0	3765	human	intestine	TRUE	male	primary	none	3764	11950	1543	12.9121	0	0	0	0	Donor 1	TC	1	-0.067312	-0.176446	G1	C_tuft	C_tuft	tuft	Colon	CDS014	Donor 1_TC	0.699811	11910	3750	-0.23701	TC_C_tuft
AGAACCTAGCGACAGT-1-0	8012	2867	TotalSeq-B0255	3	2878	human	intestine	TRUE	male	primary	none	2878	8026	1352	16.8453	0	0	0	0	Donor 2	TC	0	0.395488	-0.0331167	S	C_TA	C_TA	TA	Colon	CDS010	Donor 2_TC	0.059911	8012	2867	-0.0970303	TC_C_TA
GGACGTCTCTTACCAT-1-0	2121	889	TotalSeq-B0254	6	894	human	intestine	TRUE	male	primary	none	894	2127	940	44.1937	0	0	0	0	Donor 2	AC	0	0.241025	-0.0605598	S	C_earlyCC	C_earlyACC	absorptive	Colon	CDS010	Donor 2_AC	0.0291948	2121	889	-0.194298	AC_C_earlyACC
GCAGTTACAAAGAGTT-1-2	20018	4415	TotalSeq-B0256	3	4448	human	intestine	TRUE	male	primary	none	4448	20077	2476	12.3325	0	0	0	0	Donor 3	TC	2	0.00603154	-0.147859	S	C_goblet	C_goblet	goblet	Colon	CDS015	Donor 3_TC	0.378014	20018	4415	-0.174295	TC_C_goblet
AGGGCTCTCCCAGGAC-1-1	12027	2986	TotalSeq-B0256	0	3007	human	intestine	TRUE	male	primary	none	3006	12054	3078	25.5351	0	0	0	0	Donor 1	TC	1	-0.0695686	-0.136991	G1	C_earlyCC	C_earlyACC	absorptive	Colon	CDS014	Donor 1_TC	0.0445806	12027	2986	-0.131048	TC_C_earlyACC
TGTAACGCACACAGCC-1-1	8426	2649	TotalSeq-B0254	4	2662	human	intestine	TRUE	male	primary	none	2662	8441	2475	29.3212	0	0	0	0	Donor 1	AC	1	0.207624	-0.03803	S	C_TA	C_TA	TA	Colon	CDS014	Donor 1_AC	0.0413854	8426	2649	0.0245133	AC_C_TA
GGGTTATGTTCTAACG-1-0	2597	1258	TotalSeq-B0256	2	1264	human	intestine	TRUE	male	primary	none	1263	2602	669	25.711	0	0	0	0	Donor 2	DC	0	-0.0603062	-0.0957378	G1	C_earlyCC	C_earlyACC	absorptive	Colon	CDS010	Donor 2_DC	0.0321904	2597	1258	0.0225248	DC_C_earlyACC
GGTTAACTCAGCACCG-1-1	5601	2092	TotalSeq-B0254	4	2103	human	intestine	TRUE	male	primary	none	2101	5613	813	14.4842	0	0	0	0	Donor 1	AC	1	-0.0800907	-0.165013	G1	EEC	C_EEC	EEC	Colon	CDS014	Donor 1_AC	0.626147	5601	2092	-0.154501	AC_C_EEC
GGTGATTAGGCAGGGA-1-1	9838	2463	TotalSeq-B0254	4	2479	human	intestine	TRUE	male	primary	none	2478	9860	4624	46.8966	0	0	0	0	Donor 1	AC	1	-0.0736154	-0.155926	G1	C_lateCC	C_lateACC	absorptive	Colon	CDS014	Donor 1_AC	0.0972819	9838	2463	-0.0325229	AC_C_lateACC
TACAGGTGTAATCAAG-1-0	3402	1443	TotalSeq-B0256	2	1446	human	intestine	TRUE	male	primary	none	1446	3407	545	15.9965	0	0	0	0	Donor 2	DC	0	-0.0547648	-0.111629	G1	C_goblet	C_goblet	goblet	Colon	CDS010	Donor 2_DC	0.292023	3402	1443	-0.332499	DC_C_goblet
GTGATGTTCAGACAAA-1-0	5617	1986	TotalSeq-B0254	6	1992	human	intestine	TRUE	male	primary	none	1992	5624	1083	19.2568	0	0	0	0	Donor 2	AC	0	-0.00855833	-0.181715	G1	C_ISC	C_ISC	ISC	Colon	CDS010	Donor 2_AC	0.0376686	5617	1986	-0.0839313	AC_C_ISC
CTGAGCGTCTTACCAT-1-0	3321	1406	TotalSeq-B0254	6	1411	human	intestine	TRUE	male	primary	none	1410	3325	557	16.7519	0	0	0	0	Donor 2	AC	0	-0.0902442	-0.135824	G1	C_goblet	C_goblet	goblet	Colon	CDS010	Donor 2_AC	0.225403	3321	1406	-0.288372	AC_C_goblet
GAGATGGAGCAACCAG-1-0	3715	1762	TotalSeq-B0256	2	1765	human	intestine	TRUE	male	primary	none	1765	3718	577	15.5191	0	0	0	0	Donor 2	DC	0	0.186662	0.000636995	S	C_TA	C_TA	TA	Colon	CDS010	Donor 2_DC	0.0352578	3715	1762	-0.0106112	DC_C_TA
AGCCACGTCAAGATAG-1-1	14134	3874	TotalSeq-B0255	3	3898	human	intestine	TRUE	male	primary	none	3896	14173	3023	21.3293	0	0	0	0	Donor 1	DC	1	-0.0831144	-0.201806	G1	C_lateCC	C_lateACC	absorptive	Colon	CDS014	Donor 1_DC	0.393465	14134	3874	-0.195318	DC_C_lateACC
GTCATGAAGTTTGTCG-1-0	12006	3147	TotalSeq-B0255	3	3157	human	intestine	TRUE	male	primary	none	3155	12030	372	3.09227	0	0	0	0	Donor 2	TC	0	-0.0736436	-0.138063	G1	EEC	C_EEC	EEC	Colon	CDS010	Donor 2_TC	0.681915	12006	3147	-0.266296	TC_C_EEC
TGCAGGCCACTTCTCG-1-1	4563	1494	TotalSeq-B0255	3	1503	human	intestine	TRUE	male	primary	none	1503	4573	1522	33.2823	0	0	0	0	Donor 1	DC	1	0.1904	-0.114216	S	C_BEST4	C_BEST4	BEST4+	Colon	CDS014	Donor 1_DC	0.0690868	4563	1494	-0.10968	DC_C_BEST4
GGATCTAAGACTAGAT-1-1	18114	3773	TotalSeq-B0254	4	3791	human	intestine	TRUE	male	primary	none	3790	18141	6402	35.2902	0	0	0	0	Donor 1	AC	1	-0.0172172	-0.156825	G1	C_earlyCC	C_earlyACC	absorptive	Colon	CDS014	Donor 1_AC	0.0831186	18114	3773	-0.146358	AC_C_earlyACC
TTCACCGGTAGACAGC-1-1	13304	3251	TotalSeq-B0254	4	3271	human	intestine	TRUE	male	primary	none	3270	13334	3781	28.3561	0	0	0	0	Donor 1	AC	1	-0.0617195	-0.115474	G1	C_earlyCC	C_earlyACC	absorptive	Colon	CDS014	Donor 1_AC	0.0439844	13304	3251	0.00183379	AC_C_earlyACC
GTGGAGACATGTGGCC-1-2	33317	5583	TotalSeq-B0254	5	5615	human	intestine	TRUE	male	primary	none	5612	33387	5309	15.9014	0	0	0	0	Donor 3	AC	2	0.0148534	-0.157206	S	C_BEST4	C_BEST4	BEST4+	Colon	CDS015	Donor 3_AC	0.182476	33317	5583	-0.10655	AC_C_BEST4
TTCCGGTTCTTGCAGA-1-1	14693	3304	TotalSeq-B0256	0	3327	human	intestine	TRUE	male	primary	none	3326	14730	4926	33.442	0	0	0	0	Donor 1	TC	1	-0.00137669	-0.102787	G1	C_earlyCC	C_earlyACC	absorptive	Colon	CDS014	Donor 1_TC	0.0307926	14693	3304	-0.0216731	TC_C_earlyACC
GTTTACTCAGATACTC-1-0	6001	2367	TotalSeq-B0255	3	2374	human	intestine	TRUE	male	primary	none	2374	6008	1081	17.9927	0	0	0	0	Donor 2	TC	0	-0.0427213	-0.078854	G1	C_earlyCC	C_earlyACC	absorptive	Colon	CDS010	Donor 2_TC	0.058767	6001	2367	-0.244647	TC_C_earlyACC
AAGCGTTTCCGCTTAC-1-2	17738	3452	TotalSeq-B0254	5	3470	human	intestine	TRUE	male	primary	none	3470	17766	8651	48.6941	0	0	0	0	Donor 3	AC	2	-0.0724936	-0.148151	G1	C_lateCC	C_lateACC	absorptive	Colon	CDS015	Donor 3_AC	0.230507	17738	3452	0.0318463	AC_C_lateACC
GTGGGAATCGCGAAGA-1-1	5125	1414	TotalSeq-B0255	3	1421	human	intestine	TRUE	male	primary	none	1421	5134	2141	41.7024	0	0	0	0	Donor 1	DC	1	-0.041183	-0.0975862	G1	C_goblet	C_goblet	goblet	Colon	CDS014	Donor 1_DC	0.0545457	5125	1414	-0.401459	DC_C_goblet
TGTTCCGCACAAGTGG-1-2	11611	3151	TotalSeq-B0256	3	3170	human	intestine	TRUE	male	primary	none	3170	11642	2576	22.1268	0	0	0	0	Donor 3	TC	2	-0.0643453	-0.186811	G1	C_BEST4	C_BEST4	BEST4+	Colon	CDS015	Donor 3_TC	0.46379	11611	3151	-0.401699	TC_C_BEST4
CCTCATGTCCACCTCA-1-0	3149	1266	TotalSeq-B0255	3	1267	human	intestine	TRUE	male	primary	none	1267	3150	803	25.4921	0	0	0	0	Donor 2	TC	0	-0.0455236	-0.0994827	G1	C_goblet	C_goblet	goblet	Colon	CDS010	Donor 2_TC	0.219613	3149	1266	-0.277235	TC_C_goblet
CTTTCAACACCGTGAC-1-1	11393	2695	TotalSeq-B0256	0	2711	human	intestine	TRUE	male	primary	none	2711	11413	5664	49.6276	0	0	0	0	Donor 1	TC	1	0.155354	-0.0807505	S	C_earlyCC	C_earlyACC	absorptive	Colon	CDS014	Donor 1_TC	0.051292	11393	2695	-0.0149651	TC_C_earlyACC
CGAGAAGTCAACCTCC-1-1	9407	3239	TotalSeq-B0256	0	3256	human	intestine	TRUE	male	primary	none	3255	9437	1497	15.8631	0	0	0	0	Donor 1	TC	1	-0.0227595	-0.199899	G1	C_tuft	C_tuft	tuft	Colon	CDS014	Donor 1_TC	0.683067	9407	3239	-0.242392	TC_C_tuft
TCATACTCACCCTGTT-1-1	17509	3905	TotalSeq-B0256	0	3927	human	intestine	TRUE	male	primary	none	3926	17549	7161	40.8057	0	0	0	0	Donor 1	TC	1	-0.0380224	-0.167783	G1	C_lateCC	C_lateACC	absorptive	Colon	CDS014	Donor 1_TC	0.0743821	17509	3905	-0.0656931	TC_C_lateACC
CTCCATGGTTAAGGGC-1-2	4260	1674	TotalSeq-B0254	5	1679	human	intestine	TRUE	male	primary	none	1679	4267	1227	28.7556	0	0	0	0	Donor 3	AC	2	-0.104549	-0.0869008	G1	C_tuft	C_tuft	tuft	Colon	CDS015	Donor 3_AC	0.262854	4260	1674	-0.347244	AC_C_tuft
CCTGCATTCCAACCAA-1-2	15402	2905	TotalSeq-B0256	3	2924	human	intestine	TRUE	male	primary	none	2922	15427	5559	36.0342	0	0	0	0	Donor 3	TC	2	-0.0210312	-0.137447	G1	C_lateCC	C_lateACC	absorptive	Colon	CDS015	Donor 3_TC	0.554469	15402	2905	-0.371497	TC_C_lateACC
TTCTTCCTCGAGCTGC-1-0	5224	2332	TotalSeq-B0256	2	2344	human	intestine	TRUE	male	primary	none	2342	5237	223	4.25816	0	0	0	0	Donor 2	DC	0	-0.0134992	-0.144867	G1	C_tuft	C_tuft	tuft	Colon	CDS010	Donor 2_DC	0.342572	5224	2332	-0.183555	DC_C_tuft
GTGACGCGTGCTTATG-1-1	16231	4378	TotalSeq-B0254	4	4422	human	intestine	TRUE	male	primary	none	4406	16294	1805	11.0777	0	0	0	0	Donor 1	AC	1	-0.0618151	-0.160457	G1	EEC	C_EEC	EEC	Colon	CDS014	Donor 1_AC	0.612312	16231	4378	-0.174499	AC_C_EEC
GTGGAAGTCTGAGGTT-1-0	4132	1547	TotalSeq-B0254	6	1553	human	intestine	TRUE	male	primary	none	1553	4141	1320	31.8764	0	0	0	0	Donor 2	AC	0	-0.0348929	-0.168448	G1	C_earlyCC	C_earlyACC	absorptive	Colon	CDS010	Donor 2_AC	0.0500302	4132	1547	-0.058583	AC_C_earlyACC
TTGGATGAGGAGTATT-1-1	22623	4486	TotalSeq-B0254	4	4509	human	intestine	TRUE	male	primary	none	4509	22662	7808	34.4542	0	0	0	0	Donor 1	AC	1	0.133412	-0.150316	S	C_TA	C_TA	TA	Colon	CDS014	Donor 1_AC	0.0555593	22623	4486	-0.136344	AC_C_TA
GTTACAGCAGATCATC-1-0	4769	2009	TotalSeq-B0254	6	2020	human	intestine	TRUE	male	primary	none	2019	4783	416	8.69747	0	0	0	0	Donor 2	AC	0	-0.00917293	-0.131541	G1	C_tuft	C_tuft	tuft	Colon	CDS010	Donor 2_AC	0.438675	4769	2009	-0.199025	AC_C_tuft
TGGGATTTCACACCCT-1-2	10799	2837	TotalSeq-B0255	1	2850	human	intestine	TRUE	male	primary	none	2849	10813	1729	15.99	0	0	0	0	Donor 3	DC	2	-0.0965341	-0.15409	G1	C_BEST4	C_BEST4	BEST4+	Colon	CDS015	Donor 3_DC	0.519689	10799	2837	-0.527414	DC_C_BEST4
CATGAGTAGAAGGGAT-1-2	11511	3042	TotalSeq-B0254	5	3059	human	intestine	TRUE	male	primary	none	3059	11539	2178	18.8751	0	0	0	0	Donor 3	AC	2	-0.000367917	-0.139162	G1	C_BEST4	C_BEST4	BEST4+	Colon	CDS015	Donor 3_AC	0.184689	11511	3042	-0.466325	AC_C_BEST4
TGAGGAGAGACAGCTG-1-0	3762	1525	TotalSeq-B0255	3	1528	human	intestine	TRUE	male	primary	none	1527	3769	354	9.39241	0	0	0	0	Donor 2	TC	0	0.034864	-0.0763465	S	C_earlyCC	C_earlyACC	absorptive	Colon	CDS010	Donor 2_TC	0.0500932	3762	1525	0.0862406	TC_C_earlyACC
CTCCGATTCCACGTCT-1-0	7128	1852	TotalSeq-B0255	3	1864	human	intestine	TRUE	male	primary	none	1864	7144	1538	21.5286	0	0	0	0	Donor 2	TC	0	-0.0146219	-0.144194	G1	C_ISC	C_ISC	ISC	Colon	CDS010	Donor 2_TC	0.0453512	7128	1852	-0.0844073	TC_C_ISC
GAAGGACCACTGGATT-1-1	7545	2262	TotalSeq-B0255	3	2276	human	intestine	TRUE	male	primary	none	2274	7558	2793	36.9542	0	0	0	0	Donor 1	DC	1	0.0171635	-0.12262	S	C_BEST4	C_BEST4	BEST4+	Colon	CDS014	Donor 1_DC	0.163958	7545	2262	-0.0448063	DC_C_BEST4
CTCAGGGTCGGTCGGT-1-1	3776	1316	TotalSeq-B0255	3	1324	human	intestine	TRUE	male	primary	none	1324	3787	843	22.2604	0	0	0	0	Donor 1	DC	1	-0.0806327	-0.129615	G1	C_earlyCC	C_earlyACC	absorptive	Colon	CDS014	Donor 1_DC	0.0646574	3776	1316	-0.103645	DC_C_earlyACC
CGTGCTTAGTGACACG-1-1	16088	2864	TotalSeq-B0254	4	2880	human	intestine	TRUE	male	primary	none	2880	16108	9332	57.9339	0	0	0	0	Donor 1	AC	1	-0.0217302	-0.146061	G1	C_lateCC	C_lateACC	absorptive	Colon	CDS014	Donor 1_AC	0.31708	16088	2864	0.0833734	AC_C_lateACC
TGCGGCAAGTTTGCTG-1-2	9165	2689	TotalSeq-B0254	5	2705	human	intestine	TRUE	male	primary	none	2704	9184	2458	26.7639	0	0	0	0	Donor 3	AC	2	-0.108126	-0.141967	G1	C_goblet	C_goblet	goblet	Colon	CDS015	Donor 3_AC	0.229902	9165	2689	-0.277949	AC_C_goblet
CTACGGGTCCCGTGAG-1-0	5477	1950	TotalSeq-B0256	2	1956	human	intestine	TRUE	male	primary	none	1955	5482	1727	31.5031	0	0	0	0	Donor 2	DC	0	-0.0300284	-0.178004	G1	C_earlyCC	C_earlyACC	absorptive	Colon	CDS010	Donor 2_DC	0.0493799	5477	1950	-0.096879	DC_C_earlyACC
CGTCAAAAGGCTGAAC-1-2	11943	3065	TotalSeq-B0254	5	3086	human	intestine	TRUE	male	primary	none	3085	11967	3869	32.3306	0	0	0	0	Donor 3	AC	2	-0.0294833	-0.164512	G1	C_goblet	C_goblet	goblet	Colon	CDS015	Donor 3_AC	0.242687	11943	3065	-0.423565	AC_C_goblet
TTGGGATAGTCGCTAT-1-2	14024	3435	TotalSeq-B0254	5	3458	human	intestine	TRUE	male	primary	none	3457	14057	3598	25.5958	0	0	0	0	Donor 3	AC	2	0.162771	-0.114277	S	C_TA	C_TA	TA	Colon	CDS015	Donor 3_AC	0.0316834	14024	3435	-0.364815	AC_C_TA
ACGTAGTGTGCCTATA-1-1	16132	3611	TotalSeq-B0254	4	3631	human	intestine	TRUE	male	primary	none	3630	16172	6973	43.1177	0	0	0	0	Donor 1	AC	1	-0.0652739	-0.146494	G1	C_lateCC	C_lateACC	absorptive	Colon	CDS014	Donor 1_AC	0.128727	16132	3611	0.00133531	AC_C_lateACC
CATGCAAAGACAGCTG-1-2	23717	4649	TotalSeq-B0254	5	4673	human	intestine	TRUE	male	primary	none	4672	23765	3675	15.4639	0	0	0	0	Donor 3	AC	2	-0.105748	-0.151601	G1	C_goblet	C_goblet	goblet	Colon	CDS015	Donor 3_AC	0.4288	23717	4649	-0.155332	AC_C_goblet
AGGAAATAGCACTCTA-1-0	6911	2401	TotalSeq-B0254	6	2410	human	intestine	TRUE	male	primary	none	2410	6924	1168	16.8689	0	0	0	0	Donor 2	AC	0	0.286013	0.0322371	S	C_goblet	C_goblet	goblet	Colon	CDS010	Donor 2_AC	0.30221	6911	2401	-0.306744	AC_C_goblet
CATGGTACACGCGGTT-1-0	5950	2041	TotalSeq-B0254	6	2051	human	intestine	TRUE	male	primary	none	2051	5962	1417	23.7672	0	0	0	0	Donor 2	AC	0	-0.00433308	-0.118051	G1	C_earlyCC	C_earlyACC	absorptive	Colon	CDS010	Donor 2_AC	0.059412	5950	2041	-0.145094	AC_C_earlyACC
AGACAGGGTTTCACTT-1-2	14765	3711	TotalSeq-B0254	5	3735	human	intestine	TRUE	male	primary	none	3733	14795	3152	21.3045	0	0	0	0	Donor 3	AC	2	-0.0712071	-0.133485	G1	C_goblet	C_goblet	goblet	Colon	CDS015	Donor 3_AC	0.304375	14765	3711	-0.442134	AC_C_goblet
AACCTGATCCGCACTT-1-1	16119	3791	TotalSeq-B0255	3	3813	human	intestine	TRUE	male	primary	none	3811	16149	5107	31.6242	0	0	0	0	Donor 1	DC	1	-0.0268193	-0.140463	G1	C_earlyCC	C_earlyACC	absorptive	Colon	CDS014	Donor 1_DC	0.0299378	16119	3791	-0.118075	DC_C_earlyACC
CATTGCCGTTTCGTTT-1-2	13247	3278	TotalSeq-B0256	3	3289	human	intestine	TRUE	male	primary	none	3289	13264	2412	18.1846	0	0	0	0	Donor 3	TC	2	-0.0754085	-0.144353	G1	C_BEST4	C_BEST4	BEST4+	Colon	CDS015	Donor 3_TC	0.608084	13247	3278	-0.338592	TC_C_BEST4
AGTGCCGCATGACCCG-1-1	3531	1459	TotalSeq-B0254	4	1467	human	intestine	TRUE	male	primary	none	1466	3539	1134	32.0429	0	0	0	0	Donor 1	AC	1	-0.118534	-0.17446	G1	C_tuft	C_tuft	tuft	Colon	CDS014	Donor 1_AC	0.320643	3531	1459	0.0712131	AC_C_tuft
TGTAGACGTGAGCGAT-1-1	9858	2211	TotalSeq-B0256	0	2226	human	intestine	TRUE	male	primary	none	2225	9876	5542	56.1158	0	0	0	0	Donor 1	TC	1	-0.0237491	-0.0965903	G1	C_ISC	C_ISC	ISC	Colon	CDS014	Donor 1_TC	0.0318224	9858	2211	-0.0701087	TC_C_ISC
CAAGAGGGTTCACGAT-1-2	17608	3622	TotalSeq-B0255	1	3642	human	intestine	TRUE	male	primary	none	3642	17648	809	4.58409	0	0	0	0	Donor 3	DC	2	-0.0471349	-0.146553	G1	C_BEST4	C_BEST4	BEST4+	Colon	CDS015	Donor 3_DC	0.0499209	17608	3622	-0.353941	DC_C_BEST4
ACACAGTCAGCTGTTA-1-2	10616	2897	TotalSeq-B0255	1	2911	human	intestine	TRUE	male	primary	none	2911	10638	1697	15.9522	0	0	0	0	Donor 3	DC	2	-0.0675879	-0.134483	G1	C_BEST4	C_BEST4	BEST4+	Colon	CDS015	Donor 3_DC	0.237008	10616	2897	-0.263497	DC_C_BEST4
TTGCATTGTGACGCCT-1-0	1869	1041	TotalSeq-B0255	3	1045	human	intestine	TRUE	male	primary	none	1045	1873	332	17.7256	0	0	0	0	Donor 2	TC	0	-0.0592474	-0.103126	G1	C_earlyCC	C_earlyACC	absorptive	Colon	CDS010	Donor 2_TC	0.0517215	1869	1041	-0.0122352	TC_C_earlyACC
CCACGTTAGCCACTCG-1-2	41248	5541	TotalSeq-B0255	1	5575	human	intestine	TRUE	male	primary	none	5572	41324	5089	12.3149	0	0	0	0	Donor 3	DC	2	-0.0291736	-0.179345	G1	C_ISC	C_ISC	ISC	Colon	CDS015	Donor 3_DC	0.0229494	41248	5541	-0.181253	DC_C_ISC
TCCACGTCAAGAGGCT-1-0	9421	3300	TotalSeq-B0254	6	3318	human	intestine	TRUE	male	primary	none	3317	9445	1493	15.8073	0	0	0	0	Donor 2	AC	0	0.0063726	0.529231	G2M	C_earlyCC	C_earlyACC	absorptive	Colon	CDS010	Donor 2_AC	0.0414696	9421	3300	-0.17077	AC_C_earlyACC
CTCACTGTCCTTCTTC-1-1	8328	3144	TotalSeq-B0256	0	3164	human	intestine	TRUE	male	primary	none	3162	8353	1591	19.047	0	0	0	0	Donor 1	TC	1	-0.0655805	-0.215043	G1	C_goblet	C_goblet	goblet	Colon	CDS014	Donor 1_TC	0.359398	8328	3144	-0.0649924	TC_C_goblet
TCACTCGAGCCTTGAT-1-0	5395	2137	TotalSeq-B0255	3	2145	human	intestine	TRUE	male	primary	none	2145	5409	1349	24.9399	0	0	0	0	Donor 2	TC	0	-0.0568115	-0.139442	G1	C_lateCC	C_lateACC	absorptive	Colon	CDS010	Donor 2_TC	0.213597	5395	2137	-0.204219	TC_C_lateACC
GGCGTCAGTTACCTGA-1-0	8869	2893	TotalSeq-B0255	3	2908	human	intestine	TRUE	male	primary	none	2907	8884	2812	31.6524	0	0	0	0	Donor 2	TC	0	0.257502	0.141616	S	C_TA	C_TA	TA	Colon	CDS010	Donor 2_TC	0.0342186	8869	2893	0.0996031	TC_C_TA
AAGCGTTCAATTCACG-1-1	5606	1719	TotalSeq-B0256	0	1730	human	intestine	TRUE	male	primary	none	1730	5621	2588	46.0416	0	0	0	0	Donor 1	TC	1	-0.0824717	-0.193639	G1	C_lateCC	C_lateACC	absorptive	Colon	CDS014	Donor 1_TC	0.13633	5606	1719	0.0104164	TC_C_lateACC
AATGGAAAGACCCTTA-1-2	10095	2946	TotalSeq-B0254	5	2965	human	intestine	TRUE	male	primary	none	2964	10122	1489	14.7105	0	0	0	0	Donor 3	AC	2	-0.0351825	-0.209049	G1	C_BEST4	C_BEST4	BEST4+	Colon	CDS015	Donor 3_AC	0.183134	10095	2946	-0.148798	AC_C_BEST4
CGTGAATCATGTCTAG-1-1	39022	5836	TotalSeq-B0254	4	5877	human	intestine	TRUE	male	primary	none	5875	39121	7198	18.3993	0	0	0	0	Donor 1	AC	1	-0.0583889	-0.182568	G1	C_earlyCC	C_earlyACC	absorptive	Colon	CDS014	Donor 1_AC	0.0876561	39022	5836	0.0815834	AC_C_earlyACC
GTTAGTGGTGCAGGAT-1-0	5969	2140	TotalSeq-B0256	2	2149	human	intestine	TRUE	male	primary	none	2149	5980	1189	19.8829	0	0	0	0	Donor 2	DC	0	-0.0408125	-0.108758	G1	C_earlyCC	C_earlyACC	absorptive	Colon	CDS010	Donor 2_DC	0.0560701	5969	2140	-0.00092502	DC_C_earlyACC
TTTCAGTGTAAGATTG-1-1	17154	3563	TotalSeq-B0255	3	3587	human	intestine	TRUE	male	primary	none	3586	17185	6570	38.231	0	0	0	0	Donor 1	DC	1	0.00236164	-0.157346	S	C_earlyCC	C_earlyACC	absorptive	Colon	CDS014	Donor 1_DC	0.0669025	17154	3563	-0.263546	DC_C_earlyACC
TTACTGTCATCGATCA-1-0	7050	2484	TotalSeq-B0254	6	2496	human	intestine	TRUE	male	primary	none	2496	7064	824	11.6648	0	0	0	0	Donor 2	AC	0	-0.0778078	-0.197128	G1	C_goblet	C_goblet	goblet	Colon	CDS010	Donor 2_AC	0.259502	7050	2484	0.132342	AC_C_goblet
TGCAGTACATGGGATG-1-0	3937	1626	TotalSeq-B0254	6	1630	human	intestine	TRUE	male	primary	none	1630	3941	643	16.3157	0	0	0	0	Donor 2	AC	0	-0.044205	-0.162487	G1	C_goblet	C_goblet	goblet	Colon	CDS010	Donor 2_AC	0.305464	3937	1626	-0.0560835	AC_C_goblet
ATCCGTCCAGCGCGTT-1-0	17920	3259	TotalSeq-B0255	3	3276	human	intestine	TRUE	male	primary	none	3276	17950	1853	10.3231	0	0	0	0	Donor 2	TC	0	0.17409	-0.0808451	S	C_ISC	C_ISC	ISC	Colon	CDS010	Donor 2_TC	0.0471469	17920	3259	-0.0583013	TC_C_ISC
GGGATGATCTGGTGCG-1-2	10503	3464	TotalSeq-B0256	3	3492	human	intestine	TRUE	male	primary	none	3485	10535	855	8.1158	0	0	0	0	Donor 3	TC	2	-0.0859691	-0.190669	G1	EEC	C_EEC	EEC	Colon	CDS015	Donor 3_TC	0.697916	10503	3464	-0.405015	TC_C_EEC
TCATGGACATATACCG-1-1	3245	856	TotalSeq-B0256	0	857	human	intestine	TRUE	male	primary	none	857	3247	1934	59.5627	0	0	0	0	Donor 1	TC	1	-0.0527592	-0.115016	G1	C_earlyCC	C_earlyACC	absorptive	Colon	CDS014	Donor 1_TC	0.16586	3245	856	-0.222807	TC_C_earlyACC
AACCTTTAGAGAGCGG-1-2	12229	3313	TotalSeq-B0256	3	3329	human	intestine	TRUE	male	primary	none	3328	12255	2922	23.8433	0	0	0	0	Donor 3	TC	2	-0.0789479	-0.147896	G1	C_goblet	C_goblet	goblet	Colon	CDS015	Donor 3_TC	0.204824	12229	3313	-0.280256	TC_C_goblet
TTTCATGGTGGGTTGA-1-0	5167	1999	TotalSeq-B0255	3	2006	human	intestine	TRUE	male	primary	none	2006	5175	825	15.942	0	0	0	0	Donor 2	TC	0	-0.0763745	-0.0741767	G1	C_TA	C_TA	TA	Colon	CDS010	Donor 2_TC	0.0559493	5167	1999	-0.379558	TC_C_TA
ACCAAACGTATAGGGC-1-1	7584	1826	TotalSeq-B0255	3	1838	human	intestine	TRUE	male	primary	none	1837	7598	4178	54.9882	0	0	0	0	Donor 1	DC	1	0.00275233	-0.126146	S	C_BEST4	C_BEST4	BEST4+	Colon	CDS014	Donor 1_DC	0.135115	7584	1826	-0.157203	DC_C_BEST4
GAATAGATCGGCTGGT-1-2	5440	2210	TotalSeq-B0256	0	2226	human	intestine	TRUE	male	primary	none	2223	5457	757	13.8721	0	0	0	0	Donor 3	TC	2	-0.0309835	-0.183078	G1	C_tuft	C_tuft	tuft	Colon	CDS015	Donor 3_TC	0.390586	5440	2210	-0.46905	TC_C_tuft
GCACATATCAAGCCGC-1-0	9028	2874	TotalSeq-B0256	2	2882	human	intestine	TRUE	male	primary	none	2882	9041	2157	23.858	0	0	0	0	Donor 2	DC	0	0.0211131	0.303124	G2M	C_TA	C_TA	TA	Colon	CDS010	Donor 2_DC	0.0383233	9028	2874	-0.0613799	DC_C_TA
CTGTGAAAGTATGGAT-1-1	48572	6402	TotalSeq-B0255	3	6452	human	intestine	TRUE	male	primary	none	6449	48671	11712	24.0636	0	0	0	0	Donor 1	DC	1	-0.0129443	-0.188273	G1	C_earlyCC	C_earlyACC	absorptive	Colon	CDS014	Donor 1_DC	0.0470834	48572	6402	-0.0912967	DC_C_earlyACC
GAGGCCTCACACCTAA-1-0	6256	2189	TotalSeq-B0254	6	2198	human	intestine	TRUE	male	primary	none	2196	6268	461	7.35482	0	0	0	0	Donor 2	AC	0	-0.10398	-0.154756	G1	C_goblet	C_goblet	goblet	Colon	CDS010	Donor 2_AC	0.220489	6256	2189	-0.409569	AC_C_goblet
AGAGAGCTCCATTCGC-1-0	3623	1461	TotalSeq-B0255	3	1465	human	intestine	TRUE	male	primary	none	1465	3627	908	25.0345	0	0	0	0	Donor 2	TC	0	-0.0389089	-0.102307	G1	C_earlyCC	C_earlyACC	absorptive	Colon	CDS010	Donor 2_TC	0.0374043	3623	1461	0.107953	TC_C_earlyACC
ATCCACCGTATTCTCT-1-2	17161	4367	TotalSeq-B0255	1	4395	human	intestine	TRUE	male	primary	none	4394	17200	2242	13.0349	0	0	0	0	Donor 3	DC	2	-0.0913287	-0.181381	G1	C_goblet	C_goblet	goblet	Colon	CDS015	Donor 3_DC	0.266991	17161	4367	-0.229345	DC_C_goblet
AGACCATCATTCGATG-1-1	8369	3010	TotalSeq-B0254	4	3032	human	intestine	TRUE	male	primary	none	3031	8402	1068	12.7113	0	0	0	0	Donor 1	AC	1	0.00404091	-0.195051	S	C_tuft	C_tuft	tuft	Colon	CDS014	Donor 1_AC	0.451426	8369	3010	-0.354078	AC_C_tuft
ACGGTCGGTGAGATAT-1-1	3816	1366	TotalSeq-B0254	4	1374	human	intestine	TRUE	male	primary	none	1374	3825	1408	36.8105	0	0	0	0	Donor 1	AC	1	0.000831336	-0.125015	S	C_earlyCC	C_earlyACC	absorptive	Colon	CDS014	Donor 1_AC	0.0775674	3816	1366	0.0967553	AC_C_earlyACC
GTAATCGCACTCACTC-1-0	4183	2035	TotalSeq-B0256	2	2040	human	intestine	TRUE	male	primary	none	2040	4188	341	8.14231	0	0	0	0	Donor 2	DC	0	-0.111474	-0.193144	G1	C_tuft	C_tuft	tuft	Colon	CDS010	Donor 2_DC	0.342803	4183	2035	-0.369158	DC_C_tuft
CCCTTAGGTTAGCTAC-1-1	42257	6579	TotalSeq-B0255	3	6622	human	intestine	TRUE	male	primary	none	6617	42348	6901	16.2959	0	0	0	0	Donor 1	DC	1	-0.0400044	-0.208039	G1	C_earlyCC	C_earlyACC	absorptive	Colon	CDS014	Donor 1_DC	0.361208	42257	6579	0.0603587	DC_C_earlyACC
GATTTCTGTCATCTAG-1-0	3945	1840	TotalSeq-B0255	3	1847	human	intestine	TRUE	male	primary	none	1847	3954	643	16.262	0	0	0	0	Donor 2	TC	0	0.510581	0.225262	S	C_TA	C_TA	TA	Colon	CDS010	Donor 2_TC	0.20059	3945	1840	-0.163364	TC_C_TA
GACTATGCAACTCGAT-1-0	3570	1397	TotalSeq-B0255	3	1400	human	intestine	TRUE	male	primary	none	1400	3574	871	24.3705	0	0	0	0	Donor 2	TC	0	-0.00955989	-0.128159	G1	C_earlyCC	C_earlyACC	absorptive	Colon	CDS010	Donor 2_TC	0.0553774	3570	1397	-0.0475278	TC_C_earlyACC
ATGCATGAGTGGACGT-1-0	7633	2532	TotalSeq-B0254	6	2542	human	intestine	TRUE	male	primary	none	2542	7644	729	9.53689	0	0	0	0	Donor 2	AC	0	0.0349605	-0.177658	S	C_goblet	C_goblet	goblet	Colon	CDS010	Donor 2_AC	0.201029	7633	2532	-0.326424	AC_C_goblet
TGTTCATCAGCGGATA-1-2	25289	4891	TotalSeq-B0254	5	4930	human	intestine	TRUE	male	primary	none	4928	25352	4852	19.1385	0	0	0	0	Donor 3	AC	2	0.611365	0.118893	S	secretory_prog	C_secretory_prog	secretory_prog	Colon	CDS015	Donor 3_AC	0.265141	25289	4891	-0.250052	AC_C_secretory_prog
TAACTTCTCGATCCCT-1-2	10975	3122	TotalSeq-B0254	5	3137	human	intestine	TRUE	male	primary	none	3136	10995	2893	26.312	0	0	0	0	Donor 3	AC	2	-0.0747119	-0.144067	G1	C_goblet	C_goblet	goblet	Colon	CDS015	Donor 3_AC	0.281014	10975	3122	-0.272088	AC_C_goblet
TCAAGCAGTGGTCTAT-1-0	6078	2180	TotalSeq-B0254	6	2186	human	intestine	TRUE	male	primary	none	2186	6086	861	14.1472	0	0	0	0	Donor 2	AC	0	0.0877514	-0.123025	S	C_goblet	C_goblet	goblet	Colon	CDS010	Donor 2_AC	0.244069	6078	2180	-0.3047	AC_C_goblet
ATTACCTGTGGATCAG-1-1	22442	4287	TotalSeq-B0255	3	4322	human	intestine	TRUE	male	primary	none	4319	22491	4361	19.39	0	0	0	0	Donor 1	DC	1	0.0064525	-0.193991	S	secretory_prog	C_secretory_prog	secretory_prog	Colon	CDS014	Donor 1_DC	0.0774669	22442	4287	-0.146602	DC_C_secretory_prog
CCAAGCGAGATGACAT-1-1	7938	1516	TotalSeq-B0254	4	1524	human	intestine	TRUE	male	primary	none	1524	7948	5437	68.4072	0	0	0	0	Donor 1	AC	1	-0.0170528	-0.0724538	G1	C_lateCC	C_lateACC	absorptive	Colon	CDS014	Donor 1_AC	0.268744	7938	1516	0.0344887	AC_C_lateACC
CATACCCAGTGTACCT-1-2	10610	2923	TotalSeq-B0255	1	2938	human	intestine	TRUE	male	primary	none	2937	10632	2540	23.8901	0	0	0	0	Donor 3	DC	2	-0.0178878	-0.168583	G1	C_BEST4	C_BEST4	BEST4+	Colon	CDS015	Donor 3_DC	0.267241	10610	2923	-0.404924	DC_C_BEST4
ATAGGCTAGCATGTTC-1-0	4001	1580	TotalSeq-B0255	3	1584	human	intestine	TRUE	male	primary	none	1584	4007	809	20.1897	0	0	0	0	Donor 2	TC	0	0.0162976	-0.0937673	S	C_lateCC	C_lateACC	absorptive	Colon	CDS010	Donor 2_TC	0.0602437	4001	1580	-0.172327	TC_C_lateACC
CTGGTCTTCGATACGT-1-0	8438	2366	TotalSeq-B0255	3	2375	human	intestine	TRUE	male	primary	none	2372	8450	308	3.64497	0	0	0	0	Donor 2	TC	0	-0.106062	-0.156951	G1	secretory_prog	C_secretory_prog	secretory_prog	Colon	CDS010	Donor 2_TC	0.0699644	8438	2366	-0.18301	TC_C_secretory_prog
CAAGACTCATTGAGCT-1-1	6091	2009	TotalSeq-B0255	3	2031	human	intestine	TRUE	male	primary	none	2029	6116	1535	25.0981	0	0	0	0	Donor 1	DC	1	-0.01036	-0.186198	G1	C_earlyCC	C_earlyACC	absorptive	Colon	CDS014	Donor 1_DC	0.0377302	6091	2009	-0.0752173	DC_C_earlyACC
CTGCCATCAAGCAATA-1-1	4411	1424	TotalSeq-B0254	4	1433	human	intestine	TRUE	male	primary	none	1433	4426	2114	47.7632	0	0	0	0	Donor 1	AC	1	-0.05663	-0.151864	G1	C_tuft	C_tuft	tuft	Colon	CDS014	Donor 1_AC	0.306038	4411	1424	-0.275347	AC_C_tuft
TAAGCCATCATAAGGA-1-1	21718	5335	TotalSeq-B0254	4	5381	human	intestine	TRUE	male	primary	none	5368	21776	1611	7.39805	0	0	0	0	Donor 1	AC	1	-0.0656679	-0.191646	G1	EEC	C_EEC	EEC	Colon	CDS014	Donor 1_AC	0.717169	21718	5335	-0.0731982	AC_C_EEC
TCGCTCACATTGCCGG-1-2	13833	2642	TotalSeq-B0254	5	2654	human	intestine	TRUE	male	primary	none	2654	13854	7311	52.7718	0	0	0	0	Donor 3	AC	2	-0.021761	-0.150139	G1	C_lateCC	C_lateACC	absorptive	Colon	CDS015	Donor 3_AC	0.30123	13833	2642	-0.187642	AC_C_lateACC
CCGCAAGCATGGCCAC-1-1	20821	4362	TotalSeq-B0255	3	4388	human	intestine	TRUE	male	primary	none	4388	20863	7129	34.1705	0	0	0	0	Donor 1	DC	1	0.0949915	-0.0757301	S	C_BEST4	C_BEST4	BEST4+	Colon	CDS014	Donor 1_DC	0.157689	20821	4362	0.0431593	DC_C_BEST4
ACGGTTAAGGTATTGA-1-0	7623	2523	TotalSeq-B0254	6	2535	human	intestine	TRUE	male	primary	none	2535	7639	1204	15.7612	0	0	0	0	Donor 2	AC	0	0.00362086	-0.169808	S	C_earlyCC	C_earlyACC	absorptive	Colon	CDS010	Donor 2_AC	0.0582551	7623	2523	-0.00587119	AC_C_earlyACC
CTTCGGTAGATCCTAC-1-2	18218	3816	TotalSeq-B0256	3	3837	human	intestine	TRUE	male	primary	none	3836	18254	1920	10.5182	0	0	0	0	Donor 3	TC	2	-0.0228249	-0.163489	G1	C_goblet	C_goblet	goblet	Colon	CDS015	Donor 3_TC	0.365681	18218	3816	-0.167334	TC_C_goblet
AGTAACCAGACTGTTC-1-2	33063	5878	TotalSeq-B0254	5	5917	human	intestine	TRUE	male	primary	none	5917	33133	4524	13.6541	0	0	0	0	Donor 3	AC	2	0.0226914	0.653227	G2M	C_TA	C_TA	TA	Colon	CDS015	Donor 3_AC	0.0189985	33063	5878	-0.200783	AC_C_TA
ATTCCTAGTCGTGGTC-1-0	21273	4792	TotalSeq-B0256	2	4809	human	intestine	TRUE	male	primary	none	4808	21318	2552	11.9711	0	0	0	0	Donor 2	DC	0	0.0675668	0.944921	G2M	C_TA	C_TA	TA	Colon	CDS010	Donor 2_DC	0.0465891	21273	4792	0.0144701	DC_C_TA
GCAGCTGCAACTCGTA-1-1	3107	1180	TotalSeq-B0255	3	1186	human	intestine	TRUE	male	primary	none	1186	3113	430	13.813	0	0	0	0	Donor 1	DC	1	0.121076	-0.116861	S	C_earlyCC	C_earlyACC	absorptive	Colon	CDS014	Donor 1_DC	0.11881	3107	1180	-0.461304	DC_C_earlyACC
AACCAACTCCATGATG-1-0	4206	1593	TotalSeq-B0254	6	1597	human	intestine	TRUE	male	primary	none	1597	4211	1444	34.2911	0	0	0	0	Donor 2	AC	0	0.0223251	-0.135472	S	C_earlyCC	C_earlyACC	absorptive	Colon	CDS010	Donor 2_AC	0.0494224	4206	1593	-0.146708	AC_C_earlyACC
GGGAGATCACTGGATT-1-0	7079	2355	TotalSeq-B0255	3	2360	human	intestine	TRUE	male	primary	none	2360	7087	2078	29.3213	0	0	0	0	Donor 2	TC	0	0.380395	0.244148	S	C_TA	C_TA	TA	Colon	CDS010	Donor 2_TC	0.212041	7079	2355	-0.0779517	TC_C_TA
TGTCCCACAGTTTCAG-1-0	11271	3080	TotalSeq-B0254	6	3095	human	intestine	TRUE	male	primary	none	3090	11287	923	8.17755	0	0	0	0	Donor 2	AC	0	0.0138908	-0.175287	S	C_BEST4	C_BEST4	BEST4+	Colon	CDS010	Donor 2_AC	0.296667	11271	3080	-0.372578	AC_C_BEST4
AAGTGAAAGATGTTGA-1-1	11297	2173	TotalSeq-B0256	0	2181	human	intestine	TRUE	male	primary	none	2180	11308	6704	59.2855	0	0	0	0	Donor 1	TC	1	-0.0586088	-0.0939168	G1	C_earlyCC	C_earlyACC	absorptive	Colon	CDS014	Donor 1_TC	0.0259981	11297	2173	-0.284865	TC_C_earlyACC
TTGGGATCAAGCCCAC-1-1	32824	5175	TotalSeq-B0254	4	5205	human	intestine	TRUE	male	primary	none	5205	32914	11753	35.7082	0	0	0	0	Donor 1	AC	1	-0.0558623	-0.173296	G1	C_earlyCC	C_earlyACC	absorptive	Colon	CDS014	Donor 1_AC	0.0670099	32824	5175	0.128139	AC_C_earlyACC
ATACTTCGTCTCGACG-1-1	3829	1230	TotalSeq-B0254	4	1237	human	intestine	TRUE	male	primary	none	1237	3836	1457	37.9823	0	0	0	0	Donor 1	AC	1	0.0155618	-0.114619	S	C_earlyCC	C_earlyACC	absorptive	Colon	CDS014	Donor 1_AC	0.113893	3829	1230	-0.0271053	AC_C_earlyACC
TCATTGTGTAGCTTAC-1-2	15191	3571	TotalSeq-B0255	1	3589	human	intestine	TRUE	male	primary	none	3588	15218	2856	18.7673	0	0	0	0	Donor 3	DC	2	-0.00660815	-0.117005	G1	C_BEST4	C_BEST4	BEST4+	Colon	CDS015	Donor 3_DC	0.0751008	15191	3571	-0.320207	DC_C_BEST4
CTGCATCGTGGATGAC-1-1	23344	4427	TotalSeq-B0256	0	4456	human	intestine	TRUE	male	primary	none	4456	23387	4575	19.5622	0	0	0	0	Donor 1	TC	1	-0.0554378	-0.202757	G1	C_lateCC	C_lateACC	absorptive	Colon	CDS014	Donor 1_TC	0.142317	23344	4427	0.124878	TC_C_lateACC
GTTAGACCAGCAGTTT-1-1	8357	2544	TotalSeq-B0254	4	2558	human	intestine	TRUE	male	primary	none	2557	8372	1550	18.5141	0	0	0	0	Donor 1	AC	1	-0.0020064	-0.158604	G1	C_BEST4	C_BEST4	BEST4+	Colon	CDS014	Donor 1_AC	0.197876	8357	2544	-0.137612	AC_C_BEST4
AGGGAGTGTGATTAGA-1-1	22928	4651	TotalSeq-B0255	3	4679	human	intestine	TRUE	male	primary	none	4679	22990	4937	21.4746	0	0	0	0	Donor 1	DC	1	-0.01514	-0.180444	G1	C_BEST4	C_BEST4	BEST4+	Colon	CDS014	Donor 1_DC	0.157427	22928	4651	-0.0133124	DC_C_BEST4
ATCCTATCATCGCTAA-1-2	8844	2699	TotalSeq-B0255	1	2715	human	intestine	TRUE	male	primary	none	2715	8863	2557	28.8503	0	0	0	0	Donor 3	DC	2	-0.0483295	-0.193855	G1	C_BEST4	C_BEST4	BEST4+	Colon	CDS015	Donor 3_DC	0.111656	8844	2699	-0.234162	DC_C_BEST4
GAAGCGACAGACTCTA-1-2	12802	3341	TotalSeq-B0254	5	3359	human	intestine	TRUE	male	primary	none	3358	12827	2870	22.3747	0	0	0	0	Donor 3	AC	2	0.0134544	-0.137346	S	C_earlyCC	C_earlyACC	absorptive	Colon	CDS015	Donor 3_AC	0.0470943	12802	3341	-0.443478	AC_C_earlyACC
GTGTAACAGGAAGTGA-1-0	5634	2028	TotalSeq-B0255	3	2038	human	intestine	TRUE	male	primary	none	2038	5649	1013	17.9324	0	0	0	0	Donor 2	TC	0	0.0286443	-0.144949	S	C_earlyCC	C_earlyACC	absorptive	Colon	CDS010	Donor 2_TC	0.0377712	5634	2028	-0.103066	TC_C_earlyACC
AGAAATGAGGCGTCCT-1-1	4967	813	TotalSeq-B0255	3	815	human	intestine	TRUE	male	primary	none	815	4969	3579	72.0266	0	0	0	0	Donor 1	DC	1	0.0347244	-0.0353049	S	C_lateCC	C_lateACC	absorptive	Colon	CDS014	Donor 1_DC	0.306404	4967	813	-0.177512	DC_C_lateACC
CAGAGCCAGACTCATC-1-0	7877	2631	TotalSeq-B0255	3	2641	human	intestine	TRUE	male	primary	none	2641	7892	725	9.18652	0	0	0	0	Donor 2	TC	0	0.0805523	-0.0768903	S	C_earlyCC	C_earlyACC	absorptive	Colon	CDS010	Donor 2_TC	0.0410031	7877	2631	0.0683608	TC_C_earlyACC
ACCACAAAGATACAGT-1-0	3093	1349	TotalSeq-B0255	3	1353	human	intestine	TRUE	male	primary	none	1353	3097	655	21.1495	0	0	0	0	Donor 2	TC	0	-0.0234527	-0.0316543	G1	C_goblet	C_goblet	goblet	Colon	CDS010	Donor 2_TC	0.295756	3093	1349	-0.234973	TC_C_goblet
CGTAATGTCAGACCCG-1-2	21712	4698	TotalSeq-B0256	3	4728	human	intestine	TRUE	male	primary	none	4724	21763	730	3.35432	0	0	0	0	Donor 3	TC	2	-0.0129385	-0.174415	G1	C_BEST4	C_BEST4	BEST4+	Colon	CDS015	Donor 3_TC	0.291647	21712	4698	-0.280723	TC_C_BEST4
CCACGAGGTCCCAAAT-1-1	3400	1124	TotalSeq-B0254	4	1130	human	intestine	TRUE	male	primary	none	1130	3408	1479	43.3979	0	0	0	0	Donor 1	AC	1	0.0245498	-0.11457	S	C_earlyCC	C_earlyACC	absorptive	Colon	CDS014	Donor 1_AC	0.0757145	3400	1124	0.234716	AC_C_earlyACC
ACTTATCGTATGCTTG-1-2	16468	4106	TotalSeq-B0256	3	4130	human	intestine	TRUE	male	primary	none	4128	16508	3474	21.0443	0	0	0	0	Donor 3	TC	2	-0.0803904	-0.151413	G1	C_BEST4	C_BEST4	BEST4+	Colon	CDS015	Donor 3_TC	0.359368	16468	4106	-0.255769	TC_C_BEST4
GCATGATTCTGATTCT-1-0	18818	4012	TotalSeq-B0254	6	4030	human	intestine	TRUE	male	primary	none	4027	18865	2037	10.7978	0	0	0	0	Donor 2	AC	0	-0.0784426	-0.177069	G1	C_lateCC	C_lateACC	absorptive	Colon	CDS010	Donor 2_AC	0.176673	18818	4012	0.0176411	AC_C_lateACC
TCGTGCTTCCGATCGG-1-0	4476	1765	TotalSeq-B0256	2	1772	human	intestine	TRUE	male	primary	none	1772	4486	319	7.11101	0	0	0	0	Donor 2	DC	0	-0.0923171	-0.0669291	G1	C_earlyCC	C_earlyACC	absorptive	Colon	CDS010	Donor 2_DC	0.0347209	4476	1765	-0.317225	DC_C_earlyACC
ACTTCGCAGGTCCAGA-1-2	9746	2327	TotalSeq-B0256	3	2340	human	intestine	TRUE	male	primary	none	2338	9759	4044	41.4387	0	0	0	0	Donor 3	TC	2	-0.0515829	-0.133212	G1	C_lateCC	C_lateACC	absorptive	Colon	CDS015	Donor 3_TC	0.311353	9746	2327	-0.461757	TC_C_lateACC
AGTCAACGTATACGGG-1-2	10407	2880	TotalSeq-B0254	5	2900	human	intestine	TRUE	male	primary	none	2899	10431	3120	29.9108	0	0	0	0	Donor 3	AC	2	-0.121797	-0.112693	G1	C_goblet	C_goblet	goblet	Colon	CDS015	Donor 3_AC	0.207675	10407	2880	-0.147545	AC_C_goblet
CAAAGAAAGGTCCTGC-1-0	4125	1481	TotalSeq-B0254	6	1484	human	intestine	TRUE	male	primary	none	1484	4128	1265	30.6444	0	0	0	0	Donor 2	AC	0	-0.0624198	-0.111637	G1	C_ISC	C_ISC	ISC	Colon	CDS010	Donor 2_AC	0.0385513	4125	1481	-0.202426	AC_C_ISC
CTACGGGTCTCGCCTA-1-0	12140	2929	TotalSeq-B0254	6	2941	human	intestine	TRUE	male	primary	none	2941	12163	1021	8.39431	0	0	0	0	Donor 2	AC	0	0.00575835	-0.186513	S	C_earlyCC	C_earlyACC	absorptive	Colon	CDS010	Donor 2_AC	0.0536113	12140	2929	-0.0226867	AC_C_earlyACC
CTCCGATTCATCGCCT-1-0	7085	2601	TotalSeq-B0255	3	2614	human	intestine	TRUE	male	primary	none	2613	7103	616	8.67239	0	0	0	0	Donor 2	TC	0	-0.0750609	0.437692	G2M	C_goblet	C_goblet	goblet	Colon	CDS010	Donor 2_TC	0.237289	7085	2601	-0.100555	TC_C_goblet
TCACTCGAGGACAAGA-1-1	9985	3194	TotalSeq-B0255	3	3213	human	intestine	TRUE	male	primary	none	3210	10014	1845	18.4242	0	0	0	0	Donor 1	DC	1	-0.0916914	-0.180587	G1	C_tuft	C_tuft	tuft	Colon	CDS014	Donor 1_DC	0.532315	9985	3194	-0.15168	DC_C_tuft
ATCGTAGGTGCCAAGA-1-0	3493	1224	TotalSeq-B0254	6	1229	human	intestine	TRUE	male	primary	none	1228	3497	1107	31.6557	0	0	0	0	Donor 2	AC	0	-0.0582296	-0.0958869	G1	C_goblet	C_goblet	goblet	Colon	CDS010	Donor 2_AC	0.217339	3493	1224	-0.0908317	AC_C_goblet
CAAGAGGAGGGTATAT-1-1	25226	4681	TotalSeq-B0256	0	4710	human	intestine	TRUE	male	primary	none	4710	25278	5360	21.2042	0	0	0	0	Donor 1	TC	1	-0.0202565	-0.16424	G1	C_earlyCC	C_earlyACC	absorptive	Colon	CDS014	Donor 1_TC	0.087797	25226	4681	0.0334015	TC_C_earlyACC
CTCTCAGCAAGTCCAT-1-2	8412	2442	TotalSeq-B0256	3	2455	human	intestine	TRUE	male	primary	none	2455	8430	2259	26.7972	0	0	0	0	Donor 3	TC	2	-0.12224	-0.0682854	G1	C_goblet	C_goblet	goblet	Colon	CDS015	Donor 3_TC	0.23108	8412	2442	-0.308778	TC_C_goblet
GTTGCGGTCCACCCTA-1-2	10454	3051	TotalSeq-B0254	5	3070	human	intestine	TRUE	male	primary	none	3070	10477	2469	23.5659	0	0	0	0	Donor 3	AC	2	-0.0588638	-0.202375	G1	C_goblet	C_goblet	goblet	Colon	CDS015	Donor 3_AC	0.24651	10454	3051	-0.228791	AC_C_goblet
GGGTCACCAAGAATAC-1-2	4173	1296	TotalSeq-B0256	3	1305	human	intestine	TRUE	male	primary	none	1303	4180	1286	30.7656	0	0	0	0	Donor 3	TC	2	-0.0108521	-0.0479196	G1	C_goblet	C_goblet	goblet	Colon	CDS015	Donor 3_TC	0.149831	4173	1296	-0.355375	TC_C_goblet
TGTGCGGTCCTCGATC-1-1	14839	3185	TotalSeq-B0254	4	3203	human	intestine	TRUE	male	primary	none	3202	14872	7514	50.5245	0	0	0	0	Donor 1	AC	1	-0.0738579	-0.113873	G1	C_earlyCC	C_earlyACC	absorptive	Colon	CDS014	Donor 1_AC	0.045892	14839	3185	-0.231327	AC_C_earlyACC
GCTGAATCAATTGCAC-1-0	12277	3370	TotalSeq-B0254	6	3383	human	intestine	TRUE	male	primary	none	3382	12302	1474	11.9818	0	0	0	0	Donor 2	AC	0	0.529428	0.135466	S	C_TA	C_TA	TA	Colon	CDS010	Donor 2_AC	0.189928	12277	3370	-0.152462	AC_C_TA
TTACCGCGTGCTCCGA-1-2	4587	1433	TotalSeq-B0254	5	1444	human	intestine	TRUE	male	primary	none	1444	4599	2035	44.2488	0	0	0	0	Donor 3	AC	2	0.0185591	-0.113311	S	C_BEST4	C_BEST4	BEST4+	Colon	CDS015	Donor 3_AC	0.154156	4587	1433	-0.247759	AC_C_BEST4
TTCTCTCTCTCCGAAA-1-0	7353	2451	TotalSeq-B0254	6	2459	human	intestine	TRUE	male	primary	none	2459	7368	914	12.405	0	0	0	0	Donor 2	AC	0	-0.0195226	-0.136578	G1	C_earlyCC	C_earlyACC	absorptive	Colon	CDS010	Donor 2_AC	0.0640926	7353	2451	-0.198792	AC_C_earlyACC
GCAGCCACAAGGCTTT-1-1	37480	5363	TotalSeq-B0254	4	5396	human	intestine	TRUE	male	primary	none	5393	37542	16064	42.7894	0	0	0	0	Donor 1	AC	1	-0.0178187	-0.123893	G1	C_goblet	C_goblet	goblet	Colon	CDS014	Donor 1_AC	0.286635	37480	5363	-0.158308	AC_C_goblet
GTAGATCGTAACGTTC-1-0	3281	1407	TotalSeq-B0255	3	1413	human	intestine	TRUE	male	primary	none	1413	3289	707	21.4959	0	0	0	0	Donor 2	TC	0	-0.0315026	-0.119513	G1	C_BEST4	C_BEST4	BEST4+	Colon	CDS010	Donor 2_TC	0.0774957	3281	1407	-0.322724	TC_C_BEST4
CGAAGTTTCTAGAGCT-1-0	5656	1943	TotalSeq-B0254	6	1951	human	intestine	TRUE	male	primary	none	1951	5667	1392	24.5633	0	0	0	0	Donor 2	AC	0	-0.0249906	-0.205282	G1	C_earlyCC	C_earlyACC	absorptive	Colon	CDS010	Donor 2_AC	0.0529308	5656	1943	0.304464	AC_C_earlyACC
AGGATCTTCTACTCAT-1-1	9291	3347	TotalSeq-B0255	3	3377	human	intestine	TRUE	male	primary	none	3371	9327	1335	14.3133	0	0	0	0	Donor 1	DC	1	-0.0454025	-0.161749	G1	C_tuft	C_tuft	tuft	Colon	CDS014	Donor 1_DC	0.427442	9291	3347	-0.319603	DC_C_tuft
CCTGCATAGTTACGTC-1-0	6476	2126	TotalSeq-B0256	2	2133	human	intestine	TRUE	male	primary	none	2133	6486	1117	17.2217	0	0	0	0	Donor 2	DC	0	-0.0420406	-0.167987	G1	C_earlyCC	C_earlyACC	absorptive	Colon	CDS010	Donor 2_DC	0.0383694	6476	2126	-0.0842806	DC_C_earlyACC
ATTCTTGAGTCATGAA-1-1	24699	4818	TotalSeq-B0255	3	4851	human	intestine	TRUE	male	primary	none	4851	24757	5523	22.3088	0	0	0	0	Donor 1	DC	1	-0.0558086	-0.163841	G1	C_earlyCC	C_earlyACC	absorptive	Colon	CDS014	Donor 1_DC	0.0850899	24699	4818	0.0344441	DC_C_earlyACC
AACCACATCACCTGGG-1-0	2762	1370	TotalSeq-B0255	3	1374	human	intestine	TRUE	male	primary	none	1374	2768	748	27.0231	0	0	0	0	Donor 2	TC	0	0.0230491	0.175721	G2M	C_TA	C_TA	TA	Colon	CDS010	Donor 2_TC	0.0748449	2762	1370	-0.12195	TC_C_TA
TGCAGGCGTCACAGTT-1-0	5926	1941	TotalSeq-B0256	2	1953	human	intestine	TRUE	male	primary	none	1952	5940	1311	22.0707	0	0	0	0	Donor 2	DC	0	-0.00886867	-0.0948297	G1	C_goblet	C_goblet	goblet	Colon	CDS010	Donor 2_DC	0.223329	5926	1941	-0.335414	DC_C_goblet
TCATGAGGTAACCCTA-1-2	9660	3125	TotalSeq-B0255	1	3152	human	intestine	TRUE	male	primary	none	3149	9695	837	8.63332	0	0	0	0	Donor 3	DC	2	-0.128566	-0.101157	G1	EEC	C_EEC	EEC	Colon	CDS015	Donor 3_DC	0.614122	9660	3125	-0.217054	DC_C_EEC
TTCAATCAGTTTCGAC-1-1	14484	3077	TotalSeq-B0254	4	3092	human	intestine	TRUE	male	primary	none	3091	14507	7091	48.8798	0	0	0	0	Donor 1	AC	1	0.104716	-0.101871	S	C_TA	C_TA	TA	Colon	CDS014	Donor 1_AC	0.0287343	14484	3077	-0.117559	AC_C_TA
GTCAAGTTCCCGAACG-1-0	15095	3119	TotalSeq-B0255	3	3130	human	intestine	TRUE	male	primary	none	3130	15122	1916	12.6703	0	0	0	0	Donor 2	TC	0	0.064837	-0.152494	S	C_ISC	C_ISC	ISC	Colon	CDS010	Donor 2_TC	0.0515078	15095	3119	-0.00737305	TC_C_ISC
CCACGAGCAAATCCCA-1-0	6763	2314	TotalSeq-B0255	3	2325	human	intestine	TRUE	male	primary	none	2324	6774	559	8.25214	0	0	0	0	Donor 2	TC	0	0.0891292	-0.152899	S	C_earlyCC	C_earlyACC	absorptive	Colon	CDS010	Donor 2_TC	0.0514105	6763	2314	0.146372	TC_C_earlyACC
TGGCGTGCAACGATCT-1-0	4425	1672	TotalSeq-B0256	2	1679	human	intestine	TRUE	male	primary	none	1679	4432	1314	29.648	0	0	0	0	Donor 2	DC	0	-0.0276871	-0.11908	G1	C_earlyCC	C_earlyACC	absorptive	Colon	CDS010	Donor 2_DC	0.0405939	4425	1672	-0.096596	DC_C_earlyACC
TTTACTGCATGATGCT-1-0	18384	4016	TotalSeq-B0255	3	4036	human	intestine	TRUE	male	primary	none	4034	18432	2207	11.9737	0	0	0	0	Donor 2	TC	0	0.00427941	-0.175565	S	C_lateCC	C_lateACC	absorptive	Colon	CDS010	Donor 2_TC	0.0726099	18384	4016	-0.0218642	TC_C_lateACC
AATGGAACAAAGCTCT-1-2	21345	4572	TotalSeq-B0256	3	4602	human	intestine	TRUE	male	primary	none	4599	21418	4304	20.0952	0	0	0	0	Donor 3	TC	2	-0.0615448	0.312977	G2M	C_TA	C_TA	TA	Colon	CDS015	Donor 3_TC	0.0338476	21345	4572	-0.154487	TC_C_TA
CTGCAGGTCTTTGCTA-1-0	12245	3459	TotalSeq-B0254	6	3477	human	intestine	TRUE	male	primary	none	3475	12272	952	7.7575	0	0	0	0	Donor 2	AC	0	0.385846	-0.0829976	S	C_TA	C_TA	TA	Colon	CDS010	Donor 2_AC	0.0399909	12245	3459	-0.204908	AC_C_TA
CTTCTCTCATCGTTCC-1-1	3058	1294	TotalSeq-B0254	4	1298	human	intestine	TRUE	male	primary	none	1298	3062	737	24.0692	0	0	0	0	Donor 1	AC	1	0.110985	-0.134301	S	C_earlyCC	C_earlyACC	absorptive	Colon	CDS014	Donor 1_AC	0.0642956	3058	1294	-0.283585	AC_C_earlyACC
TGCATCCGTACGAGTG-1-1	4103	1438	TotalSeq-B0256	0	1444	human	intestine	TRUE	male	primary	none	1444	4111	1167	28.3873	0	0	0	0	Donor 1	TC	1	-0.0206228	-0.12733	G1	C_earlyCC	C_earlyACC	absorptive	Colon	CDS014	Donor 1_TC	0.055519	4103	1438	-0.424951	TC_C_earlyACC
TGCAGGCTCCTCTAAT-1-1	14842	3527	TotalSeq-B0254	4	3548	human	intestine	TRUE	male	primary	none	3548	14875	4258	28.6252	0	0	0	0	Donor 1	AC	1	-0.0759288	-0.161934	G1	C_earlyCC	C_earlyACC	absorptive	Colon	CDS014	Donor 1_AC	0.0297599	14842	3527	-0.138423	AC_C_earlyACC
GAGGCAAAGGTACTGG-1-0	3509	1661	TotalSeq-B0255	3	1668	human	intestine	TRUE	male	primary	none	1667	3515	477	13.5704	0	0	0	0	Donor 2	TC	0	-0.0763692	-0.173755	G1	C_BEST4	C_BEST4	BEST4+	Colon	CDS010	Donor 2_TC	0.268627	3509	1661	-0.295425	TC_C_BEST4
ATCGATGCAGGCTATT-1-1	5404	1185	TotalSeq-B0254	4	1190	human	intestine	TRUE	male	primary	none	1190	5413	3463	63.9756	0	0	0	0	Donor 1	AC	1	-0.0421621	-0.0923134	G1	C_earlyCC	C_earlyACC	absorptive	Colon	CDS014	Donor 1_AC	0.0557463	5404	1185	0.0200023	AC_C_earlyACC
GGATGTTTCGTCGGGT-1-1	8459	2015	TotalSeq-B0256	0	2027	human	intestine	TRUE	male	primary	none	2027	8475	3977	46.9263	0	0	0	0	Donor 1	TC	1	-0.071533	-0.144551	G1	C_earlyCC	C_earlyACC	absorptive	Colon	CDS014	Donor 1_TC	0.0590161	8459	2015	-0.00271095	TC_C_earlyACC
CTCATTACACGACAGA-1-1	19568	3567	TotalSeq-B0254	4	3586	human	intestine	TRUE	male	primary	none	3585	19600	10112	51.5918	0	0	0	0	Donor 1	AC	1	-0.0489307	-0.136799	G1	C_lateCC	C_lateACC	absorptive	Colon	CDS014	Donor 1_AC	0.0971895	19568	3567	-0.055376	AC_C_lateACC
TCAAGACTCTGGCCTT-1-1	12037	3220	TotalSeq-B0255	0	3240	human	intestine	TRUE	male	primary	none	3240	12071	3713	30.7597	0	0	0	0	Donor 1	DC	1	-0.0223356	-0.13298	G1	C_lateCC	C_lateACC	absorptive	Colon	CDS014	Donor 1_DC	0.062356	12037	3220	-0.00432165	DC_C_lateACC
CCTTTGGGTAAGCAAT-1-2	14573	3694	TotalSeq-B0254	5	3717	human	intestine	TRUE	male	primary	none	3715	14600	3006	20.589	0	0	0	0	Donor 3	AC	2	-0.0167643	-0.0988203	G1	C_goblet	C_goblet	goblet	Colon	CDS015	Donor 3_AC	0.233852	14573	3694	-0.368598	AC_C_goblet
AAGACAAGTCGTAATC-1-2	18230	4052	TotalSeq-B0254	5	4079	human	intestine	TRUE	male	primary	none	4079	18275	3511	19.212	0	0	0	0	Donor 3	AC	2	-0.0144075	-0.181909	G1	C_goblet	C_goblet	goblet	Colon	CDS015	Donor 3_AC	0.416595	18230	4052	-0.443948	AC_C_goblet
AGAGCCCGTGCCTTTC-1-1	8891	2743	TotalSeq-B0255	3	2767	human	intestine	TRUE	male	primary	none	2766	8923	2761	30.9425	0	0	0	0	Donor 1	DC	1	-0.0408028	-0.166018	G1	C_goblet	C_goblet	goblet	Colon	CDS014	Donor 1_DC	0.271791	8891	2743	-0.112627	DC_C_goblet
CTTGAGAGTGACGTCC-1-2	18584	4228	TotalSeq-B0256	3	4256	human	intestine	TRUE	male	primary	none	4256	18643	3018	16.1884	0	0	0	0	Donor 3	TC	2	-0.0535008	-0.173927	G1	C_goblet	C_goblet	goblet	Colon	CDS015	Donor 3_TC	0.284847	18584	4228	-0.0937012	TC_C_goblet
CACTAAGAGGGTCAAC-1-1	4203	1458	TotalSeq-B0256	0	1464	human	intestine	TRUE	male	primary	none	1464	4209	1130	26.8472	0	0	0	0	Donor 1	TC	1	0.053669	-0.134216	S	C_earlyCC	C_earlyACC	absorptive	Colon	CDS014	Donor 1_TC	0.146151	4203	1458	-0.185009	TC_C_earlyACC
AAGCATCAGCGTGCTC-1-0	21304	3941	TotalSeq-B0255	3	3959	human	intestine	TRUE	male	primary	none	3958	21351	1277	5.98098	0	0	0	0	Donor 2	TC	0	-0.0436971	-0.163115	G1	C_TA	C_TA	TA	Colon	CDS010	Donor 2_TC	0.159049	21304	3941	0.0486279	TC_C_TA
AGACAGGCATCAGTGT-1-0	10275	2974	TotalSeq-B0255	3	2986	human	intestine	TRUE	male	primary	none	2985	10295	2546	24.7305	0	0	0	0	Donor 2	TC	0	-0.093046	-0.149718	G1	C_lateCC	C_lateACC	absorptive	Colon	CDS010	Donor 2_TC	0.181102	10275	2974	-0.00916081	TC_C_lateACC
ATCGTCCTCGTGGCGT-1-0	7223	2137	TotalSeq-B0256	2	2147	human	intestine	TRUE	male	primary	none	2147	7237	1094	15.1168	0	0	0	0	Donor 2	DC	0	0.205331	-0.147763	S	C_earlyCC	C_earlyACC	absorptive	Colon	CDS010	Donor 2_DC	0.0721793	7223	2137	-0.147412	DC_C_earlyACC
TCACTATTCTTTCTAG-1-2	35882	5808	TotalSeq-B0255	1	5846	human	intestine	TRUE	male	primary	none	5844	35948	3399	9.45533	0	0	0	0	Donor 3	DC	2	-0.0631814	-0.189968	G1	C_goblet	C_goblet	goblet	Colon	CDS015	Donor 3_DC	0.341683	35882	5808	-0.329378	DC_C_goblet
CAGCACGAGTGAACAT-1-1	23391	3944	TotalSeq-B0254	4	3974	human	intestine	TRUE	male	primary	none	3974	23438	12382	52.8287	0	0	0	0	Donor 1	AC	1	0.0206161	-0.14472	S	C_earlyCC	C_earlyACC	absorptive	Colon	CDS014	Donor 1_AC	0.0496146	23391	3944	-0.0452084	AC_C_earlyACC
TCATTCACAAGATCCT-1-0	5377	2076	TotalSeq-B0254	6	2085	human	intestine	TRUE	male	primary	none	2084	5389	759	14.0842	0	0	0	0	Donor 2	AC	0	0.551951	0.149904	S	secretory_prog	C_secretory_prog	secretory_prog	Colon	CDS010	Donor 2_AC	0.254335	5377	2076	-0.168261	AC_C_secretory_prog
TACGTCCGTGTTGATC-1-0	20124	3916	TotalSeq-B0255	3	3935	human	intestine	TRUE	male	primary	none	3935	20168	1255	6.22273	0	0	0	0	Donor 2	TC	0	0.310239	-0.0830354	S	C_TA	C_TA	TA	Colon	CDS010	Donor 2_TC	0.0724974	20124	3916	0.0837166	TC_C_TA
TGCTGAACAATAACCC-1-1	12031	3105	TotalSeq-B0256	0	3129	human	intestine	TRUE	male	primary	none	3127	12064	4395	36.4307	0	0	0	0	Donor 1	TC	1	-0.0460328	-0.1915	G1	C_lateCC	C_lateACC	absorptive	Colon	CDS014	Donor 1_TC	0.21986	12031	3105	-0.00400706	TC_C_lateACC
AACTTCTAGCTTGTTG-1-2	11547	3377	TotalSeq-B0254	5	3396	human	intestine	TRUE	male	primary	none	3396	11576	2731	23.5919	0	0	0	0	Donor 3	AC	2	-0.0564177	-0.150917	G1	C_BEST4	C_BEST4	BEST4+	Colon	CDS015	Donor 3_AC	0.0649136	11547	3377	-0.497235	AC_C_BEST4
CAGCAATCAACATCGT-1-1	29763	4268	TotalSeq-B0255	3	4292	human	intestine	TRUE	male	primary	none	4289	29798	10713	35.9521	0	0	0	0	Donor 1	DC	1	-0.0349522	-0.132497	G1	C_ISC	C_ISC	ISC	Colon	CDS014	Donor 1_DC	0.0341033	29763	4268	0.0281862	DC_C_ISC
TGCATGATCTTACTGT-1-2	10781	2758	TotalSeq-B0256	3	2780	human	intestine	TRUE	male	primary	none	2776	10802	1676	15.5156	0	0	0	0	Donor 3	TC	2	-0.00369291	-0.157695	G1	C_goblet	C_goblet	goblet	Colon	CDS015	Donor 3_TC	0.197114	10781	2758	-0.418579	TC_C_goblet
ACCAAACCAGAAATCA-1-2	10363	2817	TotalSeq-B0256	3	2840	human	intestine	TRUE	male	primary	none	2839	10391	3540	34.0679	0	0	0	0	Donor 3	TC	2	-0.077696	-0.197324	G1	C_goblet	C_goblet	goblet	Colon	CDS015	Donor 3_TC	0.343009	10363	2817	-0.339022	TC_C_goblet
CATGCGGCAGCTCGGT-1-1	3889	1309	TotalSeq-B0256	0	1316	human	intestine	TRUE	male	primary	none	1316	3897	1339	34.3598	0	0	0	0	Donor 1	TC	1	0.0731785	-0.0790149	S	C_earlyCC	C_earlyACC	absorptive	Colon	CDS014	Donor 1_TC	0.0594424	3889	1309	0.146891	TC_C_earlyACC
TTAATCCCACGATAGG-1-2	17305	4021	TotalSeq-B0256	3	4046	human	intestine	TRUE	male	primary	none	4046	17345	2291	13.2084	0	0	0	0	Donor 3	TC	2	-0.00364697	-0.147005	G1	C_BEST4	C_BEST4	BEST4+	Colon	CDS015	Donor 3_TC	0.0910031	17305	4021	-0.259996	TC_C_BEST4
TGAGTCACACTCGATA-1-1	15560	3756	TotalSeq-B0256	0	3777	human	intestine	TRUE	male	primary	none	3777	15606	3001	19.2298	0	0	0	0	Donor 1	TC	1	0.0452585	-0.101045	S	C_BEST4	C_BEST4	BEST4+	Colon	CDS014	Donor 1_TC	0.210502	15560	3756	-0.212199	TC_C_BEST4
AGGGTGAGTGAGCAGT-1-2	18640	3890	TotalSeq-B0255	1	3913	human	intestine	TRUE	male	primary	none	3911	18677	2954	15.8162	0	0	0	0	Donor 3	DC	2	4.71175e-05	-0.155921	S	C_BEST4	C_BEST4	BEST4+	Colon	CDS015	Donor 3_DC	0.214012	18640	3890	-0.391626	DC_C_BEST4
CATCCGTTCTGCATAG-1-1	6820	1821	TotalSeq-B0254	4	1826	human	intestine	TRUE	male	primary	none	1826	6827	3123	45.7448	0	0	0	0	Donor 1	AC	1	-0.105097	-0.107381	G1	C_BEST4	C_BEST4	BEST4+	Colon	CDS014	Donor 1_AC	0.140112	6820	1821	-0.225342	AC_C_BEST4
CGGAACCGTGTTGACT-1-2	11574	3100	TotalSeq-B0255	1	3121	human	intestine	TRUE	male	primary	none	3120	11599	3398	29.2956	0	0	0	0	Donor 3	DC	2	-0.0571833	-0.168149	G1	C_goblet	C_goblet	goblet	Colon	CDS015	Donor 3_DC	0.215393	11574	3100	-0.380457	DC_C_goblet
ATAGAGATCCCATACC-1-0	12066	2934	TotalSeq-B0256	2	2945	human	intestine	TRUE	male	primary	none	2944	12084	697	5.76796	0	0	0	0	Donor 2	DC	0	0.237198	-0.0878066	S	C_BEST4	C_BEST4	BEST4+	Colon	CDS010	Donor 2_DC	0.0798056	12066	2934	-0.273206	DC_C_BEST4
TTTCGATTCCGTGCGA-1-0	2138	998	TotalSeq-B0256	2	1002	human	intestine	TRUE	male	primary	none	1001	2141	360	16.8146	0	0	0	0	Donor 2	DC	0	-0.0424849	-0.136738	G1	C_goblet	C_goblet	goblet	Colon	CDS010	Donor 2_DC	0.0354817	2138	998	0.00821636	DC_C_goblet
TGGCGTGTCTCGCTTG-1-0	22617	4604	TotalSeq-B0255	3	4620	human	intestine	TRUE	male	primary	none	4619	22654	2122	9.367	0	0	0	0	Donor 2	TC	0	0.286831	0.354816	G2M	C_TA	C_TA	TA	Colon	CDS010	Donor 2_TC	0.132528	22617	4604	-0.0562562	TC_C_TA
GCTGGGTAGCTAATGA-1-0	3877	1566	TotalSeq-B0254	6	1572	human	intestine	TRUE	male	primary	none	1571	3882	891	22.9521	0	0	0	0	Donor 2	AC	0	-0.026872	-0.112585	G1	C_earlyCC	C_earlyACC	absorptive	Colon	CDS010	Donor 2_AC	0.0282607	3877	1566	-0.0109725	AC_C_earlyACC
ACAGAAACATTGAGCT-1-0	5456	2014	TotalSeq-B0254	6	2020	human	intestine	TRUE	male	primary	none	2020	5466	682	12.4771	0	0	0	0	Donor 2	AC	0	-0.0684697	-0.182282	G1	C_goblet	C_goblet	goblet	Colon	CDS010	Donor 2_AC	0.213854	5456	2014	-0.313475	AC_C_goblet
AGTCAACCACGTGAGA-1-0	6909	2235	TotalSeq-B0254	6	2242	human	intestine	TRUE	male	primary	none	2242	6917	1024	14.8041	0	0	0	0	Donor 2	AC	0	-0.0248121	-0.142811	G1	C_ISC	C_ISC	ISC	Colon	CDS010	Donor 2_AC	0.0561914	6909	2235	-0.0782749	AC_C_ISC
CATCAAGGTCACATTG-1-0	6431	2308	TotalSeq-B0255	3	2315	human	intestine	TRUE	male	primary	none	2314	6439	926	14.3811	0	0	0	0	Donor 2	TC	0	0.0205399	-0.167356	S	C_earlyCC	C_earlyACC	absorptive	Colon	CDS010	Donor 2_TC	0.0491862	6431	2308	0.116664	TC_C_earlyACC
CGCATAACAGCCTACG-1-2	21054	4306	TotalSeq-B0256	3	4331	human	intestine	TRUE	male	primary	none	4330	21087	3955	18.7556	0	0	0	0	Donor 3	TC	2	-0.00247782	-0.176282	G1	C_goblet	C_goblet	goblet	Colon	CDS015	Donor 3_TC	0.411518	21054	4306	-0.195773	TC_C_goblet
CAACAACAGAACTTCC-1-2	14499	3910	TotalSeq-B0255	1	3929	human	intestine	TRUE	male	primary	none	3928	14539	3011	20.7098	0	0	0	0	Donor 3	DC	2	-0.0413781	-0.169823	G1	C_goblet	C_goblet	goblet	Colon	CDS015	Donor 3_DC	0.267686	14499	3910	-0.432844	DC_C_goblet
TGGATGTTCACGAGGA-1-1	13922	2978	TotalSeq-B0254	4	2994	human	intestine	TRUE	male	primary	none	2994	13953	7384	52.9205	0	0	0	0	Donor 1	AC	1	0.12127	-0.0872563	S	C_TA	C_TA	TA	Colon	CDS014	Donor 1_AC	0.0425248	13922	2978	0.0604198	AC_C_TA
AGCCACGGTTATCCAG-1-1	15722	3582	TotalSeq-B0256	0	3603	human	intestine	TRUE	male	primary	none	3602	15752	4383	27.825	0	0	0	0	Donor 1	TC	1	0.0288167	-0.125459	S	C_BEST4	C_BEST4	BEST4+	Colon	CDS014	Donor 1_TC	0.16818	15722	3582	-0.346427	TC_C_BEST4
CCTCAACGTAACAGGC-1-1	17422	3461	TotalSeq-B0256	0	3481	human	intestine	TRUE	male	primary	none	3480	17454	6801	38.9653	0	0	0	0	Donor 1	TC	1	-0.0201814	-0.159277	G1	C_earlyCC	C_earlyACC	absorptive	Colon	CDS014	Donor 1_TC	0.0745797	17422	3461	-0.106519	TC_C_earlyACC
ACTTTCATCTTGGTGA-1-1	16647	3780	TotalSeq-B0254	4	3804	human	intestine	TRUE	male	primary	none	3801	16678	6325	37.9242	0	0	0	0	Donor 1	AC	1	-0.0143924	-0.113762	G1	C_earlyCC	C_earlyACC	absorptive	Colon	CDS014	Donor 1_AC	0.0308898	16647	3780	-0.0595356	AC_C_earlyACC
TCCTCTTTCATTACCT-1-0	2261	1128	TotalSeq-B0255	3	1132	human	intestine	TRUE	male	primary	none	1132	2268	183	8.06878	0	0	0	0	Donor 2	TC	0	-0.0638062	-0.195215	G1	C_goblet	C_goblet	goblet	Colon	CDS010	Donor 2_TC	0.249411	2261	1128	-0.0517836	TC_C_goblet
TCATGCCAGAGTGAAG-1-2	10050	3306	TotalSeq-B0256	3	3331	human	intestine	TRUE	male	primary	none	3327	10084	596	5.91035	0	0	0	0	Donor 3	TC	2	-0.0938226	-0.198907	G1	EEC	C_EEC	EEC	Colon	CDS015	Donor 3_TC	0.631387	10050	3306	-0.337069	TC_C_EEC
TGACGCGTCTCGCAGG-1-2	5015	1452	TotalSeq-B0256	3	1465	human	intestine	TRUE	male	primary	none	1465	5028	2616	52.0286	0	0	0	0	Donor 3	TC	2	-0.0557213	-0.11546	G1	C_BEST4	C_BEST4	BEST4+	Colon	CDS015	Donor 3_TC	0.0793867	5015	1452	-0.308335	TC_C_BEST4
GACTGATAGCTACTAC-1-1	13194	3145	TotalSeq-B0254	4	3161	human	intestine	TRUE	male	primary	none	3161	13221	5514	41.7064	0	0	0	0	Donor 1	AC	1	-0.050639	-0.168919	G1	C_earlyCC	C_earlyACC	absorptive	Colon	CDS014	Donor 1_AC	0.053153	13194	3145	0.00728511	AC_C_earlyACC
AGCTACACATATAGCC-1-2	7186	1486	TotalSeq-B0254	5	1497	human	intestine	TRUE	male	primary	none	1495	7196	3859	53.627	0	0	0	0	Donor 3	AC	2	-0.0885675	-0.0816276	G1	C_lateCC	C_lateACC	absorptive	Colon	CDS015	Donor 3_AC	0.481016	7186	1486	-0.247751	AC_C_lateACC
CGTGCTTTCTTAGCCC-1-0	7015	2375	TotalSeq-B0255	3	2384	human	intestine	TRUE	male	primary	none	2384	7026	776	11.0447	0	0	0	0	Donor 2	TC	0	-0.0585084	-0.1736	G1	C_goblet	C_goblet	goblet	Colon	CDS010	Donor 2_TC	0.220002	7015	2375	-0.00353238	TC_C_goblet
CTCAATTTCTATCGGA-1-2	11159	2958	TotalSeq-B0255	1	2979	human	intestine	TRUE	male	primary	none	2979	11191	1772	15.8342	0	0	0	0	Donor 3	DC	2	-0.0120111	-0.170373	G1	C_BEST4	C_BEST4	BEST4+	Colon	CDS015	Donor 3_DC	0.0538896	11159	2958	-0.350384	DC_C_BEST4
AGGTTGTTCGTAGCCG-1-0	23271	4513	TotalSeq-B0255	3	4529	human	intestine	TRUE	male	primary	none	4526	23329	2373	10.1719	0	0	0	0	Donor 2	TC	0	0.462612	0.16196	S	C_TA	C_TA	TA	Colon	CDS010	Donor 2_TC	0.135024	23271	4513	0.101061	TC_C_TA
GACTTCCGTGACTGTT-1-2	29548	5057	TotalSeq-B0255	1	5090	human	intestine	TRUE	male	primary	none	5089	29618	3015	10.1796	0	0	0	0	Donor 3	DC	2	-0.029805	-0.148049	G1	C_goblet	C_goblet	goblet	Colon	CDS015	Donor 3_DC	0.380941	29548	5057	-0.184847	DC_C_goblet
CGGAATTTCTTCCTAA-1-2	8619	1530	TotalSeq-B0256	3	1536	human	intestine	TRUE	male	primary	none	1536	8627	4973	57.6446	0	0	0	0	Donor 3	TC	2	0.00851755	-0.125849	S	C_lateCC	C_lateACC	absorptive	Colon	CDS015	Donor 3_TC	0.429162	8619	1530	-0.192276	TC_C_lateACC
CATCGGGTCGTTCCCA-1-2	14774	3556	TotalSeq-B0255	1	3583	human	intestine	TRUE	male	primary	none	3581	14817	4203	28.3661	0	0	0	0	Donor 3	DC	2	-0.0896082	-0.154115	G1	C_goblet	C_goblet	goblet	Colon	CDS015	Donor 3_DC	0.321849	14774	3556	-0.255743	DC_C_goblet
AATGACCAGGCCTTCG-1-0	1741	832	TotalSeq-B0254	6	834	human	intestine	TRUE	male	primary	none	834	1743	338	19.3919	0	0	0	0	Donor 2	AC	0	0.025932	-0.0642551	S	C_goblet	C_goblet	goblet	Colon	CDS010	Donor 2_AC	0.172768	1741	832	-0.357273	AC_C_goblet
TTGTTCACACCCTTGT-1-1	8777	2962	TotalSeq-B0256	0	2976	human	intestine	TRUE	male	primary	none	2973	8798	1199	13.6281	0	0	0	0	Donor 1	TC	1	-0.0612776	-0.22598	G1	C_tuft	C_tuft	tuft	Colon	CDS014	Donor 1_TC	0.601303	8777	2962	-0.0920198	TC_C_tuft
CATTCCGGTGGAACAC-1-0	9803	2441	TotalSeq-B0254	6	2453	human	intestine	TRUE	male	primary	none	2453	9821	1038	10.5692	0	0	0	0	Donor 2	AC	0	0.00942233	-0.184157	S	C_goblet	C_goblet	goblet	Colon	CDS010	Donor 2_AC	0.196548	9803	2441	-0.0503968	AC_C_goblet
GTGAGGAGTACTCAAC-1-0	7624	2569	TotalSeq-B0255	3	2580	human	intestine	TRUE	male	primary	none	2580	7646	887	11.6008	0	0	0	0	Donor 2	TC	0	0.0141275	-0.124373	S	C_earlyCC	C_earlyACC	absorptive	Colon	CDS010	Donor 2_TC	0.0611122	7624	2569	-0.210506	TC_C_earlyACC
GCTGAATAGTCGGCAA-1-1	15987	3252	TotalSeq-B0255	3	3274	human	intestine	TRUE	male	primary	none	3273	16027	7930	49.479	0	0	0	0	Donor 1	DC	1	-0.0644562	-0.147983	G1	C_earlyCC	C_earlyACC	absorptive	Colon	CDS014	Donor 1_DC	0.050676	15987	3252	-0.0472109	DC_C_earlyACC
GTCTACCTCTAAGCCA-1-2	17002	3541	TotalSeq-B0256	3	3563	human	intestine	TRUE	male	primary	none	3563	17033	3628	21.2998	0	0	0	0	Donor 3	TC	2	-0.0888826	-0.158661	G1	secretory_prog	C_secretory_prog	secretory_prog	Colon	CDS015	Donor 3_TC	0.0768696	17002	3541	-0.365699	TC_C_secretory_prog
TAGGGTTTCGTCCTCA-1-0	16075	3193	TotalSeq-B0255	3	3208	human	intestine	TRUE	male	primary	none	3207	16101	1765	10.9621	0	0	0	0	Donor 2	TC	0	-0.0255239	-0.160005	G1	C_earlyCC	C_earlyACC	absorptive	Colon	CDS010	Donor 2_TC	0.0463531	16075	3193	-0.0174149	TC_C_earlyACC
GGTAATCGTCGGCCTA-1-0	8943	2593	TotalSeq-B0255	3	2601	human	intestine	TRUE	male	primary	none	2601	8956	576	6.43144	0	0	0	0	Donor 2	TC	0	-0.0867078	-0.18247	G1	C_goblet	C_goblet	goblet	Colon	CDS010	Donor 2_TC	0.206739	8943	2593	-0.136825	TC_C_goblet
CAGCGTGAGTTGCATC-1-1	16795	3566	TotalSeq-B0256	0	3591	human	intestine	TRUE	male	primary	none	3587	16825	5449	32.3863	0	0	0	0	Donor 1	TC	1	-0.0611101	-0.121966	G1	C_earlyCC	C_earlyACC	absorptive	Colon	CDS014	Donor 1_TC	0.0782074	16795	3566	-0.144528	TC_C_earlyACC
TCCACCAAGCATCCCG-1-1	39291	5930	TotalSeq-B0255	3	5971	human	intestine	TRUE	male	primary	none	5969	39382	5166	13.1177	0	0	0	0	Donor 1	DC	1	0.255234	-0.125408	S	C_TA	C_TA	TA	Colon	CDS014	Donor 1_DC	0.0295015	39291	5930	-0.084519	DC_C_TA
GCGTTTCCAACAGATA-1-0	13160	3744	TotalSeq-B0255	3	3756	human	intestine	TRUE	male	primary	none	3755	13183	1332	10.1039	0	0	0	0	Donor 2	TC	0	0.162018	0.805266	G2M	C_TA	C_TA	TA	Colon	CDS010	Donor 2_TC	0.115099	13160	3744	-0.176827	TC_C_TA
CATTTCAGTGCCTAAT-1-0	2319	1132	TotalSeq-B0255	3	1135	human	intestine	TRUE	male	primary	none	1135	2322	289	12.4462	0	0	0	0	Donor 2	TC	0	-0.0307752	-0.133871	G1	C_goblet	C_goblet	goblet	Colon	CDS010	Donor 2_TC	0.215844	2319	1132	-0.232668	TC_C_goblet
TGTACAGTCTCTATAC-1-2	12461	3086	TotalSeq-B0255	1	3113	human	intestine	TRUE	male	primary	none	3108	12491	4985	39.9087	0	0	0	0	Donor 3	DC	2	-0.0419785	-0.0803653	G1	C_earlyCC	C_earlyACC	absorptive	Colon	CDS015	Donor 3_DC	0.0452684	12461	3086	-0.291509	DC_C_earlyACC
TCATTGTCATCGTGCG-1-1	37037	5811	TotalSeq-B0254	4	5845	human	intestine	TRUE	male	primary	none	5844	37104	8942	24.0998	0	0	0	0	Donor 1	AC	1	0.206091	-0.02704	S	C_tuft	C_tuft	tuft	Colon	CDS014	Donor 1_AC	0.290632	37037	5811	-0.102416	AC_C_tuft
CCTCCTCCAATAGTAG-1-1	5513	1723	TotalSeq-B0254	4	1728	human	intestine	TRUE	male	primary	none	1727	5518	2008	36.39	0	0	0	0	Donor 1	AC	1	0.0622527	-0.0792758	S	C_earlyCC	C_earlyACC	absorptive	Colon	CDS014	Donor 1_AC	0.0580371	5513	1723	0.150439	AC_C_earlyACC
TTGGGCGTCTCATGCC-1-0	13740	3842	TotalSeq-B0255	3	3861	human	intestine	TRUE	male	primary	none	3861	13771	1658	12.0398	0	0	0	0	Donor 2	TC	0	0.00918421	-0.207636	S	C_earlyCC	C_earlyACC	absorptive	Colon	CDS010	Donor 2_TC	0.0494584	13740	3842	0.167996	TC_C_earlyACC
ACTGTCCCAAATCAGA-1-1	13314	3076	TotalSeq-B0256	0	3093	human	intestine	TRUE	male	primary	none	3093	13343	5432	40.7105	0	0	0	0	Donor 1	TC	1	-0.0585869	-0.189982	G1	C_lateCC	C_lateACC	absorptive	Colon	CDS014	Donor 1_TC	0.123809	13314	3076	0.0831834	TC_C_lateACC
AAATGGATCGCAGTTA-1-2	18895	3408	TotalSeq-B0254	5	3426	human	intestine	TRUE	male	primary	none	3425	18925	4449	23.5086	0	0	0	0	Donor 3	AC	2	-0.0566826	-0.118378	G1	C_ISC	C_ISC	ISC	Colon	CDS015	Donor 3_AC	0.0223305	18895	3408	-0.0743859	AC_C_ISC
GTCTGTCGTTTGTTGG-1-2	8843	1753	TotalSeq-B0256	3	1764	human	intestine	TRUE	male	primary	none	1764	8855	5275	59.5709	0	0	0	0	Donor 3	TC	2	-0.0652506	-0.142632	G1	C_lateCC	C_lateACC	absorptive	Colon	CDS015	Donor 3_TC	0.188925	8843	1753	-0.118938	TC_C_lateACC
GAGTTACCAGCAGAAC-1-0	7446	2612	TotalSeq-B0255	3	2625	human	intestine	TRUE	male	primary	none	2625	7471	989	13.2379	0	0	0	0	Donor 2	TC	0	-0.00753061	-0.203303	G1	C_earlyCC	C_earlyACC	absorptive	Colon	CDS010	Donor 2_TC	0.0613737	7446	2612	-0.00522198	TC_C_earlyACC
CGAGTTATCAAATGCC-1-2	5007	1881	TotalSeq-B0256	3	1894	human	intestine	TRUE	male	primary	none	1894	5028	224	4.45505	0	0	0	0	Donor 3	TC	2	-0.0279157	-0.0580114	G1	C_earlyCC	C_earlyACC	absorptive	Colon	CDS015	Donor 3_TC	0.0323733	5007	1881	-0.189204	TC_C_earlyACC
TTTAGTCCAAGGTCTT-1-1	5424	2353	TotalSeq-B0256	0	2367	human	intestine	TRUE	male	primary	none	2367	5449	683	12.5344	0	0	0	0	Donor 1	TC	1	-0.0424788	-0.198864	G1	C_tuft	C_tuft	tuft	Colon	CDS014	Donor 1_TC	0.347104	5424	2353	-0.434497	TC_C_tuft
CTGTGGGAGTGCAGCA-1-1	23467	4232	TotalSeq-B0256	0	4265	human	intestine	TRUE	male	primary	none	4263	23516	3417	14.5305	0	0	0	0	Donor 1	TC	1	-0.0331858	-0.174358	G1	C_ISC	C_ISC	ISC	Colon	CDS014	Donor 1_TC	0.0649886	23467	4232	0.0192646	TC_C_ISC
CTCAACCCAACCACAT-1-1	12774	3258	TotalSeq-B0254	4	3279	human	intestine	TRUE	male	primary	none	3279	12801	5182	40.4812	0	0	0	0	Donor 1	AC	1	-0.115059	-0.159926	G1	C_earlyCC	C_earlyACC	absorptive	Colon	CDS014	Donor 1_AC	0.0375933	12774	3258	-0.128838	AC_C_earlyACC
CGAGTTAAGACGCATG-1-2	11894	2862	TotalSeq-B0256	3	2876	human	intestine	TRUE	male	primary	none	2876	11925	4888	40.9895	0	0	0	0	Donor 3	TC	2	-0.064833	-0.140883	G1	C_lateCC	C_lateACC	absorptive	Colon	CDS015	Donor 3_TC	0.0780523	11894	2862	-0.0876214	TC_C_lateACC
GTACAGTTCGTCAGAT-1-1	3259	1131	TotalSeq-B0255	3	1136	human	intestine	TRUE	male	primary	none	1135	3264	1357	41.5748	0	0	0	0	Donor 1	DC	1	-0.0840942	-0.0918073	G1	C_tuft	C_tuft	tuft	Colon	CDS014	Donor 1_DC	0.106355	3259	1131	-0.268537	DC_C_tuft
ACACCAAGTCATCGGC-1-1	14663	3403	TotalSeq-B0256	0	3423	human	intestine	TRUE	male	primary	none	3422	14689	5903	40.1865	0	0	0	0	Donor 1	TC	1	0.437723	0.251857	S	C_TA	C_TA	TA	Colon	CDS014	Donor 1_TC	0.149043	14663	3403	-0.156765	TC_C_TA
AAACGAAGTAACTGCT-1-2	28725	5253	TotalSeq-B0255	1	5286	human	intestine	TRUE	male	primary	none	5284	28794	3877	13.4646	0	0	0	0	Donor 3	DC	2	-0.0968164	-0.147588	G1	C_goblet	C_goblet	goblet	Colon	CDS015	Donor 3_DC	0.433163	28725	5253	-0.319245	DC_C_goblet
GACTCTCAGAGATGCC-1-2	3864	1770	TotalSeq-B0256	3	1784	human	intestine	TRUE	male	primary	none	1782	3877	569	14.6763	0	0	0	0	Donor 3	TC	2	-5.05894e-05	-0.103353	G1	C_tuft	C_tuft	tuft	Colon	CDS015	Donor 3_TC	0.336824	3864	1770	-0.327193	TC_C_tuft
AAATGGATCTTTGCGC-1-2	9373	2842	TotalSeq-B0255	1	2863	human	intestine	TRUE	male	primary	none	2863	9399	1894	20.1511	0	0	0	0	Donor 3	DC	2	-0.0469006	-0.154799	G1	C_goblet	C_goblet	goblet	Colon	CDS015	Donor 3_DC	0.248573	9373	2842	-0.340343	DC_C_goblet
AATGGCTAGCGGTAGT-1-1	23668	3938	TotalSeq-B0254	4	3959	human	intestine	TRUE	male	primary	none	3958	23708	6903	29.1168	0	0	0	0	Donor 1	AC	1	0.0236748	-0.156076	S	C_earlyCC	C_earlyACC	absorptive	Colon	CDS014	Donor 1_AC	0.0634	23668	3938	-0.0599536	AC_C_earlyACC
TTGTGTTTCTGTTGGA-1-0	3052	1322	TotalSeq-B0254	6	1324	human	intestine	TRUE	male	primary	none	1323	3053	976	31.9686	0	0	0	0	Donor 2	AC	0	-0.0301889	-0.161333	G1	C_earlyCC	C_earlyACC	absorptive	Colon	CDS010	Donor 2_AC	0.0421117	3052	1322	-0.457204	AC_C_earlyACC
AGATGAATCGACATAC-1-2	24988	4513	TotalSeq-B0254	5	4543	human	intestine	TRUE	male	primary	none	4543	25029	1538	6.14487	0	0	0	0	Donor 3	AC	2	0.0187192	-0.16539	S	C_BEST4	C_BEST4	BEST4+	Colon	CDS015	Donor 3_AC	0.0985067	24988	4513	-0.121298	AC_C_BEST4
CCTAACCCATGGTACT-1-2	19764	4199	TotalSeq-B0256	3	4228	human	intestine	TRUE	male	primary	none	4225	19811	2763	13.9468	0	0	0	0	Donor 3	TC	2	-0.103513	-0.164904	G1	C_goblet	C_goblet	goblet	Colon	CDS015	Donor 3_TC	0.363951	19764	4199	-0.270834	TC_C_goblet
GCTTGGGTCACTTTGT-1-0	5069	1920	TotalSeq-B0254	6	1932	human	intestine	TRUE	male	primary	none	1932	5082	1924	37.8591	0	0	0	0	Donor 2	AC	0	0.149665	0.0392216	S	C_TA	C_TA	TA	Colon	CDS010	Donor 2_AC	0.0307202	5069	1920	0.162225	AC_C_TA
TAGACTGTCGATTGGT-1-0	7217	2399	TotalSeq-B0255	3	2411	human	intestine	TRUE	male	primary	none	2410	7236	1735	23.9773	0	0	0	0	Donor 2	TC	0	-0.0617251	-0.153405	G1	C_lateCC	C_lateACC	absorptive	Colon	CDS010	Donor 2_TC	0.249813	7217	2399	0.0082397	TC_C_lateACC
TGGCGTGTCTGGCCTT-1-1	14430	3657	TotalSeq-B0256	0	3680	human	intestine	TRUE	male	primary	none	3680	14469	2237	15.4606	0	0	0	0	Donor 1	TC	1	0.367397	-0.0644181	S	C_TA	C_TA	TA	Colon	CDS014	Donor 1_TC	0.0639687	14430	3657	-0.111652	TC_C_TA
TTTATGCCAGCTCATA-1-2	19532	4244	TotalSeq-B0255	1	4271	human	intestine	TRUE	male	primary	none	4269	19571	3834	19.5902	0	0	0	0	Donor 3	DC	2	-0.0768944	-0.158997	G1	C_goblet	C_goblet	goblet	Colon	CDS015	Donor 3_DC	0.369448	19532	4244	-0.464851	DC_C_goblet
CGCAGGTTCCACAGCG-1-1	6601	1706	TotalSeq-B0254	4	1715	human	intestine	TRUE	male	primary	none	1714	6614	3541	53.5379	0	0	0	0	Donor 1	AC	1	-0.0373682	-0.140008	G1	C_goblet	C_goblet	goblet	Colon	CDS014	Donor 1_AC	0.217283	6601	1706	-0.20349	AC_C_goblet
CGAGGAAAGTGATAGT-1-0	24917	4714	TotalSeq-B0256	2	4735	human	intestine	TRUE	male	primary	none	4734	24969	1926	7.71356	0	0	0	0	Donor 2	DC	0	0.102412	0.685491	G2M	C_TA	C_TA	TA	Colon	CDS010	Donor 2_DC	0.0716631	24917	4714	0.0225576	DC_C_TA
TACGTCCAGCTGTTAC-1-1	6528	1704	TotalSeq-B0254	4	1709	human	intestine	TRUE	male	primary	none	1709	6534	3553	54.3771	0	0	0	0	Donor 1	AC	1	0.381293	-0.0773952	S	C_TA	C_TA	TA	Colon	CDS014	Donor 1_AC	0.116281	6528	1704	-0.0362538	AC_C_TA
CACAGGCAGCCATGCC-1-2	4553	1446	TotalSeq-B0254	5	1456	human	intestine	TRUE	male	primary	none	1454	4561	2138	46.8757	0	0	0	0	Donor 3	AC	2	-0.0404167	-0.0595529	G1	C_BEST4	C_BEST4	BEST4+	Colon	CDS015	Donor 3_AC	0.162402	4553	1446	-0.283531	AC_C_BEST4
ATAGAGAGTGCATTAC-1-2	3029	1382	TotalSeq-B0254	5	1395	human	intestine	TRUE	male	primary	none	1392	3043	714	23.4637	0	0	0	0	Donor 3	AC	2	-0.101513	-0.0822686	G1	C_tuft	C_tuft	tuft	Colon	CDS015	Donor 3_AC	0.200546	3029	1382	-0.261794	AC_C_tuft
GAGTTTGGTCGACGCT-1-0	3831	1412	TotalSeq-B0255	3	1418	human	intestine	TRUE	male	primary	none	1418	3837	1013	26.4008	0	0	0	0	Donor 2	TC	0	-0.0693805	-0.0781645	G1	C_earlyCC	C_earlyACC	absorptive	Colon	CDS010	Donor 2_TC	0.0574936	3831	1412	-0.1348	TC_C_earlyACC
AAGCGAGCACGGCACT-1-1	18304	3637	TotalSeq-B0255	3	3659	human	intestine	TRUE	male	primary	none	3659	18339	7285	39.7241	0	0	0	0	Donor 1	DC	1	-0.0158097	-0.186426	G1	C_BEST4	C_BEST4	BEST4+	Colon	CDS014	Donor 1_DC	0.13705	18304	3637	-0.327435	DC_C_BEST4
GTAGAAACACCCTAGG-1-0	2319	1150	TotalSeq-B0255	3	1154	human	intestine	TRUE	male	primary	none	1154	2323	327	14.0766	0	0	0	0	Donor 2	TC	0	-0.0455662	-0.107782	G1	C_goblet	C_goblet	goblet	Colon	CDS010	Donor 2_TC	0.340226	2319	1150	-0.125111	TC_C_goblet
CTGAGGCAGGGCCCTT-1-1	10063	2226	TotalSeq-B0256	0	2241	human	intestine	TRUE	male	primary	none	2241	10083	5551	55.0531	0	0	0	0	Donor 1	TC	1	-0.0617381	-0.0820319	G1	C_earlyCC	C_earlyACC	absorptive	Colon	CDS014	Donor 1_TC	0.0357005	10063	2226	-0.0896091	TC_C_earlyACC
CAGGCCACAGAACCGA-1-0	20264	4348	TotalSeq-B0255	3	4367	human	intestine	TRUE	male	primary	none	4367	20313	1410	6.94137	0	0	0	0	Donor 2	TC	0	0.0760907	-0.116571	S	C_earlyCC	C_earlyACC	absorptive	Colon	CDS010	Donor 2_TC	0.0651758	20264	4348	0.0291309	TC_C_earlyACC
TGGGATTTCTCATTGT-1-2	11582	3129	TotalSeq-B0255	1	3153	human	intestine	TRUE	male	primary	none	3149	11611	3365	28.9811	0	0	0	0	Donor 3	DC	2	-0.0413297	-0.119709	G1	C_goblet	C_goblet	goblet	Colon	CDS015	Donor 3_DC	0.274936	11582	3129	-0.34635	DC_C_goblet
GTCATGATCAAGCCTA-1-0	7582	2682	TotalSeq-B0254	6	2696	human	intestine	TRUE	male	primary	none	2695	7600	1745	22.9605	0	0	0	0	Donor 2	AC	0	-0.063483	0.0339403	G2M	C_earlyCC	C_earlyACC	absorptive	Colon	CDS010	Donor 2_AC	0.0389163	7582	2682	-0.188799	AC_C_earlyACC
CTCATGCCACGATAGG-1-0	7908	2873	TotalSeq-B0255	3	2883	human	intestine	TRUE	male	primary	none	2883	7924	1281	16.1661	0	0	0	0	Donor 2	TC	0	-0.0675996	-0.102841	G1	C_earlyCC	C_earlyACC	absorptive	Colon	CDS010	Donor 2_TC	0.0332102	7908	2873	-0.0488065	TC_C_earlyACC
ATGAGTCGTGACCGTC-1-0	8664	2607	TotalSeq-B0254	6	2613	human	intestine	TRUE	male	primary	none	2611	8672	882	10.1707	0	0	0	0	Donor 2	AC	0	0.0369163	-0.164485	S	C_BEST4	C_BEST4	BEST4+	Colon	CDS010	Donor 2_AC	0.27753	8664	2607	0.0186222	AC_C_BEST4
CTGCAGGTCAACACCA-1-2	9978	2686	TotalSeq-B0254	5	2702	human	intestine	TRUE	male	primary	none	2702	9999	3086	30.8631	0	0	0	0	Donor 3	AC	2	-0.0907655	-0.190874	G1	C_earlyCC	C_earlyACC	absorptive	Colon	CDS015	Donor 3_AC	0.0368598	9978	2686	-0.0974442	AC_C_earlyACC
GCAGTTAGTACAGCGA-1-0	6838	2315	TotalSeq-B0255	3	2329	human	intestine	TRUE	male	primary	none	2328	6856	424	6.18436	0	0	0	0	Donor 2	TC	0	-0.0713455	-0.164055	G1	C_goblet	C_goblet	goblet	Colon	CDS010	Donor 2_TC	0.215997	6838	2315	-0.250701	TC_C_goblet
CCACACTGTTTCGCTC-1-2	12240	3067	TotalSeq-B0254	5	3083	human	intestine	TRUE	male	primary	none	3081	12257	1851	15.1016	0	0	0	0	Donor 3	AC	2	-0.110312	-0.130509	G1	C_goblet	C_goblet	goblet	Colon	CDS015	Donor 3_AC	0.417547	12240	3067	-0.3464	AC_C_goblet
CGTTAGACACAATGAA-1-1	12425	2928	TotalSeq-B0254	4	2947	human	intestine	TRUE	male	primary	none	2946	12453	5121	41.1226	0	0	0	0	Donor 1	AC	1	-0.0101559	-0.147626	G1	C_BEST4	C_BEST4	BEST4+	Colon	CDS014	Donor 1_AC	0.0565261	12425	2928	-0.29108	AC_C_BEST4
CAATACGGTGAAAGTT-1-0	18297	4516	TotalSeq-B0255	3	4532	human	intestine	TRUE	male	primary	none	4532	18345	1623	8.8471	0	0	0	0	Donor 2	TC	0	0.357671	0.43513	G2M	C_TA	C_TA	TA	Colon	CDS010	Donor 2_TC	0.109519	18297	4516	0.0951751	TC_C_TA
ACGGAAGTCTATCGCC-1-1	8433	2563	TotalSeq-B0254	4	2582	human	intestine	TRUE	male	primary	none	2582	8455	2097	24.8019	0	0	0	0	Donor 1	AC	1	0.101105	-0.131738	S	C_earlyCC	C_earlyACC	absorptive	Colon	CDS014	Donor 1_AC	0.0488071	8433	2563	-0.315809	AC_C_earlyACC
ACTCTCGAGAGTGGCT-1-1	14124	3064	TotalSeq-B0256	0	3079	human	intestine	TRUE	male	primary	none	3076	14139	6279	44.4091	0	0	0	0	Donor 1	TC	1	-0.00717229	-0.0824316	G1	C_ISC	C_ISC	ISC	Colon	CDS014	Donor 1_TC	0.0481198	14124	3064	-0.239479	TC_C_ISC
TTCTTGATCATCTGTT-1-0	5808	2509	TotalSeq-B0254	6	2521	human	intestine	TRUE	male	primary	none	2521	5821	324	5.56605	0	0	0	0	Donor 2	AC	0	-0.0728024	-0.164679	G1	C_tuft	C_tuft	tuft	Colon	CDS010	Donor 2_AC	0.414991	5808	2509	-0.401878	AC_C_tuft
GGGACAACATGTACGT-1-2	13381	3036	TotalSeq-B0255	1	3052	human	intestine	TRUE	male	primary	none	3051	13409	555	4.13901	0	0	0	0	Donor 3	DC	2	-0.0474075	-0.132512	G1	C_goblet	C_goblet	goblet	Colon	CDS015	Donor 3_DC	0.334687	13381	3036	-0.376511	DC_C_goblet
CTCAGGGCAGTAACCT-1-2	14228	4564	TotalSeq-B0256	3	4599	human	intestine	TRUE	male	primary	none	4593	14274	682	4.77792	0	0	0	0	Donor 3	TC	2	-0.142078	-0.203977	G1	EEC	C_EEC	EEC	Colon	CDS015	Donor 3_TC	0.680719	14228	4564	-0.387673	TC_C_EEC
CCCTGATCACAATGAA-1-2	21362	4838	TotalSeq-B0254	5	4869	human	intestine	TRUE	male	primary	none	4866	21419	4004	18.6937	0	0	0	0	Donor 3	AC	2	-0.037474	-0.151382	G1	C_BEST4	C_BEST4	BEST4+	Colon	CDS015	Donor 3_AC	0.247984	21362	4838	-0.240715	AC_C_BEST4
CGGGACTAGCAAGGAA-1-2	11126	2546	TotalSeq-B0254	5	2566	human	intestine	TRUE	male	primary	none	2566	11150	5081	45.5695	0	0	0	0	Donor 3	AC	2	-0.0257501	-0.132521	G1	C_goblet	C_goblet	goblet	Colon	CDS015	Donor 3_AC	0.314425	11126	2546	-0.137328	AC_C_goblet
ACGGTTAGTACAAAGT-1-2	9758	2730	TotalSeq-B0255	1	2747	human	intestine	TRUE	male	primary	none	2746	9778	2520	25.7721	0	0	0	0	Donor 3	DC	2	0.00610038	-0.167992	S	C_goblet	C_goblet	goblet	Colon	CDS015	Donor 3_DC	0.193704	9758	2730	-0.246785	DC_C_goblet
TCTATACGTGCCTTCT-1-0	5649	2073	TotalSeq-B0255	3	2079	human	intestine	TRUE	male	primary	none	2079	5657	1780	31.4654	0	0	0	0	Donor 2	TC	0	0.359733	0.105767	S	C_TA	C_TA	TA	Colon	CDS010	Donor 2_TC	0.0244236	5649	2073	0.0818361	TC_C_TA
CCTGTTGCAGGTTCCG-1-1	4210	1518	TotalSeq-B0256	0	1527	human	intestine	TRUE	male	primary	none	1527	4219	849	20.1233	0	0	0	0	Donor 1	TC	1	0.115839	-0.198882	S	C_earlyCC	C_earlyACC	absorptive	Colon	CDS014	Donor 1_TC	0.0482107	4210	1518	-0.299368	TC_C_earlyACC
CTCATCGTCCTTGGAA-1-2	6385	901	TotalSeq-B0255	1	903	human	intestine	TRUE	male	primary	none	903	6387	4469	69.9703	0	0	0	0	Donor 3	DC	2	-0.0103239	-0.0917092	G1	C_lateCC	C_lateACC	absorptive	Colon	CDS015	Donor 3_DC	0.368476	6385	901	-0.210203	DC_C_lateACC
CATCGTCTCGTTGTTT-1-1	11752	2887	TotalSeq-B0255	3	2906	human	intestine	TRUE	male	primary	none	2906	11778	3189	27.0759	0	0	0	0	Donor 1	DC	1	-0.0659969	-0.18822	G1	C_earlyCC	C_earlyACC	absorptive	Colon	CDS014	Donor 1_DC	0.0474665	11752	2887	-0.132519	DC_C_earlyACC
TTACCGCTCCATTGTT-1-0	5231	2140	TotalSeq-B0255	3	2144	human	intestine	TRUE	male	primary	none	2144	5237	527	10.063	0	0	0	0	Donor 2	TC	0	-0.0282023	-0.11854	G1	C_goblet	C_goblet	goblet	Colon	CDS010	Donor 2_TC	0.212345	5231	2140	-0.250709	TC_C_goblet
AGACAGGCACAGTCGC-1-0	17570	4623	TotalSeq-B0255	3	4641	human	intestine	TRUE	male	primary	none	4638	17615	712	4.04201	0	0	0	0	Donor 2	TC	0	-0.0295651	0.868042	G2M	C_TA	C_TA	TA	Colon	CDS010	Donor 2_TC	0.0529002	17570	4623	-0.0917311	TC_C_TA
AGGGTTTAGCGCAATG-1-0	11376	3653	TotalSeq-B0255	3	3665	human	intestine	TRUE	male	primary	none	3665	11403	489	4.28835	0	0	0	0	Donor 2	TC	0	-0.112495	-0.168608	G1	C_tuft	C_tuft	tuft	Colon	CDS010	Donor 2_TC	0.240524	11376	3653	-0.156183	TC_C_tuft
TTCCTTCCACAGTCCG-1-0	2294	1087	TotalSeq-B0255	3	1088	human	intestine	TRUE	male	primary	none	1088	2296	307	13.3711	0	0	0	0	Donor 2	TC	0	0.0623369	-0.0895241	S	C_earlyCC	C_earlyACC	absorptive	Colon	CDS010	Donor 2_TC	0.0601997	2294	1087	-0.19027	TC_C_earlyACC
ACTGTCCAGTACTGTC-1-0	1763	912	TotalSeq-B0256	2	915	human	intestine	TRUE	male	primary	none	915	1767	394	22.2977	0	0	0	0	Donor 2	DC	0	0.0377379	0.0132655	S	C_BEST4	C_BEST4	BEST4+	Colon	CDS010	Donor 2_DC	0.148136	1763	912	-0.349509	DC_C_BEST4
CCCTCTCCATGGCCAC-1-1	9035	2373	TotalSeq-B0254	4	2391	human	intestine	TRUE	male	primary	none	2390	9056	4400	48.5866	0	0	0	0	Donor 1	AC	1	-0.0673241	-0.129082	G1	C_BEST4	C_BEST4	BEST4+	Colon	CDS014	Donor 1_AC	0.14703	9035	2373	-0.0456423	AC_C_BEST4
ACGCACGAGTAGACAT-1-0	4992	2093	TotalSeq-B0255	3	2100	human	intestine	TRUE	male	primary	none	2100	5000	633	12.66	0	0	0	0	Donor 2	TC	0	0.10439	0.332286	G2M	C_BEST4	C_BEST4	BEST4+	Colon	CDS010	Donor 2_TC	0.192629	4992	2093	-0.404327	TC_C_BEST4
AAGATAGGTATTGACC-1-2	17182	3905	TotalSeq-B0254	5	3925	human	intestine	TRUE	male	primary	none	3924	17210	4080	23.7071	0	0	0	0	Donor 3	AC	2	-0.0464345	-0.127304	G1	C_goblet	C_goblet	goblet	Colon	CDS015	Donor 3_AC	0.412896	17182	3905	-0.321068	AC_C_goblet
CATTTCAAGCAGCGAT-1-0	1710	998	TotalSeq-B0256	2	1004	human	intestine	TRUE	male	primary	none	1004	1716	139	8.10023	0	0	0	0	Donor 2	DC	0	0.0360439	-0.105243	S	C_tuft	C_tuft	tuft	Colon	CDS010	Donor 2_DC	0.325215	1710	998	-0.198428	DC_C_tuft
CAAGCTAGTCAGGCAA-1-2	9248	2524	TotalSeq-B0256	3	2535	human	intestine	TRUE	male	primary	none	2534	9261	2505	27.0489	0	0	0	0	Donor 3	TC	2	-0.0946102	-0.120688	G1	C_BEST4	C_BEST4	BEST4+	Colon	CDS015	Donor 3_TC	0.0589613	9248	2524	-0.111119	TC_C_BEST4
TCCTCCCGTGCCGGTT-1-2	9277	2974	TotalSeq-B0256	3	2996	human	intestine	TRUE	male	primary	none	2991	9298	2030	21.8327	0	0	0	0	Donor 3	TC	2	-0.112405	-0.184555	G1	C_goblet	C_goblet	goblet	Colon	CDS015	Donor 3_TC	0.310233	9277	2974	-0.484134	TC_C_goblet
CTGTAGACATCTTTCA-1-2	22383	4550	TotalSeq-B0256	3	4578	human	intestine	TRUE	male	primary	none	4577	22430	3150	14.0437	0	0	0	0	Donor 3	TC	2	-0.0094682	-0.167724	G1	C_goblet	C_goblet	goblet	Colon	CDS015	Donor 3_TC	0.401259	22383	4550	-0.373538	TC_C_goblet
GAGACTTGTGCTATTG-1-1	9982	2596	TotalSeq-B0256	0	2612	human	intestine	TRUE	male	primary	none	2612	10002	2658	26.5747	0	0	0	0	Donor 1	TC	1	-0.0507339	-0.185848	G1	C_earlyCC	C_earlyACC	absorptive	Colon	CDS014	Donor 1_TC	0.0344344	9982	2596	-0.185353	TC_C_earlyACC
AGACACTCAGTCGCTG-1-1	14351	3523	TotalSeq-B0256	0	3550	human	intestine	TRUE	male	primary	none	3548	14390	4469	31.0563	0	0	0	0	Donor 1	TC	1	-0.078558	-0.187603	G1	C_earlyCC	C_earlyACC	absorptive	Colon	CDS014	Donor 1_TC	0.0369034	14351	3523	0.0101867	TC_C_earlyACC
GGAGGATTCCAGCACG-1-1	10691	2190	TotalSeq-B0255	3	2198	human	intestine	TRUE	male	primary	none	2198	10699	4264	39.8542	0	0	0	0	Donor 1	DC	1	-0.0370208	-0.175528	G1	C_lateCC	C_lateACC	absorptive	Colon	CDS014	Donor 1_DC	0.534772	10691	2190	-0.409204	DC_C_lateACC
GCATCTCTCATGCATG-1-2	24355	4445	TotalSeq-B0256	3	4472	human	intestine	TRUE	male	primary	none	4470	24400	3586	14.6967	0	0	0	0	Donor 3	TC	2	-0.0519151	-0.168699	G1	C_goblet	C_goblet	goblet	Colon	CDS015	Donor 3_TC	0.388735	24355	4445	-0.393931	TC_C_goblet
GCTACAAAGTCCCGGT-1-0	2809	1328	TotalSeq-B0256	2	1334	human	intestine	TRUE	male	primary	none	1334	2815	540	19.1829	0	0	0	0	Donor 2	DC	0	-0.128779	-0.185113	G1	C_goblet	C_goblet	goblet	Colon	CDS010	Donor 2_DC	0.320787	2809	1328	-0.473587	DC_C_goblet
ACTGCAAAGTGGACGT-1-1	13192	2565	TotalSeq-B0254	4	2580	human	intestine	TRUE	male	primary	none	2580	13212	7696	58.2501	0	0	0	0	Donor 1	AC	1	-0.0287499	-0.0656144	G1	C_earlyCC	C_earlyACC	absorptive	Colon	CDS014	Donor 1_AC	0.0764698	13192	2565	-0.142097	AC_C_earlyACC
ACGGTTATCCTATGGA-1-1	18085	3824	TotalSeq-B0256	0	3846	human	intestine	TRUE	male	primary	none	3845	18119	6469	35.7029	0	0	0	0	Donor 1	TC	1	0.0350681	-0.144849	S	C_earlyCC	C_earlyACC	absorptive	Colon	CDS014	Donor 1_TC	0.0321086	18085	3824	-0.151406	TC_C_earlyACC
TAACCAGCAGAACTCT-1-1	16107	3511	TotalSeq-B0256	0	3533	human	intestine	TRUE	male	primary	none	3533	16140	7559	46.834	0	0	0	0	Donor 1	TC	1	-0.0329086	-0.176999	G1	C_earlyCC	C_earlyACC	absorptive	Colon	CDS014	Donor 1_TC	0.0357859	16107	3511	-0.113158	TC_C_earlyACC
CAACGATGTGTGAATA-1-1	11450	2916	TotalSeq-B0256	0	2928	human	intestine	TRUE	male	primary	none	2928	11473	4266	37.183	0	0	0	0	Donor 1	TC	1	-0.0506897	-0.165436	G1	C_lateCC	C_lateACC	absorptive	Colon	CDS014	Donor 1_TC	0.0497416	11450	2916	-0.0503235	TC_C_lateACC
GTGTTCCAGGTAAACT-1-2	22733	4384	TotalSeq-B0254	5	4411	human	intestine	TRUE	male	primary	none	4411	22782	2658	11.6671	0	0	0	0	Donor 3	AC	2	-0.015965	-0.148929	G1	C_BEST4	C_BEST4	BEST4+	Colon	CDS015	Donor 3_AC	0.121469	22733	4384	-0.0557482	AC_C_BEST4
GGAATGGCAGGACTTT-1-1	17661	3181	TotalSeq-B0254	4	3202	human	intestine	TRUE	male	primary	none	3202	17689	9407	53.1799	0	0	0	0	Donor 1	AC	1	0.0541897	-0.110784	S	C_ISC	C_ISC	ISC	Colon	CDS014	Donor 1_AC	0.0220875	17661	3181	-0.264192	AC_C_ISC
ATGTCTTCAGTTAAAG-1-0	9355	3040	TotalSeq-B0255	3	3056	human	intestine	TRUE	male	primary	none	3055	9378	1095	11.6763	0	0	0	0	Donor 2	TC	0	0.11836	-0.12538	S	C_earlyCC	C_earlyACC	absorptive	Colon	CDS010	Donor 2_TC	0.0485927	9355	3040	0.0195118	TC_C_earlyACC
TAAGTCGAGAGTACCG-1-1	41002	6501	TotalSeq-B0254	4	6547	human	intestine	TRUE	male	primary	none	6544	41111	7919	19.2625	0	0	0	0	Donor 1	AC	1	-0.0379056	-0.162407	G1	C_tuft	C_tuft	tuft	Colon	CDS014	Donor 1_AC	0.541789	41002	6501	-0.167011	AC_C_tuft
CTCTCAGCACCGTGCA-1-0	25186	4642	TotalSeq-B0255	3	4663	human	intestine	TRUE	male	primary	none	4663	25263	1234	4.88461	0	0	0	0	Donor 2	TC	0	0.560063	0.0611984	S	C_TA	C_TA	TA	Colon	CDS010	Donor 2_TC	0.119461	25186	4642	-0.0407279	TC_C_TA
CTAACCCGTTGGGAAC-1-1	6309	2111	TotalSeq-B0256	0	2125	human	intestine	TRUE	male	primary	none	2125	6323	1101	17.4126	0	0	0	0	Donor 1	TC	1	0.0679957	-0.126998	S	C_goblet	C_goblet	goblet	Colon	CDS014	Donor 1_TC	0.0652442	6309	2111	-0.125428	TC_C_goblet
TCGGGCATCATCACAG-1-2	10320	2730	TotalSeq-B0255	1	2750	human	intestine	TRUE	male	primary	none	2750	10343	2333	22.5563	0	0	0	0	Donor 3	DC	2	-0.0527123	-0.0951936	G1	C_goblet	C_goblet	goblet	Colon	CDS015	Donor 3_DC	0.288574	10320	2730	-0.4201	DC_C_goblet
GTGCAGCTCTCAGAAC-1-1	14455	3259	TotalSeq-B0255	0	3280	human	intestine	TRUE	male	primary	none	3277	14481	5806	40.0939	0	0	0	0	Donor 1	DC	1	0.415011	-0.0159168	S	C_TA	C_TA	TA	Colon	CDS014	Donor 1_DC	0.114419	14455	3259	-0.150724	DC_C_TA
ATGGGTTGTGGAACCA-1-1	6086	1686	TotalSeq-B0254	4	1694	human	intestine	TRUE	male	primary	none	1694	6094	3294	54.0532	0	0	0	0	Donor 1	AC	1	-0.0466169	-0.0393459	G1	C_goblet	C_goblet	goblet	Colon	CDS014	Donor 1_AC	0.195702	6086	1686	-0.233724	AC_C_goblet
TTCGGTCCACTGTGAT-1-1	23082	4166	TotalSeq-B0255	3	4196	human	intestine	TRUE	male	primary	none	4193	23126	4830	20.8856	0	0	0	0	Donor 1	DC	1	0.17014	-0.0971524	S	C_BEST4	C_BEST4	BEST4+	Colon	CDS014	Donor 1_DC	0.106855	23082	4166	-0.171772	DC_C_BEST4
TCGAAGTTCTTAGTTC-1-0	8502	2913	TotalSeq-B0254	6	2923	human	intestine	TRUE	male	primary	none	2923	8520	1392	16.338	0	0	0	0	Donor 2	AC	0	-0.0598844	-0.0729139	G1	C_earlyCC	C_earlyACC	absorptive	Colon	CDS010	Donor 2_AC	0.0477715	8502	2913	-0.163176	AC_C_earlyACC
ATTTCTGGTTATCTGG-1-0	2472	1229	TotalSeq-B0255	3	1235	human	intestine	TRUE	male	primary	none	1235	2478	586	23.6481	0	0	0	0	Donor 2	TC	0	0.0140861	-0.108869	S	C_earlyCC	C_earlyACC	absorptive	Colon	CDS010	Donor 2_TC	0.0678302	2472	1229	-0.0226891	TC_C_earlyACC
TCTTTGACAGATTTCG-1-2	11597	2607	TotalSeq-B0256	3	2622	human	intestine	TRUE	male	primary	none	2621	11617	5500	47.3444	0	0	0	0	Donor 3	TC	2	-0.0879553	-0.0591892	G1	C_lateCC	C_lateACC	absorptive	Colon	CDS015	Donor 3_TC	0.133526	11597	2607	-0.102954	TC_C_lateACC
TACCTGCGTGGTAACG-1-2	19329	4308	TotalSeq-B0254	5	4339	human	intestine	TRUE	male	primary	none	4338	19371	2729	14.0881	0	0	0	0	Donor 3	AC	2	-0.0365887	-0.172882	G1	C_goblet	C_goblet	goblet	Colon	CDS015	Donor 3_AC	0.407741	19329	4308	-0.377489	AC_C_goblet
TGCTCCACAAGAGAGA-1-1	8213	2095	TotalSeq-B0254	4	2114	human	intestine	TRUE	male	primary	none	2113	8238	744	9.03132	0	0	0	0	Donor 1	AC	1	-0.0644444	-0.159219	G1	C_earlyCC	C_earlyACC	absorptive	Colon	CDS014	Donor 1_AC	0.0396089	8213	2095	0.192856	AC_C_earlyACC
TTCCACGAGCAAGTGC-1-0	5468	1923	TotalSeq-B0256	2	1930	human	intestine	TRUE	male	primary	none	1930	5476	1420	25.9313	0	0	0	0	Donor 2	DC	0	-0.0213495	-0.124753	G1	C_lateCC	C_lateACC	absorptive	Colon	CDS010	Donor 2_DC	0.0522759	5468	1923	0.0673121	DC_C_lateACC
GTTCATTCAGCTGGTC-1-2	16151	3267	TotalSeq-B0256	3	3287	human	intestine	TRUE	male	primary	none	3286	16176	6676	41.271	0	0	0	0	Donor 3	TC	2	-0.0905914	-0.15341	G1	C_BEST4	C_BEST4	BEST4+	Colon	CDS015	Donor 3_TC	0.457317	16151	3267	-0.353043	TC_C_BEST4
CTCCGATGTTATAGAG-1-1	8349	2098	TotalSeq-B0254	4	2114	human	intestine	TRUE	male	primary	none	2114	8372	3654	43.6455	0	0	0	0	Donor 1	AC	1	-0.041687	-0.146971	G1	C_earlyCC	C_earlyACC	absorptive	Colon	CDS014	Donor 1_AC	0.0476864	8349	2098	0.0990402	AC_C_earlyACC
ATCGGATAGGTAGGCT-1-0	4961	1917	TotalSeq-B0256	2	1922	human	intestine	TRUE	male	primary	none	1922	4968	1261	25.3824	0	0	0	0	Donor 2	DC	0	-0.0986851	-0.102305	G1	C_lateCC	C_lateACC	absorptive	Colon	CDS010	Donor 2_DC	0.0601417	4961	1917	-0.0601036	DC_C_lateACC
AGAAATGGTCTGTAGT-1-1	21280	4017	TotalSeq-B0254	4	4042	human	intestine	TRUE	male	primary	none	4041	21325	3425	16.061	0	0	0	0	Donor 1	AC	1	-0.0206844	-0.176464	G1	C_ISC	C_ISC	ISC	Colon	CDS014	Donor 1_AC	0.048462	21280	4017	0.00876126	AC_C_ISC
AGCGTATTCGGTGCAC-1-0	6497	2275	TotalSeq-B0255	3	2281	human	intestine	TRUE	male	primary	none	2280	6502	894	13.7496	0	0	0	0	Donor 2	TC	0	0.00756159	-0.0924685	S	C_BEST4	C_BEST4	BEST4+	Colon	CDS010	Donor 2_TC	0.0818098	6497	2275	-0.00790672	TC_C_BEST4
CGCGTGACAATAGGGC-1-2	10799	2999	TotalSeq-B0256	3	3015	human	intestine	TRUE	male	primary	none	3015	10817	3023	27.9467	0	0	0	0	Donor 3	TC	2	-0.10127	-0.132851	G1	C_BEST4	C_BEST4	BEST4+	Colon	CDS015	Donor 3_TC	0.432413	10799	2999	-0.308717	TC_C_BEST4
TGTAGACGTCAGTCGC-1-1	6196	2442	TotalSeq-B0255	3	2455	human	intestine	TRUE	male	primary	none	2453	6210	902	14.525	0	0	0	0	Donor 1	DC	1	0.0367842	-0.152228	S	C_tuft	C_tuft	tuft	Colon	CDS014	Donor 1_DC	0.472605	6196	2442	0.00649976	DC_C_tuft
GCCAGTGAGAGTACCG-1-0	2557	1337	TotalSeq-B0256	2	1340	human	intestine	TRUE	male	primary	none	1340	2561	133	5.19328	0	0	0	0	Donor 2	DC	0	-0.0120841	-0.0814997	G1	C_tuft	C_tuft	tuft	Colon	CDS010	Donor 2_DC	0.295825	2557	1337	-0.132364	DC_C_tuft
AGACAGGGTCCAGGTC-1-0	8665	2954	TotalSeq-B0255	3	2969	human	intestine	TRUE	male	primary	none	2967	8686	869	10.0046	0	0	0	0	Donor 2	TC	0	-0.0238049	0.0305149	G2M	C_TA	C_TA	TA	Colon	CDS010	Donor 2_TC	0.0397982	8665	2954	-0.222016	TC_C_TA
GGGACTCTCTTCGCTG-1-2	6056	2393	TotalSeq-B0254	5	2408	human	intestine	TRUE	male	primary	none	2408	6081	1245	20.4736	0	0	0	0	Donor 3	AC	2	-0.0848786	-0.17907	G1	C_tuft	C_tuft	tuft	Colon	CDS015	Donor 3_AC	0.350238	6056	2393	-0.246053	AC_C_tuft
AACCACAGTCAGGTAG-1-1	4390	1470	TotalSeq-B0255	3	1482	human	intestine	TRUE	male	primary	none	1479	4402	1889	42.9123	0	0	0	0	Donor 1	DC	1	-0.142068	-0.120002	G1	C_tuft	C_tuft	tuft	Colon	CDS014	Donor 1_DC	0.250709	4390	1470	-0.279724	DC_C_tuft
GGGAGTAAGGATATGT-1-1	16729	3381	TotalSeq-B0256	0	3399	human	intestine	TRUE	male	primary	none	3398	16755	6072	36.2399	0	0	0	0	Donor 1	TC	1	-0.0248934	-0.149603	G1	C_ISC	C_ISC	ISC	Colon	CDS014	Donor 1_TC	0.0195358	16729	3381	-0.123253	TC_C_ISC
TGCTTGCAGTCGAATA-1-0	10282	2956	TotalSeq-B0255	3	2964	human	intestine	TRUE	male	primary	none	2964	10304	972	9.43323	0	0	0	0	Donor 2	TC	0	-0.0178022	-0.0304815	G1	C_TA	C_TA	TA	Colon	CDS010	Donor 2_TC	0.059556	10282	2956	-0.0365632	TC_C_TA
CATAGACTCTTTCCGG-1-0	12504	3538	TotalSeq-B0255	3	3549	human	intestine	TRUE	male	primary	none	3549	12524	2888	23.0597	0	0	0	0	Donor 2	TC	0	-0.083768	0.569028	G2M	C_TA	C_TA	TA	Colon	CDS010	Donor 2_TC	0.0711475	12504	3538	0.00842697	TC_C_TA
ACTGATGTCCGTTTCG-1-1	11852	2486	TotalSeq-B0255	3	2497	human	intestine	TRUE	male	primary	none	2496	11870	6655	56.0657	0	0	0	0	Donor 1	DC	1	-0.0507122	-0.0889691	G1	C_earlyCC	C_earlyACC	absorptive	Colon	CDS014	Donor 1_DC	0.0416423	11852	2486	-0.250318	DC_C_earlyACC
CAAGGGACAAGAGCTG-1-1	14142	2582	TotalSeq-B0254	4	2604	human	intestine	TRUE	male	primary	none	2601	14172	8524	60.1468	0	0	0	0	Donor 1	AC	1	-0.00818047	-0.0793722	G1	C_lateCC	C_lateACC	absorptive	Colon	CDS014	Donor 1_AC	0.157026	14142	2582	-0.0711017	AC_C_lateACC
ATTCACTCAGCAGAAC-1-2	25308	4838	TotalSeq-B0255	1	4883	human	intestine	TRUE	male	primary	none	4876	25372	2075	8.17831	0	0	0	0	Donor 3	DC	2	-0.0451696	-0.178481	G1	C_BEST4	C_BEST4	BEST4+	Colon	CDS015	Donor 3_DC	0.138747	25308	4838	-0.186923	DC_C_BEST4
TTAGTCTGTTGTCATG-1-0	2424	985	TotalSeq-B0256	2	989	human	intestine	TRUE	male	primary	none	988	2427	915	37.7009	0	0	0	0	Donor 2	DC	0	-0.076723	-0.0698903	G1	C_earlyCC	C_earlyACC	absorptive	Colon	CDS010	Donor 2_DC	0.0303792	2424	985	-0.101231	DC_C_earlyACC
TACCGGGTCGGTAGGA-1-2	24262	4670	TotalSeq-B0255	1	4700	human	intestine	TRUE	male	primary	none	4699	24314	4746	19.5196	0	0	0	0	Donor 3	DC	2	-0.0384511	-0.164877	G1	C_goblet	C_goblet	goblet	Colon	CDS015	Donor 3_DC	0.414673	24262	4670	-0.201894	DC_C_goblet
AGGCTGCAGCCAGAGT-1-1	4776	1417	TotalSeq-B0256	0	1426	human	intestine	TRUE	male	primary	none	1426	4788	2053	42.878	0	0	0	0	Donor 1	TC	1	-0.0382904	-0.0487393	G1	C_earlyCC	C_earlyACC	absorptive	Colon	CDS014	Donor 1_TC	0.0606953	4776	1417	-0.162783	TC_C_earlyACC
CCTGTTGGTTAGTTCG-1-1	4019	1126	TotalSeq-B0256	0	1132	human	intestine	TRUE	male	primary	none	1131	4024	2226	55.3181	0	0	0	0	Donor 1	TC	1	-0.0267043	-0.0788979	G1	C_goblet	C_goblet	goblet	Colon	CDS014	Donor 1_TC	0.204653	4019	1126	-0.177521	TC_C_goblet
AGTGCCGCAAGGCCTC-1-1	10723	2342	TotalSeq-B0255	3	2357	human	intestine	TRUE	male	primary	none	2357	10747	5435	50.5723	0	0	0	0	Donor 1	DC	1	-0.0344602	-0.0794756	G1	C_earlyCC	C_earlyACC	absorptive	Colon	CDS014	Donor 1_DC	0.0362989	10723	2342	0.0709459	DC_C_earlyACC
TAGACCACAATGACCT-1-1	3790	1307	TotalSeq-B0254	4	1315	human	intestine	TRUE	male	primary	none	1313	3797	1708	44.9829	0	0	0	0	Donor 1	AC	1	0.0512503	-0.137824	S	C_goblet	C_goblet	goblet	Colon	CDS014	Donor 1_AC	0.256833	3790	1307	-0.0710272	AC_C_goblet
GACGTTAAGGAGAGGC-1-0	1667	871	TotalSeq-B0254	6	875	human	intestine	TRUE	male	primary	none	875	1671	259	15.4997	0	0	0	0	Donor 2	AC	0	-0.0756574	-0.133749	G1	C_goblet	C_goblet	goblet	Colon	CDS010	Donor 2_AC	0.200683	1667	871	-0.165228	AC_C_goblet
TTTACGTGTCCATAGT-1-1	17311	3670	TotalSeq-B0254	4	3693	human	intestine	TRUE	male	primary	none	3693	17352	6822	39.3154	0	0	0	0	Donor 1	AC	1	-0.0463878	-0.129867	G1	C_earlyCC	C_earlyACC	absorptive	Colon	CDS014	Donor 1_AC	0.0662755	17311	3670	-0.0403983	AC_C_earlyACC
TGTTTGTCAGACAAGC-1-2	17359	3945	TotalSeq-B0256	3	3970	human	intestine	TRUE	male	primary	none	3970	17410	1792	10.2929	0	0	0	0	Donor 3	TC	2	-0.0296322	-0.208805	G1	C_goblet	C_goblet	goblet	Colon	CDS015	Donor 3_TC	0.373416	17359	3945	-0.228862	TC_C_goblet
TCGCTTGCACTACAGT-1-0	11624	3606	TotalSeq-B0254	6	3627	human	intestine	TRUE	male	primary	none	3625	11654	1604	13.7635	0	0	0	0	Donor 2	AC	0	-0.0650479	-0.158154	G1	C_BEST4	C_BEST4	BEST4+	Colon	CDS010	Donor 2_AC	0.22253	11624	3606	-0.172697	AC_C_BEST4
GGGTGAATCGCTAAAC-1-2	21108	4391	TotalSeq-B0256	3	4424	human	intestine	TRUE	male	primary	none	4424	21164	2247	10.6171	0	0	0	0	Donor 3	TC	2	-0.0510353	-0.112423	G1	C_goblet	C_goblet	goblet	Colon	CDS015	Donor 3_TC	0.395504	21108	4391	-0.340116	TC_C_goblet
GGGAGATCAAATGCGG-1-0	3852	1834	TotalSeq-B0255	3	1839	human	intestine	TRUE	male	primary	none	1839	3858	188	4.87299	0	0	0	0	Donor 2	TC	0	-0.13042	-0.143304	G1	C_tuft	C_tuft	tuft	Colon	CDS010	Donor 2_TC	0.297673	3852	1834	-0.343762	TC_C_tuft
CCTACGTCATGCCGAC-1-0	1609	861	TotalSeq-B0256	2	863	human	intestine	TRUE	male	primary	none	863	1611	178	11.049	0	0	0	0	Donor 2	DC	0	0.0474936	-0.128383	S	C_BEST4	C_BEST4	BEST4+	Colon	CDS010	Donor 2_DC	0.0926011	1609	861	-0.166862	DC_C_BEST4
GATCACATCGGTTCAA-1-1	38163	5827	TotalSeq-B0255	3	5878	human	intestine	TRUE	male	primary	none	5875	38260	12502	32.6764	0	0	0	0	Donor 1	DC	1	-0.0213087	-0.182455	G1	C_lateCC	C_lateACC	absorptive	Colon	CDS014	Donor 1_DC	0.0961843	38163	5827	-0.0206345	DC_C_lateACC
AACAAGATCATTTCCA-1-2	23065	4602	TotalSeq-B0254	5	4629	human	intestine	TRUE	male	primary	none	4627	23105	5449	23.5836	0	0	0	0	Donor 3	AC	2	-0.041655	-0.100194	G1	C_goblet	C_goblet	goblet	Colon	CDS015	Donor 3_AC	0.380988	23065	4602	-0.388554	AC_C_goblet
GGGTGTCCAGACGATG-1-2	7684	2518	TotalSeq-B0256	3	2531	human	intestine	TRUE	male	primary	none	2531	7698	1560	20.265	0	0	0	0	Donor 3	TC	2	0.0965725	-0.0641017	S	C_TA	C_TA	TA	Colon	CDS015	Donor 3_TC	0.0416128	7684	2518	-0.316991	TC_C_TA
TCATATCGTCACTACA-1-1	21670	4142	TotalSeq-B0254	4	4165	human	intestine	TRUE	male	primary	none	4165	21713	7010	32.2848	0	0	0	0	Donor 1	AC	1	-0.0511569	-0.186589	G1	C_lateCC	C_lateACC	absorptive	Colon	CDS014	Donor 1_AC	0.223118	21670	4142	0.171792	AC_C_lateACC
ATTATCCAGAGCATTA-1-0	6341	1954	TotalSeq-B0254	6	1966	human	intestine	TRUE	male	primary	none	1966	6359	2126	33.4329	0	0	0	0	Donor 2	AC	0	0.0461195	-0.184962	S	C_earlyCC	C_earlyACC	absorptive	Colon	CDS010	Donor 2_AC	0.0620305	6341	1954	-0.117913	AC_C_earlyACC
TCTGGCTCAACCAATC-1-1	16600	3422	TotalSeq-B0254	4	3449	human	intestine	TRUE	male	primary	none	3448	16638	7286	43.7913	0	0	0	0	Donor 1	AC	1	-0.0347851	-0.160993	G1	C_ISC	C_ISC	ISC	Colon	CDS014	Donor 1_AC	0.0623968	16600	3422	-0.0785067	AC_C_ISC
TATCCTATCTGTGCTC-1-2	13760	3161	TotalSeq-B0255	1	3189	human	intestine	TRUE	male	primary	none	3189	13795	2522	18.282	0	0	0	0	Donor 3	DC	2	-0.0422906	-0.125247	G1	C_BEST4	C_BEST4	BEST4+	Colon	CDS015	Donor 3_DC	0.0407036	13760	3161	-0.309338	DC_C_BEST4
TGCGACGAGTAATACG-1-1	7316	2621	TotalSeq-B0255	3	2635	human	intestine	TRUE	male	primary	none	2635	7337	1122	15.2924	0	0	0	0	Donor 1	DC	1	-0.0741134	-0.11231	G1	C_tuft	C_tuft	tuft	Colon	CDS014	Donor 1_DC	0.609901	7316	2621	-0.186339	DC_C_tuft
CATGGTAAGCCAACCC-1-2	10716	2935	TotalSeq-B0254	5	2952	human	intestine	TRUE	male	primary	none	2952	10740	1934	18.0074	0	0	0	0	Donor 3	AC	2	-0.084286	-0.0933623	G1	C_goblet	C_goblet	goblet	Colon	CDS015	Donor 3_AC	0.247938	10716	2935	-0.487187	AC_C_goblet
GCACGGTTCGTTCTCG-1-2	15802	3915	TotalSeq-B0254	5	3945	human	intestine	TRUE	male	primary	none	3944	15849	3122	19.6984	0	0	0	0	Donor 3	AC	2	-0.0592468	-0.184836	G1	C_goblet	C_goblet	goblet	Colon	CDS015	Donor 3_AC	0.327919	15802	3915	-0.195171	AC_C_goblet
ATGGATCGTAGCGCCT-1-0	3178	1424	TotalSeq-B0254	6	1428	human	intestine	TRUE	male	primary	none	1427	3182	550	17.2847	0	0	0	0	Donor 2	AC	0	-0.120451	-0.151766	G1	C_goblet	C_goblet	goblet	Colon	CDS010	Donor 2_AC	0.305676	3178	1424	-0.230499	AC_C_goblet
TCAATCTTCTGGAGAG-1-0	12166	3028	TotalSeq-B0255	3	3039	human	intestine	TRUE	male	primary	none	3038	12184	3808	31.2541	0	0	0	0	Donor 2	TC	0	-0.0454774	-0.143892	G1	C_lateCC	C_lateACC	absorptive	Colon	CDS010	Donor 2_TC	0.221156	12166	3028	0.167534	TC_C_lateACC
TTTAGTCCATCTTCGC-1-1	18689	3953	TotalSeq-B0256	0	3973	human	intestine	TRUE	male	primary	none	3970	18721	7146	38.171	0	0	0	0	Donor 1	TC	1	-0.0466244	-0.183642	G1	C_earlyCC	C_earlyACC	absorptive	Colon	CDS014	Donor 1_TC	0.0579645	18689	3953	-0.15485	TC_C_earlyACC
CTCCCAATCGATACAC-1-2	18534	4199	TotalSeq-B0256	3	4223	human	intestine	TRUE	male	primary	none	4223	18581	3456	18.5996	0	0	0	0	Donor 3	TC	2	-0.0672007	-0.15061	G1	C_earlyCC	C_earlyACC	absorptive	Colon	CDS015	Donor 3_TC	0.0651263	18534	4199	-0.148419	TC_C_earlyACC
CCGATGGGTGTGTTTG-1-0	11983	2975	TotalSeq-B0256	2	2983	human	intestine	TRUE	male	primary	none	2983	12002	1967	16.3889	0	0	0	0	Donor 2	DC	0	-0.0591685	-0.179933	G1	C_TA	C_TA	TA	Colon	CDS010	Donor 2_DC	0.240351	11983	2975	-0.054484	DC_C_TA
GGTGATTCAGACTCTA-1-1	13175	2292	TotalSeq-B0255	3	2304	human	intestine	TRUE	male	primary	none	2304	13194	8656	65.6056	0	0	0	0	Donor 1	DC	1	-0.0484287	-0.0996896	G1	C_lateCC	C_lateACC	absorptive	Colon	CDS014	Donor 1_DC	0.107558	13175	2292	-0.147198	DC_C_lateACC
CTCAACCCACATACTG-1-2	15826	3817	TotalSeq-B0256	3	3844	human	intestine	TRUE	male	primary	none	3842	15869	3022	19.0434	0	0	0	0	Donor 3	TC	2	-0.026767	-0.129438	G1	C_BEST4	C_BEST4	BEST4+	Colon	CDS015	Donor 3_TC	0.26451	15826	3817	-0.300124	TC_C_BEST4
TACACCCAGTGATAAC-1-0	8158	2666	TotalSeq-B0254	6	2672	human	intestine	TRUE	male	primary	none	2672	8166	2218	27.1614	0	0	0	0	Donor 2	AC	0	-0.00770262	-0.0842478	G1	C_ISC	C_ISC	ISC	Colon	CDS010	Donor 2_AC	0.0214759	8158	2666	-0.124737	AC_C_ISC
TGATGCACATGCGGTC-1-1	25341	4759	TotalSeq-B0256	0	4793	human	intestine	TRUE	male	primary	none	4793	25396	10317	40.6245	0	0	0	0	Donor 1	TC	1	-0.0462049	-0.171742	G1	C_earlyCC	C_earlyACC	absorptive	Colon	CDS014	Donor 1_TC	0.0762642	25341	4759	-0.118457	TC_C_earlyACC
ATCGGCGCAATCGAAA-1-1	17038	3582	TotalSeq-B0255	3	3606	human	intestine	TRUE	male	primary	none	3606	17077	6086	35.6386	0	0	0	0	Donor 1	DC	1	-0.0293457	-0.166469	G1	C_earlyCC	C_earlyACC	absorptive	Colon	CDS014	Donor 1_DC	0.0650867	17038	3582	-0.03267	DC_C_earlyACC
CGTCCATTCGTTGTGA-1-0	4030	1761	TotalSeq-B0256	2	1768	human	intestine	TRUE	male	primary	none	1768	4038	209	5.17583	0	0	0	0	Donor 2	DC	0	-0.0539403	-0.102361	G1	C_tuft	C_tuft	tuft	Colon	CDS010	Donor 2_DC	0.294137	4030	1761	-0.123302	DC_C_tuft
GACTGATAGACGAAGA-1-0	14522	3102	TotalSeq-B0255	3	3115	human	intestine	TRUE	male	primary	none	3114	14548	1060	7.28623	0	0	0	0	Donor 2	TC	0	0.0296458	-0.152789	S	C_ISC	C_ISC	ISC	Colon	CDS010	Donor 2_TC	0.0251766	14522	3102	-0.0548725	TC_C_ISC
CGGAGAAAGACTGAGC-1-0	3955	1435	TotalSeq-B0255	3	1440	human	intestine	TRUE	male	primary	none	1440	3962	1592	40.1817	0	0	0	0	Donor 2	TC	0	-0.0133881	-0.0259287	G1	C_earlyCC	C_earlyACC	absorptive	Colon	CDS010	Donor 2_TC	0.046784	3955	1435	-0.0588789	TC_C_earlyACC
TACCCACCACCAGCGT-1-1	13531	2784	TotalSeq-B0256	0	2801	human	intestine	TRUE	male	primary	none	2801	13552	4687	34.5853	0	0	0	0	Donor 1	TC	1	-0.0211507	-0.17123	G1	C_earlyCC	C_earlyACC	absorptive	Colon	CDS014	Donor 1_TC	0.0629846	13531	2784	-0.237115	TC_C_earlyACC
TTTACTGGTCGAACGA-1-0	5571	1837	TotalSeq-B0254	6	1845	human	intestine	TRUE	male	primary	none	1844	5581	780	13.976	0	0	0	0	Donor 2	AC	0	-0.0526222	-0.138752	G1	C_goblet	C_goblet	goblet	Colon	CDS010	Donor 2_AC	0.185158	5571	1837	0.0115082	AC_C_goblet
TGTTCATCACATATCG-1-1	9617	2626	TotalSeq-B0255	3	2640	human	intestine	TRUE	male	primary	none	2640	9635	1978	20.5293	0	0	0	0	Donor 1	DC	1	0.220167	-0.14505	S	C_BEST4	C_BEST4	BEST4+	Colon	CDS014	Donor 1_DC	0.0641184	9617	2626	-0.0631788	DC_C_BEST4
CACTGGGAGCGCCTTG-1-2	11954	3047	TotalSeq-B0256	3	3069	human	intestine	TRUE	male	primary	none	3069	11980	3122	26.0601	0	0	0	0	Donor 3	TC	2	0.0135292	-0.150885	S	C_goblet	C_goblet	goblet	Colon	CDS015	Donor 3_TC	0.0710649	11954	3047	-0.277428	TC_C_goblet
GGGTTATCATGCGGTC-1-1	3694	1283	TotalSeq-B0256	0	1294	human	intestine	TRUE	male	primary	none	1294	3707	535	14.4322	0	0	0	0	Donor 1	TC	1	-0.0152165	-0.0838023	G1	C_earlyCC	C_earlyACC	absorptive	Colon	CDS014	Donor 1_TC	0.129795	3694	1283	-0.0211286	TC_C_earlyACC
ATGAGGGTCCGCAACG-1-0	8692	2109	TotalSeq-B0256	2	2119	human	intestine	TRUE	male	primary	none	2118	8702	865	9.94024	0	0	0	0	Donor 2	DC	0	-0.00478001	-0.155751	G1	C_ISC	C_ISC	ISC	Colon	CDS010	Donor 2_DC	0.0230098	8692	2109	0.0192444	DC_C_ISC
GAGCTGCGTGGACCAA-1-2	17968	4075	TotalSeq-B0254	5	4102	human	intestine	TRUE	male	primary	none	4101	18021	2408	13.3622	0	0	0	0	Donor 3	AC	2	0.052105	-0.149922	S	C_goblet	C_goblet	goblet	Colon	CDS015	Donor 3_AC	0.399369	17968	4075	-0.170264	AC_C_goblet
ATTTCTGGTAAGCAAT-1-1	21327	4265	TotalSeq-B0254	4	4294	human	intestine	TRUE	male	primary	none	4291	21374	8839	41.354	0	0	0	0	Donor 1	AC	1	0.198183	-0.125723	S	C_TA	C_TA	TA	Colon	CDS014	Donor 1_AC	0.0434823	21327	4265	0.0148269	AC_C_TA
AACGGGAGTTGGACTT-1-2	4847	1990	TotalSeq-B0256	3	2005	human	intestine	TRUE	male	primary	none	2003	4866	1251	25.709	0	0	0	0	Donor 3	TC	2	-0.121476	-0.191642	G1	C_tuft	C_tuft	tuft	Colon	CDS015	Donor 3_TC	0.304428	4847	1990	-0.135211	TC_C_tuft
ATGCCTCGTACACGTT-1-1	17008	2786	TotalSeq-B0256	0	2802	human	intestine	TRUE	male	primary	none	2802	17028	10209	59.9542	0	0	0	0	Donor 1	TC	1	-0.0514951	-0.0791105	G1	C_ISC	C_ISC	ISC	Colon	CDS014	Donor 1_TC	0.0184599	17008	2786	-0.0541451	TC_C_ISC
AGAAATGGTCCTTGTC-1-1	12596	2447	TotalSeq-B0256	0	2467	human	intestine	TRUE	male	primary	none	2467	12618	7121	56.4352	0	0	0	0	Donor 1	TC	1	-0.0531931	-0.100559	G1	C_earlyCC	C_earlyACC	absorptive	Colon	CDS014	Donor 1_TC	0.0365288	12596	2447	-0.184747	TC_C_earlyACC
AGGACTTGTCTCCCTA-1-2	16391	3931	TotalSeq-B0254	5	3955	human	intestine	TRUE	male	primary	none	3953	16425	4082	24.8524	0	0	0	0	Donor 3	AC	2	-0.068235	-0.119486	G1	C_goblet	C_goblet	goblet	Colon	CDS015	Donor 3_AC	0.375153	16391	3931	-0.211273	AC_C_goblet
CCTCCTCCATGATGCT-1-2	37782	5841	TotalSeq-B0255	1	5879	human	intestine	TRUE	male	primary	none	5877	37856	3535	9.33802	0	0	0	0	Donor 3	DC	2	-0.0605656	-0.155036	G1	C_goblet	C_goblet	goblet	Colon	CDS015	Donor 3_DC	0.373013	37782	5841	-0.314479	DC_C_goblet
CATCGCTTCGTGGGTC-1-2	9764	2513	TotalSeq-B0254	5	2529	human	intestine	TRUE	male	primary	none	2528	9789	3668	37.4706	0	0	0	0	Donor 3	AC	2	-0.0114049	-0.141073	G1	C_earlyCC	C_earlyACC	absorptive	Colon	CDS015	Donor 3_AC	0.0461262	9764	2513	-0.103	AC_C_earlyACC
TCTTTGAGTGAGACGT-1-2	16598	3567	TotalSeq-B0255	1	3590	human	intestine	TRUE	male	primary	none	3590	16628	2628	15.8047	0	0	0	0	Donor 3	DC	2	-0.0499409	-0.151862	G1	C_BEST4	C_BEST4	BEST4+	Colon	CDS015	Donor 3_DC	0.0919488	16598	3567	-0.186663	DC_C_BEST4
TCATATCAGGCACTAG-1-2	12355	3248	TotalSeq-B0256	3	3272	human	intestine	TRUE	male	primary	none	3272	12384	2421	19.5494	0	0	0	0	Donor 3	TC	2	-0.0835998	-0.169676	G1	C_goblet	C_goblet	goblet	Colon	CDS015	Donor 3_TC	0.279619	12355	3248	-0.12146	TC_C_goblet
CTGAATGCACAGCATT-1-0	2885	1374	TotalSeq-B0255	3	1381	human	intestine	TRUE	male	primary	none	1380	2891	580	20.0623	0	0	0	0	Donor 2	TC	0	0.432571	-0.0800076	S	C_TA	C_TA	TA	Colon	CDS010	Donor 2_TC	0.078491	2885	1374	-0.0416521	TC_C_TA
GTCAGCGGTACAACGG-1-0	4800	1970	TotalSeq-B0255	3	1976	human	intestine	TRUE	male	primary	none	1976	4806	1522	31.6687	0	0	0	0	Donor 2	TC	0	0.422882	0.323849	S	C_TA	C_TA	TA	Colon	CDS010	Donor 2_TC	0.0589331	4800	1970	-0.130184	TC_C_TA
GGGTTTACAAACTCGT-1-0	2201	910	TotalSeq-B0255	3	912	human	intestine	TRUE	male	primary	none	912	2203	962	43.6677	0	0	0	0	Donor 2	TC	0	-0.0231144	-0.121429	G1	C_earlyCC	C_earlyACC	absorptive	Colon	CDS010	Donor 2_TC	0.0399377	2201	910	-0.21005	TC_C_earlyACC
AGCGCTGCATCCGAAT-1-1	11608	2752	TotalSeq-B0255	3	2766	human	intestine	TRUE	male	primary	none	2766	11625	5418	46.6065	0	0	0	0	Donor 1	DC	1	0.0203652	-0.16499	S	C_earlyCC	C_earlyACC	absorptive	Colon	CDS014	Donor 1_DC	0.0492268	11608	2752	-0.116044	DC_C_earlyACC
TTTCACAAGCACGTCC-1-0	6801	2765	TotalSeq-B0255	3	2774	human	intestine	TRUE	male	primary	none	2773	6817	437	6.41044	0	0	0	0	Donor 2	TC	0	-0.121994	-0.191051	G1	C_tuft	C_tuft	tuft	Colon	CDS010	Donor 2_TC	0.37264	6801	2765	-0.215636	TC_C_tuft
CTCAAGACATAGGAGC-1-1	3849	1515	TotalSeq-B0254	4	1526	human	intestine	TRUE	male	primary	none	1523	3858	1175	30.4562	0	0	0	0	Donor 1	AC	1	-0.0514328	-0.152566	G1	C_tuft	C_tuft	tuft	Colon	CDS014	Donor 1_AC	0.127943	3849	1515	0.141212	AC_C_tuft
AGACAAATCCAGCCTT-1-2	13219	3224	TotalSeq-B0256	3	3246	human	intestine	TRUE	male	primary	none	3246	13254	2934	22.1367	0	0	0	0	Donor 3	TC	2	-0.0398974	-0.163916	G1	C_goblet	C_goblet	goblet	Colon	CDS015	Donor 3_TC	0.263776	13219	3224	-0.129173	TC_C_goblet
CTCAGGGCAGACGATG-1-2	29063	5103	TotalSeq-B0255	1	5146	human	intestine	TRUE	male	primary	none	5144	29147	1281	4.39496	0	0	0	0	Donor 3	DC	2	-0.0616681	-0.139384	G1	C_BEST4	C_BEST4	BEST4+	Colon	CDS015	Donor 3_DC	0.428171	29063	5103	-0.252513	DC_C_BEST4
CAGGCCATCACTGTCC-1-0	8369	2972	TotalSeq-B0255	3	2986	human	intestine	TRUE	male	primary	none	2985	8395	912	10.8636	0	0	0	0	Donor 2	TC	0	-0.0302959	-0.144691	G1	C_earlyCC	C_earlyACC	absorptive	Colon	CDS010	Donor 2_TC	0.0441345	8369	2972	0.102072	TC_C_earlyACC
TACCTGCAGTGATGGC-1-1	3150	1234	TotalSeq-B0256	0	1241	human	intestine	TRUE	male	primary	none	1241	3158	794	25.1425	0	0	0	0	Donor 1	TC	1	-0.00358549	-0.137334	G1	C_earlyCC	C_earlyACC	absorptive	Colon	CDS014	Donor 1_TC	0.174661	3150	1234	-0.175588	TC_C_earlyACC
GTGGGAAGTATAATGG-1-0	4072	1509	TotalSeq-B0255	3	1514	human	intestine	TRUE	male	primary	none	1514	4078	1299	31.8538	0	0	0	0	Donor 2	TC	0	-0.0343843	-0.105017	G1	C_lateCC	C_lateACC	absorptive	Colon	CDS010	Donor 2_TC	0.205695	4072	1509	-0.355198	TC_C_lateACC
AGTACCACAAACTCTG-1-2	6616	2317	TotalSeq-B0256	3	2332	human	intestine	TRUE	male	primary	none	2331	6633	1024	15.438	0	0	0	0	Donor 3	TC	2	-0.110846	-0.195952	G1	C_tuft	C_tuft	tuft	Colon	CDS015	Donor 3_TC	0.317129	6616	2317	-0.295553	TC_C_tuft
CCTGCATCAAGGCAAC-1-1	27759	4528	TotalSeq-B0254	4	4556	human	intestine	TRUE	male	primary	none	4553	27813	10769	38.7193	0	0	0	0	Donor 1	AC	1	-0.05362	-0.163719	G1	C_earlyCC	C_earlyACC	absorptive	Colon	CDS014	Donor 1_AC	0.0652158	27759	4528	0.0104009	AC_C_earlyACC
TTTCATGGTCTATGAC-1-1	8154	1855	TotalSeq-B0255	3	1865	human	intestine	TRUE	male	primary	none	1865	8169	4782	58.5384	0	0	0	0	Donor 1	DC	1	-0.066027	-0.103072	G1	C_BEST4	C_BEST4	BEST4+	Colon	CDS014	Donor 1_DC	0.479059	8154	1855	-0.231872	DC_C_BEST4
GTGCACGTCGATGGAG-1-1	21912	3589	TotalSeq-B0255	3	3615	human	intestine	TRUE	male	primary	none	3614	21951	6178	28.1445	0	0	0	0	Donor 1	DC	1	-0.0160092	-0.147706	G1	C_ISC	C_ISC	ISC	Colon	CDS014	Donor 1_DC	0.0399196	21912	3589	-0.145849	DC_C_ISC
AGAGAGCTCATCTATC-1-2	17611	3444	TotalSeq-B0254	5	3470	human	intestine	TRUE	male	primary	none	3470	17648	6834	38.7239	0	0	0	0	Donor 3	AC	2	-0.0711222	-0.155475	G1	C_earlyCC	C_earlyACC	absorptive	Colon	CDS015	Donor 3_AC	0.0722525	17611	3444	-0.128076	AC_C_earlyACC
TATCAGGCAGACCAGA-1-1	6072	1964	TotalSeq-B0255	3	1977	human	intestine	TRUE	male	primary	none	1976	6087	1136	18.6627	0	0	0	0	Donor 1	DC	1	-0.0141168	-0.170959	G1	C_ISC	C_ISC	ISC	Colon	CDS014	Donor 1_DC	0.0291129	6072	1964	-0.144006	DC_C_ISC
CAATACGAGCTGAGCA-1-1	7225	2244	TotalSeq-B0254	5	2259	human	intestine	TRUE	male	primary	none	2258	7242	2226	30.7374	0	0	0	0	Donor 1	AC	1	0.00802483	-0.11527	S	C_earlyCC	C_earlyACC	absorptive	Colon	CDS014	Donor 1_AC	0.140897	7225	2244	-0.0480266	AC_C_earlyACC
ATGGATCGTCCAAGAG-1-2	6975	2596	TotalSeq-B0256	3	2616	human	intestine	TRUE	male	primary	none	2613	6995	951	13.5954	0	0	0	0	Donor 3	TC	2	-0.0875104	-0.13153	G1	C_tuft	C_tuft	tuft	Colon	CDS015	Donor 3_TC	0.337475	6975	2596	-0.380203	TC_C_tuft
TTGGTTTCATAGCACT-1-1	4784	1608	TotalSeq-B0255	3	1615	human	intestine	TRUE	male	primary	none	1614	4790	1850	38.6221	0	0	0	0	Donor 1	DC	1	-0.0385589	-0.128396	G1	C_goblet	C_goblet	goblet	Colon	CDS014	Donor 1_DC	0.196041	4784	1608	-0.0783791	DC_C_goblet
GGTAGAGTCTGGCCAG-1-1	12822	3053	TotalSeq-B0256	0	3072	human	intestine	TRUE	male	primary	none	3071	12847	6092	47.4196	0	0	0	0	Donor 1	TC	1	-0.0969953	-0.179868	G1	C_lateCC	C_lateACC	absorptive	Colon	CDS014	Donor 1_TC	0.052902	12822	3053	-0.116168	TC_C_lateACC
GATCACATCGGTGTAT-1-0	2663	1146	TotalSeq-B0255	3	1150	human	intestine	TRUE	male	primary	none	1150	2668	162	6.07196	0	0	0	0	Donor 2	TC	0	-0.0536459	-0.0579476	G1	C_goblet	C_goblet	goblet	Colon	CDS010	Donor 2_TC	0.208019	2663	1146	-0.0602382	TC_C_goblet
GTGTGATAGCAATAGT-1-2	14758	3561	TotalSeq-B0256	3	3580	human	intestine	TRUE	male	primary	none	3580	14787	3440	23.2637	0	0	0	0	Donor 3	TC	2	-0.035598	-0.159444	G1	C_goblet	C_goblet	goblet	Colon	CDS015	Donor 3_TC	0.328493	14758	3561	-0.300651	TC_C_goblet
GGGACTCCAATAAGGT-1-0	4314	1869	TotalSeq-B0254	6	1876	human	intestine	TRUE	male	primary	none	1875	4322	1042	24.1092	0	0	0	0	Donor 2	AC	0	0.0601571	-0.026355	S	C_earlyCC	C_earlyACC	absorptive	Colon	CDS010	Donor 2_AC	0.0411689	4314	1869	-0.0923826	AC_C_earlyACC
CAATACGAGTCGCGAA-1-2	8989	2140	TotalSeq-B0254	5	2150	human	intestine	TRUE	male	primary	none	2149	9002	3267	36.2919	0	0	0	0	Donor 3	AC	2	-0.0355286	-0.0969487	G1	C_goblet	C_goblet	goblet	Colon	CDS015	Donor 3_AC	0.219107	8989	2140	-0.254722	AC_C_goblet
CGGAACCCAACGAGGT-1-1	9469	2700	TotalSeq-B0254	4	2718	human	intestine	TRUE	male	primary	none	2717	9494	3435	36.1807	0	0	0	0	Donor 1	AC	1	-0.0260351	-0.184069	G1	C_earlyCC	C_earlyACC	absorptive	Colon	CDS014	Donor 1_AC	0.0405775	9469	2700	-0.0597534	AC_C_earlyACC
ACTATGGTCAAGTGTC-1-0	13661	3648	TotalSeq-B0256	2	3655	human	intestine	TRUE	male	primary	none	3655	13682	1184	8.65371	0	0	0	0	Donor 2	DC	0	0.0604324	0.717192	G2M	C_BEST4	C_BEST4	BEST4+	Colon	CDS010	Donor 2_DC	0.0784486	13661	3648	-0.0794748	DC_C_BEST4
CTGTCGTAGATGATTG-1-1	18859	3804	TotalSeq-B0255	3	3824	human	intestine	TRUE	male	primary	none	3824	18889	8769	46.4238	0	0	0	0	Donor 1	DC	1	-0.0459848	-0.180643	G1	C_lateCC	C_lateACC	absorptive	Colon	CDS014	Donor 1_DC	0.142483	18859	3804	-0.0816339	DC_C_lateACC
GTAGGAGAGAAAGCGA-1-2	18975	3866	TotalSeq-B0256	3	3896	human	intestine	TRUE	male	primary	none	3895	19019	3124	16.4257	0	0	0	0	Donor 3	TC	2	-0.0621237	-0.163793	G1	C_goblet	C_goblet	goblet	Colon	CDS015	Donor 3_TC	0.391364	18975	3866	-0.241108	TC_C_goblet
CACCGTTAGGCTTAGG-1-0	3298	1598	TotalSeq-B0255	3	1606	human	intestine	TRUE	male	primary	none	1605	3306	293	8.86267	0	0	0	0	Donor 2	TC	0	-0.0452579	-0.0669154	G1	C_tuft	C_tuft	tuft	Colon	CDS010	Donor 2_TC	0.355258	3298	1598	0.052104	TC_C_tuft
ATTCCATCATCCGATA-1-0	3900	1462	TotalSeq-B0254	6	1465	human	intestine	TRUE	male	primary	none	1465	3904	1061	27.1773	0	0	0	0	Donor 2	AC	0	-0.0043093	-0.180099	G1	C_earlyCC	C_earlyACC	absorptive	Colon	CDS010	Donor 2_AC	0.0534011	3900	1462	-0.142605	AC_C_earlyACC
TCGGGTGGTCATAGTC-1-0	8572	2688	TotalSeq-B0255	3	2699	human	intestine	TRUE	male	primary	none	2699	8586	1668	19.427	0	0	0	0	Donor 2	TC	0	0.465167	0.0161038	S	C_TA	C_TA	TA	Colon	CDS010	Donor 2_TC	0.106984	8572	2688	0.0276469	TC_C_TA
AGCGCTGAGAGCCCAA-1-2	11937	3136	TotalSeq-B0255	1	3161	human	intestine	TRUE	male	primary	none	3158	11968	2365	19.761	0	0	0	0	Donor 3	DC	2	-0.113192	-0.126121	G1	C_goblet	C_goblet	goblet	Colon	CDS015	Donor 3_DC	0.302208	11937	3136	-0.471767	DC_C_goblet
AACCACACATTGACCA-1-1	3170	1340	TotalSeq-B0256	0	1348	human	intestine	TRUE	male	primary	none	1348	3180	819	25.7547	0	0	0	0	Donor 1	TC	1	-0.0911803	-0.19255	G1	C_earlyCC	C_earlyACC	absorptive	Colon	CDS014	Donor 1_TC	0.0415466	3170	1340	-0.0496853	TC_C_earlyACC
AGGGAGTTCTGCGTCT-1-0	6029	2204	TotalSeq-B0255	3	2211	human	intestine	TRUE	male	primary	none	2210	6039	913	15.1184	0	0	0	0	Donor 2	TC	0	-0.0103891	-0.0446036	G1	C_earlyCC	C_earlyACC	absorptive	Colon	CDS010	Donor 2_TC	0.0311916	6029	2204	-0.315425	TC_C_earlyACC
ATGGTTGAGACCTGGA-1-2	11371	2878	TotalSeq-B0256	3	2900	human	intestine	TRUE	male	primary	none	2899	11398	2366	20.758	0	0	0	0	Donor 3	TC	2	-0.020086	-0.0863049	G1	C_goblet	C_goblet	goblet	Colon	CDS015	Donor 3_TC	0.258066	11371	2878	-0.262143	TC_C_goblet
TCTACATGTAGGCTGA-1-2	13989	3425	TotalSeq-B0256	3	3446	human	intestine	TRUE	male	primary	none	3445	14017	2684	19.1482	0	0	0	0	Donor 3	TC	2	0.0127456	-0.141881	S	C_BEST4	C_BEST4	BEST4+	Colon	CDS015	Donor 3_TC	0.0625485	13989	3425	-0.283883	TC_C_BEST4
AAAGGGCGTCAAGGCA-1-1	5587	1559	TotalSeq-B0256	0	1566	human	intestine	TRUE	male	primary	none	1566	5595	2687	48.025	0	0	0	0	Donor 1	TC	1	-0.00033202	-0.113651	G1	C_ISC	C_ISC	ISC	Colon	CDS014	Donor 1_TC	0.0481149	5587	1559	-0.159754	TC_C_ISC
CATGCGGTCGAATCCA-1-2	11642	3201	TotalSeq-B0256	3	3221	human	intestine	TRUE	male	primary	none	3220	11671	1992	17.0679	0	0	0	0	Donor 3	TC	2	-0.069205	-0.143446	G1	C_goblet	C_goblet	goblet	Colon	CDS015	Donor 3_TC	0.227134	11642	3201	-0.129808	TC_C_goblet
AGGAATAGTATGGGAC-1-2	25422	5005	TotalSeq-B0256	3	5037	human	intestine	TRUE	male	primary	none	5035	25478	3610	14.1691	0	0	0	0	Donor 3	TC	2	-0.117386	-0.183506	G1	C_goblet	C_goblet	goblet	Colon	CDS015	Donor 3_TC	0.376429	25422	5005	-0.136518	TC_C_goblet
TCATCCGTCAAGCCTA-1-0	12709	3971	TotalSeq-B0255	3	3987	human	intestine	TRUE	male	primary	none	3986	12740	911	7.15071	0	0	0	0	Donor 2	TC	0	0.0510059	0.409408	G2M	C_TA	C_TA	TA	Colon	CDS010	Donor 2_TC	0.0401802	12709	3971	0.0577149	TC_C_TA
GCCTGTTGTTACCGTA-1-1	6905	2161	TotalSeq-B0254	4	2172	human	intestine	TRUE	male	primary	none	2172	6920	1845	26.6618	0	0	0	0	Donor 1	AC	1	-0.033888	-0.142443	G1	C_earlyCC	C_earlyACC	absorptive	Colon	CDS014	Donor 1_AC	0.0390814	6905	2161	-0.372512	AC_C_earlyACC
TACGTCCTCCCTCTTT-1-2	20462	4508	TotalSeq-B0254	5	4534	human	intestine	TRUE	male	primary	none	4533	20505	5345	26.0668	0	0	0	0	Donor 3	AC	2	-0.100185	-0.160166	G1	C_goblet	C_goblet	goblet	Colon	CDS015	Donor 3_AC	0.265786	20462	4508	-0.302754	AC_C_goblet
TGACCCTTCCTTATGT-1-1	7302	2262	TotalSeq-B0256	0	2272	human	intestine	TRUE	male	primary	none	2272	7316	2395	32.7365	0	0	0	0	Donor 1	TC	1	-0.0372279	-0.114973	G1	C_earlyCC	C_earlyACC	absorptive	Colon	CDS014	Donor 1_TC	0.0364691	7302	2262	-0.424685	TC_C_earlyACC
CTAGGTAGTCAGGTAG-1-0	7058	2419	TotalSeq-B0255	3	2429	human	intestine	TRUE	male	primary	none	2429	7075	1245	17.5972	0	0	0	0	Donor 2	TC	0	0.164798	-0.183337	S	C_earlyCC	C_earlyACC	absorptive	Colon	CDS010	Donor 2_TC	0.0498001	7058	2419	0.174524	TC_C_earlyACC
CCCGAAGAGATGCTTC-1-1	9973	2568	TotalSeq-B0256	0	2588	human	intestine	TRUE	male	primary	none	2587	9997	4070	40.7122	0	0	0	0	Donor 1	TC	1	-0.0297373	-0.127411	G1	C_earlyCC	C_earlyACC	absorptive	Colon	CDS014	Donor 1_TC	0.0432961	9973	2568	-0.251952	TC_C_earlyACC
GTAACCATCCCTCAAC-1-1	15066	3387	TotalSeq-B0254	4	3406	human	intestine	TRUE	male	primary	none	3406	15097	5284	35.0003	0	0	0	0	Donor 1	AC	1	-0.00989425	-0.174582	G1	C_earlyCC	C_earlyACC	absorptive	Colon	CDS014	Donor 1_AC	0.0404612	15066	3387	-0.0774886	AC_C_earlyACC
ATGGGTTGTCGTCTCT-1-2	25246	4540	TotalSeq-B0254	5	4565	human	intestine	TRUE	male	primary	none	4562	25296	2766	10.9345	0	0	0	0	Donor 3	AC	2	-0.0499086	-0.174887	G1	C_BEST4	C_BEST4	BEST4+	Colon	CDS015	Donor 3_AC	0.254676	25246	4540	-0.0932063	AC_C_BEST4
GAGTTTGTCTACTGAG-1-2	12722	3106	TotalSeq-B0255	1	3125	human	intestine	TRUE	male	primary	none	3125	12747	2995	23.4957	0	0	0	0	Donor 3	DC	2	-0.0477629	-0.10265	G1	C_goblet	C_goblet	goblet	Colon	CDS015	Donor 3_DC	0.39686	12722	3106	-0.29858	DC_C_goblet
TTGAACGAGCGCAATG-1-2	15626	3577	TotalSeq-B0255	1	3598	human	intestine	TRUE	male	primary	none	3597	15664	2440	15.5771	0	0	0	0	Donor 3	DC	2	-0.025192	-0.117556	G1	C_BEST4	C_BEST4	BEST4+	Colon	CDS015	Donor 3_DC	0.0408892	15626	3577	-0.25883	DC_C_BEST4
TCCCAGTTCAGTCACA-1-1	29646	5380	TotalSeq-B0255	3	5418	human	intestine	TRUE	male	primary	none	5417	29726	6779	22.805	0	0	0	0	Donor 1	DC	1	-0.0247997	-0.191156	G1	C_ISC	C_ISC	ISC	Colon	CDS014	Donor 1_DC	0.0100331	29646	5380	-0.0773464	DC_C_ISC
GGTAATCCACGCCACA-1-2	14106	3607	TotalSeq-B0256	3	3625	human	intestine	TRUE	male	primary	none	3625	14134	3870	27.3808	0	0	0	0	Donor 3	TC	2	-0.114721	-0.193412	G1	C_goblet	C_goblet	goblet	Colon	CDS015	Donor 3_TC	0.240404	14106	3607	-0.324676	TC_C_goblet
GGGCCATTCTAGAGCT-1-0	9380	2564	TotalSeq-B0256	2	2578	human	intestine	TRUE	male	primary	none	2578	9401	725	7.71195	0	0	0	0	Donor 2	DC	0	-0.0255403	-0.0979818	G1	C_goblet	C_goblet	goblet	Colon	CDS010	Donor 2_DC	0.0887359	9380	2564	-0.132471	DC_C_goblet
CACTGGGTCTGCCTGT-1-1	30025	5040	TotalSeq-B0255	3	5075	human	intestine	TRUE	male	primary	none	5073	30095	6433	21.3756	0	0	0	0	Donor 1	DC	1	-0.0168558	-0.177226	G1	C_lateCC	C_lateACC	absorptive	Colon	CDS014	Donor 1_DC	0.0994827	30025	5040	0.039287	DC_C_lateACC
GGTTCTCGTTCCGCTT-1-0	4076	1665	TotalSeq-B0254	6	1668	human	intestine	TRUE	male	primary	none	1668	4079	944	23.1429	0	0	0	0	Donor 2	AC	0	-0.0757045	0.949896	G2M	C_goblet	C_goblet	goblet	Colon	CDS010	Donor 2_AC	0.21266	4076	1665	-0.189376	AC_C_goblet
TTCGATTCACGTAGTT-1-1	8164	2013	TotalSeq-B0256	0	2026	human	intestine	TRUE	male	primary	none	2026	8179	3640	44.5042	0	0	0	0	Donor 1	TC	1	0.0816041	-0.0645708	S	C_ISC	C_ISC	ISC	Colon	CDS014	Donor 1_TC	0.0806294	8164	2013	-0.281059	TC_C_ISC
TGTGATGAGCCGTTGC-1-0	4123	1723	TotalSeq-B0255	3	1731	human	intestine	TRUE	male	primary	none	1729	4131	741	17.9375	0	0	0	0	Donor 2	TC	0	-0.13279	-0.0247399	G1	C_goblet	C_goblet	goblet	Colon	CDS010	Donor 2_TC	0.257823	4123	1723	0.0306676	TC_C_goblet
AAACGAAAGCTATCTG-1-0	4878	1929	TotalSeq-B0254	6	1939	human	intestine	TRUE	male	primary	none	1935	4885	628	12.8557	0	0	0	0	Donor 2	AC	0	-0.0285767	-0.202075	G1	C_goblet	C_goblet	goblet	Colon	CDS010	Donor 2_AC	0.212227	4878	1929	-0.0713118	AC_C_goblet
TCGGGCATCAGACCCG-1-2	24284	5019	TotalSeq-B0254	5	5049	human	intestine	TRUE	male	primary	none	5049	24350	3783	15.5359	0	0	0	0	Donor 3	AC	2	-0.0772799	-0.143783	G1	C_goblet	C_goblet	goblet	Colon	CDS015	Donor 3_AC	0.389903	24284	5019	-0.140903	AC_C_goblet
CACTAAGTCACCCTCA-1-1	18544	3955	TotalSeq-B0256	0	3987	human	intestine	TRUE	male	primary	none	3987	18591	7002	37.6634	0	0	0	0	Donor 1	TC	1	-0.025251	-0.140966	G1	C_earlyCC	C_earlyACC	absorptive	Colon	CDS014	Donor 1_TC	0.0810773	18544	3955	-0.0363748	TC_C_earlyACC
AGGTGTTAGATGTTGA-1-0	8296	2704	TotalSeq-B0255	3	2712	human	intestine	TRUE	male	primary	none	2711	8305	1448	17.4353	0	0	0	0	Donor 2	TC	0	0.691644	0.0890638	S	secretory_prog	C_secretory_prog	secretory_prog	Colon	CDS010	Donor 2_TC	0.230069	8296	2704	-0.584073	TC_C_secretory_prog
TATTTCGTCTGGAAGG-1-1	7022	2116	TotalSeq-B0254	4	2125	human	intestine	TRUE	male	primary	none	2125	7032	3097	44.0415	0	0	0	0	Donor 1	AC	1	-0.041101	-0.152231	G1	C_tuft	C_tuft	tuft	Colon	CDS014	Donor 1_AC	0.465296	7022	2116	-0.221811	AC_C_tuft
CTTCGGTAGAATCGAT-1-1	10355	2560	TotalSeq-B0256	0	2576	human	intestine	TRUE	male	primary	none	2575	10380	4232	40.7707	0	0	0	0	Donor 1	TC	1	0.0136777	-0.155529	S	C_earlyCC	C_earlyACC	absorptive	Colon	CDS014	Donor 1_TC	0.0492329	10355	2560	-0.176905	TC_C_earlyACC
CCACAAAAGCGTTGTT-1-1	13835	3093	TotalSeq-B0256	0	3110	human	intestine	TRUE	male	primary	none	3107	13856	6274	45.28	0	0	0	0	Donor 1	TC	1	-0.0537504	-0.184416	G1	C_earlyCC	C_earlyACC	absorptive	Colon	CDS014	Donor 1_TC	0.038369	13835	3093	0.00734383	TC_C_earlyACC
ATATCCTAGCCTGAGA-1-0	11019	3449	TotalSeq-B0255	3	3463	human	intestine	TRUE	male	primary	none	3463	11041	2463	22.3078	0	0	0	0	Donor 2	TC	0	0.127435	0.133911	G2M	C_ISC	C_ISC	ISC	Colon	CDS010	Donor 2_TC	0.0123599	11019	3449	-0.0226506	TC_C_ISC
CTGTGAATCGCTTGAA-1-2	9046	2646	TotalSeq-B0254	5	2665	human	intestine	TRUE	male	primary	none	2665	9069	2247	24.7767	0	0	0	0	Donor 3	AC	2	-0.0538316	-0.167351	G1	C_goblet	C_goblet	goblet	Colon	CDS015	Donor 3_AC	0.288871	9046	2646	-0.324213	AC_C_goblet
GATGACTCATCCGAGC-1-2	10840	3164	TotalSeq-B0255	1	3177	human	intestine	TRUE	male	primary	none	3176	10856	1134	10.4458	0	0	0	0	Donor 3	DC	2	-0.0747317	-0.137724	G1	C_goblet	C_goblet	goblet	Colon	CDS015	Donor 3_DC	0.258363	10840	3164	-0.513682	DC_C_goblet
AGTACCAAGAGCCGTA-1-0	16326	4171	TotalSeq-B0255	3	4192	human	intestine	TRUE	male	primary	none	4191	16360	1703	10.4095	0	0	0	0	Donor 2	TC	0	0.0317454	-0.175811	S	C_goblet	C_goblet	goblet	Colon	CDS010	Donor 2_TC	0.240922	16326	4171	-0.19206	TC_C_goblet
AACACACCATACTTTC-1-2	11554	3000	TotalSeq-B0254	5	3015	human	intestine	TRUE	male	primary	none	3014	11570	4348	37.5799	0	0	0	0	Donor 3	AC	2	-0.050944	-0.187618	G1	C_earlyCC	C_earlyACC	absorptive	Colon	CDS015	Donor 3_AC	0.0326718	11554	3000	-0.11977	AC_C_earlyACC
GTAGAAAAGCTGGCTC-1-1	20219	3952	TotalSeq-B0256	0	3979	human	intestine	TRUE	male	primary	none	3978	20266	6468	31.9155	0	0	0	0	Donor 1	TC	1	-0.0279079	-0.10022	G1	C_earlyCC	C_earlyACC	absorptive	Colon	CDS014	Donor 1_TC	0.0620515	20219	3952	-0.0138587	TC_C_earlyACC
GGAATCTCAATTCTCT-1-2	37343	5694	TotalSeq-B0254	5	5730	human	intestine	TRUE	male	primary	none	5725	37402	3979	10.6385	0	0	0	0	Donor 3	AC	2	-0.0529322	-0.19734	G1	C_goblet	C_goblet	goblet	Colon	CDS015	Donor 3_AC	0.366024	37343	5694	-0.250934	AC_C_goblet
GTCATTTTCGACATCA-1-1	16141	3938	TotalSeq-B0256	0	3963	human	intestine	TRUE	male	primary	none	3963	16179	5577	34.4706	0	0	0	0	Donor 1	TC	1	-0.0783404	-0.16829	G1	C_goblet	C_goblet	goblet	Colon	CDS014	Donor 1_TC	0.258995	16141	3938	-0.257539	TC_C_goblet
TTGCTGCCAGCGTTGC-1-0	7664	2619	TotalSeq-B0255	3	2629	human	intestine	TRUE	male	primary	none	2629	7676	937	12.2069	0	0	0	0	Donor 2	TC	0	-0.0422139	-0.228211	G1	C_goblet	C_goblet	goblet	Colon	CDS010	Donor 2_TC	0.237852	7664	2619	-0.370621	TC_C_goblet
TTACGCCCATTAGGCT-1-1	8784	2501	TotalSeq-B0255	3	2516	human	intestine	TRUE	male	primary	none	2514	8801	3464	39.3592	0	0	0	0	Donor 1	DC	1	-0.0634192	-0.15467	G1	C_BEST4	C_BEST4	BEST4+	Colon	CDS014	Donor 1_DC	0.434196	8784	2501	-0.396773	DC_C_BEST4
GTAAGTCTCCGCTGTT-1-1	23847	4310	TotalSeq-B0255	3	4340	human	intestine	TRUE	male	primary	none	4337	23888	7899	33.0668	0	0	0	0	Donor 1	DC	1	0.0141175	-0.179153	S	C_ISC	C_ISC	ISC	Colon	CDS014	Donor 1_DC	0.0188395	23847	4310	0.0399764	DC_C_ISC
ACGTTCCTCGTGTCAA-1-1	17625	3530	TotalSeq-B0255	3	3551	human	intestine	TRUE	male	primary	none	3550	17658	7421	42.0263	0	0	0	0	Donor 1	DC	1	-0.0835929	-0.138836	G1	C_lateCC	C_lateACC	absorptive	Colon	CDS014	Donor 1_DC	0.160377	17625	3530	0.132876	DC_C_lateACC
GCCATGGGTCTACACA-1-0	2520	1112	TotalSeq-B0256	2	1116	human	intestine	TRUE	male	primary	none	1116	2524	827	32.7654	0	0	0	0	Donor 2	DC	0	-0.0642147	-0.128645	G1	C_lateCC	C_lateACC	absorptive	Colon	CDS010	Donor 2_DC	0.106932	2520	1112	-0.45342	DC_C_lateACC
GAGCCTGAGATGACCG-1-0	13854	2937	TotalSeq-B0255	3	2950	human	intestine	TRUE	male	primary	none	2949	13874	1085	7.82038	0	0	0	0	Donor 2	TC	0	0.00971746	-0.126553	S	C_ISC	C_ISC	ISC	Colon	CDS010	Donor 2_TC	0.0354028	13854	2937	-0.243189	TC_C_ISC
TTTCAGTTCTGTGCTC-1-1	8946	2477	TotalSeq-B0254	4	2494	human	intestine	TRUE	male	primary	none	2493	8968	2901	32.3484	0	0	0	0	Donor 1	AC	1	-0.0107523	-0.147209	G1	C_earlyCC	C_earlyACC	absorptive	Colon	CDS014	Donor 1_AC	0.0356287	8946	2477	0.036493	AC_C_earlyACC
GGAGGTAGTCACAATC-1-0	3610	1592	TotalSeq-B0256	2	1598	human	intestine	TRUE	male	primary	none	1598	3617	863	23.8596	0	0	0	0	Donor 2	DC	0	0.128221	-0.0793601	S	C_earlyCC	C_earlyACC	absorptive	Colon	CDS010	Donor 2_DC	0.0483581	3610	1592	-0.229527	DC_C_earlyACC
ATCCTATGTTCGTACA-1-0	7264	2635	TotalSeq-B0255	3	2647	human	intestine	TRUE	male	primary	none	2647	7278	878	12.0638	0	0	0	0	Donor 2	TC	0	-0.063595	-0.157008	G1	C_earlyCC	C_earlyACC	absorptive	Colon	CDS010	Donor 2_TC	0.0377481	7264	2635	-0.0424088	TC_C_earlyACC
TCACTCGTCAACACGT-1-1	9868	2780	TotalSeq-B0256	0	2799	human	intestine	TRUE	male	primary	none	2799	9894	2398	24.2369	0	0	0	0	Donor 1	TC	1	0.0233673	-0.181002	S	C_earlyCC	C_earlyACC	absorptive	Colon	CDS014	Donor 1_TC	0.0423435	9868	2780	-0.000545804	TC_C_earlyACC
TCGAACAGTATGAAGT-1-0	2961	1294	TotalSeq-B0255	3	1298	human	intestine	TRUE	male	primary	none	1297	2964	414	13.9676	0	0	0	0	Donor 2	TC	0	-0.0596965	-0.0985014	G1	secretory_prog	C_secretory_prog	secretory_prog	Colon	CDS010	Donor 2_TC	0.19153	2961	1294	-0.114193	TC_C_secretory_prog
GAACTGTTCCCGAATA-1-1	43953	6297	TotalSeq-B0254	4	6351	human	intestine	TRUE	male	primary	none	6345	44066	8024	18.2091	0	0	0	0	Donor 1	AC	1	0.527042	0.165163	S	C_TA	C_TA	TA	Colon	CDS014	Donor 1_AC	0.120949	43953	6297	0.0268216	AC_C_TA
TGGGTTAAGACGGTCA-1-1	10439	2755	TotalSeq-B0255	3	2767	human	intestine	TRUE	male	primary	none	2766	10454	2888	27.6258	0	0	0	0	Donor 1	DC	1	-0.0285528	-0.114353	G1	C_BEST4	C_BEST4	BEST4+	Colon	CDS014	Donor 1_DC	0.189733	10439	2755	-0.416063	DC_C_BEST4
ACGGGTCTCGACGATT-1-0	22384	4082	TotalSeq-B0254	6	4100	human	intestine	TRUE	male	primary	none	4099	22426	1538	6.85811	0	0	0	0	Donor 2	AC	0	0.492571	0.0145496	S	C_TA	C_TA	TA	Colon	CDS010	Donor 2_AC	0.115329	22384	4082	-0.0291485	AC_C_TA
ACCTGTCCATACTTTC-1-0	11248	2742	TotalSeq-B0255	3	2754	human	intestine	TRUE	male	primary	none	2753	11273	849	7.53127	0	0	0	0	Donor 2	TC	0	0.0356256	-0.181249	S	C_ISC	C_ISC	ISC	Colon	CDS010	Donor 2_TC	0.0238487	11248	2742	0.106961	TC_C_ISC
CGTCAAAGTCAAGGCA-1-0	1590	886	TotalSeq-B0256	2	888	human	intestine	TRUE	male	primary	none	888	1592	385	24.1834	0	0	0	0	Donor 2	DC	0	-0.0211384	-0.0814682	G1	C_earlyCC	C_earlyACC	absorptive	Colon	CDS010	Donor 2_DC	0.0398057	1590	886	-0.258304	DC_C_earlyACC
CGTCAAAAGTGCAACG-1-0	6295	2077	TotalSeq-B0255	3	2083	human	intestine	TRUE	male	primary	none	2083	6305	1188	18.8422	0	0	0	0	Donor 2	TC	0	0.0743302	-0.107851	S	C_BEST4	C_BEST4	BEST4+	Colon	CDS010	Donor 2_TC	0.07422	6295	2077	0.262926	TC_C_BEST4
TATTGGGAGATGTTGA-1-0	9193	2598	TotalSeq-B0255	3	2606	human	intestine	TRUE	male	primary	none	2605	9206	1090	11.8401	0	0	0	0	Donor 2	TC	0	0.0981397	-0.0484423	S	C_TA	C_TA	TA	Colon	CDS010	Donor 2_TC	0.0475802	9193	2598	0.0316258	TC_C_TA
CATACAGAGGCGAAGG-1-0	6652	2266	TotalSeq-B0255	3	2273	human	intestine	TRUE	male	primary	none	2273	6660	1674	25.1351	0	0	0	0	Donor 2	TC	0	-0.093357	-0.143184	G1	C_earlyCC	C_earlyACC	absorptive	Colon	CDS010	Donor 2_TC	0.0395944	6652	2266	0.207626	TC_C_earlyACC
TCCATCGCAGACCCGT-1-2	4277	1746	TotalSeq-B0254	5	1756	human	intestine	TRUE	male	primary	none	1756	4291	918	21.3936	0	0	0	0	Donor 3	AC	2	-0.0399701	-0.169243	G1	C_tuft	C_tuft	tuft	Colon	CDS015	Donor 3_AC	0.29103	4277	1746	-0.157534	AC_C_tuft
ATAGGCTAGCAATTCC-1-0	12299	3100	TotalSeq-B0254	6	3111	human	intestine	TRUE	male	primary	none	3110	12317	1400	11.3664	0	0	0	0	Donor 2	AC	0	0.0327351	-0.0936651	S	C_earlyCC	C_earlyACC	absorptive	Colon	CDS010	Donor 2_AC	0.0566054	12299	3100	-0.114612	AC_C_earlyACC
GCGAGAATCGCAACAT-1-1	17585	3669	TotalSeq-B0255	3	3697	human	intestine	TRUE	male	primary	none	3697	17632	7263	41.1922	0	0	0	0	Donor 1	DC	1	-0.0237811	-0.148874	G1	C_earlyCC	C_earlyACC	absorptive	Colon	CDS014	Donor 1_DC	0.101625	17585	3669	0.0160603	DC_C_earlyACC
GCACTAACATGTGCTA-1-1	7086	2349	TotalSeq-B0254	4	2363	human	intestine	TRUE	male	primary	none	2362	7102	2239	31.5263	0	0	0	0	Donor 1	AC	1	-0.0800276	-0.155877	G1	C_goblet	C_goblet	goblet	Colon	CDS014	Donor 1_AC	0.259369	7086	2349	-0.0436764	AC_C_goblet
CCTATCGTCGACGCGT-1-1	26882	4950	TotalSeq-B0254	4	4984	human	intestine	TRUE	male	primary	none	4981	26939	6699	24.8673	0	0	0	0	Donor 1	AC	1	0.596709	0.131936	S	C_TA	C_TA	TA	Colon	CDS014	Donor 1_AC	0.133168	26882	4950	-0.00268612	AC_C_TA
CCCTCAAGTAATGCTC-1-1	18320	3550	TotalSeq-B0254	4	3574	human	intestine	TRUE	male	primary	none	3572	18352	6112	33.3043	0	0	0	0	Donor 1	AC	1	0.0472936	-0.138154	S	C_earlyCC	C_earlyACC	absorptive	Colon	CDS014	Donor 1_AC	0.0499749	18320	3550	-0.240976	AC_C_earlyACC
AGAAGTAAGGTAGGCT-1-0	3777	1756	TotalSeq-B0254	6	1760	human	intestine	TRUE	male	primary	none	1760	3783	376	9.9392	0	0	0	0	Donor 2	AC	0	-0.0675382	-0.0988504	G1	C_tuft	C_tuft	tuft	Colon	CDS010	Donor 2_AC	0.332877	3777	1756	-0.465008	AC_C_tuft
TTCTGTAAGCCTGGAA-1-2	18976	4438	TotalSeq-B0256	3	4469	human	intestine	TRUE	male	primary	none	4468	19022	3324	17.4745	0	0	0	0	Donor 3	TC	2	-0.0238519	-0.182446	G1	C_goblet	C_goblet	goblet	Colon	CDS015	Donor 3_TC	0.373867	18976	4438	-0.506581	TC_C_goblet
GTGTCCTAGCGTGTTT-1-1	7021	2661	TotalSeq-B0256	0	2678	human	intestine	TRUE	male	primary	none	2678	7046	780	11.0701	0	0	0	0	Donor 1	TC	1	-0.0131928	-0.102003	G1	C_tuft	C_tuft	tuft	Colon	CDS014	Donor 1_TC	0.515241	7021	2661	-0.197018	TC_C_tuft
TTGGGCGGTAAGGAGA-1-1	15259	3286	TotalSeq-B0255	3	3306	human	intestine	TRUE	male	primary	none	3305	15289	5566	36.4053	0	0	0	0	Donor 1	DC	1	-0.0395096	-0.197313	G1	C_earlyCC	C_earlyACC	absorptive	Colon	CDS014	Donor 1_DC	0.0371739	15259	3286	-0.0097908	DC_C_earlyACC
GCCAGGTGTGCAGTGA-1-1	10633	2953	TotalSeq-B0254	4	2972	human	intestine	TRUE	male	primary	none	2970	10656	2912	27.3273	0	0	0	0	Donor 1	AC	1	-0.0634006	-0.17663	G1	C_earlyCC	C_earlyACC	absorptive	Colon	CDS014	Donor 1_AC	0.0341294	10633	2953	-0.123911	AC_C_earlyACC
CTTCCGACAGCGCGTT-1-2	12551	2782	TotalSeq-B0255	1	2799	human	intestine	TRUE	male	primary	none	2798	12578	5346	42.5028	0	0	0	0	Donor 3	DC	2	-0.0892982	-0.158147	G1	C_lateCC	C_lateACC	absorptive	Colon	CDS015	Donor 3_DC	0.387324	12551	2782	-0.185032	DC_C_lateACC
CTCAGTCAGCTGGCCT-1-1	30285	4413	TotalSeq-B0254	4	4440	human	intestine	TRUE	male	primary	none	4440	30331	14722	48.5378	0	0	0	0	Donor 1	AC	1	-0.00292579	-0.142205	G1	C_ISC	C_ISC	ISC	Colon	CDS014	Donor 1_AC	0.0234743	30285	4413	-0.0879493	AC_C_ISC
TCAGTCCTCTTAATCC-1-0	4366	2003	TotalSeq-B0255	3	2007	human	intestine	TRUE	male	primary	none	2007	4370	249	5.69794	0	0	0	0	Donor 2	TC	0	-0.107503	-0.189758	G1	C_tuft	C_tuft	tuft	Colon	CDS010	Donor 2_TC	0.348002	4366	2003	-0.0147226	TC_C_tuft
CAGTTAGGTTATAGCC-1-1	33706	5090	TotalSeq-B0254	4	5124	human	intestine	TRUE	male	primary	none	5123	33776	10021	29.669	0	0	0	0	Donor 1	AC	1	0.0108578	-0.130517	S	C_ISC	C_ISC	ISC	Colon	CDS014	Donor 1_AC	0.0288213	33706	5090	-0.062241	AC_C_ISC
GTACAACCAGAACTAA-1-2	10068	2739	TotalSeq-B0255	1	2756	human	intestine	TRUE	male	primary	none	2755	10092	3508	34.7602	0	0	0	0	Donor 3	DC	2	-0.00709744	-0.141735	G1	C_goblet	C_goblet	goblet	Colon	CDS015	Donor 3_DC	0.314727	10068	2739	-0.0685944	DC_C_goblet
CAGATTGGTCCTCCAT-1-0	7393	2698	TotalSeq-B0254	6	2705	human	intestine	TRUE	male	primary	none	2704	7401	861	11.6336	0	0	0	0	Donor 2	AC	0	-0.0434841	-0.186181	G1	C_BEST4	C_BEST4	BEST4+	Colon	CDS010	Donor 2_AC	0.0547469	7393	2698	-0.0551208	AC_C_BEST4
TGGGCTGAGGAGTACC-1-0	6648	2364	TotalSeq-B0256	2	2371	human	intestine	TRUE	male	primary	none	2371	6658	1141	17.1373	0	0	0	0	Donor 2	DC	0	0.10607	-0.0953273	S	C_earlyCC	C_earlyACC	absorptive	Colon	CDS010	Donor 2_DC	0.0427376	6648	2364	-0.0567569	DC_C_earlyACC
AGTCTCCAGGGAGTTC-1-2	10587	2599	TotalSeq-B0254	5	2608	human	intestine	TRUE	male	primary	none	2608	10601	3862	36.4305	0	0	0	0	Donor 3	AC	2	-0.0739577	-0.134348	G1	C_goblet	C_goblet	goblet	Colon	CDS015	Donor 3_AC	0.210144	10587	2599	-0.135998	AC_C_goblet
ACATTTCTCTAGTTCT-1-1	16425	3691	TotalSeq-B0254	4	3720	human	intestine	TRUE	male	primary	none	3716	16461	5656	34.36	0	0	0	0	Donor 1	AC	1	0.0826798	-0.142704	S	C_BEST4	C_BEST4	BEST4+	Colon	CDS014	Donor 1_AC	0.180126	16425	3691	-0.182711	AC_C_BEST4
CACTGAATCATGCAGT-1-1	21820	4246	TotalSeq-B0256	0	4267	human	intestine	TRUE	male	primary	none	4267	21861	7729	35.3552	0	0	0	0	Donor 1	TC	1	0.171675	-0.146084	S	C_earlyCC	C_earlyACC	absorptive	Colon	CDS014	Donor 1_TC	0.0220203	21820	4246	0.0262322	TC_C_earlyACC
ACTTAGGGTGGCGTAA-1-0	7422	2705	TotalSeq-B0256	2	2715	human	intestine	TRUE	male	primary	none	2715	7439	1302	17.5024	0	0	0	0	Donor 2	DC	0	0.456864	0.114047	S	C_TA	C_TA	TA	Colon	CDS010	Donor 2_DC	0.0776935	7422	2705	-0.0769107	DC_C_TA
TCCAGAAGTTATGACC-1-0	5966	1988	TotalSeq-B0255	3	1998	human	intestine	TRUE	male	primary	none	1998	5977	1408	23.557	0	0	0	0	Donor 2	TC	0	0.0711577	-0.115105	S	C_earlyCC	C_earlyACC	absorptive	Colon	CDS010	Donor 2_TC	0.0510775	5966	1988	0.0678934	TC_C_earlyACC
TGTGATGAGGACACTG-1-0	6256	2032	TotalSeq-B0255	3	2045	human	intestine	TRUE	male	primary	none	2044	6276	755	12.03	0	0	0	0	Donor 2	TC	0	-0.0378732	-0.159922	G1	C_earlyCC	C_earlyACC	absorptive	Colon	CDS010	Donor 2_TC	0.0615157	6256	2032	-0.290164	TC_C_earlyACC
GTGGTTAGTTTGGAAA-1-0	5218	2085	TotalSeq-B0255	3	2092	human	intestine	TRUE	male	primary	none	2091	5226	1229	23.517	0	0	0	0	Donor 2	TC	0	0.338451	0.411974	G2M	C_TA	C_TA	TA	Colon	CDS010	Donor 2_TC	0.0688672	5218	2085	0.224455	TC_C_TA
TCACAAGGTGCGTGCT-1-2	6655	1513	TotalSeq-B0256	3	1520	human	intestine	TRUE	male	primary	none	1520	6666	3057	45.8596	0	0	0	0	Donor 3	TC	2	-0.0724167	-0.120538	G1	C_lateCC	C_lateACC	absorptive	Colon	CDS015	Donor 3_TC	0.361596	6655	1513	-0.365809	TC_C_lateACC
TGACAGTCAAGGTACG-1-0	3129	1302	TotalSeq-B0255	3	1305	human	intestine	TRUE	male	primary	none	1305	3132	736	23.4994	0	0	0	0	Donor 2	TC	0	-0.0649743	-0.0794484	G1	C_goblet	C_goblet	goblet	Colon	CDS010	Donor 2_TC	0.232668	3129	1302	-0.214626	TC_C_goblet
GTTACAGGTGGATTTC-1-1	26946	4834	TotalSeq-B0255	3	4867	human	intestine	TRUE	male	primary	none	4866	27001	5812	21.5251	0	0	0	0	Donor 1	DC	1	-0.0729852	-0.196034	G1	C_lateCC	C_lateACC	absorptive	Colon	CDS014	Donor 1_DC	0.109488	26946	4834	-0.000393827	DC_C_lateACC
ACATGCACAAATGGCG-1-1	9156	2397	TotalSeq-B0256	0	2411	human	intestine	TRUE	male	primary	none	2411	9175	3965	43.2153	0	0	0	0	Donor 1	TC	1	0.0311723	-0.136173	S	C_earlyCC	C_earlyACC	absorptive	Colon	CDS014	Donor 1_TC	0.0533307	9156	2397	-0.152768	TC_C_earlyACC
GGGTGAAAGTGCCGAA-1-0	4537	1766	TotalSeq-B0256	2	1775	human	intestine	TRUE	male	primary	none	1775	4548	925	20.3386	0	0	0	0	Donor 2	DC	0	-0.0451249	-0.142375	G1	C_tuft	C_tuft	tuft	Colon	CDS010	Donor 2_DC	0.291125	4537	1766	-0.12794	DC_C_tuft
TTGATGGCACTTGGCG-1-0	16997	3650	TotalSeq-B0254	6	3669	human	intestine	TRUE	male	primary	none	3666	17037	1480	8.68698	0	0	0	0	Donor 2	AC	0	0.00428481	-0.137727	S	C_ISC	C_ISC	ISC	Colon	CDS010	Donor 2_AC	0.0296583	16997	3650	-0.00412612	AC_C_ISC
TGAACGTGTTGCGGCT-1-2	39888	5987	TotalSeq-B0254	5	6036	human	intestine	TRUE	male	primary	none	6030	39996	8415	21.0396	0	0	0	0	Donor 3	AC	2	-0.0739115	-0.143733	G1	C_goblet	C_goblet	goblet	Colon	CDS015	Donor 3_AC	0.368553	39888	5987	-0.282869	AC_C_goblet
CTCAGAATCGTCGACG-1-2	11649	2934	TotalSeq-B0254	5	2953	human	intestine	TRUE	male	primary	none	2952	11670	4019	34.4387	0	0	0	0	Donor 3	AC	2	-0.0615651	-0.166656	G1	C_goblet	C_goblet	goblet	Colon	CDS015	Donor 3_AC	0.284351	11649	2934	-0.108601	AC_C_goblet
GTTGCTCCAGCTTTGA-1-0	6254	2334	TotalSeq-B0254	6	2344	human	intestine	TRUE	male	primary	none	2342	6266	431	6.87839	0	0	0	0	Donor 2	AC	0	0.267466	-0.0815761	S	C_BEST4	C_BEST4	BEST4+	Colon	CDS010	Donor 2_AC	0.0575021	6254	2334	-0.164632	AC_C_BEST4
GACAGCCGTGCATCTA-1-0	8813	2795	TotalSeq-B0254	6	2805	human	intestine	TRUE	male	primary	none	2805	8826	1076	12.1913	0	0	0	0	Donor 2	AC	0	0.263439	-0.208942	S	C_TA	C_TA	TA	Colon	CDS010	Donor 2_AC	0.0430629	8813	2795	-0.00737585	AC_C_TA
TTCACGCTCGGCTCTT-1-2	13753	3406	TotalSeq-B0256	3	3426	human	intestine	TRUE	male	primary	none	3425	13776	3060	22.2125	0	0	0	0	Donor 3	TC	2	-0.0399652	-0.0662023	G1	C_BEST4	C_BEST4	BEST4+	Colon	CDS015	Donor 3_TC	0.142895	13753	3406	-0.384385	TC_C_BEST4
GCACTAAGTTCTCGTC-1-0	14690	3377	TotalSeq-B0255	3	3392	human	intestine	TRUE	male	primary	none	3391	14716	1241	8.433	0	0	0	0	Donor 2	TC	0	-0.00431397	-0.143323	G1	C_ISC	C_ISC	ISC	Colon	CDS010	Donor 2_TC	0.0508383	14690	3377	-0.167506	TC_C_ISC
GGTGTCGCAATAGGAT-1-2	12489	2659	TotalSeq-B0254	5	2676	human	intestine	TRUE	male	primary	none	2675	12512	5569	44.5093	0	0	0	0	Donor 3	AC	2	-0.0505454	-0.0727035	G1	C_lateCC	C_lateACC	absorptive	Colon	CDS015	Donor 3_AC	0.26757	12489	2659	-0.265446	AC_C_lateACC
CTGCAGGAGCACTGGA-1-0	7792	2494	TotalSeq-B0256	2	2504	human	intestine	TRUE	male	primary	none	2503	7803	1311	16.8012	0	0	0	0	Donor 2	DC	0	-0.0139315	-0.16418	G1	C_earlyCC	C_earlyACC	absorptive	Colon	CDS010	Donor 2_DC	0.0302607	7792	2494	0.03309	DC_C_earlyACC
GGTAATCTCACTGTCC-1-1	19568	3951	TotalSeq-B0255	3	3979	human	intestine	TRUE	male	primary	none	3978	19609	8760	44.6734	0	0	0	0	Donor 1	DC	1	-0.0618787	-0.122822	G1	C_earlyCC	C_earlyACC	absorptive	Colon	CDS014	Donor 1_DC	0.078149	19568	3951	0.200392	DC_C_earlyACC
AGGAGGTGTACTCCGG-1-0	3226	1574	TotalSeq-B0254	6	1581	human	intestine	TRUE	male	primary	none	1580	3233	350	10.8259	0	0	0	0	Donor 2	AC	0	-0.133907	-0.0850494	G1	C_tuft	C_tuft	tuft	Colon	CDS010	Donor 2_AC	0.379688	3226	1574	-0.317206	AC_C_tuft
CACTGTCAGCTGTTCA-1-1	20724	4358	TotalSeq-B0255	3	4388	human	intestine	TRUE	male	primary	none	4388	20779	4775	22.9799	0	0	0	0	Donor 1	DC	1	-0.0441452	-0.187777	G1	C_earlyCC	C_earlyACC	absorptive	Colon	CDS014	Donor 1_DC	0.0626992	20724	4358	-0.131356	DC_C_earlyACC
ACTACGAAGAAACCAT-1-0	4067	1906	TotalSeq-B0255	3	1910	human	intestine	TRUE	male	primary	none	1910	4075	221	5.42331	0	0	0	0	Donor 2	TC	0	0.0207684	-0.0994568	S	C_tuft	C_tuft	tuft	Colon	CDS010	Donor 2_TC	0.321048	4067	1906	-0.299444	TC_C_tuft
GCGGATCGTACAAAGT-1-2	16065	3455	TotalSeq-B0256	3	3473	human	intestine	TRUE	male	primary	none	3472	16093	5435	33.7724	0	0	0	0	Donor 3	TC	2	-0.0297194	-0.145083	G1	C_goblet	C_goblet	goblet	Colon	CDS015	Donor 3_TC	0.402747	16065	3455	-0.267676	TC_C_goblet
GTAACACAGCCTCACG-1-0	4441	1773	TotalSeq-B0255	3	1778	human	intestine	TRUE	male	primary	none	1778	4449	607	13.6435	0	0	0	0	Donor 2	TC	0	0.0106454	-0.135725	S	C_goblet	C_goblet	goblet	Colon	CDS010	Donor 2_TC	0.229503	4441	1773	-0.364645	TC_C_goblet
GGCTTTCTCTCCTACG-1-0	22067	5253	TotalSeq-B0255	3	5281	human	intestine	TRUE	male	primary	none	5278	22115	2772	12.5345	0	0	0	0	Donor 2	TC	0	0.295237	0.14266	S	C_TA	C_TA	TA	Colon	CDS010	Donor 2_TC	0.157141	22067	5253	0.113784	TC_C_TA
CGTTCTGAGGAACTAT-1-1	29068	4939	TotalSeq-B0255	3	4968	human	intestine	TRUE	male	primary	none	4968	29127	3617	12.418	0	0	0	0	Donor 1	DC	1	-0.0346085	-0.156875	G1	C_earlyCC	C_earlyACC	absorptive	Colon	CDS014	Donor 1_DC	0.0759491	29068	4939	0.0846334	DC_C_earlyACC
ATTCAGGAGGTTCTAC-1-1	16754	3630	TotalSeq-B0255	3	3648	human	intestine	TRUE	male	primary	none	3648	16784	5980	35.6292	0	0	0	0	Donor 1	DC	1	-0.0549141	-0.152761	G1	C_lateCC	C_lateACC	absorptive	Colon	CDS014	Donor 1_DC	0.444819	16754	3630	-0.0582841	DC_C_lateACC
GCCCAGATCAGAGTGG-1-0	12564	3517	TotalSeq-B0255	3	3528	human	intestine	TRUE	male	primary	none	3528	12579	1877	14.9217	0	0	0	0	Donor 2	TC	0	0.397862	0.222526	S	C_TA	C_TA	TA	Colon	CDS010	Donor 2_TC	0.142879	12564	3517	0.156711	TC_C_TA
ATCCATTGTCTGCATA-1-0	9939	3108	TotalSeq-B0255	3	3122	human	intestine	TRUE	male	primary	none	3121	9961	1706	17.1268	0	0	0	0	Donor 2	TC	0	0.38932	0.644304	G2M	C_TA	C_TA	TA	Colon	CDS010	Donor 2_TC	0.0333501	9939	3108	-0.16908	TC_C_TA
TTCCGTGGTGGCTGCT-1-2	28832	5466	TotalSeq-B0256	3	5506	human	intestine	TRUE	male	primary	none	5503	28892	6350	21.9784	0	0	0	0	Donor 3	TC	2	-0.0765308	-0.124512	G1	C_goblet	C_goblet	goblet	Colon	CDS015	Donor 3_TC	0.306597	28832	5466	-0.35967	TC_C_goblet
TGCATGAGTAGGGAGG-1-0	10982	2709	TotalSeq-B0254	6	2719	human	intestine	TRUE	male	primary	none	2719	10995	2805	25.5116	0	0	0	0	Donor 2	AC	0	-0.0275407	-0.201408	G1	C_lateCC	C_lateACC	absorptive	Colon	CDS010	Donor 2_AC	0.068788	10982	2709	-0.129925	AC_C_lateACC
ATCCCTGCATCTTAGG-1-2	15697	4415	TotalSeq-B0256	3	4443	human	intestine	TRUE	male	primary	none	4442	15755	1318	8.3656	0	0	0	0	Donor 3	TC	2	-0.055894	-0.1994	G1	EEC	C_EEC	EEC	Colon	CDS015	Donor 3_TC	0.386007	15697	4415	-0.212665	TC_C_EEC
AGACACTCAGTTAAAG-1-1	13593	3508	TotalSeq-B0254	4	3535	human	intestine	TRUE	male	primary	none	3534	13631	2373	17.4088	0	0	0	0	Donor 1	AC	1	-0.0520347	-0.143523	G1	C_goblet	C_goblet	goblet	Colon	CDS014	Donor 1_AC	0.256655	13593	3508	0.00101331	AC_C_goblet
GAGCCTGGTCATATGC-1-1	5215	1670	TotalSeq-B0254	4	1677	human	intestine	TRUE	male	primary	none	1677	5223	2755	52.7475	0	0	0	0	Donor 1	AC	1	-0.0594187	-0.115323	G1	C_goblet	C_goblet	goblet	Colon	CDS014	Donor 1_AC	0.337138	5215	1670	-0.154415	AC_C_goblet
TTCACCGTCTGCGGAC-1-0	9828	2922	TotalSeq-B0255	3	2931	human	intestine	TRUE	male	primary	none	2930	9839	1201	12.2065	0	0	0	0	Donor 2	TC	0	-0.0533666	-0.121751	G1	C_earlyCC	C_earlyACC	absorptive	Colon	CDS010	Donor 2_TC	0.0375711	9828	2922	-0.110454	TC_C_earlyACC
GGATGTTAGCCTTGAT-1-0	4492	1661	TotalSeq-B0255	3	1664	human	intestine	TRUE	male	primary	none	1664	4495	996	22.158	0	0	0	0	Donor 2	TC	0	0.146835	-0.00805344	S	C_BEST4	C_BEST4	BEST4+	Colon	CDS010	Donor 2_TC	0.0965642	4492	1661	-0.0828336	TC_C_BEST4
GTCACGGAGGGAGATA-1-0	9902	2824	TotalSeq-B0255	3	2834	human	intestine	TRUE	male	primary	none	2834	9922	610	6.14795	0	0	0	0	Donor 2	TC	0	0.0830687	-0.14707	S	C_goblet	C_goblet	goblet	Colon	CDS010	Donor 2_TC	0.221144	9902	2824	-0.226612	TC_C_goblet
CACACAACATTCAGGT-1-2	5701	2267	TotalSeq-B0256	3	2277	human	intestine	TRUE	male	primary	none	2277	5714	1217	21.2986	0	0	0	0	Donor 3	TC	2	-0.110734	-0.187584	G1	C_tuft	C_tuft	tuft	Colon	CDS015	Donor 3_TC	0.251685	5701	2267	-0.2355	TC_C_tuft
AGAGAGCCAACCTATG-1-1	12465	2969	TotalSeq-B0255	3	2985	human	intestine	TRUE	male	primary	none	2984	12483	5318	42.6019	0	0	0	0	Donor 1	DC	1	-0.0298741	-0.133394	G1	C_earlyCC	C_earlyACC	absorptive	Colon	CDS014	Donor 1_DC	0.041865	12465	2969	-0.120294	DC_C_earlyACC
CTAGGTAAGGAACGCT-1-1	8291	2844	TotalSeq-B0254	4	2863	human	intestine	TRUE	male	primary	none	2859	8324	1581	18.9933	0	0	0	0	Donor 1	AC	1	-0.0142754	-0.226075	G1	C_tuft	C_tuft	tuft	Colon	CDS014	Donor 1_AC	0.525445	8291	2844	-0.166502	AC_C_tuft
GCTTTCGGTAGGCAGT-1-0	5842	2131	TotalSeq-B0255	3	2141	human	intestine	TRUE	male	primary	none	2140	5852	1071	18.3014	0	0	0	0	Donor 2	TC	0	-0.00474545	-0.113629	G1	C_earlyCC	C_earlyACC	absorptive	Colon	CDS010	Donor 2_TC	0.0534871	5842	2131	-0.0137922	TC_C_earlyACC
CCGGACAGTCGAATGG-1-2	16996	4182	TotalSeq-B0254	5	4203	human	intestine	TRUE	male	primary	none	4203	17023	3494	20.5252	0	0	0	0	Donor 3	AC	2	0.507883	0.403689	S	C_TA	C_TA	TA	Colon	CDS015	Donor 3_AC	0.152861	16996	4182	-0.228706	AC_C_TA
GTCCTCACAATTGAAG-1-0	4342	1910	TotalSeq-B0255	3	1916	human	intestine	TRUE	male	primary	none	1914	4346	937	21.5601	0	0	0	0	Donor 2	TC	0	0.353022	-0.124895	S	C_goblet	C_goblet	goblet	Colon	CDS010	Donor 2_TC	0.281476	4342	1910	-0.500445	TC_C_goblet
TTCCTAAGTTGTATGC-1-2	7683	2295	TotalSeq-B0254	5	2311	human	intestine	TRUE	male	primary	none	2310	7700	1689	21.9351	0	0	0	0	Donor 3	AC	2	-0.0134131	-0.134912	G1	C_BEST4	C_BEST4	BEST4+	Colon	CDS015	Donor 3_AC	0.0624234	7683	2295	-0.293454	AC_C_BEST4
TCCACGTAGAAGTCTA-1-1	8201	2262	TotalSeq-B0256	0	2275	human	intestine	TRUE	male	primary	none	2274	8218	3204	38.9876	0	0	0	0	Donor 1	TC	1	0.0899567	-0.0694833	S	C_earlyCC	C_earlyACC	absorptive	Colon	CDS014	Donor 1_TC	0.0465327	8201	2262	-0.114447	TC_C_earlyACC
TGCTCCAAGGCACTAG-1-0	7148	2576	TotalSeq-B0254	6	2584	human	intestine	TRUE	male	primary	none	2583	7156	1901	26.5651	0	0	0	0	Donor 2	AC	0	-0.0401959	-0.106119	G1	C_earlyCC	C_earlyACC	absorptive	Colon	CDS010	Donor 2_AC	0.03712	7148	2576	0.111794	AC_C_earlyACC
CTGCCTACACCATAAC-1-1	28732	5112	TotalSeq-B0256	0	5148	human	intestine	TRUE	male	primary	none	5147	28800	4980	17.2917	0	0	0	0	Donor 1	TC	1	-0.0238788	0.134301	G2M	C_TA	C_TA	TA	Colon	CDS014	Donor 1_TC	0.0597461	28732	5112	-0.076475	TC_C_TA
TTGCCTGTCAAGGTGG-1-2	14319	3426	TotalSeq-B0256	3	3449	human	intestine	TRUE	male	primary	none	3448	14347	1945	13.5568	0	0	0	0	Donor 3	TC	2	-0.00236244	-0.163623	G1	C_BEST4	C_BEST4	BEST4+	Colon	CDS015	Donor 3_TC	0.0505987	14319	3426	-0.357062	TC_C_BEST4
GGTGATTTCCTTGAAG-1-1	8264	2024	TotalSeq-B0255	3	2030	human	intestine	TRUE	male	primary	none	2030	8271	3573	43.1991	0	0	0	0	Donor 1	DC	1	-0.0761946	-0.146023	G1	C_earlyCC	C_earlyACC	absorptive	Colon	CDS014	Donor 1_DC	0.0318122	8264	2024	-0.226571	DC_C_earlyACC
TGACTCCTCCAACTAG-1-0	27750	5000	TotalSeq-B0255	3	5017	human	intestine	TRUE	male	primary	none	5015	27793	2478	8.91591	0	0	0	0	Donor 2	TC	0	0.0472699	0.870501	G2M	C_TA	C_TA	TA	Colon	CDS010	Donor 2_TC	0.0151486	27750	5000	0.0951487	TC_C_TA
AGGATCTGTTCGGCGT-1-2	20122	4122	TotalSeq-B0254	5	4146	human	intestine	TRUE	male	primary	none	4146	20167	1970	9.76843	0	0	0	0	Donor 3	AC	2	-0.0625234	-0.139307	G1	C_goblet	C_goblet	goblet	Colon	CDS015	Donor 3_AC	0.382886	20122	4122	-0.30535	AC_C_goblet
GTAGCTAGTAGGGTAC-1-1	5685	1416	TotalSeq-B0255	3	1419	human	intestine	TRUE	male	primary	none	1419	5688	3311	58.2103	0	0	0	0	Donor 1	DC	1	-0.0487868	-0.0918867	G1	C_earlyCC	C_earlyACC	absorptive	Colon	CDS014	Donor 1_DC	0.0504679	5685	1416	-0.107019	DC_C_earlyACC
ATCGTCCTCTCGGTCT-1-0	7576	2182	TotalSeq-B0254	6	2188	human	intestine	TRUE	male	primary	none	2188	7585	1705	22.4786	0	0	0	0	Donor 2	AC	0	0.00168571	-0.12307	S	C_ISC	C_ISC	ISC	Colon	CDS010	Donor 2_AC	0.0554783	7576	2182	-0.0590755	AC_C_ISC
GAAGTAACAAGCACCC-1-2	11162	3037	TotalSeq-B0255	1	3056	human	intestine	TRUE	male	primary	none	3054	11183	2305	20.6116	0	0	0	0	Donor 3	DC	2	-0.0871514	-0.138474	G1	C_goblet	C_goblet	goblet	Colon	CDS015	Donor 3_DC	0.224706	11162	3037	-0.292232	DC_C_goblet
ACTCTCGCACAACATC-1-2	30691	4993	TotalSeq-B0255	1	5021	human	intestine	TRUE	male	primary	none	5018	30743	3051	9.92421	0	0	0	0	Donor 3	DC	2	-0.0352286	-0.149051	G1	C_goblet	C_goblet	goblet	Colon	CDS015	Donor 3_DC	0.356614	30691	4993	-0.29522	DC_C_goblet
CCCTTAGTCAATCGGT-1-2	19278	3974	TotalSeq-B0256	3	4003	human	intestine	TRUE	male	primary	none	4000	19320	3717	19.2391	0	0	0	0	Donor 3	TC	2	-0.0611702	-0.161586	G1	C_goblet	C_goblet	goblet	Colon	CDS015	Donor 3_TC	0.416622	19278	3974	-0.297065	TC_C_goblet
TCACACCAGCCGGATA-1-1	3404	636	TotalSeq-B0254	4	639	human	intestine	TRUE	male	primary	none	639	3408	2212	64.9061	0	0	0	0	Donor 1	AC	1	-0.02429	-0.0607328	G1	C_lateCC	C_lateACC	absorptive	Colon	CDS014	Donor 1_AC	0.336881	3404	636	0.0462242	AC_C_lateACC
TTAGGCAGTGGCTACC-1-2	20239	4280	TotalSeq-B0256	3	4309	human	intestine	TRUE	male	primary	none	4306	20277	3015	14.8691	0	0	0	0	Donor 3	TC	2	-0.0701145	-0.15482	G1	C_goblet	C_goblet	goblet	Colon	CDS015	Donor 3_TC	0.273678	20239	4280	-0.300808	TC_C_goblet
TGGGTTAGTCTGCAAT-1-2	8691	2677	TotalSeq-B0255	1	2691	human	intestine	TRUE	male	primary	none	2690	8709	2326	26.708	0	0	0	0	Donor 3	DC	2	-0.0782953	-0.145328	G1	C_goblet	C_goblet	goblet	Colon	CDS015	Donor 3_DC	0.262556	8691	2677	-0.338474	DC_C_goblet
GTGTAACAGAGGCGTT-1-0	3544	1331	TotalSeq-B0256	2	1333	human	intestine	TRUE	male	primary	none	1333	3546	1480	41.7372	0	0	0	0	Donor 2	DC	0	0.285548	0.372225	G2M	C_TA	C_TA	TA	Colon	CDS010	Donor 2_DC	0.0294413	3544	1331	-0.0581564	DC_C_TA
CATGGATGTACTGGGA-1-1	16436	3481	TotalSeq-B0256	0	3506	human	intestine	TRUE	male	primary	none	3504	16475	4600	27.9211	0	0	0	0	Donor 1	TC	1	0.0367782	-0.16544	S	C_BEST4	C_BEST4	BEST4+	Colon	CDS014	Donor 1_TC	0.179416	16436	3481	-0.155547	TC_C_BEST4
AACAACCAGCTGGCTC-1-0	5820	2310	TotalSeq-B0255	3	2322	human	intestine	TRUE	male	primary	none	2320	5832	1371	23.5082	0	0	0	0	Donor 2	TC	0	-0.0353424	1.09258	G2M	C_goblet	C_goblet	goblet	Colon	CDS010	Donor 2_TC	0.312186	5820	2310	-0.454429	TC_C_goblet
CATTGAGGTGCCTGCA-1-2	9456	2713	TotalSeq-B0254	5	2729	human	intestine	TRUE	male	primary	none	2728	9477	3082	32.5208	0	0	0	0	Donor 3	AC	2	-0.0367991	-0.17739	G1	C_BEST4	C_BEST4	BEST4+	Colon	CDS015	Donor 3_AC	0.380615	9456	2713	-0.296769	AC_C_BEST4
TTGAGTGAGTGCAGGT-1-0	4780	1783	TotalSeq-B0255	3	1792	human	intestine	TRUE	male	primary	none	1791	4788	1134	23.6842	0	0	0	0	Donor 2	TC	0	-0.00307709	-0.136539	G1	C_TA	C_TA	TA	Colon	CDS010	Donor 2_TC	0.0465306	4780	1783	-0.0608984	TC_C_TA
ACAAAGAAGCAAATCA-1-0	2165	1061	TotalSeq-B0256	2	1064	human	intestine	TRUE	male	primary	none	1064	2168	441	20.3413	0	0	0	0	Donor 2	DC	0	0.0137635	-0.0396358	S	C_earlyCC	C_earlyACC	absorptive	Colon	CDS010	Donor 2_DC	0.0451249	2165	1061	-0.125163	DC_C_earlyACC
CAGCCAGGTAAGGCTG-1-0	4107	1679	TotalSeq-B0254	6	1688	human	intestine	TRUE	male	primary	none	1687	4117	856	20.7918	0	0	0	0	Donor 2	AC	0	-0.0158264	-0.112513	G1	C_earlyCC	C_earlyACC	absorptive	Colon	CDS010	Donor 2_AC	0.0473483	4107	1679	-0.23195	AC_C_earlyACC
CCACGTTGTCGGTACC-1-1	22363	4398	TotalSeq-B0256	0	4423	human	intestine	TRUE	male	primary	none	4421	22401	9971	44.5114	0	0	0	0	Donor 1	TC	1	0.00284801	-0.207851	S	C_goblet	C_goblet	goblet	Colon	CDS014	Donor 1_TC	0.340746	22363	4398	-0.173449	TC_C_goblet
TGAGCATGTCGTACAT-1-1	21503	4221	TotalSeq-B0255	3	4254	human	intestine	TRUE	male	primary	none	4253	21552	6625	30.7396	0	0	0	0	Donor 1	DC	1	-0.0105715	-0.17213	G1	C_earlyCC	C_earlyACC	absorptive	Colon	CDS014	Donor 1_DC	0.0257516	21503	4221	-0.0473321	DC_C_earlyACC
GTCATCCGTTACAGCT-1-2	11394	3261	TotalSeq-B0256	3	3283	human	intestine	TRUE	male	primary	none	3282	11422	2211	19.3574	0	0	0	0	Donor 3	TC	2	-0.0778218	-0.110599	G1	C_goblet	C_goblet	goblet	Colon	CDS015	Donor 3_TC	0.247577	11394	3261	-0.293167	TC_C_goblet
CTCCCAATCCATGATG-1-2	17952	3784	TotalSeq-B0254	5	3802	human	intestine	TRUE	male	primary	none	3801	17984	7188	39.9689	0	0	0	0	Donor 3	AC	2	-0.0492394	-0.132409	G1	C_earlyCC	C_earlyACC	absorptive	Colon	CDS015	Donor 3_AC	0.0513485	17952	3784	-0.139056	AC_C_earlyACC
AGACCATAGGTAAACT-1-1	7853	1545	TotalSeq-B0254	4	1556	human	intestine	TRUE	male	primary	none	1555	7865	5066	64.4119	0	0	0	0	Donor 1	AC	1	-0.0322783	-0.0590152	G1	C_earlyCC	C_earlyACC	absorptive	Colon	CDS014	Donor 1_AC	0.0523636	7853	1545	-0.184514	AC_C_earlyACC
TGTGATGGTGCTTCAA-1-0	6890	2369	TotalSeq-B0255	3	2375	human	intestine	TRUE	male	primary	none	2375	6899	961	13.9296	0	0	0	0	Donor 2	TC	0	0.0755054	-0.167935	S	C_goblet	C_goblet	goblet	Colon	CDS010	Donor 2_TC	0.229976	6890	2369	0.186305	TC_C_goblet
GATAGAATCTCTGAGA-1-1	5566	988	TotalSeq-B0256	0	990	human	intestine	TRUE	male	primary	none	990	5568	3935	70.6717	0	0	0	0	Donor 1	TC	1	-0.044828	-0.134603	G1	C_lateCC	C_lateACC	absorptive	Colon	CDS014	Donor 1_TC	0.305238	5566	988	-0.0469187	TC_C_lateACC
AGATGCTGTGAGATAT-1-1	43449	5772	TotalSeq-B0256	0	5813	human	intestine	TRUE	male	primary	none	5812	43545	8131	18.6726	0	0	0	0	Donor 1	TC	1	-0.0278306	-0.16037	G1	C_earlyCC	C_earlyACC	absorptive	Colon	CDS014	Donor 1_TC	0.0474133	43449	5772	-0.0682916	TC_C_earlyACC
GGAGGTAAGCAGTCTT-1-2	7193	1728	TotalSeq-B0255	1	1735	human	intestine	TRUE	male	primary	none	1735	7202	3745	51.9994	0	0	0	0	Donor 3	DC	2	-0.000526302	-0.0936585	G1	C_BEST4	C_BEST4	BEST4+	Colon	CDS015	Donor 3_DC	0.244504	7193	1728	-0.213352	DC_C_BEST4
CTGCTCAGTAGGGAGG-1-2	21303	4327	TotalSeq-B0256	3	4354	human	intestine	TRUE	male	primary	none	4347	21347	2742	12.8449	0	0	0	0	Donor 3	TC	2	-0.0307105	-0.146671	G1	C_goblet	C_goblet	goblet	Colon	CDS015	Donor 3_TC	0.393955	21303	4327	-0.151239	TC_C_goblet
GTCTAGAAGGTGCATG-1-2	16354	3776	TotalSeq-B0254	5	3801	human	intestine	TRUE	male	primary	none	3800	16390	3733	22.7761	0	0	0	0	Donor 3	AC	2	-0.0862383	-0.129918	G1	C_goblet	C_goblet	goblet	Colon	CDS015	Donor 3_AC	0.36401	16354	3776	-0.198137	AC_C_goblet
GGGCTACTCCGAACGC-1-0	3147	1115	TotalSeq-B0255	3	1115	human	intestine	TRUE	male	primary	none	1115	3147	1431	45.4719	0	0	0	0	Donor 2	TC	0	0.263201	-0.0764166	S	C_TA	C_TA	TA	Colon	CDS010	Donor 2_TC	0.0389931	3147	1115	-0.0936698	TC_C_TA
TTGTTCAGTAGCGCTC-1-1	22727	4052	TotalSeq-B0255	3	4078	human	intestine	TRUE	male	primary	none	4077	22762	8184	35.9547	0	0	0	0	Donor 1	DC	1	-0.0301866	-0.131094	G1	C_earlyCC	C_earlyACC	absorptive	Colon	CDS014	Donor 1_DC	0.0871845	22727	4052	-0.184204	DC_C_earlyACC
TCCCAGTTCGACACTA-1-1	4232	1308	TotalSeq-B0256	0	1313	human	intestine	TRUE	male	primary	none	1313	4237	1555	36.7005	0	0	0	0	Donor 1	TC	1	0.0206069	-0.0500229	S	C_ISC	C_ISC	ISC	Colon	CDS014	Donor 1_TC	0.0668225	4232	1308	0.0192307	TC_C_ISC
GTATTGGAGGATTCCT-1-1	26241	4262	TotalSeq-B0254	4	4289	human	intestine	TRUE	male	primary	none	4285	26287	13520	51.4323	0	0	0	0	Donor 1	AC	1	-0.0872597	-0.130978	G1	C_earlyCC	C_earlyACC	absorptive	Colon	CDS014	Donor 1_AC	0.0910019	26241	4262	0.0488926	AC_C_earlyACC
CGATGCGCACTGGCGT-1-2	3959	1393	TotalSeq-B0254	5	1400	human	intestine	TRUE	male	primary	none	1399	3965	1496	37.7301	0	0	0	0	Donor 3	AC	2	-0.124314	-0.114279	G1	C_tuft	C_tuft	tuft	Colon	CDS015	Donor 3_AC	0.16301	3959	1393	-0.110176	AC_C_tuft
CACAGGCTCGGAATTC-1-0	1649	799	TotalSeq-B0254	6	803	human	intestine	TRUE	male	primary	none	803	1653	361	21.8391	0	0	0	0	Donor 2	AC	0	0.0359698	-0.0388211	S	C_ISC	C_ISC	ISC	Colon	CDS010	Donor 2_AC	0.0600292	1649	799	0.0177158	AC_C_ISC
TCTGTCGAGCTGACCC-1-0	4825	2155	TotalSeq-B0256	2	2163	human	intestine	TRUE	male	primary	none	2163	4838	454	9.38404	0	0	0	0	Donor 2	DC	0	0.546261	0.119571	S	C_TA	C_TA	TA	Colon	CDS010	Donor 2_DC	0.0415571	4825	2155	0.0140031	DC_C_TA
AGGATCTGTATGGTTC-1-2	8088	3160	TotalSeq-B0256	3	3175	human	intestine	TRUE	male	primary	none	3174	8115	592	7.29513	0	0	0	0	Donor 3	TC	2	-0.108941	-0.178509	G1	EEC	C_EEC	EEC	Colon	CDS015	Donor 3_TC	0.628407	8088	3160	-0.398603	TC_C_EEC
GGAGGTAGTAGAATAC-1-2	9725	2706	TotalSeq-B0254	5	2728	human	intestine	TRUE	male	primary	none	2728	9752	2640	27.0714	0	0	0	0	Donor 3	AC	2	-0.048356	-0.16289	G1	C_goblet	C_goblet	goblet	Colon	CDS015	Donor 3_AC	0.245682	9725	2706	-0.148445	AC_C_goblet
AAAGGATGTAGACGGT-1-2	8391	2677	TotalSeq-B0255	1	2695	human	intestine	TRUE	male	primary	none	2695	8418	2311	27.4531	0	0	0	0	Donor 3	DC	2	-0.0901884	-0.170673	G1	C_goblet	C_goblet	goblet	Colon	CDS015	Donor 3_DC	0.233972	8391	2677	-0.238508	DC_C_goblet
TCACTATGTGAATGAT-1-1	33558	5681	TotalSeq-B0255	3	5722	human	intestine	TRUE	male	primary	none	5718	33629	5319	15.8167	0	0	0	0	Donor 1	DC	1	0.0588761	-0.199925	S	C_goblet	C_goblet	goblet	Colon	CDS014	Donor 1_DC	0.364697	33558	5681	-0.091583	DC_C_goblet
TAGGAGGCAATCGTCA-1-2	6255	1612	TotalSeq-B0254	5	1621	human	intestine	TRUE	male	primary	none	1620	6264	2087	33.3174	0	0	0	0	Donor 3	AC	2	-0.0524979	-0.135683	G1	C_lateCC	C_lateACC	absorptive	Colon	CDS015	Donor 3_AC	0.571592	6255	1612	-0.438579	AC_C_lateACC
AGAAATGAGCGAAACC-1-0	3565	1609	TotalSeq-B0254	6	1618	human	intestine	TRUE	male	primary	none	1617	3574	694	19.418	0	0	0	0	Donor 2	AC	0	-0.0547046	-0.0328273	G1	C_goblet	C_goblet	goblet	Colon	CDS010	Donor 2_AC	0.270589	3565	1609	-0.0282409	AC_C_goblet
ACTATCTCAGCAGTGA-1-0	2882	1272	TotalSeq-B0255	3	1278	human	intestine	TRUE	male	primary	none	1278	2888	1010	34.9723	0	0	0	0	Donor 2	TC	0	0.280526	-0.071683	S	C_earlyCC	C_earlyACC	absorptive	Colon	CDS010	Donor 2_TC	0.0313431	2882	1272	-0.34144	TC_C_earlyACC
GGAGGATAGTTCATGC-1-0	17547	3546	TotalSeq-B0254	6	3562	human	intestine	TRUE	male	primary	none	3561	17582	1113	6.33034	0	0	0	0	Donor 2	AC	0	0.0250585	-0.178492	S	C_BEST4	C_BEST4	BEST4+	Colon	CDS010	Donor 2_AC	0.14053	17547	3546	-0.0457326	AC_C_BEST4
ACACCAATCCTAAGTG-1-1	25805	4681	TotalSeq-B0254	4	4715	human	intestine	TRUE	male	primary	none	4713	25869	4908	18.9725	0	0	0	0	Donor 1	AC	1	0.00487466	-0.190025	S	C_ISC	C_ISC	ISC	Colon	CDS014	Donor 1_AC	0.0601861	25805	4681	-0.0200194	AC_C_ISC
GCCGTGACATTGCTTT-1-1	22261	4039	TotalSeq-B0256	0	4065	human	intestine	TRUE	male	primary	none	4063	22295	3499	15.6941	0	0	0	0	Donor 1	TC	1	0.00044509	-0.149909	S	C_earlyCC	C_earlyACC	absorptive	Colon	CDS014	Donor 1_TC	0.059551	22261	4039	0.00779621	TC_C_earlyACC
CAAGACTAGAACCCGA-1-0	5764	2048	TotalSeq-B0255	3	2054	human	intestine	TRUE	male	primary	none	2054	5771	696	12.0603	0	0	0	0	Donor 2	TC	0	-0.08975	-0.0836266	G1	secretory_prog	C_secretory_prog	secretory_prog	Colon	CDS010	Donor 2_TC	0.0794858	5764	2048	-0.0367138	TC_C_secretory_prog
ATAGGCTTCCCGTGTT-1-1	27018	4669	TotalSeq-B0256	0	4702	human	intestine	TRUE	male	primary	none	4700	27077	6096	22.5136	0	0	0	0	Donor 1	TC	1	-0.0649632	-0.148277	G1	C_lateCC	C_lateACC	absorptive	Colon	CDS014	Donor 1_TC	0.134088	27018	4669	-0.0196417	TC_C_lateACC
AGCATCATCGTTCCCA-1-1	8720	2537	TotalSeq-B0254	4	2549	human	intestine	TRUE	male	primary	none	2549	8735	1574	18.0195	0	0	0	0	Donor 1	AC	1	0.0635056	-0.115671	S	C_earlyCC	C_earlyACC	absorptive	Colon	CDS014	Donor 1_AC	0.0736017	8720	2537	-0.131601	AC_C_earlyACC
GTCACGGTCAGACATC-1-1	5873	1237	TotalSeq-B0254	4	1246	human	intestine	TRUE	male	primary	none	1245	5883	3987	67.7715	0	0	0	0	Donor 1	AC	1	-0.0540455	-0.0857462	G1	C_goblet	C_goblet	goblet	Colon	CDS014	Donor 1_AC	0.222496	5873	1237	-0.201381	AC_C_goblet
GGCTTTCGTTCAAACC-1-0	5591	2183	TotalSeq-B0254	6	2195	human	intestine	TRUE	male	primary	none	2195	5603	900	16.0628	0	0	0	0	Donor 2	AC	0	-0.0730075	-0.160192	G1	C_goblet	C_goblet	goblet	Colon	CDS010	Donor 2_AC	0.296836	5591	2183	-0.188613	AC_C_goblet
GTAATGCGTGGGTTGA-1-0	3280	1440	TotalSeq-B0256	2	1446	human	intestine	TRUE	male	primary	none	1446	3288	670	20.3771	0	0	0	0	Donor 2	DC	0	-0.0342075	-0.147957	G1	C_goblet	C_goblet	goblet	Colon	CDS010	Donor 2_DC	0.292536	3280	1440	-0.168436	DC_C_goblet
GTTACCCTCTAGTGTG-1-0	3079	1537	TotalSeq-B0256	2	1542	human	intestine	TRUE	male	primary	none	1542	3086	199	6.44848	0	0	0	0	Donor 2	DC	0	-0.0726648	-0.182199	G1	C_tuft	C_tuft	tuft	Colon	CDS010	Donor 2_DC	0.338116	3079	1537	0.143551	DC_C_tuft
CAAGAGGGTGCCCAGT-1-1	16445	3642	TotalSeq-B0256	0	3671	human	intestine	TRUE	male	primary	none	3669	16482	7316	44.3878	0	0	0	0	Donor 1	TC	1	-0.0364942	-0.186911	G1	C_earlyCC	C_earlyACC	absorptive	Colon	CDS014	Donor 1_TC	0.0362135	16445	3642	-0.00826999	TC_C_earlyACC
TGTAGACTCGTGGTAT-1-0	6848	2619	TotalSeq-B0255	3	2631	human	intestine	TRUE	male	primary	none	2631	6863	1021	14.8769	0	0	0	0	Donor 2	TC	0	0.393046	-0.0543972	S	C_TA	C_TA	TA	Colon	CDS010	Donor 2_TC	0.0346599	6848	2619	0.0117222	TC_C_TA
AAGCATCCAATCTCGA-1-0	10603	2915	TotalSeq-B0255	3	2929	human	intestine	TRUE	male	primary	none	2926	10620	1275	12.0056	0	0	0	0	Donor 2	TC	0	0.143765	-0.196088	S	C_earlyCC	C_earlyACC	absorptive	Colon	CDS010	Donor 2_TC	0.0549264	10603	2915	-0.177649	TC_C_earlyACC
GCCGTGATCCATACTT-1-0	7754	2010	TotalSeq-B0254	6	2021	human	intestine	TRUE	male	primary	none	2019	7770	1641	21.1197	0	0	0	0	Donor 2	AC	0	0.00765061	-0.0969019	S	C_ISC	C_ISC	ISC	Colon	CDS010	Donor 2_AC	0.0318536	7754	2010	-0.24543	AC_C_ISC
GACACGCAGTAGACCG-1-1	19197	3701	TotalSeq-B0254	4	3719	human	intestine	TRUE	male	primary	none	3719	19225	9431	49.0559	0	0	0	0	Donor 1	AC	1	-0.0502016	-0.123844	G1	C_earlyCC	C_earlyACC	absorptive	Colon	CDS014	Donor 1_AC	0.079727	19197	3701	0.00710995	AC_C_earlyACC
CCCTCTCCATGGAATA-1-0	5999	2330	TotalSeq-B0256	2	2337	human	intestine	TRUE	male	primary	none	2337	6006	1146	19.0809	0	0	0	0	Donor 2	DC	0	-0.0608509	-0.0815517	G1	C_earlyCC	C_earlyACC	absorptive	Colon	CDS010	Donor 2_DC	0.0385167	5999	2330	-0.160838	DC_C_earlyACC
TTCACGCGTCGAGATG-1-0	5013	2072	TotalSeq-B0255	3	2079	human	intestine	TRUE	male	primary	none	2079	5023	989	19.6894	0	0	0	0	Donor 2	TC	0	0.162149	0.668159	G2M	C_TA	C_TA	TA	Colon	CDS010	Donor 2_TC	0.048675	5013	2072	-0.109597	TC_C_TA
GTCTAGAGTCGACTTA-1-0	3089	1194	TotalSeq-B0256	2	1198	human	intestine	TRUE	male	primary	none	1198	3095	447	14.4426	0	0	0	0	Donor 2	DC	0	-0.0486919	-0.149576	G1	C_goblet	C_goblet	goblet	Colon	CDS010	Donor 2_DC	0.215675	3089	1194	-0.0948737	DC_C_goblet
ACTATCTGTCGTTATG-1-1	19567	3946	TotalSeq-B0256	0	3972	human	intestine	TRUE	male	primary	none	3971	19617	7835	39.9398	0	0	0	0	Donor 1	TC	1	-0.0606597	-0.173823	G1	C_lateCC	C_lateACC	absorptive	Colon	CDS014	Donor 1_TC	0.0790277	19567	3946	-0.0757924	TC_C_lateACC
CGATCGGGTAGAGGAA-1-0	18287	3586	TotalSeq-B0254	6	3602	human	intestine	TRUE	male	primary	none	3600	18311	1626	8.87991	0	0	0	0	Donor 2	AC	0	0.134613	-0.127705	S	C_ISC	C_ISC	ISC	Colon	CDS010	Donor 2_AC	0.0235476	18287	3586	-0.0397436	AC_C_ISC
GACCTTCTCCGCGAGT-1-2	5650	2299	TotalSeq-B0254	5	2311	human	intestine	TRUE	male	primary	none	2310	5666	590	10.413	0	0	0	0	Donor 3	AC	2	-0.043157	0.123188	G2M	C_tuft	C_tuft	tuft	Colon	CDS015	Donor 3_AC	0.436962	5650	2299	-0.225033	AC_C_tuft
CTTAGGACATCTGCGG-1-0	22082	3949	TotalSeq-B0255	3	3968	human	intestine	TRUE	male	primary	none	3967	22127	1466	6.62539	0	0	0	0	Donor 2	TC	0	0.147625	-0.0960295	S	C_ISC	C_ISC	ISC	Colon	CDS010	Donor 2_TC	0.027126	22082	3949	0.0190229	TC_C_ISC
AAGAACATCATCGGGC-1-1	13621	3251	TotalSeq-B0254	4	3273	human	intestine	TRUE	male	primary	none	3273	13649	3537	25.914	0	0	0	0	Donor 1	AC	1	-0.0506445	-0.162709	G1	C_earlyCC	C_earlyACC	absorptive	Colon	CDS014	Donor 1_AC	0.0323315	13621	3251	0.0955122	AC_C_earlyACC
GCAGGCTTCGGTGTAT-1-0	7039	2253	TotalSeq-B0255	3	2256	human	intestine	TRUE	male	primary	none	2256	7042	1749	24.8367	0	0	0	0	Donor 2	TC	0	-0.0437616	-0.174593	G1	C_earlyCC	C_earlyACC	absorptive	Colon	CDS010	Donor 2_TC	0.0469409	7039	2253	-0.353212	TC_C_earlyACC
GTTGCTCTCAGCTTGA-1-1	18775	4085	TotalSeq-B0254	4	4112	human	intestine	TRUE	male	primary	none	4112	18823	7168	38.0811	0	0	0	0	Donor 1	AC	1	0.105664	-0.120653	S	C_TA	C_TA	TA	Colon	CDS014	Donor 1_AC	0.0221217	18775	4085	-0.213753	AC_C_TA
TCATCCGGTGGCCACT-1-2	31855	5126	TotalSeq-B0255	1	5163	human	intestine	TRUE	male	primary	none	5160	31913	3647	11.4279	0	0	0	0	Donor 3	DC	2	-0.0337905	-0.18581	G1	C_goblet	C_goblet	goblet	Colon	CDS015	Donor 3_DC	0.390574	31855	5126	-0.232121	DC_C_goblet
AAGGTAACACGGTGCT-1-1	16202	3146	TotalSeq-B0254	4	3166	human	intestine	TRUE	male	primary	none	3165	16233	7056	43.467	0	0	0	0	Donor 1	AC	1	0.0487148	-0.178257	S	C_ISC	C_ISC	ISC	Colon	CDS014	Donor 1_AC	0.0309467	16202	3146	-0.144144	AC_C_ISC
TTTGACTGTAGGCAGT-1-0	5061	1911	TotalSeq-B0256	2	1919	human	intestine	TRUE	male	primary	none	1919	5071	640	12.6208	0	0	0	0	Donor 2	DC	0	-0.0588233	-0.156348	G1	C_goblet	C_goblet	goblet	Colon	CDS010	Donor 2_DC	0.207583	5061	1911	-0.216222	DC_C_goblet
CTGTACCTCACGTAGT-1-2	17827	3940	TotalSeq-B0254	5	3965	human	intestine	TRUE	male	primary	none	3963	17868	3489	19.5265	0	0	0	0	Donor 3	AC	2	-0.108682	-0.138294	G1	secretory_prog	C_secretory_prog	secretory_prog	Colon	CDS015	Donor 3_AC	0.103694	17827	3940	-0.359137	AC_C_secretory_prog
AGACAGGTCGTGCTCT-1-2	15215	3748	TotalSeq-B0256	3	3777	human	intestine	TRUE	male	primary	none	3777	15261	2236	14.6517	0	0	0	0	Donor 3	TC	2	-0.0474208	-0.18802	G1	C_goblet	C_goblet	goblet	Colon	CDS015	Donor 3_TC	0.368683	15215	3748	-0.479446	TC_C_goblet
ACACAGTTCGATGCTA-1-0	2692	1467	TotalSeq-B0254	6	1474	human	intestine	TRUE	male	primary	none	1472	2698	244	9.04374	0	0	0	0	Donor 2	AC	0	0.0455092	-0.130573	S	C_tuft	C_tuft	tuft	Colon	CDS010	Donor 2_AC	0.484346	2692	1467	-0.365101	AC_C_tuft
AAGTGAATCATCGGGC-1-2	23965	4474	TotalSeq-B0256	3	4501	human	intestine	TRUE	male	primary	none	4501	24012	4425	18.4283	0	0	0	0	Donor 3	TC	2	-0.0610922	-0.182996	G1	C_BEST4	C_BEST4	BEST4+	Colon	CDS015	Donor 3_TC	0.601205	23965	4474	-0.39434	TC_C_BEST4
TCAGTCCTCACGATCA-1-0	4940	1838	TotalSeq-B0255	3	1844	human	intestine	TRUE	male	primary	none	1843	4945	503	10.1719	0	0	0	0	Donor 2	TC	0	0.0266929	-0.111909	S	C_BEST4	C_BEST4	BEST4+	Colon	CDS010	Donor 2_TC	0.0906833	4940	1838	-0.348978	TC_C_BEST4
GGGCTACGTCTACGAT-1-0	6701	2580	TotalSeq-B0255	3	2586	human	intestine	TRUE	male	primary	none	2586	6711	524	7.80808	0	0	0	0	Donor 2	TC	0	0.0717681	-0.199139	S	C_tuft	C_tuft	tuft	Colon	CDS010	Donor 2_TC	0.363249	6701	2580	-0.262124	TC_C_tuft
TTTCACAAGTGAGGCT-1-0	6218	2121	TotalSeq-B0255	3	2131	human	intestine	TRUE	male	primary	none	2131	6231	995	15.9685	0	0	0	0	Donor 2	TC	0	-0.0319672	-0.159905	G1	C_earlyCC	C_earlyACC	absorptive	Colon	CDS010	Donor 2_TC	0.0499583	6218	2121	-0.0874818	TC_C_earlyACC
TCTATACAGATCACCT-1-2	11590	2968	TotalSeq-B0255	1	2984	human	intestine	TRUE	male	primary	none	2984	11608	2537	21.8556	0	0	0	0	Donor 3	DC	2	-0.0201536	-0.18849	G1	C_goblet	C_goblet	goblet	Colon	CDS015	Donor 3_DC	0.298137	11590	2968	-0.343558	DC_C_goblet
CTCCAACCATCCGCGA-1-0	4672	2196	TotalSeq-B0255	3	2201	human	intestine	TRUE	male	primary	none	2201	4677	418	8.93735	0	0	0	0	Donor 2	TC	0	-0.154804	-0.214213	G1	C_tuft	C_tuft	tuft	Colon	CDS010	Donor 2_TC	0.322822	4672	2196	-0.349085	TC_C_tuft
TGAGGGACATAGAATG-1-1	9608	2621	TotalSeq-B0254	4	2636	human	intestine	TRUE	male	primary	none	2634	9623	3373	35.0514	0	0	0	0	Donor 1	AC	1	-0.0812704	-0.175927	G1	C_goblet	C_goblet	goblet	Colon	CDS014	Donor 1_AC	0.237158	9608	2621	-0.0503435	AC_C_goblet
TGCAGTAGTACCGTGC-1-2	12610	2129	TotalSeq-B0256	3	2140	human	intestine	TRUE	male	primary	none	2140	12624	6433	50.9585	0	0	0	0	Donor 3	TC	2	-0.050506	-0.104142	G1	C_lateCC	C_lateACC	absorptive	Colon	CDS015	Donor 3_TC	0.520966	12610	2129	-0.279164	TC_C_lateACC
CGCATGGTCTCATGCC-1-0	6025	2105	TotalSeq-B0255	3	2113	human	intestine	TRUE	male	primary	none	2113	6036	1336	22.1339	0	0	0	0	Donor 2	TC	0	-0.00252724	-0.167664	G1	C_earlyCC	C_earlyACC	absorptive	Colon	CDS010	Donor 2_TC	0.0368377	6025	2105	0.0937963	TC_C_earlyACC
CTAACTTCAGGAATAT-1-2	14225	3514	TotalSeq-B0256	3	3539	human	intestine	TRUE	male	primary	none	3538	14262	3183	22.318	0	0	0	0	Donor 3	TC	2	-0.0483311	-0.187806	G1	C_goblet	C_goblet	goblet	Colon	CDS015	Donor 3_TC	0.311573	14225	3514	-0.342231	TC_C_goblet
GGGATCCTCTGTACAG-1-0	4273	1920	TotalSeq-B0255	3	1928	human	intestine	TRUE	male	primary	none	1927	4283	210	4.90311	0	0	0	0	Donor 2	TC	0	-0.031961	-0.155294	G1	C_tuft	C_tuft	tuft	Colon	CDS010	Donor 2_TC	0.398911	4273	1920	0.0777942	TC_C_tuft
ATGTCCCAGATGACAT-1-1	17826	3597	TotalSeq-B0254	4	3615	human	intestine	TRUE	male	primary	none	3614	17859	8209	45.9656	0	0	0	0	Donor 1	AC	1	-0.0188359	-0.0731869	G1	C_earlyCC	C_earlyACC	absorptive	Colon	CDS014	Donor 1_AC	0.0908722	17826	3597	0.103884	AC_C_earlyACC
GGGTCTGCATTGTCGA-1-1	22107	4376	TotalSeq-B0254	4	4405	human	intestine	TRUE	male	primary	none	4405	22159	4911	22.1626	0	0	0	0	Donor 1	AC	1	-0.0341476	-0.0997721	G1	C_earlyCC	C_earlyACC	absorptive	Colon	CDS014	Donor 1_AC	0.0905853	22107	4376	0.0869103	AC_C_earlyACC
ACACAGTTCGTGGCTG-1-0	5321	1901	TotalSeq-B0254	6	1911	human	intestine	TRUE	male	primary	none	1911	5335	1077	20.1874	0	0	0	0	Donor 2	AC	0	0.0300892	-0.135794	S	C_earlyCC	C_earlyACC	absorptive	Colon	CDS010	Donor 2_AC	0.0608645	5321	1901	-0.034771	AC_C_earlyACC
GTAGTACCACGACAAG-1-1	24771	4462	TotalSeq-B0255	3	4490	human	intestine	TRUE	male	primary	none	4488	24817	9114	36.7248	0	0	0	0	Donor 1	DC	1	-0.0625515	-0.140518	G1	C_earlyCC	C_earlyACC	absorptive	Colon	CDS014	Donor 1_DC	0.081041	24771	4462	-0.192644	DC_C_earlyACC
TGTTTGTAGGTTACCT-1-1	13224	3206	TotalSeq-B0255	3	3230	human	intestine	TRUE	male	primary	none	3230	13253	4611	34.7921	0	0	0	0	Donor 1	DC	1	0.0007485	-0.207241	S	C_goblet	C_goblet	goblet	Colon	CDS014	Donor 1_DC	0.285646	13224	3206	-0.275455	DC_C_goblet
GATCCCTTCGTCCTCA-1-0	4569	2043	TotalSeq-B0254	6	2053	human	intestine	TRUE	male	primary	none	2052	4581	420	9.1683	0	0	0	0	Donor 2	AC	0	-0.107927	-0.176379	G1	C_tuft	C_tuft	tuft	Colon	CDS010	Donor 2_AC	0.450056	4569	2043	-0.196217	AC_C_tuft
GTCACGGCATTCGGGC-1-1	14055	2882	TotalSeq-B0255	3	2902	human	intestine	TRUE	male	primary	none	2900	14082	6665	47.3299	0	0	0	0	Donor 1	DC	1	0.017174	-0.134506	S	C_earlyCC	C_earlyACC	absorptive	Colon	CDS014	Donor 1_DC	0.0539256	14055	2882	-0.139737	DC_C_earlyACC
AGCCAATAGCGGTATG-1-0	5387	2128	TotalSeq-B0255	3	2136	human	intestine	TRUE	male	primary	none	2136	5397	957	17.7321	0	0	0	0	Donor 2	TC	0	0.496289	-0.0940607	S	C_goblet	C_goblet	goblet	Colon	CDS010	Donor 2_TC	0.182759	5387	2128	-0.291429	TC_C_goblet
TCCATGCTCCATACAG-1-1	20914	4508	TotalSeq-B0255	3	4543	human	intestine	TRUE	male	primary	none	4541	20965	2545	12.1393	0	0	0	0	Donor 1	DC	1	-0.0109096	-0.195298	G1	C_goblet	C_goblet	goblet	Colon	CDS014	Donor 1_DC	0.416255	20914	4508	-0.180486	DC_C_goblet
CTACGGGCAGGTCTCG-1-2	20363	4627	TotalSeq-B0254	5	4659	human	intestine	TRUE	male	primary	none	4657	20417	3415	16.7263	0	0	0	0	Donor 3	AC	2	-0.0441249	-0.214655	G1	C_BEST4	C_BEST4	BEST4+	Colon	CDS015	Donor 3_AC	0.237986	20363	4627	-0.32682	AC_C_BEST4
CTGAATGTCATGCCGG-1-2	18115	3968	TotalSeq-B0255	1	3992	human	intestine	TRUE	male	primary	none	3992	18156	1661	9.14849	0	0	0	0	Donor 3	DC	2	-0.0385926	-0.168157	G1	C_BEST4	C_BEST4	BEST4+	Colon	CDS015	Donor 3_DC	0.193447	18115	3968	-0.410473	DC_C_BEST4
GAGAAATGTGGATCAG-1-1	6354	1628	TotalSeq-B0254	4	1633	human	intestine	TRUE	male	primary	none	1633	6360	3501	55.0472	0	0	0	0	Donor 1	AC	1	-0.0786771	-0.107684	G1	C_lateCC	C_lateACC	absorptive	Colon	CDS014	Donor 1_AC	0.0707106	6354	1628	-0.162581	AC_C_lateACC
GGGAGATAGTCACTAC-1-1	46629	6020	TotalSeq-B0255	3	6056	human	intestine	TRUE	male	primary	none	6054	46707	15561	33.3162	0	0	0	0	Donor 1	DC	1	-0.0255171	-0.136214	G1	C_lateCC	C_lateACC	absorptive	Colon	CDS014	Donor 1_DC	0.0517388	46629	6020	0.0710428	DC_C_lateACC
TACGGGCAGCCTCCAG-1-0	5872	2294	TotalSeq-B0256	2	2300	human	intestine	TRUE	male	primary	none	2299	5879	1071	18.2174	0	0	0	0	Donor 2	DC	0	-0.0610762	-0.198392	G1	C_earlyCC	C_earlyACC	absorptive	Colon	CDS010	Donor 2_DC	0.0418982	5872	2294	-0.015669	DC_C_earlyACC
AGCGTATGTGGACAGT-1-0	3637	1463	TotalSeq-B0255	3	1469	human	intestine	TRUE	male	primary	none	1469	3648	504	13.8158	0	0	0	0	Donor 2	TC	0	0.0833779	-0.0893558	S	C_goblet	C_goblet	goblet	Colon	CDS010	Donor 2_TC	0.230375	3637	1463	-0.283886	TC_C_goblet
TGGAGGAAGGGCAATC-1-1	6167	1478	TotalSeq-B0255	3	1485	human	intestine	TRUE	male	primary	none	1484	6173	3455	55.9695	0	0	0	0	Donor 1	DC	1	-0.0452737	-0.162428	G1	C_earlyCC	C_earlyACC	absorptive	Colon	CDS014	Donor 1_DC	0.0507443	6167	1478	-0.176605	DC_C_earlyACC
AGAGCAGGTTCTCTAT-1-1	26181	4774	TotalSeq-B0255	3	4806	human	intestine	TRUE	male	primary	none	4805	26242	7817	29.7881	0	0	0	0	Donor 1	DC	1	-0.0638838	-0.16361	G1	C_lateCC	C_lateACC	absorptive	Colon	CDS014	Donor 1_DC	0.200263	26181	4774	0.0667676	DC_C_lateACC
CTACAGAGTACTTGTG-1-2	9269	2568	TotalSeq-B0256	3	2586	human	intestine	TRUE	male	primary	none	2586	9294	2606	28.0396	0	0	0	0	Donor 3	TC	2	-0.0468059	-0.20335	G1	C_goblet	C_goblet	goblet	Colon	CDS015	Donor 3_TC	0.243647	9269	2568	-0.250499	TC_C_goblet
CTCAGGGTCCGCAGTG-1-0	3393	1347	TotalSeq-B0254	6	1354	human	intestine	TRUE	male	primary	none	1354	3401	825	24.2576	0	0	0	0	Donor 2	AC	0	0.184209	-0.0875854	S	C_goblet	C_goblet	goblet	Colon	CDS010	Donor 2_AC	0.241699	3393	1347	-0.196348	AC_C_goblet
CACGGGTCAGAGGTTG-1-0	2183	1040	TotalSeq-B0254	6	1045	human	intestine	TRUE	male	primary	none	1045	2192	530	24.1788	0	0	0	0	Donor 2	AC	0	-0.0552369	-0.14747	G1	C_goblet	C_goblet	goblet	Colon	CDS010	Donor 2_AC	0.237501	2183	1040	-0.115601	AC_C_goblet
GCGTGCAGTGCGAGTA-1-0	8330	2654	TotalSeq-B0255	3	2662	human	intestine	TRUE	male	primary	none	2662	8340	2242	26.8825	0	0	0	0	Donor 2	TC	0	-0.00459419	0.375323	G2M	C_TA	C_TA	TA	Colon	CDS010	Donor 2_TC	0.0556045	8330	2654	-0.325339	TC_C_TA
CTGTACCAGGTCCCGT-1-2	21784	4632	TotalSeq-B0256	3	4666	human	intestine	TRUE	male	primary	none	4664	21851	2736	12.5212	0	0	0	0	Donor 3	TC	2	-0.0631266	-0.169806	G1	C_goblet	C_goblet	goblet	Colon	CDS015	Donor 3_TC	0.361503	21784	4632	-0.19384	TC_C_goblet
ACCAACATCTCCGAAA-1-0	8683	2536	TotalSeq-B0255	3	2549	human	intestine	TRUE	male	primary	none	2549	8706	2114	24.2821	0	0	0	0	Donor 2	TC	0	-0.0623567	-0.143671	G1	C_lateCC	C_lateACC	absorptive	Colon	CDS010	Donor 2_TC	0.0695705	8683	2536	-0.0349806	TC_C_lateACC
GTGTAACAGTTCCGTA-1-0	8301	2934	TotalSeq-B0255	3	2944	human	intestine	TRUE	male	primary	none	2944	8318	993	11.938	0	0	0	0	Donor 2	TC	0	0.432524	0.369531	S	secretory_prog	C_secretory_prog	secretory_prog	Colon	CDS010	Donor 2_TC	0.170335	8301	2934	-0.0259085	TC_C_secretory_prog
AAGACAAGTCTCACAA-1-0	16506	3609	TotalSeq-B0254	6	3622	human	intestine	TRUE	male	primary	none	3622	16531	2115	12.7941	0	0	0	0	Donor 2	AC	0	-0.0615242	-0.179638	G1	C_earlyCC	C_earlyACC	absorptive	Colon	CDS010	Donor 2_AC	0.0431537	16506	3609	-0.0662293	AC_C_earlyACC
CTGGTCTTCTATGTGG-1-2	11264	3247	TotalSeq-B0254	5	3266	human	intestine	TRUE	male	primary	none	3266	11288	2102	18.6215	0	0	0	0	Donor 3	AC	2	-0.0650176	-0.176603	G1	C_BEST4	C_BEST4	BEST4+	Colon	CDS015	Donor 3_AC	0.0678954	11264	3247	-0.225134	AC_C_BEST4
TGCCGAGGTCGATGCC-1-0	10083	2451	TotalSeq-B0255	3	2461	human	intestine	TRUE	male	primary	none	2461	10099	1655	16.3878	0	0	0	0	Donor 2	TC	0	0.0561187	-0.0703675	S	C_ISC	C_ISC	ISC	Colon	CDS010	Donor 2_TC	0.0549324	10083	2451	-0.0487771	TC_C_ISC
CGGGCATAGGGTGGGA-1-1	13373	3040	TotalSeq-B0256	0	3057	human	intestine	TRUE	male	primary	none	3057	13397	6151	45.9133	0	0	0	0	Donor 1	TC	1	-0.089141	-0.142582	G1	C_earlyCC	C_earlyACC	absorptive	Colon	CDS014	Donor 1_TC	0.0439299	13373	3040	-0.0935029	TC_C_earlyACC
GTTTACTGTTAGAGAT-1-0	4870	1722	TotalSeq-B0254	6	1727	human	intestine	TRUE	male	primary	none	1727	4875	881	18.0718	0	0	0	0	Donor 2	AC	0	-0.112402	-0.0879927	G1	C_goblet	C_goblet	goblet	Colon	CDS010	Donor 2_AC	0.210692	4870	1722	-0.124601	AC_C_goblet
ACCACAACAAAGGCAC-1-1	41830	6407	TotalSeq-B0254	4	6444	human	intestine	TRUE	male	primary	none	6444	41920	7207	17.1923	0	0	0	0	Donor 1	AC	1	0.251607	-0.039823	S	C_tuft	C_tuft	tuft	Colon	CDS014	Donor 1_AC	0.298022	41830	6407	-0.0184027	AC_C_tuft
TTTGGAGCAAACGTGG-1-0	12524	3064	TotalSeq-B0255	3	3079	human	intestine	TRUE	male	primary	none	3079	12553	1653	13.1682	0	0	0	0	Donor 2	TC	0	-0.00734023	-0.0359578	G1	C_ISC	C_ISC	ISC	Colon	CDS010	Donor 2_TC	0.0575012	12524	3064	-0.195101	TC_C_ISC
AAGCGTTAGATGACAT-1-0	8733	2977	TotalSeq-B0256	2	2992	human	intestine	TRUE	male	primary	none	2991	8755	1163	13.2838	0	0	0	0	Donor 2	DC	0	0.108055	0.345243	G2M	C_TA	C_TA	TA	Colon	CDS010	Donor 2_DC	0.0324971	8733	2977	0.191544	DC_C_TA
CGACAGCCAGCGTAGA-1-1	18076	3499	TotalSeq-B0256	0	3521	human	intestine	TRUE	male	primary	none	3520	18115	7962	43.9525	0	0	0	0	Donor 1	TC	1	-0.010306	-0.116047	G1	C_lateCC	C_lateACC	absorptive	Colon	CDS014	Donor 1_TC	0.210944	18076	3499	-0.0465434	TC_C_lateACC
AAGACAATCCAGCCTT-1-0	4650	1995	TotalSeq-B0256	2	2002	human	intestine	TRUE	male	primary	none	2000	4657	862	18.5098	0	0	0	0	Donor 2	DC	0	-0.0870025	-0.164052	G1	C_earlyCC	C_earlyACC	absorptive	Colon	CDS010	Donor 2_DC	0.0357493	4650	1995	-0.464025	DC_C_earlyACC
AGATGAACAGCGTGAA-1-0	7823	2560	TotalSeq-B0256	2	2568	human	intestine	TRUE	male	primary	none	2567	7833	1336	17.056	0	0	0	0	Donor 2	DC	0	-0.08431	-0.130694	G1	C_earlyCC	C_earlyACC	absorptive	Colon	CDS010	Donor 2_DC	0.0573104	7823	2560	-0.179727	DC_C_earlyACC
TTACCGCCACTGCGTG-1-0	5380	1999	TotalSeq-B0254	6	2009	human	intestine	TRUE	male	primary	none	2009	5392	475	8.80935	0	0	0	0	Donor 2	AC	0	-0.0224445	-0.145963	G1	C_earlyCC	C_earlyACC	absorptive	Colon	CDS010	Donor 2_AC	0.0399368	5380	1999	-0.286274	AC_C_earlyACC
CTCTGGTAGTCCGCGT-1-2	9566	2499	TotalSeq-B0255	1	2509	human	intestine	TRUE	male	primary	none	2508	9579	3801	39.6806	0	0	0	0	Donor 3	DC	2	0.120783	-0.10887	S	C_earlyCC	C_earlyACC	absorptive	Colon	CDS015	Donor 3_DC	0.0406127	9566	2499	-0.326672	DC_C_earlyACC
TAATCTCCAGCCTTCT-1-1	27082	4684	TotalSeq-B0254	4	4712	human	intestine	TRUE	male	primary	none	4711	27133	11373	41.9157	0	0	0	0	Donor 1	AC	1	-0.113137	-0.190219	G1	C_lateCC	C_lateACC	absorptive	Colon	CDS014	Donor 1_AC	0.211573	27082	4684	-0.0381136	AC_C_lateACC
GGAACCCCAGTAGATA-1-0	4485	2071	TotalSeq-B0255	3	2076	human	intestine	TRUE	male	primary	none	2076	4491	439	9.77511	0	0	0	0	Donor 2	TC	0	-0.00764423	0.474174	G2M	C_goblet	C_goblet	goblet	Colon	CDS010	Donor 2_TC	0.266574	4485	2071	-0.241512	TC_C_goblet
ATGATCGAGAACCGCA-1-2	21936	4061	TotalSeq-B0256	3	4088	human	intestine	TRUE	male	primary	none	4086	21981	3786	17.224	0	0	0	0	Donor 3	TC	2	-0.0766994	-0.168937	G1	C_goblet	C_goblet	goblet	Colon	CDS015	Donor 3_TC	0.39241	21936	4061	-0.0297156	TC_C_goblet
TTCTTCCAGCGATCGA-1-1	3590	1192	TotalSeq-B0256	0	1201	human	intestine	TRUE	male	primary	none	1198	3597	1437	39.95	0	0	0	0	Donor 1	TC	1	-0.0573443	-0.08544	G1	C_tuft	C_tuft	tuft	Colon	CDS014	Donor 1_TC	0.237324	3590	1192	-0.160913	TC_C_tuft
GTAGCTACACGTAGAG-1-0	2533	1174	TotalSeq-B0255	3	1179	human	intestine	TRUE	male	primary	none	1179	2539	787	30.9965	0	0	0	0	Donor 2	TC	0	-0.0487524	-0.0864813	G1	C_lateCC	C_lateACC	absorptive	Colon	CDS010	Donor 2_TC	0.135403	2533	1174	-0.0514266	TC_C_lateACC
CCACAAAAGCTCATAC-1-2	19354	4112	TotalSeq-B0255	1	4143	human	intestine	TRUE	male	primary	none	4141	19397	2343	12.0792	0	0	0	0	Donor 3	DC	2	-0.032991	-0.149586	G1	C_goblet	C_goblet	goblet	Colon	CDS015	Donor 3_DC	0.397314	19354	4112	-0.378719	DC_C_goblet
CAATACGGTTTGACAC-1-0	4880	1826	TotalSeq-B0255	3	1829	human	intestine	TRUE	male	primary	none	1829	4884	1353	27.7027	0	0	0	0	Donor 2	TC	0	0.0188271	-0.128114	S	C_earlyCC	C_earlyACC	absorptive	Colon	CDS010	Donor 2_TC	0.0478534	4880	1826	-0.289579	TC_C_earlyACC
GAGGGATAGCTCGACC-1-0	4982	1941	TotalSeq-B0256	2	1951	human	intestine	TRUE	male	primary	none	1951	4995	540	10.8108	0	0	0	0	Donor 2	DC	0	-0.0155012	-0.105177	G1	C_earlyCC	C_earlyACC	absorptive	Colon	CDS010	Donor 2_DC	0.0427566	4982	1941	0.0987763	DC_C_earlyACC
TGGAGAGCATACACCA-1-1	36592	5321	TotalSeq-B0255	3	5356	human	intestine	TRUE	male	primary	none	5355	36677	2939	8.0132	0	0	0	0	Donor 1	DC	1	0.348899	-0.0733563	S	C_TA	C_TA	TA	Colon	CDS014	Donor 1_DC	0.0612186	36592	5321	0.178432	DC_C_TA
CGGTCAGCAGCGTACC-1-2	20575	3763	TotalSeq-B0255	1	3790	human	intestine	TRUE	male	primary	none	3788	20609	5634	27.3376	0	0	0	0	Donor 3	DC	2	-0.00515824	-0.136525	G1	C_ISC	C_ISC	ISC	Colon	CDS015	Donor 3_DC	0.0431727	20575	3763	-0.215681	DC_C_ISC
TTTCGATTCTAGGCCG-1-1	7691	1983	TotalSeq-B0256	0	1993	human	intestine	TRUE	male	primary	none	1993	7704	1557	20.2103	0	0	0	0	Donor 1	TC	1	0.00680277	-0.0910497	S	C_earlyCC	C_earlyACC	absorptive	Colon	CDS014	Donor 1_TC	0.0418061	7691	1983	-0.243542	TC_C_earlyACC
TGTTCATAGGAGTCTG-1-2	7693	2273	TotalSeq-B0255	1	2288	human	intestine	TRUE	male	primary	none	2286	7707	2351	30.5047	0	0	0	0	Donor 3	DC	2	-0.0372926	-0.118525	G1	C_goblet	C_goblet	goblet	Colon	CDS015	Donor 3_DC	0.265855	7693	2273	-0.150102	DC_C_goblet
TCATATCGTAAGTAGT-1-1	11741	2636	TotalSeq-B0255	0	2649	human	intestine	TRUE	male	primary	none	2648	11760	6027	51.25	0	0	0	0	Donor 1	DC	1	0.0104275	-0.141939	S	C_earlyCC	C_earlyACC	absorptive	Colon	CDS014	Donor 1_DC	0.0441334	11741	2636	-0.12715	DC_C_earlyACC
GAAGAATAGAAAGTCT-1-0	3946	1608	TotalSeq-B0254	6	1611	human	intestine	TRUE	male	primary	none	1611	3950	710	17.9747	0	0	0	0	Donor 2	AC	0	-0.0435715	-0.170763	G1	C_goblet	C_goblet	goblet	Colon	CDS010	Donor 2_AC	0.220476	3946	1608	-0.455514	AC_C_goblet
CCTCCTCTCTTGTTAC-1-0	5029	1865	TotalSeq-B0255	3	1875	human	intestine	TRUE	male	primary	none	1874	5041	848	16.8221	0	0	0	0	Donor 2	TC	0	0.156014	0.00416656	S	C_TA	C_TA	TA	Colon	CDS010	Donor 2_TC	0.0241129	5029	1865	0.214204	TC_C_TA
TTCCGGTCAGGTAGTG-1-1	12041	3736	TotalSeq-B0255	3	3758	human	intestine	TRUE	male	primary	none	3757	12087	2032	16.8114	0	0	0	0	Donor 1	DC	1	-0.134205	-0.166359	G1	C_tuft	C_tuft	tuft	Colon	CDS014	Donor 1_DC	0.67482	12041	3736	-0.142528	DC_C_tuft
TATACCTAGGTTAAAC-1-0	5662	2221	TotalSeq-B0254	6	2228	human	intestine	TRUE	male	primary	none	2228	5673	785	13.8375	0	0	0	0	Donor 2	AC	0	0.303434	-0.176537	S	C_goblet	C_goblet	goblet	Colon	CDS010	Donor 2_AC	0.258116	5662	2221	-0.300399	AC_C_goblet
CGTGAATAGGTAGCAC-1-0	9383	2806	TotalSeq-B0255	3	2825	human	intestine	TRUE	male	primary	none	2824	9408	636	6.7602	0	0	0	0	Donor 2	TC	0	0.0107019	-0.168479	S	C_goblet	C_goblet	goblet	Colon	CDS010	Donor 2_TC	0.179867	9383	2806	-0.202638	TC_C_goblet
ACCCAAAGTACGGTTT-1-0	2516	1049	TotalSeq-B0256	2	1053	human	intestine	TRUE	male	primary	none	1053	2520	818	32.4603	0	0	0	0	Donor 2	DC	0	-0.0116274	-0.0721424	G1	C_earlyCC	C_earlyACC	absorptive	Colon	CDS010	Donor 2_DC	0.049549	2516	1049	-0.227631	DC_C_earlyACC
TATCTTGGTCGTGTTA-1-2	13564	3110	TotalSeq-B0255	1	3132	human	intestine	TRUE	male	primary	none	3132	13596	2209	16.2474	0	0	0	0	Donor 3	DC	2	-0.0252839	-0.0646222	G1	C_goblet	C_goblet	goblet	Colon	CDS015	Donor 3_DC	0.279605	13564	3110	-0.309792	DC_C_goblet
CTGCCTATCGGATACT-1-2	12530	3434	TotalSeq-B0256	3	3458	human	intestine	TRUE	male	primary	none	3456	12562	1276	10.1576	0	0	0	0	Donor 3	TC	2	0.00391315	-0.179201	S	C_BEST4	C_BEST4	BEST4+	Colon	CDS015	Donor 3_TC	0.144087	12530	3434	-0.181537	TC_C_BEST4
AAGCCATAGGTCCCTG-1-1	13073	3486	TotalSeq-B0255	3	3511	human	intestine	TRUE	male	primary	none	3509	13107	4165	31.7769	0	0	0	0	Donor 1	DC	1	-0.0516012	-0.158069	G1	C_goblet	C_goblet	goblet	Colon	CDS014	Donor 1_DC	0.262073	13073	3486	-0.391235	DC_C_goblet
ACCTGAACAACGCATT-1-0	3865	1567	TotalSeq-B0255	3	1573	human	intestine	TRUE	male	primary	none	1573	3871	1034	26.7114	0	0	0	0	Donor 2	TC	0	-0.0803605	-0.148459	G1	C_lateCC	C_lateACC	absorptive	Colon	CDS010	Donor 2_TC	0.0809294	3865	1567	0.0905726	TC_C_lateACC
GTCAAGTCATGAGGGT-1-0	3445	1475	TotalSeq-B0255	3	1479	human	intestine	TRUE	male	primary	none	1479	3449	1011	29.3128	0	0	0	0	Donor 2	TC	0	0.076006	-0.110591	S	C_earlyCC	C_earlyACC	absorptive	Colon	CDS010	Donor 2_TC	0.0373038	3445	1475	-0.0503569	TC_C_earlyACC
CCCTCTCGTCTTAGTG-1-2	11213	3164	TotalSeq-B0255	1	3181	human	intestine	TRUE	male	primary	none	3180	11236	3568	31.7551	0	0	0	0	Donor 3	DC	2	-0.07312	-0.114995	G1	C_goblet	C_goblet	goblet	Colon	CDS015	Donor 3_DC	0.263178	11213	3164	-0.269078	DC_C_goblet
TTTCCTCTCAGACCGC-1-2	14712	3718	TotalSeq-B0256	3	3741	human	intestine	TRUE	male	primary	none	3740	14740	2145	14.5522	0	0	0	0	Donor 3	TC	2	0.141535	-0.060616	S	C_BEST4	C_BEST4	BEST4+	Colon	CDS015	Donor 3_TC	0.064298	14712	3718	-0.153686	TC_C_BEST4
GTAGGAGCATGGCACC-1-1	14383	3176	TotalSeq-B0254	4	3201	human	intestine	TRUE	male	primary	none	3200	14417	5753	39.9043	0	0	0	0	Donor 1	AC	1	-0.070264	-0.138144	G1	C_earlyCC	C_earlyACC	absorptive	Colon	CDS014	Donor 1_AC	0.0314829	14383	3176	-0.000267289	AC_C_earlyACC
GGGACCTCAAGTTCCA-1-2	15037	4210	TotalSeq-B0254	5	4240	human	intestine	TRUE	male	primary	none	4237	15090	1366	9.05235	0	0	0	0	Donor 3	AC	2	-0.10233	-0.16949	G1	EEC	C_EEC	EEC	Colon	CDS015	Donor 3_AC	0.650508	15037	4210	-0.230602	AC_C_EEC
ACGGAAGAGGTTCTTG-1-1	19998	3873	TotalSeq-B0256	0	3900	human	intestine	TRUE	male	primary	none	3900	20037	9522	47.5221	0	0	0	0	Donor 1	TC	1	0.214433	-0.14057	S	C_TA	C_TA	TA	Colon	CDS014	Donor 1_TC	0.0258746	19998	3873	-0.160217	TC_C_TA
TAATCTCAGCGGTAAC-1-1	21340	4201	TotalSeq-B0255	3	4225	human	intestine	TRUE	male	primary	none	4225	21378	7972	37.2907	0	0	0	0	Donor 1	DC	1	-0.0654599	-0.184527	G1	C_lateCC	C_lateACC	absorptive	Colon	CDS014	Donor 1_DC	0.110262	21340	4201	0.112532	DC_C_lateACC
CGAGGAAAGAGGATGA-1-0	11653	3393	TotalSeq-B0255	3	3407	human	intestine	TRUE	male	primary	none	3407	11675	1185	10.1499	0	0	0	0	Donor 2	TC	0	0.233964	-0.0513745	S	C_TA	C_TA	TA	Colon	CDS010	Donor 2_TC	0.0404536	11653	3393	-0.152822	TC_C_TA
TCACGCTGTGCTTATG-1-1	22178	4798	TotalSeq-B0255	3	4838	human	intestine	TRUE	male	primary	none	4837	22239	5833	26.2287	0	0	0	0	Donor 1	DC	1	0.29309	-0.118396	S	C_TA	C_TA	TA	Colon	CDS014	Donor 1_DC	0.0282554	22178	4798	-0.0134338	DC_C_TA
CCGATCTTCTCGTGGG-1-2	13813	2695	TotalSeq-B0254	5	2708	human	intestine	TRUE	male	primary	none	2708	13832	7702	55.6825	0	0	0	0	Donor 3	AC	2	-0.070121	-0.128599	G1	C_lateCC	C_lateACC	absorptive	Colon	CDS015	Donor 3_AC	0.102255	13813	2695	-0.263283	AC_C_lateACC
CACAGATCACACGTGC-1-0	13017	2581	TotalSeq-B0256	2	2590	human	intestine	TRUE	male	primary	none	2590	13032	1905	14.6179	0	0	0	0	Donor 2	DC	0	0.13609	-0.141177	S	C_ISC	C_ISC	ISC	Colon	CDS010	Donor 2_DC	0.0115588	13017	2581	0.0398617	DC_C_ISC
GGTAATCTCCTTTGAT-1-0	3219	1388	TotalSeq-B0255	3	1395	human	intestine	TRUE	male	primary	none	1394	3227	440	13.635	0	0	0	0	Donor 2	TC	0	0.151737	-0.120347	S	C_goblet	C_goblet	goblet	Colon	CDS010	Donor 2_TC	0.24568	3219	1388	-0.115902	TC_C_goblet
TGAGGGAAGACTACGG-1-1	25023	4133	TotalSeq-B0254	4	4166	human	intestine	TRUE	male	primary	none	4165	25071	5173	20.6334	0	0	0	0	Donor 1	AC	1	-0.01246	-0.183235	G1	C_earlyCC	C_earlyACC	absorptive	Colon	CDS014	Donor 1_AC	0.0584535	25023	4133	-0.012089	AC_C_earlyACC
ACCCTCAAGACATCCT-1-2	4539	819	TotalSeq-B0255	1	825	human	intestine	TRUE	male	primary	none	824	4544	2908	63.9965	0	0	0	0	Donor 3	DC	2	-0.00792241	-0.0943434	G1	C_lateCC	C_lateACC	absorptive	Colon	CDS015	Donor 3_DC	0.193182	4539	819	-0.171553	DC_C_lateACC
TGTTGGACAACCTAAC-1-1	16225	3244	TotalSeq-B0256	0	3264	human	intestine	TRUE	male	primary	none	3263	16250	9405	57.8769	0	0	0	0	Donor 1	TC	1	0.193684	0.356243	G2M	C_TA	C_TA	TA	Colon	CDS014	Donor 1_TC	0.0538268	16225	3244	-0.14538	TC_C_TA
GTCAAACCAGTCTGGC-1-0	11180	3663	TotalSeq-B0255	3	3677	human	intestine	TRUE	male	primary	none	3676	11203	2716	24.2435	0	0	0	0	Donor 2	TC	0	-0.0501531	0.353414	G2M	C_goblet	C_goblet	goblet	Colon	CDS010	Donor 2_TC	0.131369	11180	3663	-0.104037	TC_C_goblet
TCGACGGCAGAACTCT-1-1	5370	1744	TotalSeq-B0255	3	1750	human	intestine	TRUE	male	primary	none	1750	5377	1982	36.8607	0	0	0	0	Donor 1	DC	1	0.00177599	-0.107376	S	C_earlyCC	C_earlyACC	absorptive	Colon	CDS014	Donor 1_DC	0.0638441	5370	1744	0.240577	DC_C_earlyACC
GTCGTAATCAGGAGAC-1-0	4544	1713	TotalSeq-B0255	3	1719	human	intestine	TRUE	male	primary	none	1719	4554	774	16.996	0	0	0	0	Donor 2	TC	0	-0.0135513	0.0338097	G2M	C_TA	C_TA	TA	Colon	CDS010	Donor 2_TC	0.0384964	4544	1713	0.2098	TC_C_TA
GCACGGTTCAAGAATG-1-1	5850	1069	TotalSeq-B0256	0	1076	human	intestine	TRUE	male	primary	none	1076	5858	4184	71.4237	0	0	0	0	Donor 1	TC	1	0.0117797	-0.0916332	S	C_lateCC	C_lateACC	absorptive	Colon	CDS014	Donor 1_TC	0.332654	5850	1069	-0.196161	TC_C_lateACC
CACGTTCTCCTCTTTC-1-0	4713	2058	TotalSeq-B0254	6	2062	human	intestine	TRUE	male	primary	none	2062	4719	757	16.0415	0	0	0	0	Donor 2	AC	0	1.32918e-05	-0.0377148	S	C_goblet	C_goblet	goblet	Colon	CDS010	Donor 2_AC	0.323774	4713	2058	-0.244847	AC_C_goblet
TCCTAATTCACTTCTA-1-1	7557	2215	TotalSeq-B0255	3	2231	human	intestine	TRUE	male	primary	none	2231	7575	3009	39.7228	0	0	0	0	Donor 1	DC	1	0.0186672	-0.064573	S	C_earlyCC	C_earlyACC	absorptive	Colon	CDS014	Donor 1_DC	0.0615872	7557	2215	-0.0749204	DC_C_earlyACC
GGTAATCTCCCAGCGA-1-0	4769	1961	TotalSeq-B0256	2	1967	human	intestine	TRUE	male	primary	none	1967	4778	877	18.355	0	0	0	0	Donor 2	DC	0	-0.0740435	-0.0929262	G1	C_earlyCC	C_earlyACC	absorptive	Colon	CDS010	Donor 2_DC	0.0422207	4769	1961	-0.152502	DC_C_earlyACC
GAGTCTACAGTCGTTA-1-2	11329	2736	TotalSeq-B0256	3	2746	human	intestine	TRUE	male	primary	none	2745	11346	2773	24.4403	0	0	0	0	Donor 3	TC	2	-0.0713278	-0.156846	G1	C_BEST4	C_BEST4	BEST4+	Colon	CDS015	Donor 3_TC	0.110546	11329	2736	-0.187481	TC_C_BEST4
AACAAGATCAGTGATC-1-0	5433	2167	TotalSeq-B0254	6	2173	human	intestine	TRUE	male	primary	none	2173	5441	966	17.7541	0	0	0	0	Donor 2	AC	0	0.154058	-0.0610396	S	C_goblet	C_goblet	goblet	Colon	CDS010	Donor 2_AC	0.190898	5433	2167	-0.291243	AC_C_goblet
TCCACCATCGACCTAA-1-2	13124	3424	TotalSeq-B0256	3	3444	human	intestine	TRUE	male	primary	none	3443	13151	2600	19.7704	0	0	0	0	Donor 3	TC	2	0.0901132	-0.154585	S	C_BEST4	C_BEST4	BEST4+	Colon	CDS015	Donor 3_TC	0.0404483	13124	3424	-0.227148	TC_C_BEST4
AACGGGATCTTCGATT-1-1	27456	4216	TotalSeq-B0256	0	4243	human	intestine	TRUE	male	primary	none	4242	27495	12071	43.9025	0	0	0	0	Donor 1	TC	1	-0.0436592	-0.155326	G1	C_ISC	C_ISC	ISC	Colon	CDS014	Donor 1_TC	0.0529108	27456	4216	-0.0641982	TC_C_ISC
CGAAGGAAGCACTTTG-1-1	27885	4514	TotalSeq-B0254	4	4549	human	intestine	TRUE	male	primary	none	4549	27939	11810	42.2707	0	0	0	0	Donor 1	AC	1	0.0708657	-0.115175	S	C_earlyCC	C_earlyACC	absorptive	Colon	CDS014	Donor 1_AC	0.0446597	27885	4514	-0.0603061	AC_C_earlyACC
CGTTAGATCCGTGGCA-1-2	14988	3616	TotalSeq-B0254	5	3641	human	intestine	TRUE	male	primary	none	3638	15020	3114	20.7324	0	0	0	0	Donor 3	AC	2	-0.0673777	-0.167627	G1	C_goblet	C_goblet	goblet	Colon	CDS015	Donor 3_AC	0.310848	14988	3616	-0.332837	AC_C_goblet
AAACCCACAACTGCCG-1-1	5634	1960	TotalSeq-B0256	0	1969	human	intestine	TRUE	male	primary	none	1969	5649	274	4.85042	0	0	0	0	Donor 1	TC	1	0.0426209	-0.206006	S	C_earlyCC	C_earlyACC	absorptive	Colon	CDS014	Donor 1_TC	0.0594944	5634	1960	0.225745	TC_C_earlyACC
CCGCAAGGTTTCGATG-1-2	11765	2880	TotalSeq-B0256	3	2894	human	intestine	TRUE	male	primary	none	2894	11787	1810	15.3559	0	0	0	0	Donor 3	TC	2	-0.090076	-0.121635	G1	C_BEST4	C_BEST4	BEST4+	Colon	CDS015	Donor 3_TC	0.570324	11765	2880	-0.338786	TC_C_BEST4
TCCGTGTCAGGAATCG-1-1	26408	5114	TotalSeq-B0255	3	5151	human	intestine	TRUE	male	primary	none	5151	26488	7578	28.6092	0	0	0	0	Donor 1	DC	1	-0.0528228	-0.178553	G1	C_earlyCC	C_earlyACC	absorptive	Colon	CDS014	Donor 1_DC	0.0693106	26408	5114	-0.100458	DC_C_earlyACC
TAGATCGCAGCGACAA-1-1	8411	2893	TotalSeq-B0254	4	2916	human	intestine	TRUE	male	primary	none	2915	8447	1148	13.5906	0	0	0	0	Donor 1	AC	1	-0.0733074	-0.20355	G1	C_tuft	C_tuft	tuft	Colon	CDS014	Donor 1_AC	0.688092	8411	2893	-0.242088	AC_C_tuft
CTTAGGAAGGTAGTCG-1-0	8702	3343	TotalSeq-B0255	3	3352	human	intestine	TRUE	male	primary	none	3352	8718	1229	14.0973	0	0	0	0	Donor 2	TC	0	-0.115975	0.755882	G2M	C_TA	C_TA	TA	Colon	CDS010	Donor 2_TC	0.0459209	8702	3343	-0.243759	TC_C_TA
CCATAAGTCCGGCTTT-1-2	7783	2362	TotalSeq-B0256	3	2376	human	intestine	TRUE	male	primary	none	2375	7799	2671	34.248	0	0	0	0	Donor 3	TC	2	-0.0855156	-0.149529	G1	C_goblet	C_goblet	goblet	Colon	CDS015	Donor 3_TC	0.22836	7783	2362	-0.256522	TC_C_goblet
CCGGGTAAGGTTCCAT-1-1	3248	1120	TotalSeq-B0254	4	1125	human	intestine	TRUE	male	primary	none	1124	3252	1473	45.2952	0	0	0	0	Donor 1	AC	1	-0.0311681	-0.0783239	G1	C_tuft	C_tuft	tuft	Colon	CDS014	Donor 1_AC	0.316537	3248	1120	-0.279819	AC_C_tuft
CCAATGAAGATAACAC-1-1	12927	3860	TotalSeq-B0254	4	3888	human	intestine	TRUE	male	primary	none	3885	12963	1829	14.1094	0	0	0	0	Donor 1	AC	1	-0.11972	-0.167541	G1	C_tuft	C_tuft	tuft	Colon	CDS014	Donor 1_AC	0.683045	12927	3860	-0.264246	AC_C_tuft
AGGGAGTGTATCAGGG-1-1	9304	1918	TotalSeq-B0256	0	1925	human	intestine	TRUE	male	primary	none	1923	9310	5209	55.9506	0	0	0	0	Donor 1	TC	1	-0.0104993	-0.07586	G1	C_earlyCC	C_earlyACC	absorptive	Colon	CDS014	Donor 1_TC	0.037293	9304	1918	-0.133253	TC_C_earlyACC
AGAACCTCAGGCAATG-1-0	3821	1768	TotalSeq-B0254	6	1777	human	intestine	TRUE	male	primary	none	1775	3830	319	8.32898	0	0	0	0	Donor 2	AC	0	-0.108757	-0.11931	G1	C_tuft	C_tuft	tuft	Colon	CDS010	Donor 2_AC	0.464929	3821	1768	-0.336593	AC_C_tuft
TCCCACAAGGGTGAAA-1-0	16136	4259	TotalSeq-B0255	3	4274	human	intestine	TRUE	male	primary	none	4274	16160	2285	14.1399	0	0	0	0	Donor 2	TC	0	0.326438	-0.0905653	S	C_lateCC	C_lateACC	absorptive	Colon	CDS010	Donor 2_TC	0.0881855	16136	4259	0.00179241	TC_C_lateACC
GAGACCCGTATAGGAT-1-0	8095	2892	TotalSeq-B0255	3	2905	human	intestine	TRUE	male	primary	none	2905	8117	1614	19.8842	0	0	0	0	Donor 2	TC	0	-0.0181969	0.726493	G2M	C_earlyCC	C_earlyACC	absorptive	Colon	CDS010	Donor 2_TC	0.0366303	8095	2892	-0.0326606	TC_C_earlyACC
TCAAGCAGTAACATGA-1-0	5458	2336	TotalSeq-B0255	3	2344	human	intestine	TRUE	male	primary	none	2342	5464	401	7.33895	0	0	0	0	Donor 2	TC	0	-0.133087	-0.108599	G1	C_tuft	C_tuft	tuft	Colon	CDS010	Donor 2_TC	0.373958	5458	2336	-0.371553	TC_C_tuft
GACATCATCTATGCCC-1-2	11525	3172	TotalSeq-B0256	3	3188	human	intestine	TRUE	male	primary	none	3187	11546	2348	20.336	0	0	0	0	Donor 3	TC	2	-0.0532329	-0.188563	G1	C_goblet	C_goblet	goblet	Colon	CDS015	Donor 3_TC	0.235503	11525	3172	-0.491702	TC_C_goblet
TGTAACGCATACAGCT-1-1	5063	1610	TotalSeq-B0256	0	1616	human	intestine	TRUE	male	primary	none	1616	5071	1855	36.5806	0	0	0	0	Donor 1	TC	1	-0.0522342	-0.174239	G1	C_earlyCC	C_earlyACC	absorptive	Colon	CDS014	Donor 1_TC	0.0429384	5063	1610	-0.418378	TC_C_earlyACC
TAATTCCTCACGATCA-1-2	13098	3498	TotalSeq-B0255	1	3522	human	intestine	TRUE	male	primary	none	3519	13123	1526	11.6284	0	0	0	0	Donor 3	DC	2	-0.0205625	-0.155593	G1	C_BEST4	C_BEST4	BEST4+	Colon	CDS015	Donor 3_DC	0.0571576	13098	3498	-0.394466	DC_C_BEST4
TAAGTCGAGTGTTGAA-1-0	9728	3264	TotalSeq-B0255	3	3278	human	intestine	TRUE	male	primary	none	3278	9748	1421	14.5773	0	0	0	0	Donor 2	TC	0	0.16425	0.711052	G2M	C_TA	C_TA	TA	Colon	CDS010	Donor 2_TC	0.0352296	9728	3264	-0.0661784	TC_C_TA
TGAGACTAGACAACAT-1-1	17374	3852	TotalSeq-B0256	0	3875	human	intestine	TRUE	male	primary	none	3874	17406	6031	34.649	0	0	0	0	Donor 1	TC	1	-0.0476239	-0.172347	G1	C_lateCC	C_lateACC	absorptive	Colon	CDS014	Donor 1_TC	0.348784	17374	3852	0.0522986	TC_C_lateACC
TGAGCATAGATGAACT-1-1	16639	2643	TotalSeq-B0256	0	2659	human	intestine	TRUE	male	primary	none	2658	16658	10727	64.3955	0	0	0	0	Donor 1	TC	1	-0.0617507	-0.0906772	G1	C_lateCC	C_lateACC	absorptive	Colon	CDS014	Donor 1_TC	0.0879008	16639	2643	-0.203675	TC_C_lateACC
AATCGACGTCCAGCGT-1-1	3262	946	TotalSeq-B0254	4	953	human	intestine	TRUE	male	primary	none	953	3271	1671	51.0853	0	0	0	0	Donor 1	AC	1	-0.0262832	-0.100749	G1	C_tuft	C_tuft	tuft	Colon	CDS014	Donor 1_AC	0.515041	3262	946	-0.227227	AC_C_tuft
CGTAAGTTCTTCGGTC-1-1	20753	4175	TotalSeq-B0256	0	4197	human	intestine	TRUE	male	primary	none	4196	20781	1292	6.21722	0	0	0	0	Donor 1	TC	1	-0.0733984	-0.177753	G1	C_lateCC	C_lateACC	absorptive	Colon	CDS014	Donor 1_TC	0.609513	20753	4175	-0.358414	TC_C_lateACC
CGCGTGAGTGTAGTGG-1-1	4374	1478	TotalSeq-B0256	0	1487	human	intestine	TRUE	male	primary	none	1486	4385	877	20	0	0	0	0	Donor 1	TC	1	0.0061209	-0.143227	S	C_earlyCC	C_earlyACC	absorptive	Colon	CDS014	Donor 1_TC	0.151125	4374	1478	-0.108545	TC_C_earlyACC
TCGCACTCAGAGCGTA-1-1	11142	2499	TotalSeq-B0255	3	2518	human	intestine	TRUE	male	primary	none	2518	11173	5291	47.3552	0	0	0	0	Donor 1	DC	1	-0.0629814	-0.123291	G1	C_earlyCC	C_earlyACC	absorptive	Colon	CDS014	Donor 1_DC	0.0528663	11142	2499	-0.0453184	DC_C_earlyACC
CCTAAGACAGGGCTTC-1-1	9156	3195	TotalSeq-B0256	0	3219	human	intestine	TRUE	male	primary	none	3218	9193	1494	16.2515	0	0	0	0	Donor 1	TC	1	-0.166203	-0.183153	G1	C_tuft	C_tuft	tuft	Colon	CDS014	Donor 1_TC	0.523097	9156	3195	-0.127576	TC_C_tuft
TTCCTCTCAATAGAGT-1-2	24865	4582	TotalSeq-B0255	1	4609	human	intestine	TRUE	male	primary	none	4605	24905	5342	21.4495	0	0	0	0	Donor 3	DC	2	-0.0227543	-0.139174	G1	C_earlyCC	C_earlyACC	absorptive	Colon	CDS015	Donor 3_DC	0.0698863	24865	4582	-0.143299	DC_C_earlyACC
CATCCACGTTCGAAGG-1-0	3589	1412	TotalSeq-B0255	3	1416	human	intestine	TRUE	male	primary	none	1416	3594	795	22.1202	0	0	0	0	Donor 2	TC	0	-0.0313273	-0.144881	G1	C_earlyCC	C_earlyACC	absorptive	Colon	CDS010	Donor 2_TC	0.0460212	3589	1412	-0.228548	TC_C_earlyACC
GAGTGAGCATGCACTA-1-0	9175	2968	TotalSeq-B0254	6	2977	human	intestine	TRUE	male	primary	none	2976	9189	1082	11.7749	0	0	0	0	Donor 2	AC	0	0.325751	0.27526	S	secretory_prog	C_secretory_prog	secretory_prog	Colon	CDS010	Donor 2_AC	0.164619	9175	2968	-0.104203	AC_C_secretory_prog
TTTCACATCGGAGATG-1-0	3765	1591	TotalSeq-B0254	6	1596	human	intestine	TRUE	male	primary	none	1594	3768	634	16.8259	0	0	0	0	Donor 2	AC	0	0.0133367	-0.172074	S	C_BEST4	C_BEST4	BEST4+	Colon	CDS010	Donor 2_AC	0.18842	3765	1591	-0.360262	AC_C_BEST4
TGATCTTTCTAAGCCA-1-2	18756	3773	TotalSeq-B0256	3	3806	human	intestine	TRUE	male	primary	none	3804	18803	2578	13.7106	0	0	0	0	Donor 3	TC	2	-0.065607	-0.119108	G1	C_goblet	C_goblet	goblet	Colon	CDS015	Donor 3_TC	0.327697	18756	3773	-0.0500442	TC_C_goblet
TTACAGGCATCCCACT-1-0	6824	2745	TotalSeq-B0254	6	2757	human	intestine	TRUE	male	primary	none	2756	6839	718	10.4986	0	0	0	0	Donor 2	AC	0	0.383305	0.0176425	S	C_tuft	C_tuft	tuft	Colon	CDS010	Donor 2_AC	0.191407	6824	2745	-0.468863	AC_C_tuft
GTTCCGTAGGGTCACA-1-1	17787	3474	TotalSeq-B0254	4	3494	human	intestine	TRUE	male	primary	none	3493	17815	6998	39.2815	0	0	0	0	Donor 1	AC	1	-0.0288186	-0.167754	G1	C_ISC	C_ISC	ISC	Colon	CDS014	Donor 1_AC	0.0171163	17787	3474	-0.256682	AC_C_ISC
GTCTGTCCAACCGCCA-1-0	4020	1944	TotalSeq-B0256	2	1953	human	intestine	TRUE	male	primary	none	1953	4030	285	7.07196	0	0	0	0	Donor 2	DC	0	-0.110851	-0.173799	G1	C_tuft	C_tuft	tuft	Colon	CDS010	Donor 2_DC	0.382686	4020	1944	-0.413124	DC_C_tuft
GCCAGTGAGGAAGAAC-1-0	8182	2294	TotalSeq-B0254	6	2304	human	intestine	TRUE	male	primary	none	2304	8197	827	10.0891	0	0	0	0	Donor 2	AC	0	-0.0596402	-0.141794	G1	C_ISC	C_ISC	ISC	Colon	CDS010	Donor 2_AC	0.0357172	8182	2294	-0.224833	AC_C_ISC
GGGTTTAAGGATACCG-1-2	9852	2083	TotalSeq-B0255	1	2094	human	intestine	TRUE	male	primary	none	2093	9864	5175	52.4635	0	0	0	0	Donor 3	DC	2	-0.0389611	-0.160049	G1	C_lateCC	C_lateACC	absorptive	Colon	CDS015	Donor 3_DC	0.209242	9852	2083	-0.284722	DC_C_lateACC
TGCTGAACAAGTTCCA-1-0	4742	1875	TotalSeq-B0256	2	1879	human	intestine	TRUE	male	primary	none	1879	4749	1392	29.3114	0	0	0	0	Donor 2	DC	0	0.397706	0.0418201	S	C_TA	C_TA	TA	Colon	CDS010	Donor 2_DC	0.0371076	4742	1875	-0.13457	DC_C_TA
CGTAATGAGACGATAT-1-2	7772	2941	TotalSeq-B0255	1	2957	human	intestine	TRUE	male	primary	none	2951	7794	746	9.57147	0	0	0	0	Donor 3	DC	2	-0.1486	-0.130852	G1	C_tuft	C_tuft	tuft	Colon	CDS015	Donor 3_DC	0.314272	7772	2941	-0.51767	DC_C_tuft
TACAGGTCAACGATCT-1-0	4946	1716	TotalSeq-B0254	6	1721	human	intestine	TRUE	male	primary	none	1720	4950	1369	27.6566	0	0	0	0	Donor 2	AC	0	-0.0911543	-0.135078	G1	C_lateCC	C_lateACC	absorptive	Colon	CDS010	Donor 2_AC	0.226396	4946	1716	-0.10732	AC_C_lateACC
TCAATCTAGGTTCCAT-1-2	8008	1851	TotalSeq-B0256	3	1861	human	intestine	TRUE	male	primary	none	1861	8026	4558	56.7904	0	0	0	0	Donor 3	TC	2	-0.0443435	-0.0670673	G1	C_lateCC	C_lateACC	absorptive	Colon	CDS015	Donor 3_TC	0.0707523	8008	1851	-0.0575575	TC_C_lateACC
GTCTTTATCCTGGTCT-1-2	7360	2781	TotalSeq-B0256	3	2799	human	intestine	TRUE	male	primary	none	2799	7394	804	10.8737	0	0	0	0	Donor 3	TC	2	-0.0553769	-0.136099	G1	C_tuft	C_tuft	tuft	Colon	CDS015	Donor 3_TC	0.360389	7360	2781	-0.318502	TC_C_tuft
CTACGGGCAGGTTCAT-1-1	20722	4641	TotalSeq-B0254	4	4668	human	intestine	TRUE	male	primary	none	4667	20784	5584	26.8668	0	0	0	0	Donor 1	AC	1	0.0489616	-0.00651672	S	C_TA	C_TA	TA	Colon	CDS014	Donor 1_AC	0.031992	20722	4641	-0.000541924	AC_C_TA
GATGAGGAGACGACGT-1-1	33179	4318	TotalSeq-B0254	4	4343	human	intestine	TRUE	male	primary	none	4343	33221	12867	38.7315	0	0	0	0	Donor 1	AC	1	0.0137376	-0.124808	S	C_ISC	C_ISC	ISC	Colon	CDS014	Donor 1_AC	0.0156799	33179	4318	-0.0115846	AC_C_ISC
GAAACCTGTCAATCTG-1-1	17011	3302	TotalSeq-B0256	0	3329	human	intestine	TRUE	male	primary	none	3328	17045	3756	22.0358	0	0	0	0	Donor 1	TC	1	-0.0316322	-0.153659	G1	C_ISC	C_ISC	ISC	Colon	CDS014	Donor 1_TC	0.0383551	17011	3302	-0.108118	TC_C_ISC
ATTTCACAGCGTGAAC-1-0	3672	1848	TotalSeq-B0255	3	1855	human	intestine	TRUE	male	primary	none	1855	3681	218	5.9223	0	0	0	0	Donor 2	TC	0	-0.141202	-0.22383	G1	C_tuft	C_tuft	tuft	Colon	CDS010	Donor 2_TC	0.284935	3672	1848	-0.248962	TC_C_tuft
GCCTGTTTCCAGTTCC-1-0	4456	2100	TotalSeq-B0255	3	2108	human	intestine	TRUE	male	primary	none	2108	4469	334	7.47371	0	0	0	0	Donor 2	TC	0	0.0499052	-0.216419	S	C_tuft	C_tuft	tuft	Colon	CDS010	Donor 2_TC	0.34858	4456	2100	-0.413431	TC_C_tuft
AGATCGTCACTTACAG-1-1	10906	2360	TotalSeq-B0256	0	2366	human	intestine	TRUE	male	primary	none	2366	10915	6081	55.7123	0	0	0	0	Donor 1	TC	1	-0.0881477	-0.153365	G1	C_lateCC	C_lateACC	absorptive	Colon	CDS014	Donor 1_TC	0.101572	10906	2360	-0.0389866	TC_C_lateACC
TCAAGTGAGGTGCCTC-1-1	6138	1843	TotalSeq-B0255	3	1852	human	intestine	TRUE	male	primary	none	1852	6147	2494	40.5726	0	0	0	0	Donor 1	DC	1	0.0504195	-0.14441	S	C_BEST4	C_BEST4	BEST4+	Colon	CDS014	Donor 1_DC	0.0673949	6138	1843	-0.20837	DC_C_BEST4
ACCCAAAAGTCTAGAA-1-2	4927	2095	TotalSeq-B0256	3	2109	human	intestine	TRUE	male	primary	none	2109	4944	871	17.6173	0	0	0	0	Donor 3	TC	2	-0.120549	-0.186291	G1	C_tuft	C_tuft	tuft	Colon	CDS015	Donor 3_TC	0.322497	4927	2095	-0.446491	TC_C_tuft
TGTTGAGGTTCGGTCG-1-1	9188	2924	TotalSeq-B0254	4	2941	human	intestine	TRUE	male	primary	none	2941	9212	2070	22.4707	0	0	0	0	Donor 1	AC	1	-0.0771903	-0.166486	G1	C_lateCC	C_lateACC	absorptive	Colon	CDS014	Donor 1_AC	0.405985	9188	2924	-0.0477506	AC_C_lateACC
ACACTGAAGTTGCCTA-1-2	22551	4549	TotalSeq-B0255	1	4581	human	intestine	TRUE	male	primary	none	4580	22604	1996	8.8303	0	0	0	0	Donor 3	DC	2	0.012967	-0.125814	S	C_goblet	C_goblet	goblet	Colon	CDS015	Donor 3_DC	0.318278	22551	4549	-0.122776	DC_C_goblet
CGCATGGTCGACATCA-1-0	4977	2119	TotalSeq-B0255	3	2126	human	intestine	TRUE	male	primary	none	2126	4984	1407	28.2303	0	0	0	0	Donor 2	TC	0	0.117005	0.274113	G2M	C_TA	C_TA	TA	Colon	CDS010	Donor 2_TC	0.0282114	4977	2119	-0.0026612	TC_C_TA
TGATTCTAGGTTACCT-1-0	6868	1986	TotalSeq-B0255	3	1996	human	intestine	TRUE	male	primary	none	1996	6881	792	11.51	0	0	0	0	Donor 2	TC	0	-0.0576138	-0.156771	G1	C_ISC	C_ISC	ISC	Colon	CDS010	Donor 2_TC	0.030223	6868	1986	-0.063633	TC_C_ISC
CCACACTTCCTTTAGT-1-0	7720	2792	TotalSeq-B0254	6	2799	human	intestine	TRUE	male	primary	none	2796	7724	801	10.3703	0	0	0	0	Donor 2	AC	0	0.00991963	-0.115534	S	C_goblet	C_goblet	goblet	Colon	CDS010	Donor 2_AC	0.265936	7720	2792	-0.388045	AC_C_goblet
TCGGGTGGTGTTCAGT-1-2	22390	4175	TotalSeq-B0254	5	4207	human	intestine	TRUE	male	primary	none	4205	22455	4335	19.3053	0	0	0	0	Donor 3	AC	2	-0.0950286	-0.146849	G1	C_goblet	C_goblet	goblet	Colon	CDS015	Donor 3_AC	0.376357	22390	4175	-0.304794	AC_C_goblet
TGAATCGAGCTTAAGA-1-1	15646	3638	TotalSeq-B0254	4	3660	human	intestine	TRUE	male	primary	none	3660	15683	5826	37.1485	0	0	0	0	Donor 1	AC	1	-0.04194	-0.177639	G1	C_earlyCC	C_earlyACC	absorptive	Colon	CDS014	Donor 1_AC	0.0456012	15646	3638	-0.168008	AC_C_earlyACC
CCTCCTCTCGACGACC-1-1	12984	2490	TotalSeq-B0256	0	2506	human	intestine	TRUE	male	primary	none	2506	13001	7879	60.603	0	0	0	0	Donor 1	TC	1	-0.0632575	-0.111993	G1	C_earlyCC	C_earlyACC	absorptive	Colon	CDS014	Donor 1_TC	0.0567574	12984	2490	-0.307756	TC_C_earlyACC
ACGCACGCACTAGGTT-1-1	19119	3972	TotalSeq-B0255	3	3996	human	intestine	TRUE	male	primary	none	3995	19153	5896	30.7837	0	0	0	0	Donor 1	DC	1	-0.0450211	-0.1659	G1	C_earlyCC	C_earlyACC	absorptive	Colon	CDS014	Donor 1_DC	0.0806646	19119	3972	-0.202229	DC_C_earlyACC
TTGGTTTTCGCCATAA-1-0	8928	2601	TotalSeq-B0254	6	2618	human	intestine	TRUE	male	primary	none	2616	8950	1258	14.0559	0	0	0	0	Donor 2	AC	0	-0.0276225	-0.181167	G1	C_earlyCC	C_earlyACC	absorptive	Colon	CDS010	Donor 2_AC	0.058413	8928	2601	0.264805	AC_C_earlyACC
ACGGAAGTCGCCTTTG-1-0	4043	1539	TotalSeq-B0255	3	1545	human	intestine	TRUE	male	primary	none	1545	4053	1072	26.4495	0	0	0	0	Donor 2	TC	0	0.00526448	-0.0113219	S	C_TA	C_TA	TA	Colon	CDS010	Donor 2_TC	0.0501362	4043	1539	-0.233426	TC_C_TA
TGAGACTAGCTTGTGT-1-1	5415	1577	TotalSeq-B0254	4	1584	human	intestine	TRUE	male	primary	none	1584	5423	2407	44.385	0	0	0	0	Donor 1	AC	1	-0.0744742	-0.114346	G1	C_earlyCC	C_earlyACC	absorptive	Colon	CDS014	Donor 1_AC	0.0553177	5415	1577	0.121428	AC_C_earlyACC
CGTGTCTGTAGATCCT-1-0	13355	3652	TotalSeq-B0254	6	3664	human	intestine	TRUE	male	primary	none	3664	13381	2676	19.9985	0	0	0	0	Donor 2	AC	0	-0.123006	-0.197314	G1	C_lateCC	C_lateACC	absorptive	Colon	CDS010	Donor 2_AC	0.152059	13355	3652	0.174222	AC_C_lateACC
CAACAACCAGCAGTCC-1-0	9255	2672	TotalSeq-B0255	3	2681	human	intestine	TRUE	male	primary	none	2680	9267	1861	20.082	0	0	0	0	Donor 2	TC	0	-0.0311464	-0.150006	G1	C_earlyCC	C_earlyACC	absorptive	Colon	CDS010	Donor 2_TC	0.0521949	9255	2672	0.20316	TC_C_earlyACC
TTTCGATTCTACAGGT-1-2	11173	3444	TotalSeq-B0256	3	3468	human	intestine	TRUE	male	primary	none	3466	11212	899	8.0182	0	0	0	0	Donor 3	TC	2	-0.0424719	-0.126338	G1	EEC	C_EEC	EEC	Colon	CDS015	Donor 3_TC	0.638722	11173	3444	-0.327035	TC_C_EEC
GACTCAACACCAACAT-1-1	20074	4694	TotalSeq-B0255	3	4721	human	intestine	TRUE	male	primary	none	4719	20109	2554	12.7008	0	0	0	0	Donor 1	DC	1	-0.0402772	-0.204617	G1	C_goblet	C_goblet	goblet	Colon	CDS014	Donor 1_DC	0.393594	20074	4694	-0.159967	DC_C_goblet
GGGCCATGTTACCTGA-1-1	8181	1397	TotalSeq-B0256	0	1404	human	intestine	TRUE	male	primary	none	1403	8188	5904	72.1055	0	0	0	0	Donor 1	TC	1	-0.0268489	-0.132205	G1	C_lateCC	C_lateACC	absorptive	Colon	CDS014	Donor 1_TC	0.12587	8181	1397	-0.055765	TC_C_lateACC
GGGCGTTGTGTTATCG-1-1	7339	1555	TotalSeq-B0255	3	1568	human	intestine	TRUE	male	primary	none	1568	7354	4117	55.9831	0	0	0	0	Donor 1	DC	1	-0.0360345	-0.047377	G1	C_lateCC	C_lateACC	absorptive	Colon	CDS014	Donor 1_DC	0.0539348	7339	1555	-0.0133148	DC_C_lateACC
AAGGAATTCATAGACC-1-0	4183	1616	TotalSeq-B0255	3	1618	human	intestine	TRUE	male	primary	none	1618	4185	838	20.0239	0	0	0	0	Donor 2	TC	0	-0.0708082	-0.17428	G1	C_earlyCC	C_earlyACC	absorptive	Colon	CDS010	Donor 2_TC	0.0528327	4183	1616	0.115522	TC_C_earlyACC
CCAATGAGTTGACTAC-1-2	18525	4184	TotalSeq-B0256	3	4210	human	intestine	TRUE	male	primary	none	4208	18573	5212	28.0622	0	0	0	0	Donor 3	TC	2	-0.0675159	-0.195278	G1	C_lateCC	C_lateACC	absorptive	Colon	CDS015	Donor 3_TC	0.341031	18525	4184	-0.134525	TC_C_lateACC
TCTTAGTAGGGCCAAT-1-0	5706	2280	TotalSeq-B0255	3	2294	human	intestine	TRUE	male	primary	none	2293	5722	879	15.3618	0	0	0	0	Donor 2	TC	0	-0.0524134	-0.221792	G1	C_earlyCC	C_earlyACC	absorptive	Colon	CDS010	Donor 2_TC	0.0340023	5706	2280	-0.202452	TC_C_earlyACC
AACGGGAAGTCATGCT-1-0	1459	897	TotalSeq-B0256	2	902	human	intestine	TRUE	male	primary	none	901	1463	116	7.92891	0	0	0	0	Donor 2	DC	0	-0.0360447	-0.110647	G1	C_tuft	C_tuft	tuft	Colon	CDS010	Donor 2_DC	0.24297	1459	897	-0.53774	DC_C_tuft
GTTACAGAGCGATGCA-1-0	3722	1484	TotalSeq-B0254	6	1491	human	intestine	TRUE	male	primary	none	1489	3729	1057	28.3454	0	0	0	0	Donor 2	AC	0	-0.0598924	-0.162063	G1	C_goblet	C_goblet	goblet	Colon	CDS010	Donor 2_AC	0.273082	3722	1484	-0.348014	AC_C_goblet
TCGACCTCAAGAGGTC-1-0	11265	3343	TotalSeq-B0255	3	3355	human	intestine	TRUE	male	primary	none	3354	11290	1311	11.612	0	0	0	0	Donor 2	TC	0	-0.0520742	-0.0115593	G1	C_TA	C_TA	TA	Colon	CDS010	Donor 2_TC	0.0431909	11265	3343	-0.103644	TC_C_TA
AACGAAATCAAGTCGT-1-2	3839	1744	TotalSeq-B0254	5	1757	human	intestine	TRUE	male	primary	none	1754	3852	596	15.4725	0	0	0	0	Donor 3	AC	2	-0.0599961	-0.117873	G1	C_tuft	C_tuft	tuft	Colon	CDS015	Donor 3_AC	0.344462	3839	1744	-0.461718	AC_C_tuft
AGTACTGGTGTCGCTG-1-2	22609	4556	TotalSeq-B0254	5	4597	human	intestine	TRUE	male	primary	none	4594	22670	3415	15.064	0	0	0	0	Donor 3	AC	2	-0.0222884	-0.134434	G1	C_goblet	C_goblet	goblet	Colon	CDS015	Donor 3_AC	0.39577	22609	4556	-0.488435	AC_C_goblet
AAAGGATCACATTCGA-1-1	18842	3825	TotalSeq-B0255	3	3853	human	intestine	TRUE	male	primary	none	3853	18883	7807	41.3441	0	0	0	0	Donor 1	DC	1	-0.0818537	-0.14535	G1	C_earlyCC	C_earlyACC	absorptive	Colon	CDS014	Donor 1_DC	0.104956	18842	3825	0.0556784	DC_C_earlyACC
ATTCCTAGTGGTCTCG-1-1	32527	5264	TotalSeq-B0255	3	5304	human	intestine	TRUE	male	primary	none	5303	32608	9601	29.4437	0	0	0	0	Donor 1	DC	1	-0.0545846	-0.16235	G1	C_earlyCC	C_earlyACC	absorptive	Colon	CDS014	Donor 1_DC	0.0859419	32527	5264	-0.00250798	DC_C_earlyACC
AGACCATTCCAGCAAT-1-2	20683	3970	TotalSeq-B0254	5	3996	human	intestine	TRUE	male	primary	none	3994	20722	8313	40.1168	0	0	0	0	Donor 3	AC	2	-0.0353844	-0.180484	G1	C_goblet	C_goblet	goblet	Colon	CDS015	Donor 3_AC	0.408272	20683	3970	-0.296331	AC_C_goblet
TTGTTTGCACAGTATC-1-0	2952	1645	TotalSeq-B0256	2	1652	human	intestine	TRUE	male	primary	none	1650	2957	255	8.6236	0	0	0	0	Donor 2	DC	0	-0.0150429	-0.154073	G1	C_tuft	C_tuft	tuft	Colon	CDS010	Donor 2_DC	0.481899	2952	1645	-0.181885	DC_C_tuft
TCGGATATCTCACTCG-1-0	7486	2768	TotalSeq-B0255	3	2776	human	intestine	TRUE	male	primary	none	2776	7499	1151	15.3487	0	0	0	0	Donor 2	TC	0	0.00601405	-0.167715	S	C_earlyCC	C_earlyACC	absorptive	Colon	CDS010	Donor 2_TC	0.0394948	7486	2768	0.230995	TC_C_earlyACC
TGCACGGCATACCAGT-1-1	9276	2515	TotalSeq-B0256	0	2531	human	intestine	TRUE	male	primary	none	2529	9295	3866	41.5923	0	0	0	0	Donor 1	TC	1	-0.0591641	-0.124017	G1	C_earlyCC	C_earlyACC	absorptive	Colon	CDS014	Donor 1_TC	0.0431001	9276	2515	-0.0879551	TC_C_earlyACC
TTGAACGTCGGACGTC-1-2	10894	2730	TotalSeq-B0254	5	2747	human	intestine	TRUE	male	primary	none	2747	10921	1954	17.8921	0	0	0	0	Donor 3	AC	2	-0.0694251	-0.184309	G1	C_goblet	C_goblet	goblet	Colon	CDS015	Donor 3_AC	0.223625	10894	2730	-0.35476	AC_C_goblet
CCTACGTTCGGTGTAT-1-1	20104	3801	TotalSeq-B0256	0	3832	human	intestine	TRUE	male	primary	none	3830	20148	7102	35.2492	0	0	0	0	Donor 1	TC	1	0.0367992	-0.139797	S	C_ISC	C_ISC	ISC	Colon	CDS014	Donor 1_TC	0.00893105	20104	3801	-0.122824	TC_C_ISC
CTATAGGAGGAACGAA-1-1	20652	3909	TotalSeq-B0256	0	3934	human	intestine	TRUE	male	primary	none	3933	20698	6684	32.293	0	0	0	0	Donor 1	TC	1	-0.0674586	-0.177383	G1	C_earlyCC	C_earlyACC	absorptive	Colon	CDS014	Donor 1_TC	0.0886662	20652	3909	-0.0626672	TC_C_earlyACC
GATGAGGGTACGATGG-1-1	5550	1917	TotalSeq-B0254	4	1927	human	intestine	TRUE	male	primary	none	1926	5559	1621	29.1599	0	0	0	0	Donor 1	AC	1	-0.0800099	-0.0662851	G1	C_goblet	C_goblet	goblet	Colon	CDS014	Donor 1_AC	0.22009	5550	1917	-0.063952	AC_C_goblet
TCATCATGTAAGACCG-1-2	14194	3394	TotalSeq-B0255	1	3415	human	intestine	TRUE	male	primary	none	3413	14222	3707	26.0653	0	0	0	0	Donor 3	DC	2	-0.0122225	-0.133928	G1	C_BEST4	C_BEST4	BEST4+	Colon	CDS015	Donor 3_DC	0.184335	14194	3394	-0.285221	DC_C_BEST4
CTTCTAAAGTCAGAGC-1-0	6365	1753	TotalSeq-B0254	6	1757	human	intestine	TRUE	male	primary	none	1757	6370	1981	31.0989	0	0	0	0	Donor 2	AC	0	-0.0491191	-0.102208	G1	C_earlyCC	C_earlyACC	absorptive	Colon	CDS010	Donor 2_AC	0.0539071	6365	1753	-0.0507508	AC_C_earlyACC
GAGATGGTCACCTTGC-1-1	26865	4622	TotalSeq-B0254	4	4648	human	intestine	TRUE	male	primary	none	4647	26909	12796	47.5529	0	0	0	0	Donor 1	AC	1	0.0152137	-0.134091	S	C_tuft	C_tuft	tuft	Colon	CDS014	Donor 1_AC	0.544541	26865	4622	-0.19815	AC_C_tuft
AAGCCATTCCGTGCGA-1-0	7080	2378	TotalSeq-B0255	3	2387	human	intestine	TRUE	male	primary	none	2384	7092	701	9.88438	0	0	0	0	Donor 2	TC	0	-0.0909929	-0.190973	G1	C_goblet	C_goblet	goblet	Colon	CDS010	Donor 2_TC	0.251742	7080	2378	-0.125724	TC_C_goblet
CTCGAGGCAACACGTT-1-0	2011	928	TotalSeq-B0256	2	929	human	intestine	TRUE	male	primary	none	929	2012	624	31.0139	0	0	0	0	Donor 2	DC	0	-0.000356719	-0.0774662	G1	C_earlyCC	C_earlyACC	absorptive	Colon	CDS010	Donor 2_DC	0.0320128	2011	928	-0.0752091	DC_C_earlyACC
AGTACTGAGATAGCTA-1-0	2684	1159	TotalSeq-B0256	2	1161	human	intestine	TRUE	male	primary	none	1161	2686	860	32.0179	0	0	0	0	Donor 2	DC	0	-0.0807976	-0.0373172	G1	C_goblet	C_goblet	goblet	Colon	CDS010	Donor 2_DC	0.254219	2684	1159	-0.282706	DC_C_goblet
AAAGTCCAGTAAGAGG-1-0	3423	1344	TotalSeq-B0255	3	1349	human	intestine	TRUE	male	primary	none	1349	3430	554	16.1516	0	0	0	0	Donor 2	TC	0	-0.0244848	-0.179118	G1	C_earlyCC	C_earlyACC	absorptive	Colon	CDS010	Donor 2_TC	0.0665789	3423	1344	-0.041356	TC_C_earlyACC
CTACATTCAAAGGGTC-1-2	12281	3267	TotalSeq-B0256	3	3289	human	intestine	TRUE	male	primary	none	3288	12313	2556	20.7585	0	0	0	0	Donor 3	TC	2	0.0505123	-0.121728	S	C_TA	C_TA	TA	Colon	CDS015	Donor 3_TC	0.0510197	12281	3267	-0.246566	TC_C_TA
GTGTAACGTAGATTGA-1-0	3123	1305	TotalSeq-B0254	6	1311	human	intestine	TRUE	male	primary	none	1311	3129	852	27.2291	0	0	0	0	Donor 2	AC	0	0.0342966	-0.0960228	S	C_goblet	C_goblet	goblet	Colon	CDS010	Donor 2_AC	0.232001	3123	1305	-0.114307	AC_C_goblet
GAAGCCCAGTAGATCA-1-0	18266	4371	TotalSeq-B0256	2	4382	human	intestine	TRUE	male	primary	none	4381	18298	1992	10.8864	0	0	0	0	Donor 2	DC	0	-0.0602332	0.812917	G2M	C_TA	C_TA	TA	Colon	CDS010	Donor 2_DC	0.0620646	18266	4371	-0.022732	DC_C_TA
ACACGCGCAAACTAAG-1-1	13346	2710	TotalSeq-B0256	0	2726	human	intestine	TRUE	male	primary	none	2725	13365	6545	48.9712	0	0	0	0	Donor 1	TC	1	0.0325585	-0.116501	S	C_earlyCC	C_earlyACC	absorptive	Colon	CDS014	Donor 1_TC	0.0353104	13346	2710	-0.266014	TC_C_earlyACC
GGATCTAAGCTCAGAG-1-1	18728	3582	TotalSeq-B0256	0	3607	human	intestine	TRUE	male	primary	none	3604	18755	6991	37.2754	0	0	0	0	Donor 1	TC	1	0.00719627	-0.160132	S	C_ISC	C_ISC	ISC	Colon	CDS014	Donor 1_TC	0.0380283	18728	3582	-0.263772	TC_C_ISC
GTGGAAGCACGACGAA-1-0	4982	1956	TotalSeq-B0254	6	1961	human	intestine	TRUE	male	primary	none	1961	4988	902	18.0834	0	0	0	0	Donor 2	AC	0	-0.0512675	-0.100537	G1	C_goblet	C_goblet	goblet	Colon	CDS010	Donor 2_AC	0.230036	4982	1956	-0.26437	AC_C_goblet
TCCCAGTTCCCGTGAG-1-2	12103	3395	TotalSeq-B0256	3	3417	human	intestine	TRUE	male	primary	none	3417	12132	3335	27.4893	0	0	0	0	Donor 3	TC	2	0.00812799	-0.167465	S	C_BEST4	C_BEST4	BEST4+	Colon	CDS015	Donor 3_TC	0.0448045	12103	3395	-0.474514	TC_C_BEST4
ATACCTTGTACTAAGA-1-1	5879	2300	TotalSeq-B0255	3	2313	human	intestine	TRUE	male	primary	none	2312	5893	1313	22.2807	0	0	0	0	Donor 1	DC	1	-0.099532	-0.175837	G1	C_tuft	C_tuft	tuft	Colon	CDS014	Donor 1_DC	0.343156	5879	2300	-0.261027	DC_C_tuft
TTGTGTTCATAGCACT-1-0	23073	4342	TotalSeq-B0255	3	4362	human	intestine	TRUE	male	primary	none	4359	23115	1783	7.71361	0	0	0	0	Donor 2	TC	0	0.460262	-0.0578583	S	C_TA	C_TA	TA	Colon	CDS010	Donor 2_TC	0.163881	23073	4342	-0.0183988	TC_C_TA
AGGCATTCACGTCATA-1-1	9466	2432	TotalSeq-B0254	4	2443	human	intestine	TRUE	male	primary	none	2442	9480	4254	44.8734	0	0	0	0	Donor 1	AC	1	-0.0066912	-0.135005	G1	C_earlyCC	C_earlyACC	absorptive	Colon	CDS014	Donor 1_AC	0.0683322	9466	2432	-0.255515	AC_C_earlyACC
CCAATGACATTCCTAT-1-2	5281	2162	TotalSeq-B0254	5	2173	human	intestine	TRUE	male	primary	none	2172	5299	901	17.0032	0	0	0	0	Donor 3	AC	2	-0.103852	-0.161481	G1	C_tuft	C_tuft	tuft	Colon	CDS015	Donor 3_AC	0.377447	5281	2162	-0.492469	AC_C_tuft
TAACACGGTGGAATGC-1-0	2444	1129	TotalSeq-B0255	3	1131	human	intestine	TRUE	male	primary	none	1131	2446	335	13.6958	0	0	0	0	Donor 2	TC	0	0.205154	-0.0910294	S	C_goblet	C_goblet	goblet	Colon	CDS010	Donor 2_TC	0.212921	2444	1129	-0.380271	TC_C_goblet
CCACACTTCGTGTTCC-1-1	13644	3410	TotalSeq-B0256	0	3428	human	intestine	TRUE	male	primary	none	3428	13674	2770	20.2574	0	0	0	0	Donor 1	TC	1	-0.101868	-0.14186	G1	C_earlyCC	C_earlyACC	absorptive	Colon	CDS014	Donor 1_TC	0.0365697	13644	3410	-0.0322134	TC_C_earlyACC
CCTCTAGGTTAGGAGC-1-0	10295	2968	TotalSeq-B0255	3	2982	human	intestine	TRUE	male	primary	none	2981	10314	3258	31.5881	0	0	0	0	Donor 2	TC	0	-0.0788616	-0.158302	G1	C_lateCC	C_lateACC	absorptive	Colon	CDS010	Donor 2_TC	0.265027	10295	2968	0.0207242	TC_C_lateACC
TCGAACATCTGGGAGA-1-1	7674	2338	TotalSeq-B0256	0	2352	human	intestine	TRUE	male	primary	none	2351	7693	2338	30.3913	0	0	0	0	Donor 1	TC	1	-0.0210662	-0.216445	G1	C_goblet	C_goblet	goblet	Colon	CDS014	Donor 1_TC	0.248003	7674	2338	-0.195469	TC_C_goblet
TCGGATAGTCGGTGTC-1-0	3919	1759	TotalSeq-B0256	2	1767	human	intestine	TRUE	male	primary	none	1767	3928	169	4.30244	0	0	0	0	Donor 2	DC	0	-0.126638	-0.146157	G1	C_tuft	C_tuft	tuft	Colon	CDS010	Donor 2_DC	0.303643	3919	1759	-0.116183	DC_C_tuft
CCTCACAAGTCCGCGT-1-0	5269	1928	TotalSeq-B0255	3	1933	human	intestine	TRUE	male	primary	none	1932	5274	911	17.2734	0	0	0	0	Donor 2	TC	0	0.243232	-0.115876	S	C_goblet	C_goblet	goblet	Colon	CDS010	Donor 2_TC	0.21249	5269	1928	-0.0756584	TC_C_goblet
ATTCCCGGTAATGCGG-1-0	2628	1265	TotalSeq-B0254	6	1268	human	intestine	TRUE	male	primary	none	1268	2632	124	4.71125	0	0	0	0	Donor 2	AC	0	0.0528034	-0.107211	S	C_goblet	C_goblet	goblet	Colon	CDS010	Donor 2_AC	0.29987	2628	1265	-0.210506	AC_C_goblet
CTGGTCTAGGATACGC-1-1	6910	2251	TotalSeq-B0255	3	2264	human	intestine	TRUE	male	primary	none	2264	6924	2006	28.9717	0	0	0	0	Donor 1	DC	1	-0.104048	-0.205104	G1	C_lateCC	C_lateACC	absorptive	Colon	CDS014	Donor 1_DC	0.0785011	6910	2251	0.0343316	DC_C_lateACC
TCTCTGGGTCGAAGCA-1-2	13936	3333	TotalSeq-B0254	5	3353	human	intestine	TRUE	male	primary	none	3353	13965	3913	28.0201	0	0	0	0	Donor 3	AC	2	-0.0587167	-0.150777	G1	C_goblet	C_goblet	goblet	Colon	CDS015	Donor 3_AC	0.160464	13936	3333	-0.279733	AC_C_goblet
CCTACGTGTCGCTTAA-1-1	5052	1502	TotalSeq-B0255	3	1510	human	intestine	TRUE	male	primary	none	1510	5061	2441	48.2316	0	0	0	0	Donor 1	DC	1	0.229997	0.0245416	S	C_earlyCC	C_earlyACC	absorptive	Colon	CDS014	Donor 1_DC	0.0513702	5052	1502	-0.0280401	DC_C_earlyACC
TCACACCCACTACACA-1-1	10977	2051	TotalSeq-B0254	4	2064	human	intestine	TRUE	male	primary	none	2063	10998	7033	63.948	0	0	0	0	Donor 1	AC	1	-0.0374011	-0.111628	G1	C_earlyCC	C_earlyACC	absorptive	Colon	CDS014	Donor 1_AC	0.0368681	10977	2051	-0.178801	AC_C_earlyACC
CTCTGGTAGTACCCTA-1-2	13450	2954	TotalSeq-B0255	1	2973	human	intestine	TRUE	male	primary	none	2973	13477	6000	44.5203	0	0	0	0	Donor 3	DC	2	-0.0513375	-0.165521	G1	C_lateCC	C_lateACC	absorptive	Colon	CDS015	Donor 3_DC	0.25885	13450	2954	-0.0793145	DC_C_lateACC
ACTCCCAAGTGCGCTC-1-0	15665	3451	TotalSeq-B0256	2	3469	human	intestine	TRUE	male	primary	none	3467	15694	2327	14.8273	0	0	0	0	Donor 2	DC	0	0.0212304	-0.161191	S	C_earlyCC	C_earlyACC	absorptive	Colon	CDS010	Donor 2_DC	0.054067	15665	3451	-0.144345	DC_C_earlyACC
CTCCATGCACGGTGCT-1-2	12495	3061	TotalSeq-B0255	1	3078	human	intestine	TRUE	male	primary	none	3078	12517	3025	24.1671	0	0	0	0	Donor 3	DC	2	-0.0864416	-0.0940808	G1	C_goblet	C_goblet	goblet	Colon	CDS015	Donor 3_DC	0.219027	12495	3061	-0.182842	DC_C_goblet
TGAATCGTCTGGAGAG-1-1	12661	2746	TotalSeq-B0254	4	2765	human	intestine	TRUE	male	primary	none	2764	12687	6031	47.5368	0	0	0	0	Donor 1	AC	1	-0.0369361	-0.173985	G1	C_earlyCC	C_earlyACC	absorptive	Colon	CDS014	Donor 1_AC	0.0414781	12661	2746	-0.204637	AC_C_earlyACC
CCGCAAGTCTTGAACG-1-0	3133	1289	TotalSeq-B0255	3	1291	human	intestine	TRUE	male	primary	none	1291	3136	997	31.7921	0	0	0	0	Donor 2	TC	0	-0.0119578	-0.143362	G1	C_earlyCC	C_earlyACC	absorptive	Colon	CDS010	Donor 2_TC	0.0189912	3133	1289	-0.114057	TC_C_earlyACC
GCACATATCGTACACA-1-1	3535	1173	TotalSeq-B0254	4	1177	human	intestine	TRUE	male	primary	none	1177	3541	1668	47.1053	0	0	0	0	Donor 1	AC	1	0.234561	-0.00938462	S	C_earlyCC	C_earlyACC	absorptive	Colon	CDS014	Donor 1_AC	0.182519	3535	1173	0.235489	AC_C_earlyACC
CTCAATTCATCATGAC-1-1	23390	4411	TotalSeq-B0255	3	4440	human	intestine	TRUE	male	primary	none	4439	23443	9110	38.8602	0	0	0	0	Donor 1	DC	1	-0.0638655	-0.147056	G1	C_lateCC	C_lateACC	absorptive	Colon	CDS014	Donor 1_DC	0.11068	23390	4411	-0.0994558	DC_C_lateACC
CCCTCAAGTGTTACTG-1-1	4611	1632	TotalSeq-B0255	3	1638	human	intestine	TRUE	male	primary	none	1638	4619	1822	39.4458	0	0	0	0	Donor 1	DC	1	-0.0778113	-0.0500508	G1	C_goblet	C_goblet	goblet	Colon	CDS014	Donor 1_DC	0.180382	4611	1632	-0.268548	DC_C_goblet
GAAATGATCCGTCCTA-1-0	4446	1977	TotalSeq-B0254	6	1983	human	intestine	TRUE	male	primary	none	1982	4454	277	6.21913	0	0	0	0	Donor 2	AC	0	-0.122468	-0.175026	G1	C_tuft	C_tuft	tuft	Colon	CDS010	Donor 2_AC	0.346156	4446	1977	-0.155445	AC_C_tuft
ACCGTTCGTGATTCTG-1-1	15692	3248	TotalSeq-B0256	0	3264	human	intestine	TRUE	male	primary	none	3263	15715	7145	45.4661	0	0	0	0	Donor 1	TC	1	0.311311	-0.0422586	S	C_TA	C_TA	TA	Colon	CDS014	Donor 1_TC	0.0459698	15692	3248	-0.110099	TC_C_TA
GCAGGCTTCTACCTTA-1-2	17809	4108	TotalSeq-B0255	1	4130	human	intestine	TRUE	male	primary	none	4129	17843	3787	21.224	0	0	0	0	Donor 3	DC	2	-0.0541735	-0.128259	G1	C_goblet	C_goblet	goblet	Colon	CDS015	Donor 3_DC	0.34355	17809	4108	-0.303499	DC_C_goblet
ACACTGATCGAGGCAA-1-0	12784	3001	TotalSeq-B0254	6	3016	human	intestine	TRUE	male	primary	none	3016	12808	1301	10.1577	0	0	0	0	Donor 2	AC	0	0.0812747	-0.153697	S	C_earlyCC	C_earlyACC	absorptive	Colon	CDS010	Donor 2_AC	0.0580067	12784	3001	-0.181872	AC_C_earlyACC
CGAGTGCTCTGTGTGA-1-1	11784	3029	TotalSeq-B0256	0	3046	human	intestine	TRUE	male	primary	none	3046	11812	3927	33.2459	0	0	0	0	Donor 1	TC	1	-0.0246157	0.368213	G2M	C_TA	C_TA	TA	Colon	CDS014	Donor 1_TC	0.0673811	11784	3029	-0.110275	TC_C_TA
GAGGCCTCATTCACCC-1-0	5715	2042	TotalSeq-B0255	3	2047	human	intestine	TRUE	male	primary	none	2047	5721	853	14.91	0	0	0	0	Donor 2	TC	0	-0.0156063	-0.129576	G1	C_earlyCC	C_earlyACC	absorptive	Colon	CDS010	Donor 2_TC	0.0577556	5715	2042	0.173305	TC_C_earlyACC
AACCTGAAGAGTTGAT-1-2	27458	4781	TotalSeq-B0256	3	4812	human	intestine	TRUE	male	primary	none	4809	27519	480	1.74425	0	0	0	0	Donor 3	TC	2	-0.0717345	-0.204114	G1	C_lateCC	C_lateACC	absorptive	Colon	CDS015	Donor 3_TC	0.367769	27458	4781	0.0639253	TC_C_lateACC
GTCGTAACAGTAGAGC-1-0	2758	1126	TotalSeq-B0254	6	1127	human	intestine	TRUE	male	primary	none	1127	2759	661	23.958	0	0	0	0	Donor 2	AC	0	-0.00501566	-0.0689867	G1	C_goblet	C_goblet	goblet	Colon	CDS010	Donor 2_AC	0.209309	2758	1126	-0.135724	AC_C_goblet
GTTAGTGGTGCATGAG-1-0	12311	2521	TotalSeq-B0254	6	2539	human	intestine	TRUE	male	primary	none	2530	12327	283	2.29577	0	0	0	0	Donor 2	AC	0	-0.0424517	-0.084145	G1	EEC	C_EEC	EEC	Colon	CDS010	Donor 2_AC	0.541012	12311	2521	-0.322197	AC_C_EEC
GAAGGACCATCTAACG-1-1	26099	4587	TotalSeq-B0254	4	4618	human	intestine	TRUE	male	primary	none	4616	26158	11530	44.0783	0	0	0	0	Donor 1	AC	1	0.241887	-0.104359	S	C_TA	C_TA	TA	Colon	CDS014	Donor 1_AC	0.0306787	26099	4587	-0.17719	AC_C_TA
CCCAACTAGTTGGAGC-1-0	4273	1877	TotalSeq-B0255	3	1887	human	intestine	TRUE	male	primary	none	1887	4286	207	4.82968	0	0	0	0	Donor 2	TC	0	-0.0796231	-0.180529	G1	C_tuft	C_tuft	tuft	Colon	CDS010	Donor 2_TC	0.323961	4273	1877	-0.382446	TC_C_tuft
TGATTCTGTTTAGTCG-1-2	24531	4371	TotalSeq-B0256	3	4404	human	intestine	TRUE	male	primary	none	4402	24584	3447	14.0213	0	0	0	0	Donor 3	TC	2	-0.0262329	-0.131539	G1	C_ISC	C_ISC	ISC	Colon	CDS015	Donor 3_TC	0.038221	24531	4371	-0.0673985	TC_C_ISC
ACTTTGTTCCACGGGT-1-0	3667	1481	TotalSeq-B0254	6	1484	human	intestine	TRUE	male	primary	none	1484	3672	716	19.4989	0	0	0	0	Donor 2	AC	0	0.0478807	-0.153109	S	C_goblet	C_goblet	goblet	Colon	CDS010	Donor 2_AC	0.244012	3667	1481	-0.355128	AC_C_goblet
ACGGGTCTCATAAGGA-1-0	6960	2323	TotalSeq-B0255	3	2330	human	intestine	TRUE	male	primary	none	2329	6971	1077	15.4497	0	0	0	0	Donor 2	TC	0	0.0258076	-0.0863516	S	C_goblet	C_goblet	goblet	Colon	CDS010	Donor 2_TC	0.226321	6960	2323	-0.20699	TC_C_goblet
TTCTAACCACAGCGCT-1-2	16546	3925	TotalSeq-B0254	5	3959	human	intestine	TRUE	male	primary	none	3957	16606	2478	14.9223	0	0	0	0	Donor 3	AC	2	0.0304445	-0.1551	S	C_goblet	C_goblet	goblet	Colon	CDS015	Donor 3_AC	0.249293	16546	3925	-0.458518	AC_C_goblet
CCCTGATGTCGTATGT-1-1	11502	3117	TotalSeq-B0256	0	3139	human	intestine	TRUE	male	primary	none	3135	11525	4206	36.4946	0	0	0	0	Donor 1	TC	1	0.172816	-0.092128	S	C_BEST4	C_BEST4	BEST4+	Colon	CDS014	Donor 1_TC	0.0421762	11502	3117	-0.286358	TC_C_BEST4
ACCCAAACAGACACAG-1-2	8350	1525	TotalSeq-B0256	3	1529	human	intestine	TRUE	male	primary	none	1529	8355	5429	64.979	0	0	0	0	Donor 3	TC	2	0.0115896	-0.114564	S	C_lateCC	C_lateACC	absorptive	Colon	CDS015	Donor 3_TC	0.219473	8350	1525	-0.135107	TC_C_lateACC
GCCATGGGTTCTTGTT-1-0	4462	1929	TotalSeq-B0255	3	1938	human	intestine	TRUE	male	primary	none	1937	4472	498	11.136	0	0	0	0	Donor 2	TC	0	0.0581793	-0.113399	S	C_goblet	C_goblet	goblet	Colon	CDS010	Donor 2_TC	0.254033	4462	1929	-0.267544	TC_C_goblet
TCATGTTGTCGAGCTC-1-2	10482	2959	TotalSeq-B0254	5	2974	human	intestine	TRUE	male	primary	none	2973	10504	1366	13.0046	0	0	0	0	Donor 3	AC	2	-0.00720361	-0.09721	G1	C_BEST4	C_BEST4	BEST4+	Colon	CDS015	Donor 3_AC	0.0532823	10482	2959	-0.260334	AC_C_BEST4
GGAATCTGTCTTGCGG-1-0	10272	3308	TotalSeq-B0254	6	3320	human	intestine	TRUE	male	primary	none	3320	10293	1539	14.9519	0	0	0	0	Donor 2	AC	0	0.284161	0.528134	G2M	C_TA	C_TA	TA	Colon	CDS010	Donor 2_AC	0.104973	10272	3308	-0.00356313	AC_C_TA
TGCTTGCCAGTTGTTG-1-1	21304	4442	TotalSeq-B0254	4	4469	human	intestine	TRUE	male	primary	none	4467	21351	8103	37.9514	0	0	0	0	Donor 1	AC	1	-0.110544	-0.161417	G1	C_lateCC	C_lateACC	absorptive	Colon	CDS014	Donor 1_AC	0.259619	21304	4442	-0.111926	AC_C_lateACC
GAGGCAATCACGGGCT-1-1	16620	2895	TotalSeq-B0254	4	2911	human	intestine	TRUE	male	primary	none	2911	16645	9860	59.237	0	0	0	0	Donor 1	AC	1	-0.0693524	-0.105799	G1	C_lateCC	C_lateACC	absorptive	Colon	CDS014	Donor 1_AC	0.225763	16620	2895	-0.00758971	AC_C_lateACC
ACCTACCCACTGGCGT-1-1	31938	5158	TotalSeq-B0254	4	5187	human	intestine	TRUE	male	primary	none	5186	32004	9431	29.4682	0	0	0	0	Donor 1	AC	1	-0.0483971	-0.177797	G1	C_lateCC	C_lateACC	absorptive	Colon	CDS014	Donor 1_AC	0.19871	31938	5158	0.02983	AC_C_lateACC
ACTTCCGAGGACAAGA-1-0	14596	3886	TotalSeq-B0254	6	3898	human	intestine	TRUE	male	primary	none	3897	14617	2143	14.661	0	0	0	0	Donor 2	AC	0	0.00914629	-0.15899	S	C_ISC	C_ISC	ISC	Colon	CDS010	Donor 2_AC	0.0615272	14596	3886	-0.142896	AC_C_ISC
ATCCACCTCGTAACTG-1-0	5830	2182	TotalSeq-B0256	2	2188	human	intestine	TRUE	male	primary	none	2188	5838	1398	23.9466	0	0	0	0	Donor 2	DC	0	-0.0860988	-0.148789	G1	C_lateCC	C_lateACC	absorptive	Colon	CDS010	Donor 2_DC	0.0593665	5830	2182	0.0870748	DC_C_lateACC
TGCATGAGTGTGGTCC-1-0	8381	2607	TotalSeq-B0256	2	2614	human	intestine	TRUE	male	primary	none	2613	8393	944	11.2475	0	0	0	0	Donor 2	DC	0	0.280043	0.0214293	S	C_TA	C_TA	TA	Colon	CDS010	Donor 2_DC	0.0908647	8381	2607	-0.25114	DC_C_TA
TTTACGTAGCTACAAA-1-0	6998	2504	TotalSeq-B0254	6	2512	human	intestine	TRUE	male	primary	none	2512	7006	794	11.3331	0	0	0	0	Donor 2	AC	0	-0.0721086	-0.133611	G1	C_earlyCC	C_earlyACC	absorptive	Colon	CDS010	Donor 2_AC	0.0353441	6998	2504	-0.425897	AC_C_earlyACC
TGGTTAGCACTTGTGA-1-0	6644	2479	TotalSeq-B0255	3	2499	human	intestine	TRUE	male	primary	none	2491	6664	195	2.92617	0	0	0	0	Donor 2	TC	0	-0.093787	-0.164293	G1	EEC	C_EEC	EEC	Colon	CDS010	Donor 2_TC	0.677369	6644	2479	-0.165364	TC_C_EEC
CTCCTCCGTAACAGTA-1-0	5047	2013	TotalSeq-B0254	6	2018	human	intestine	TRUE	male	primary	none	2017	5057	824	16.2942	0	0	0	0	Donor 2	AC	0	-0.0747025	-0.195656	G1	C_earlyCC	C_earlyACC	absorptive	Colon	CDS010	Donor 2_AC	0.06247	5047	2013	-0.42648	AC_C_earlyACC
CCAAGCGTCGGCTATA-1-2	6829	2179	TotalSeq-B0255	1	2198	human	intestine	TRUE	male	primary	none	2197	6852	1447	21.1179	0	0	0	0	Donor 3	DC	2	-0.0771438	-0.0976158	G1	C_goblet	C_goblet	goblet	Colon	CDS015	Donor 3_DC	0.20455	6829	2179	-0.278157	DC_C_goblet
GGGCGTTGTGCGGCTT-1-2	7553	2206	TotalSeq-B0254	5	2219	human	intestine	TRUE	male	primary	none	2218	7568	2877	38.0153	0	0	0	0	Donor 3	AC	2	-0.0887294	-0.114109	G1	C_goblet	C_goblet	goblet	Colon	CDS015	Donor 3_AC	0.187313	7553	2206	-0.389074	AC_C_goblet
AGACAAATCCTTCGAC-1-1	7719	2521	TotalSeq-B0256	0	2537	human	intestine	TRUE	male	primary	none	2535	7735	1821	23.5423	0	0	0	0	Donor 1	TC	1	-0.0710775	-0.144871	G1	C_goblet	C_goblet	goblet	Colon	CDS014	Donor 1_TC	0.372937	7719	2521	-0.383063	TC_C_goblet
GTGCACGAGTACCCTA-1-2	4807	1729	TotalSeq-B0256	3	1739	human	intestine	TRUE	male	primary	none	1736	4814	1661	34.5035	0	0	0	0	Donor 3	TC	2	-0.0357395	-0.0672327	G1	C_BEST4	C_BEST4	BEST4+	Colon	CDS015	Donor 3_TC	0.054518	4807	1729	-0.201002	TC_C_BEST4
CTTTCGGTCGAAGAAT-1-1	18780	3513	TotalSeq-B0254	4	3538	human	intestine	TRUE	male	primary	none	3538	18809	9172	48.7639	0	0	0	0	Donor 1	AC	1	0.00336902	-0.141009	S	C_earlyCC	C_earlyACC	absorptive	Colon	CDS014	Donor 1_AC	0.066673	18780	3513	-0.153713	AC_C_earlyACC
TCGCTTGAGATGCAGC-1-0	3836	1328	TotalSeq-B0255	3	1333	human	intestine	TRUE	male	primary	none	1331	3840	1438	37.4479	0	0	0	0	Donor 2	TC	0	0.0401737	-0.12096	S	C_earlyCC	C_earlyACC	absorptive	Colon	CDS010	Donor 2_TC	0.0391287	3836	1328	-0.256688	TC_C_earlyACC
TATCGCCGTTCTTAGG-1-0	5253	1965	TotalSeq-B0256	2	1971	human	intestine	TRUE	male	primary	none	1971	5264	878	16.6793	0	0	0	0	Donor 2	DC	0	0.00837424	-0.107964	S	C_earlyCC	C_earlyACC	absorptive	Colon	CDS010	Donor 2_DC	0.0479047	5253	1965	-0.197452	DC_C_earlyACC
ATTCCATTCTCTGACC-1-1	14014	3205	TotalSeq-B0255	3	3220	human	intestine	TRUE	male	primary	none	3220	14037	5954	42.4165	0	0	0	0	Donor 1	DC	1	-0.0789163	-0.119069	G1	C_earlyCC	C_earlyACC	absorptive	Colon	CDS014	Donor 1_DC	0.0525885	14014	3205	-0.366893	DC_C_earlyACC
TCTTAGTAGTGCGTCC-1-0	5934	2251	TotalSeq-B0255	3	2262	human	intestine	TRUE	male	primary	none	2262	5955	1065	17.8841	0	0	0	0	Donor 2	TC	0	-0.0589262	-0.150162	G1	C_lateCC	C_lateACC	absorptive	Colon	CDS010	Donor 2_TC	0.0726079	5934	2251	-0.138786	TC_C_lateACC
GAACTGTCAGGAATCG-1-0	3124	1133	TotalSeq-B0254	6	1134	human	intestine	TRUE	male	primary	none	1134	3125	1423	45.536	0	0	0	0	Donor 2	AC	0	-0.0400862	-0.019529	G1	C_BEST4	C_BEST4	BEST4+	Colon	CDS010	Donor 2_AC	0.189555	3124	1133	-0.0568984	AC_C_BEST4
GAACTGTAGAGCTGAC-1-1	13670	3462	TotalSeq-B0254	4	3491	human	intestine	TRUE	male	primary	none	3491	13709	4099	29.9001	0	0	0	0	Donor 1	AC	1	0.0198382	-0.129172	S	C_earlyCC	C_earlyACC	absorptive	Colon	CDS014	Donor 1_AC	0.0332401	13670	3462	-0.0614471	AC_C_earlyACC
CATGGTAGTAGCTGCC-1-0	7099	1904	TotalSeq-B0256	2	1913	human	intestine	TRUE	male	primary	none	1912	7108	718	10.1013	0	0	0	0	Donor 2	DC	0	-0.0495636	-0.149904	G1	C_ISC	C_ISC	ISC	Colon	CDS010	Donor 2_DC	0.0449673	7099	1904	-0.123892	DC_C_ISC
TTGCCTGTCAGCAGAG-1-1	25846	4160	TotalSeq-B0254	4	4183	human	intestine	TRUE	male	primary	none	4183	25885	12396	47.8887	0	0	0	0	Donor 1	AC	1	0.00109917	-0.115556	S	C_earlyCC	C_earlyACC	absorptive	Colon	CDS014	Donor 1_AC	0.0505738	25846	4160	-0.139204	AC_C_earlyACC
ACCACAACATCTCATT-1-0	13730	3796	TotalSeq-B0255	3	3814	human	intestine	TRUE	male	primary	none	3813	13756	1028	7.4731	0	0	0	0	Donor 2	TC	0	-0.00611648	0.407822	G2M	C_TA	C_TA	TA	Colon	CDS010	Donor 2_TC	0.0431054	13730	3796	-0.111749	TC_C_TA
ATGTCCCCATCATTTC-1-1	7725	2409	TotalSeq-B0255	3	2418	human	intestine	TRUE	male	primary	none	2418	7737	2013	26.0178	0	0	0	0	Donor 1	DC	1	0.190144	-0.108988	S	C_earlyCC	C_earlyACC	absorptive	Colon	CDS014	Donor 1_DC	0.0427261	7725	2409	-0.248265	DC_C_earlyACC
TAGAGTCTCTAGTCAG-1-1	8932	1454	TotalSeq-B0256	0	1464	human	intestine	TRUE	male	primary	none	1464	8942	6142	68.6871	0	0	0	0	Donor 1	TC	1	-0.0461995	-0.0831751	G1	C_lateCC	C_lateACC	absorptive	Colon	CDS014	Donor 1_TC	0.405189	8932	1454	-0.18845	TC_C_lateACC
TTTGGTTTCTTGGGCG-1-1	25245	4829	TotalSeq-B0254	4	4869	human	intestine	TRUE	male	primary	none	4867	25321	6966	27.5108	0	0	0	0	Donor 1	AC	1	0.0669689	-0.16774	S	C_earlyCC	C_earlyACC	absorptive	Colon	CDS014	Donor 1_AC	0.0712522	25245	4829	-0.0751765	AC_C_earlyACC
GTCGCGATCTGCCTCA-1-2	13804	3241	TotalSeq-B0254	5	3269	human	intestine	TRUE	male	primary	none	3267	13840	3117	22.5217	0	0	0	0	Donor 3	AC	2	0.00109554	-0.14281	S	C_BEST4	C_BEST4	BEST4+	Colon	CDS015	Donor 3_AC	0.0650925	13804	3241	-0.290828	AC_C_BEST4
TCACGGGCAAACCGGA-1-0	12298	3376	TotalSeq-B0254	6	3387	human	intestine	TRUE	male	primary	none	3386	12313	1994	16.1943	0	0	0	0	Donor 2	AC	0	0.140359	-0.171135	S	C_TA	C_TA	TA	Colon	CDS010	Donor 2_AC	0.0527184	12298	3376	-0.0649599	AC_C_TA
TAACTTCTCAAGCCGC-1-1	41899	5863	TotalSeq-B0256	0	5908	human	intestine	TRUE	male	primary	none	5903	41979	13152	31.33	0	0	0	0	Donor 1	TC	1	0.167309	-0.105463	S	C_TA	C_TA	TA	Colon	CDS014	Donor 1_TC	0.110725	41899	5863	-0.171815	TC_C_TA
TACCCACAGGTATAGT-1-2	20488	4508	TotalSeq-B0255	1	4532	human	intestine	TRUE	male	primary	none	4531	20546	4015	19.5415	0	0	0	0	Donor 3	DC	2	-0.0198606	-0.169111	G1	C_goblet	C_goblet	goblet	Colon	CDS015	Donor 3_DC	0.328776	20488	4508	-0.325807	DC_C_goblet
TACCGAACATATACCG-1-0	3714	1812	TotalSeq-B0254	6	1816	human	intestine	TRUE	male	primary	none	1815	3718	269	7.23507	0	0	0	0	Donor 2	AC	0	-0.0127134	-0.200906	G1	C_tuft	C_tuft	tuft	Colon	CDS010	Donor 2_AC	0.341975	3714	1812	-0.159767	AC_C_tuft
AAAGAACAGCCAAGGT-1-2	3009	1094	TotalSeq-B0256	3	1102	human	intestine	TRUE	male	primary	none	1100	3015	1382	45.8375	0	0	0	0	Donor 3	TC	2	0.0114907	-0.103945	S	EEC	C_EEC	EEC	Colon	CDS015	Donor 3_TC	0.13978	3009	1094	-0.209268	TC_C_EEC
TTCGGTCCAATCCTTT-1-1	34250	5616	TotalSeq-B0255	3	5656	human	intestine	TRUE	male	primary	none	5653	34334	8101	23.5947	0	0	0	0	Donor 1	DC	1	0.447152	-0.108173	S	C_TA	C_TA	TA	Colon	CDS014	Donor 1_DC	0.140991	34250	5616	-0.0709261	DC_C_TA
TAGACCATCCCGATCT-1-1	5052	1856	TotalSeq-B0254	4	1863	human	intestine	TRUE	male	primary	none	1862	5059	1209	23.898	0	0	0	0	Donor 1	AC	1	0.0832685	-0.178813	S	C_earlyCC	C_earlyACC	absorptive	Colon	CDS014	Donor 1_AC	0.0943662	5052	1856	-0.306265	AC_C_earlyACC
GCCGTGATCGATACGT-1-1	8610	2391	TotalSeq-B0255	3	2402	human	intestine	TRUE	male	primary	none	2402	8623	3637	42.1779	0	0	0	0	Donor 1	DC	1	0.0461623	-0.188989	S	C_earlyCC	C_earlyACC	absorptive	Colon	CDS014	Donor 1_DC	0.0497177	8610	2391	-0.176885	DC_C_earlyACC
TCCGAAAGTGAACGGT-1-0	2535	1050	TotalSeq-B0255	3	1052	human	intestine	TRUE	male	primary	none	1051	2536	931	36.7114	0	0	0	0	Donor 2	TC	0	0.259151	0.12363	S	C_TA	C_TA	TA	Colon	CDS010	Donor 2_TC	0.130794	2535	1050	-0.0682602	TC_C_TA
CAATTTCTCCTCGCAT-1-2	18477	4576	TotalSeq-B0256	3	4610	human	intestine	TRUE	male	primary	none	4606	18528	970	5.23532	0	0	0	0	Donor 3	TC	2	-0.0863469	-0.124441	G1	EEC	C_EEC	EEC	Colon	CDS015	Donor 3_TC	0.733033	18477	4576	-0.266435	TC_C_EEC
TTCCTTCAGTCTAGCT-1-0	2736	1234	TotalSeq-B0255	3	1237	human	intestine	TRUE	male	primary	none	1237	2739	711	25.9584	0	0	0	0	Donor 2	TC	0	0.123409	-0.0909944	S	C_earlyCC	C_earlyACC	absorptive	Colon	CDS010	Donor 2_TC	0.0525879	2736	1234	0.00383388	TC_C_earlyACC
GGGTTTAAGAGCAGAA-1-0	6208	2088	TotalSeq-B0254	6	2099	human	intestine	TRUE	male	primary	none	2099	6224	1015	16.3078	0	0	0	0	Donor 2	AC	0	-0.0810037	-0.151369	G1	C_ISC	C_ISC	ISC	Colon	CDS010	Donor 2_AC	0.028427	6208	2088	-0.159872	AC_C_ISC
GGGATGAAGCCGCTTG-1-0	10711	2977	TotalSeq-B0255	3	2992	human	intestine	TRUE	male	primary	none	2991	10738	854	7.95306	0	0	0	0	Donor 2	TC	0	0.0508681	0.0984965	G2M	C_ISC	C_ISC	ISC	Colon	CDS010	Donor 2_TC	0.0477368	10711	2977	-0.188771	TC_C_ISC
GGGCGTTAGTTCCGTA-1-1	18158	3649	TotalSeq-B0255	3	3668	human	intestine	TRUE	male	primary	none	3668	18195	7678	42.1984	0	0	0	0	Donor 1	DC	1	-0.048188	-0.155617	G1	C_earlyCC	C_earlyACC	absorptive	Colon	CDS014	Donor 1_DC	0.056109	18158	3649	-0.0263149	DC_C_earlyACC
TCTTTGACAACCACGC-1-1	17896	4134	TotalSeq-B0254	4	4161	human	intestine	TRUE	male	primary	none	4160	17937	4710	26.2586	0	0	0	0	Donor 1	AC	1	0.159772	-0.101294	S	C_TA	C_TA	TA	Colon	CDS014	Donor 1_AC	0.032058	17896	4134	0.00486823	AC_C_TA
TTGCCTGTCAAGCCTA-1-0	5305	2087	TotalSeq-B0256	2	2097	human	intestine	TRUE	male	primary	none	2097	5317	975	18.3374	0	0	0	0	Donor 2	DC	0	0.142723	0.858381	G2M	C_ISC	C_ISC	ISC	Colon	CDS010	Donor 2_DC	0.0406243	5305	2087	0.188809	DC_C_ISC
CATTGCCCACATTCGA-1-1	16278	3385	TotalSeq-B0254	4	3405	human	intestine	TRUE	male	primary	none	3405	16312	7659	46.9532	0	0	0	0	Donor 1	AC	1	0.25063	-0.0732688	S	C_goblet	C_goblet	goblet	Colon	CDS014	Donor 1_AC	0.142014	16278	3385	-0.0271909	AC_C_goblet
ATGAGTCAGCCGTTAT-1-2	15288	3856	TotalSeq-B0254	5	3887	human	intestine	TRUE	male	primary	none	3881	15337	1638	10.6801	0	0	0	0	Donor 3	AC	2	-0.115489	-0.133872	G1	EEC	C_EEC	EEC	Colon	CDS015	Donor 3_AC	0.364228	15288	3856	-0.125876	AC_C_EEC
CCACTTGTCCATCTCG-1-2	18530	4332	TotalSeq-B0254	5	4365	human	intestine	TRUE	male	primary	none	4361	18571	4335	23.3428	0	0	0	0	Donor 3	AC	2	-0.095258	-0.15558	G1	C_goblet	C_goblet	goblet	Colon	CDS015	Donor 3_AC	0.353286	18530	4332	-0.0611173	AC_C_goblet
TTTCAGTTCATGCAGT-1-0	5475	2164	TotalSeq-B0255	3	2175	human	intestine	TRUE	male	primary	none	2174	5485	1101	20.0729	0	0	0	0	Donor 2	TC	0	-0.0330524	-0.143064	G1	C_tuft	C_tuft	tuft	Colon	CDS010	Donor 2_TC	0.351854	5475	2164	-0.268472	TC_C_tuft
GGCTGTGAGACGACTG-1-0	7488	2610	TotalSeq-B0255	3	2622	human	intestine	TRUE	male	primary	none	2622	7505	2039	27.1686	0	0	0	0	Donor 2	TC	0	0.0690149	-0.162604	S	C_goblet	C_goblet	goblet	Colon	CDS010	Donor 2_TC	0.14015	7488	2610	-0.247328	TC_C_goblet
ATTCAGGGTAATCAAG-1-1	5148	1449	TotalSeq-B0254	4	1455	human	intestine	TRUE	male	primary	none	1455	5154	2396	46.4882	0	0	0	0	Donor 1	AC	1	-0.0273313	-0.109473	G1	C_BEST4	C_BEST4	BEST4+	Colon	CDS014	Donor 1_AC	0.155383	5148	1449	-0.3846	AC_C_BEST4
CCGGTGACAACTGGTT-1-0	8353	2788	TotalSeq-B0255	3	2805	human	intestine	TRUE	male	primary	none	2801	8367	336	4.01578	0	0	0	0	Donor 2	TC	0	-0.0310202	-0.165379	G1	EEC	C_EEC	EEC	Colon	CDS010	Donor 2_TC	0.636981	8353	2788	-0.349609	TC_C_EEC
GCCGATGCAGAGTCTT-1-0	8287	2431	TotalSeq-B0256	2	2443	human	intestine	TRUE	male	primary	none	2443	8302	1079	12.9969	0	0	0	0	Donor 2	DC	0	-0.0446216	-0.195577	G1	C_earlyCC	C_earlyACC	absorptive	Colon	CDS010	Donor 2_DC	0.0587039	8287	2431	-0.169688	DC_C_earlyACC
GGCTTGGAGTCATGAA-1-1	22162	3868	TotalSeq-B0255	3	3886	human	intestine	TRUE	male	primary	none	3886	22194	11166	50.3109	0	0	0	0	Donor 1	DC	1	0.0216624	-0.150103	S	C_earlyCC	C_earlyACC	absorptive	Colon	CDS014	Donor 1_DC	0.0560846	22162	3868	-0.108334	DC_C_earlyACC
ATCCACCCAATTGGTC-1-2	10274	2758	TotalSeq-B0256	3	2774	human	intestine	TRUE	male	primary	none	2774	10293	4293	41.708	0	0	0	0	Donor 3	TC	2	-0.0667524	-0.114702	G1	C_lateCC	C_lateACC	absorptive	Colon	CDS015	Donor 3_TC	0.0641111	10274	2758	-0.144371	TC_C_lateACC
GTGCACGTCCGAGATT-1-1	16370	3738	TotalSeq-B0256	0	3769	human	intestine	TRUE	male	primary	none	3769	16414	4092	24.9299	0	0	0	0	Donor 1	TC	1	0.0138804	-0.177521	S	C_BEST4	C_BEST4	BEST4+	Colon	CDS014	Donor 1_TC	0.183825	16370	3738	-0.255166	TC_C_BEST4
TGTCCCATCAGTCTTT-1-1	17672	4948	TotalSeq-B0254	4	4985	human	intestine	TRUE	male	primary	none	4979	17723	2402	13.553	0	0	0	0	Donor 1	AC	1	-0.0871577	-0.245833	G1	EEC	C_EEC	EEC	Colon	CDS014	Donor 1_AC	0.718016	17672	4948	-0.313723	AC_C_EEC
AGCGTATGTCGTTGCG-1-0	13189	3355	TotalSeq-B0255	3	3361	human	intestine	TRUE	male	primary	none	3361	13202	2322	17.5882	0	0	0	0	Donor 2	TC	0	0.153829	-0.176193	S	C_earlyCC	C_earlyACC	absorptive	Colon	CDS010	Donor 2_TC	0.0612861	13189	3355	-0.113973	TC_C_earlyACC
AAGAACAGTCTCCCTA-1-0	2378	972	TotalSeq-B0255	3	973	human	intestine	TRUE	male	primary	none	973	2383	110	4.61603	0	0	0	0	Donor 2	TC	0	-0.0346302	-0.138973	G1	C_earlyCC	C_earlyACC	absorptive	Colon	CDS010	Donor 2_TC	0.120701	2378	972	0.108015	TC_C_earlyACC
TCATCATGTTGTAGCT-1-0	2827	1119	TotalSeq-B0255	3	1122	human	intestine	TRUE	male	primary	none	1122	2831	1006	35.5351	0	0	0	0	Donor 2	TC	0	-0.0966903	-0.113213	G1	C_goblet	C_goblet	goblet	Colon	CDS010	Donor 2_TC	0.259334	2827	1119	-0.0052203	TC_C_goblet
TGATGCATCCTCGATC-1-2	13149	3270	TotalSeq-B0254	5	3297	human	intestine	TRUE	male	primary	none	3294	13185	2191	16.6174	0	0	0	0	Donor 3	AC	2	-0.0815253	-0.102097	G1	C_goblet	C_goblet	goblet	Colon	CDS015	Donor 3_AC	0.23933	13149	3270	-0.287928	AC_C_goblet
CCTACGTGTAGCTTGT-1-2	4178	1477	TotalSeq-B0255	1	1485	human	intestine	TRUE	male	primary	none	1484	4185	679	16.2246	0	0	0	0	Donor 3	DC	2	-0.0494181	-0.131623	G1	C_goblet	C_goblet	goblet	Colon	CDS015	Donor 3_DC	0.200497	4178	1477	-0.22096	DC_C_goblet
TTCCTAAGTGTGCCTG-1-0	9609	2917	TotalSeq-B0255	3	2929	human	intestine	TRUE	male	primary	none	2929	9631	979	10.1651	0	0	0	0	Donor 2	TC	0	0.0414591	-0.120573	S	C_earlyCC	C_earlyACC	absorptive	Colon	CDS010	Donor 2_TC	0.0450056	9609	2917	-0.23333	TC_C_earlyACC
TCATTTGGTAGACGGT-1-0	3179	1274	TotalSeq-B0254	6	1278	human	intestine	TRUE	male	primary	none	1277	3183	703	22.0861	0	0	0	0	Donor 2	AC	0	-0.0569914	-0.0810926	G1	C_lateCC	C_lateACC	absorptive	Colon	CDS010	Donor 2_AC	0.238022	3179	1274	0.0278439	AC_C_lateACC
AATCGTGCAGTTCCAA-1-1	22174	3619	TotalSeq-B0254	4	3646	human	intestine	TRUE	male	primary	none	3643	22210	8671	39.041	0	0	0	0	Donor 1	AC	1	-0.0603267	-0.170028	G1	C_lateCC	C_lateACC	absorptive	Colon	CDS014	Donor 1_AC	0.487167	22174	3619	-0.0454135	AC_C_lateACC
CTCAAGACAGGCTACC-1-2	20015	4456	TotalSeq-B0256	3	4479	human	intestine	TRUE	male	primary	none	4477	20054	3063	15.2738	0	0	0	0	Donor 3	TC	2	-0.081739	-0.158614	G1	C_goblet	C_goblet	goblet	Colon	CDS015	Donor 3_TC	0.380864	20015	4456	-0.340292	TC_C_goblet
ATTATCCAGCGAGTCA-1-2	30395	5493	TotalSeq-B0255	1	5528	human	intestine	TRUE	male	primary	none	5526	30466	3522	11.5604	0	0	0	0	Donor 3	DC	2	-0.0563089	-0.163546	G1	C_earlyCC	C_earlyACC	absorptive	Colon	CDS015	Donor 3_DC	0.0910282	30395	5493	-0.236818	DC_C_earlyACC
TCACATTTCTCAGTCC-1-2	19588	4249	TotalSeq-B0256	0	4275	human	intestine	TRUE	male	primary	none	4271	19618	3299	16.8162	0	0	0	0	Donor 3	TC	2	-0.0210236	-0.14699	G1	C_earlyCC	C_earlyACC	absorptive	Colon	CDS015	Donor 3_TC	0.0298378	19588	4249	-0.387721	TC_C_earlyACC
GTGAGTTCAATGCTCA-1-2	17541	3677	TotalSeq-B0255	1	3702	human	intestine	TRUE	male	primary	none	3701	17575	6577	37.4225	0	0	0	0	Donor 3	DC	2	-0.0230509	-0.176886	G1	C_earlyCC	C_earlyACC	absorptive	Colon	CDS015	Donor 3_DC	0.0528165	17541	3677	-0.0525234	DC_C_earlyACC
CCGGACAAGCGGTAGT-1-2	9704	2595	TotalSeq-B0254	5	2613	human	intestine	TRUE	male	primary	none	2612	9726	3152	32.408	0	0	0	0	Donor 3	AC	2	-0.0584211	-0.137095	G1	C_goblet	C_goblet	goblet	Colon	CDS015	Donor 3_AC	0.215153	9704	2595	-0.204013	AC_C_goblet
GTTGAACGTAATGATG-1-1	4476	1305	TotalSeq-B0254	4	1310	human	intestine	TRUE	male	primary	none	1310	4482	2392	53.369	0	0	0	0	Donor 1	AC	1	-0.025131	-0.113515	G1	C_earlyCC	C_earlyACC	absorptive	Colon	CDS014	Donor 1_AC	0.0497825	4476	1305	-0.38666	AC_C_earlyACC
CCTCTAGCAGAAGTTA-1-2	17038	3786	TotalSeq-B0254	5	3806	human	intestine	TRUE	male	primary	none	3805	17071	2803	16.4197	0	0	0	0	Donor 3	AC	2	-0.0334466	-0.154411	G1	C_goblet	C_goblet	goblet	Colon	CDS015	Donor 3_AC	0.390909	17038	3786	-0.316837	AC_C_goblet
GTTGTGAAGTGTTGAA-1-2	10079	2503	TotalSeq-B0256	3	2514	human	intestine	TRUE	male	primary	none	2514	10093	4578	45.3582	0	0	0	0	Donor 3	TC	2	-0.0161896	-0.147959	G1	C_earlyCC	C_earlyACC	absorptive	Colon	CDS015	Donor 3_TC	0.0527378	10079	2503	-0.234676	TC_C_earlyACC
GGGACCTAGTCGGCAA-1-0	3542	1403	TotalSeq-B0255	3	1407	human	intestine	TRUE	male	primary	none	1407	3548	549	15.4735	0	0	0	0	Donor 2	TC	0	-0.0535187	-0.118851	G1	C_goblet	C_goblet	goblet	Colon	CDS010	Donor 2_TC	0.226328	3542	1403	-0.298841	TC_C_goblet
GGGAGATGTTGGGATG-1-0	13179	2964	TotalSeq-B0254	6	2979	human	intestine	TRUE	male	primary	none	2978	13199	1537	11.6448	0	0	0	0	Donor 2	AC	0	-0.000368744	-0.207139	G1	C_ISC	C_ISC	ISC	Colon	CDS010	Donor 2_AC	0.0452745	13179	2964	-0.205247	AC_C_ISC
GAAGGACAGCCTCTCT-1-1	29713	5102	TotalSeq-B0255	3	5140	human	intestine	TRUE	male	primary	none	5139	29777	7515	25.2376	0	0	0	0	Donor 1	DC	1	0.0346335	-0.201212	S	C_ISC	C_ISC	ISC	Colon	CDS014	Donor 1_DC	0.023359	29713	5102	-0.0471262	DC_C_ISC
CGTTCTGGTGACGTCC-1-0	6364	2176	TotalSeq-B0256	2	2185	human	intestine	TRUE	male	primary	none	2185	6377	1085	17.0143	0	0	0	0	Donor 2	DC	0	-0.0127293	-0.141674	G1	C_goblet	C_goblet	goblet	Colon	CDS010	Donor 2_DC	0.236076	6364	2176	-0.116383	DC_C_goblet
ACTATGGCACCCAACG-1-1	18160	3524	TotalSeq-B0254	4	3548	human	intestine	TRUE	male	primary	none	3548	18205	9320	51.1947	0	0	0	0	Donor 1	AC	1	-0.0299724	-0.12064	G1	C_lateCC	C_lateACC	absorptive	Colon	CDS014	Donor 1_AC	0.0837811	18160	3524	-0.0316427	AC_C_lateACC
ATGTCTTGTGTGGACA-1-2	11310	2870	TotalSeq-B0256	3	2890	human	intestine	TRUE	male	primary	none	2889	11338	4701	41.4623	0	0	0	0	Donor 3	TC	2	-0.0620555	-0.167507	G1	C_lateCC	C_lateACC	absorptive	Colon	CDS015	Donor 3_TC	0.0530419	11310	2870	-0.00706376	TC_C_lateACC
TCGCAGGAGGTCTGGA-1-2	14411	3439	TotalSeq-B0256	3	3465	human	intestine	TRUE	male	primary	none	3465	14449	3207	22.1953	0	0	0	0	Donor 3	TC	2	-0.0666411	-0.112978	G1	C_goblet	C_goblet	goblet	Colon	CDS015	Donor 3_TC	0.318359	14411	3439	-0.433654	TC_C_goblet
GGCAGTCTCCATCTCG-1-1	3253	1261	TotalSeq-B0254	4	1270	human	intestine	TRUE	male	primary	none	1270	3263	986	30.2176	0	0	0	0	Donor 1	AC	1	-0.077072	-0.103052	G1	C_earlyCC	C_earlyACC	absorptive	Colon	CDS014	Donor 1_AC	0.0342281	3253	1261	-0.118113	AC_C_earlyACC
ATTATCCTCCGTGGTG-1-1	18669	3875	TotalSeq-B0256	0	3902	human	intestine	TRUE	male	primary	none	3899	18704	5720	30.5817	0	0	0	0	Donor 1	TC	1	-0.00277163	-0.134947	G1	C_earlyCC	C_earlyACC	absorptive	Colon	CDS014	Donor 1_TC	0.0525067	18669	3875	-0.00325313	TC_C_earlyACC
TCGATTTTCACCATGA-1-1	17033	3370	TotalSeq-B0254	4	3387	human	intestine	TRUE	male	primary	none	3387	17053	8098	47.4872	0	0	0	0	Donor 1	AC	1	0.0454177	-0.0789764	S	C_earlyCC	C_earlyACC	absorptive	Colon	CDS014	Donor 1_AC	0.0534986	17033	3370	-0.327441	AC_C_earlyACC
TCATCCGTCTTAGTTC-1-1	10085	2565	TotalSeq-B0256	0	2581	human	intestine	TRUE	male	primary	none	2580	10108	1138	11.2584	0	0	0	0	Donor 1	TC	1	0.0193658	-0.179318	S	C_earlyCC	C_earlyACC	absorptive	Colon	CDS014	Donor 1_TC	0.047054	10085	2565	-0.0748822	TC_C_earlyACC
TTTCATGAGCATTTGC-1-0	1800	900	TotalSeq-B0256	2	904	human	intestine	TRUE	male	primary	none	903	1803	485	26.8996	0	0	0	0	Donor 2	DC	0	-0.0397021	-0.0133055	G1	C_earlyCC	C_earlyACC	absorptive	Colon	CDS010	Donor 2_DC	0.0405896	1800	900	0.121513	DC_C_earlyACC
GTGGCGTGTCGCTGCA-1-0	4829	1711	TotalSeq-B0254	6	1716	human	intestine	TRUE	male	primary	none	1716	4838	1635	33.795	0	0	0	0	Donor 2	AC	0	-0.0226777	-0.135843	G1	C_earlyCC	C_earlyACC	absorptive	Colon	CDS010	Donor 2_AC	0.056257	4829	1711	-0.0871958	AC_C_earlyACC
CAACCTCGTCTAACGT-1-1	14777	3288	TotalSeq-B0255	3	3307	human	intestine	TRUE	male	primary	none	3307	14805	6271	42.3573	0	0	0	0	Donor 1	DC	1	-0.0704651	-0.127975	G1	C_earlyCC	C_earlyACC	absorptive	Colon	CDS014	Donor 1_DC	0.0416953	14777	3288	-0.235484	DC_C_earlyACC
GGGTCTGTCGGACGTC-1-1	25120	4488	TotalSeq-B0256	0	4524	human	intestine	TRUE	male	primary	none	4521	25172	8419	33.4459	0	0	0	0	Donor 1	TC	1	0.337885	-0.0696945	S	C_TA	C_TA	TA	Colon	CDS014	Donor 1_TC	0.087369	25120	4488	-0.0731617	TC_C_TA
AGGTTGTTCGAAGCCC-1-1	17306	3493	TotalSeq-B0256	0	3508	human	intestine	TRUE	male	primary	none	3507	17329	7296	42.1028	0	0	0	0	Donor 1	TC	1	-0.0283749	-0.16477	G1	C_earlyCC	C_earlyACC	absorptive	Colon	CDS014	Donor 1_TC	0.0305574	17306	3493	-0.256549	TC_C_earlyACC
ATCCATTAGGTCCCTG-1-0	6101	1970	TotalSeq-B0255	3	1977	human	intestine	TRUE	male	primary	none	1977	6112	349	5.71008	0	0	0	0	Donor 2	TC	0	0.0269764	-0.12122	S	C_BEST4	C_BEST4	BEST4+	Colon	CDS010	Donor 2_TC	0.1534	6101	1970	-0.316249	TC_C_BEST4
AGTGATCGTTGGACTT-1-1	3291	1321	TotalSeq-B0255	3	1326	human	intestine	TRUE	male	primary	none	1326	3296	1191	36.1347	0	0	0	0	Donor 1	DC	1	-0.125381	-0.137023	G1	C_tuft	C_tuft	tuft	Colon	CDS014	Donor 1_DC	0.233127	3291	1321	-0.107191	DC_C_tuft
GTGTTAGAGGGATCGT-1-1	26846	4796	TotalSeq-B0255	3	4836	human	intestine	TRUE	male	primary	none	4830	26904	8287	30.8021	0	0	0	0	Donor 1	DC	1	0.362231	-0.133489	S	C_TA	C_TA	TA	Colon	CDS014	Donor 1_DC	0.0728761	26846	4796	-0.0887812	DC_C_TA
AAAGTGATCTTTCAGT-1-0	10713	3114	TotalSeq-B0255	3	3125	human	intestine	TRUE	male	primary	none	3125	10728	1306	12.1738	0	0	0	0	Donor 2	TC	0	0.0341196	-0.142072	S	C_earlyCC	C_earlyACC	absorptive	Colon	CDS010	Donor 2_TC	0.0496819	10713	3114	-0.0355272	TC_C_earlyACC
CTCCCAACACATACGT-1-2	10224	2813	TotalSeq-B0254	5	2825	human	intestine	TRUE	male	primary	none	2825	10240	1428	13.9453	0	0	0	0	Donor 3	AC	2	0.0158924	-0.135368	S	C_BEST4	C_BEST4	BEST4+	Colon	CDS015	Donor 3_AC	0.117716	10224	2813	-0.414614	AC_C_BEST4
AGCCAATAGGCAGTCA-1-0	2524	1167	TotalSeq-B0254	6	1172	human	intestine	TRUE	male	primary	none	1170	2527	706	27.9383	0	0	0	0	Donor 2	AC	0	-0.0119336	-0.114803	G1	C_goblet	C_goblet	goblet	Colon	CDS010	Donor 2_AC	0.274195	2524	1167	-0.124517	AC_C_goblet
TTTCATGTCCTTCTAA-1-0	7922	2807	TotalSeq-B0255	3	2816	human	intestine	TRUE	male	primary	none	2816	7942	1119	14.0897	0	0	0	0	Donor 2	TC	0	-0.0432563	-0.171724	G1	C_earlyCC	C_earlyACC	absorptive	Colon	CDS010	Donor 2_TC	0.052941	7922	2807	-0.239307	TC_C_earlyACC
AGTAACCCAATTCGTG-1-0	3963	1553	TotalSeq-B0254	6	1561	human	intestine	TRUE	male	primary	none	1560	3975	867	21.8113	0	0	0	0	Donor 2	AC	0	-0.0640873	-0.0469692	G1	C_goblet	C_goblet	goblet	Colon	CDS010	Donor 2_AC	0.277855	3963	1553	-0.493519	AC_C_goblet
CCCGAAGAGCCTCTTC-1-0	3297	1471	TotalSeq-B0255	3	1473	human	intestine	TRUE	male	primary	none	1473	3299	603	18.2783	0	0	0	0	Donor 2	TC	0	-0.0551818	0.638163	G2M	C_goblet	C_goblet	goblet	Colon	CDS010	Donor 2_TC	0.25615	3297	1471	-0.271067	TC_C_goblet
GCATGATTCAGTCAGT-1-0	12600	3062	TotalSeq-B0255	3	3075	human	intestine	TRUE	male	primary	none	3075	12624	1507	11.9376	0	0	0	0	Donor 2	TC	0	0.100505	-0.0548982	S	C_earlyCC	C_earlyACC	absorptive	Colon	CDS010	Donor 2_TC	0.0587256	12600	3062	0.0465368	TC_C_earlyACC
TCAAGCATCACATTGG-1-2	22487	4634	TotalSeq-B0254	5	4660	human	intestine	TRUE	male	primary	none	4656	22534	4887	21.6872	0	0	0	0	Donor 3	AC	2	-0.0405755	-0.139641	G1	C_BEST4	C_BEST4	BEST4+	Colon	CDS015	Donor 3_AC	0.40577	22487	4634	-0.27089	AC_C_BEST4
TTGGGATCAGCATGCC-1-2	12045	3366	TotalSeq-B0254	5	3392	human	intestine	TRUE	male	primary	none	3390	12082	1805	14.9396	0	0	0	0	Donor 3	AC	2	-0.0449882	-0.178271	G1	C_BEST4	C_BEST4	BEST4+	Colon	CDS015	Donor 3_AC	0.151787	12045	3366	-0.218399	AC_C_BEST4
TGAGTCATCTGGAGAG-1-1	13174	2250	TotalSeq-B0256	0	2270	human	intestine	TRUE	male	primary	none	2269	13199	7614	57.6862	0	0	0	0	Donor 1	TC	1	-0.0474815	-0.145645	G1	C_ISC	C_ISC	ISC	Colon	CDS014	Donor 1_TC	0.0285973	13174	2250	-0.27146	TC_C_ISC
GGAGCAATCGAACCAT-1-1	19261	3620	TotalSeq-B0254	4	3648	human	intestine	TRUE	male	primary	none	3647	19305	8922	46.216	0	0	0	0	Donor 1	AC	1	-0.0528079	-0.138645	G1	C_earlyCC	C_earlyACC	absorptive	Colon	CDS014	Donor 1_AC	0.0665698	19261	3620	-0.146303	AC_C_earlyACC
ACGTAGTAGTGAGTGC-1-0	6244	2210	TotalSeq-B0254	6	2220	human	intestine	TRUE	male	primary	none	2220	6260	786	12.5559	0	0	0	0	Donor 2	AC	0	-0.0576564	-0.209778	G1	C_earlyCC	C_earlyACC	absorptive	Colon	CDS010	Donor 2_AC	0.0363497	6244	2210	-0.365375	AC_C_earlyACC
TAGGAGGAGGGAGGCA-1-1	10893	2423	TotalSeq-B0255	3	2440	human	intestine	TRUE	male	primary	none	2439	10913	5452	49.9588	0	0	0	0	Donor 1	DC	1	0.00397804	-0.124062	S	C_earlyCC	C_earlyACC	absorptive	Colon	CDS014	Donor 1_DC	0.036293	10893	2423	-0.168236	DC_C_earlyACC
ATTCCATCAGTTGTTG-1-1	16575	3770	TotalSeq-B0254	4	3793	human	intestine	TRUE	male	primary	none	3792	16614	5888	35.44	0	0	0	0	Donor 1	AC	1	0.0227165	-0.123591	S	C_earlyCC	C_earlyACC	absorptive	Colon	CDS014	Donor 1_AC	0.0356303	16575	3770	-0.0439106	AC_C_earlyACC
CTTCTAAAGTCATGAA-1-2	9529	2738	TotalSeq-B0255	1	2753	human	intestine	TRUE	male	primary	none	2753	9550	2208	23.1204	0	0	0	0	Donor 3	DC	2	-0.0570331	-0.182909	G1	C_goblet	C_goblet	goblet	Colon	CDS015	Donor 3_DC	0.206073	9529	2738	-0.225364	DC_C_goblet
GTCAAGTGTGACCGTC-1-0	17201	4288	TotalSeq-B0254	6	4305	human	intestine	TRUE	male	primary	none	4304	17240	1967	11.4095	0	0	0	0	Donor 2	AC	0	0.201732	-0.121132	S	C_goblet	C_goblet	goblet	Colon	CDS010	Donor 2_AC	0.247764	17201	4288	-0.307833	AC_C_goblet
AAAGAACTCTGTCAGA-1-1	26102	4719	TotalSeq-B0255	3	4747	human	intestine	TRUE	male	primary	none	4745	26149	11797	45.1145	0	0	0	0	Donor 1	DC	1	-0.0582783	0.519143	G2M	C_TA	C_TA	TA	Colon	CDS014	Donor 1_DC	0.031302	26102	4719	-0.136415	DC_C_TA
TGCTCCACATTGCCTC-1-2	15429	4159	TotalSeq-B0256	3	4189	human	intestine	TRUE	male	primary	none	4187	15475	1459	9.42811	0	0	0	0	Donor 3	TC	2	0.013961	-0.219152	S	C_BEST4	C_BEST4	BEST4+	Colon	CDS015	Donor 3_TC	0.106645	15429	4159	-0.302149	TC_C_BEST4
ACGGAAGGTGTCTTCC-1-0	5640	1995	TotalSeq-B0255	3	2003	human	intestine	TRUE	male	primary	none	2003	5652	1363	24.1154	0	0	0	0	Donor 2	TC	0	-0.0671473	-0.0505741	G1	C_earlyCC	C_earlyACC	absorptive	Colon	CDS010	Donor 2_TC	0.0425903	5640	1995	-0.033562	TC_C_earlyACC
ATTCCTAGTTGTCTAG-1-2	14092	3731	TotalSeq-B0254	5	3763	human	intestine	TRUE	male	primary	none	3759	14127	2593	18.3549	0	0	0	0	Donor 3	AC	2	-0.0946995	-0.19083	G1	C_goblet	C_goblet	goblet	Colon	CDS015	Donor 3_AC	0.30513	14092	3731	-0.293068	AC_C_goblet
CTTCAATCATCTCAAG-1-2	10758	2683	TotalSeq-B0256	3	2698	human	intestine	TRUE	male	primary	none	2698	10779	4859	45.0784	0	0	0	0	Donor 3	TC	2	-0.0415083	-0.108102	G1	C_lateCC	C_lateACC	absorptive	Colon	CDS015	Donor 3_TC	0.0899817	10758	2683	-0.107843	TC_C_lateACC
TTCATGTCACGTCGTG-1-0	3201	1374	TotalSeq-B0255	3	1379	human	intestine	TRUE	male	primary	none	1378	3206	780	24.3294	0	0	0	0	Donor 2	TC	0	-0.0650523	-0.118292	G1	C_goblet	C_goblet	goblet	Colon	CDS010	Donor 2_TC	0.272864	3201	1374	-0.557167	TC_C_goblet
CGGGCATCACAGCCTG-1-1	11233	3419	TotalSeq-B0255	3	3438	human	intestine	TRUE	male	primary	none	3437	11267	1774	15.7451	0	0	0	0	Donor 1	DC	1	-0.0581026	-0.193436	G1	C_tuft	C_tuft	tuft	Colon	CDS014	Donor 1_DC	0.706577	11233	3419	-0.228594	DC_C_tuft
TGATTTCAGCCAAGTG-1-1	25817	4663	TotalSeq-B0255	3	4686	human	intestine	TRUE	male	primary	none	4686	25862	4749	18.3628	0	0	0	0	Donor 1	DC	1	-0.00416566	-0.199061	G1	C_earlyCC	C_earlyACC	absorptive	Colon	CDS014	Donor 1_DC	0.0824771	25817	4663	0.0244566	DC_C_earlyACC
TTCCGGTTCTGCGGGT-1-0	7357	2407	TotalSeq-B0255	3	2418	human	intestine	TRUE	male	primary	none	2418	7377	944	12.7965	0	0	0	0	Donor 2	TC	0	0.0979949	-0.0925246	S	C_earlyCC	C_earlyACC	absorptive	Colon	CDS010	Donor 2_TC	0.0573412	7357	2407	-0.262929	TC_C_earlyACC
GTCAAACGTTGGGTTT-1-1	26849	4870	TotalSeq-B0255	3	4895	human	intestine	TRUE	male	primary	none	4894	26891	5755	21.4012	0	0	0	0	Donor 1	DC	1	-0.0435114	-0.194096	G1	C_earlyCC	C_earlyACC	absorptive	Colon	CDS014	Donor 1_DC	0.209578	26849	4870	-0.144248	DC_C_earlyACC
ACAAGCTGTATCCCTC-1-1	19425	4180	TotalSeq-B0256	0	4202	human	intestine	TRUE	male	primary	none	4201	19460	5171	26.5725	0	0	0	0	Donor 1	TC	1	-0.018074	-0.161508	G1	C_earlyCC	C_earlyACC	absorptive	Colon	CDS014	Donor 1_TC	0.0408556	19425	4180	-0.0269047	TC_C_earlyACC
GACCCTTTCGACGACC-1-0	4969	1880	TotalSeq-B0254	6	1883	human	intestine	TRUE	male	primary	none	1883	4974	1063	21.3711	0	0	0	0	Donor 2	AC	0	-0.0400391	-0.122576	G1	C_earlyCC	C_earlyACC	absorptive	Colon	CDS010	Donor 2_AC	0.0642813	4969	1880	-0.285696	AC_C_earlyACC
CTCAATTCAGAATTCC-1-1	24126	4681	TotalSeq-B0256	0	4707	human	intestine	TRUE	male	primary	none	4706	24173	6374	26.3683	0	0	0	0	Donor 1	TC	1	-0.0433847	-0.145689	G1	C_earlyCC	C_earlyACC	absorptive	Colon	CDS014	Donor 1_TC	0.0759514	24126	4681	-0.169267	TC_C_earlyACC
ATCGGCGGTCTGTTAG-1-0	4067	1844	TotalSeq-B0254	6	1849	human	intestine	TRUE	male	primary	none	1847	4070	319	7.83784	0	0	0	0	Donor 2	AC	0	-0.0770702	-0.217546	G1	C_tuft	C_tuft	tuft	Colon	CDS010	Donor 2_AC	0.371464	4067	1844	-0.253715	AC_C_tuft
ACAAGCTAGCTTTGTG-1-0	7682	2783	TotalSeq-B0255	3	2791	human	intestine	TRUE	male	primary	none	2791	7690	1292	16.801	0	0	0	0	Donor 2	TC	0	-0.0453703	0.984508	G2M	C_goblet	C_goblet	goblet	Colon	CDS010	Donor 2_TC	0.272785	7682	2783	-0.23499	TC_C_goblet
TGCTGAAGTAGAGTTA-1-1	5541	2124	TotalSeq-B0255	3	2134	human	intestine	TRUE	male	primary	none	2132	5552	1463	26.3509	0	0	0	0	Donor 1	DC	1	-0.0947895	-0.207303	G1	C_tuft	C_tuft	tuft	Colon	CDS014	Donor 1_DC	0.402066	5541	2124	-0.117059	DC_C_tuft
AGATGCTAGATGTTAG-1-2	12979	2724	TotalSeq-B0254	5	2738	human	intestine	TRUE	male	primary	none	2737	12995	7061	54.3363	0	0	0	0	Donor 3	AC	2	-0.0163938	-0.113399	G1	C_tuft	C_tuft	tuft	Colon	CDS015	Donor 3_AC	0.656418	12979	2724	-0.326138	AC_C_tuft
TTACGTTAGGCTATCT-1-2	20632	4193	TotalSeq-B0255	1	4215	human	intestine	TRUE	male	primary	none	4214	20677	2563	12.3954	0	0	0	0	Donor 3	DC	2	-0.0526916	-0.143603	G1	C_goblet	C_goblet	goblet	Colon	CDS015	Donor 3_DC	0.380527	20632	4193	-0.248159	DC_C_goblet
TCTTAGTAGGTTTGAA-1-1	25195	4666	TotalSeq-B0254	4	4696	human	intestine	TRUE	male	primary	none	4694	25240	9273	36.7393	0	0	0	0	Donor 1	AC	1	0.369227	-5.80549e-05	S	C_TA	C_TA	TA	Colon	CDS014	Donor 1_AC	0.114347	25195	4666	-0.0624637	AC_C_TA
CATTGAGCACCAACAT-1-2	15605	3513	TotalSeq-B0256	3	3535	human	intestine	TRUE	male	primary	none	3534	15637	6006	38.4089	0	0	0	0	Donor 3	TC	2	-0.0130733	-0.173743	G1	C_earlyCC	C_earlyACC	absorptive	Colon	CDS015	Donor 3_TC	0.038359	15605	3513	-0.205738	TC_C_earlyACC
CTTAGGAGTATTTCCT-1-1	14270	3067	TotalSeq-B0254	4	3086	human	intestine	TRUE	male	primary	none	3086	14304	6558	45.8473	0	0	0	0	Donor 1	AC	1	-0.0456542	-0.18226	G1	C_lateCC	C_lateACC	absorptive	Colon	CDS014	Donor 1_AC	0.319251	14270	3067	-0.127595	AC_C_lateACC
AATCACGAGCAAGCCA-1-0	5357	2203	TotalSeq-B0254	6	2212	human	intestine	TRUE	male	primary	none	2212	5371	419	7.80115	0	0	0	0	Donor 2	AC	0	-0.0676411	-0.196973	G1	C_tuft	C_tuft	tuft	Colon	CDS010	Donor 2_AC	0.49466	5357	2203	-0.065222	AC_C_tuft
ATCGTAGTCAGCTTCC-1-0	7962	2188	TotalSeq-B0255	3	2202	human	intestine	TRUE	male	primary	none	2202	7981	1021	12.7929	0	0	0	0	Donor 2	TC	0	0.0143811	-0.175229	S	C_ISC	C_ISC	ISC	Colon	CDS010	Donor 2_TC	0.0212598	7962	2188	-0.116095	TC_C_ISC
GCACATATCTCCGAGG-1-0	4255	1557	TotalSeq-B0255	3	1563	human	intestine	TRUE	male	primary	none	1562	4261	1083	25.4166	0	0	0	0	Donor 2	TC	0	0.0599538	-0.158383	S	C_ISC	C_ISC	ISC	Colon	CDS010	Donor 2_TC	0.0177926	4255	1557	-0.296907	TC_C_ISC
TTCATGTTCTAGAGCT-1-0	11208	2857	TotalSeq-B0256	2	2867	human	intestine	TRUE	male	primary	none	2867	11227	1436	12.7906	0	0	0	0	Donor 2	DC	0	0.0541692	-0.164924	S	C_ISC	C_ISC	ISC	Colon	CDS010	Donor 2_DC	0.0621635	11208	2857	-0.0112328	DC_C_ISC
AAAGGGCGTAACATCC-1-1	5243	1403	TotalSeq-B0255	3	1411	human	intestine	TRUE	male	primary	none	1411	5251	3099	59.0173	0	0	0	0	Donor 1	DC	1	0.0502723	-0.114023	S	C_BEST4	C_BEST4	BEST4+	Colon	CDS014	Donor 1_DC	0.109707	5243	1403	-0.40689	DC_C_BEST4
GGGAGATAGGCAGGGA-1-2	21116	4031	TotalSeq-B0255	1	4058	human	intestine	TRUE	male	primary	none	4058	21162	2089	9.87147	0	0	0	0	Donor 3	DC	2	-0.0451682	-0.172634	G1	C_goblet	C_goblet	goblet	Colon	CDS015	Donor 3_DC	0.248862	21116	4031	-0.177406	DC_C_goblet
TGGTTAGGTGGTCTGC-1-0	14373	3290	TotalSeq-B0255	3	3305	human	intestine	TRUE	male	primary	none	3304	14408	1049	7.28068	0	0	0	0	Donor 2	TC	0	0.00766432	-0.148528	S	C_TA	C_TA	TA	Colon	CDS010	Donor 2_TC	0.0499394	14373	3290	-0.0791137	TC_C_TA
CACCGTTTCGTTGTTT-1-2	16068	3779	TotalSeq-B0256	3	3807	human	intestine	TRUE	male	primary	none	3807	16113	2752	17.0794	0	0	0	0	Donor 3	TC	2	0.0226055	-0.114416	S	C_earlyCC	C_earlyACC	absorptive	Colon	CDS015	Donor 3_TC	0.0372799	16068	3779	-0.143438	TC_C_earlyACC
GTTAGACGTTGCATGT-1-0	1641	906	TotalSeq-B0256	2	909	human	intestine	TRUE	male	primary	none	909	1644	276	16.7883	0	0	0	0	Donor 2	DC	0	0.0179147	-0.0737938	S	C_tuft	C_tuft	tuft	Colon	CDS010	Donor 2_DC	0.300052	1641	906	-0.237083	DC_C_tuft
CACTGGGGTGGAACAC-1-2	26091	5007	TotalSeq-B0254	5	5040	human	intestine	TRUE	male	primary	none	5036	26148	3298	12.6128	0	0	0	0	Donor 3	AC	2	-0.0292547	-0.189462	G1	C_goblet	C_goblet	goblet	Colon	CDS015	Donor 3_AC	0.413147	26091	5007	-0.256955	AC_C_goblet
GGTCTGGTCAGAATAG-1-1	5772	1591	TotalSeq-B0256	0	1602	human	intestine	TRUE	male	primary	none	1602	5786	1496	25.8555	0	0	0	0	Donor 1	TC	1	0.0459602	-0.125245	S	C_earlyCC	C_earlyACC	absorptive	Colon	CDS014	Donor 1_TC	0.10466	5772	1591	-0.0275702	TC_C_earlyACC
ACCAACAGTTCTAACG-1-0	1924	978	TotalSeq-B0256	2	981	human	intestine	TRUE	male	primary	none	981	1927	266	13.8038	0	0	0	0	Donor 2	DC	0	-0.0206905	-0.0929464	G1	C_goblet	C_goblet	goblet	Colon	CDS010	Donor 2_DC	0.0399542	1924	978	-0.185395	DC_C_goblet
AGTAACCAGGCTAACG-1-0	11756	3511	TotalSeq-B0255	3	3524	human	intestine	TRUE	male	primary	none	3524	11782	1954	16.5846	0	0	0	0	Donor 2	TC	0	-0.114455	0.807755	G2M	C_TA	C_TA	TA	Colon	CDS010	Donor 2_TC	0.0441406	11756	3511	-0.212712	TC_C_TA
TCAGTGAAGACACACG-1-0	18180	4523	TotalSeq-B0255	3	4541	human	intestine	TRUE	male	primary	none	4540	18213	2570	14.1108	0	0	0	0	Donor 2	TC	0	0.333266	0.0619917	S	C_goblet	C_goblet	goblet	Colon	CDS010	Donor 2_TC	0.0971009	18180	4523	-0.00754521	TC_C_goblet
AAGTGAAAGCCTCATA-1-0	5530	1965	TotalSeq-B0255	3	1971	human	intestine	TRUE	male	primary	none	1970	5540	912	16.4621	0	0	0	0	Donor 2	TC	0	0.380015	-0.126535	S	C_TA	C_TA	TA	Colon	CDS010	Donor 2_TC	0.0386347	5530	1965	-0.0755181	TC_C_TA
AACGAAAAGACCATGG-1-2	14258	3446	TotalSeq-B0254	5	3475	human	intestine	TRUE	male	primary	none	3475	14299	4777	33.4079	0	0	0	0	Donor 3	AC	2	-0.0848576	-0.123907	G1	C_goblet	C_goblet	goblet	Colon	CDS015	Donor 3_AC	0.294481	14258	3446	-0.233201	AC_C_goblet
AGCCACGAGTGGACTG-1-1	6975	1703	TotalSeq-B0255	3	1709	human	intestine	TRUE	male	primary	none	1709	6983	3629	51.9691	0	0	0	0	Donor 1	DC	1	0.0405139	-0.108396	S	C_earlyCC	C_earlyACC	absorptive	Colon	CDS014	Donor 1_DC	0.0434669	6975	1703	0.0233629	DC_C_earlyACC
GTATTGGCAGCACACC-1-1	5684	1847	TotalSeq-B0256	0	1859	human	intestine	TRUE	male	primary	none	1859	5698	2173	38.1362	0	0	0	0	Donor 1	TC	1	-0.0497492	-0.0741521	G1	C_earlyCC	C_earlyACC	absorptive	Colon	CDS014	Donor 1_TC	0.044313	5684	1847	-0.0751954	TC_C_earlyACC
CTCCCAAAGTATAGAC-1-0	7991	2837	TotalSeq-B0255	3	2848	human	intestine	TRUE	male	primary	none	2848	8007	1162	14.5123	0	0	0	0	Donor 2	TC	0	-0.0332292	-0.0955336	G1	C_TA	C_TA	TA	Colon	CDS010	Donor 2_TC	0.0358107	7991	2837	0.265361	TC_C_TA
TCTCTGGTCGCTACAA-1-0	3153	1157	TotalSeq-B0254	6	1161	human	intestine	TRUE	male	primary	none	1161	3157	1380	43.7124	0	0	0	0	Donor 2	AC	0	0.0510583	0.206684	G2M	C_TA	C_TA	TA	Colon	CDS010	Donor 2_AC	0.0585365	3153	1157	0.0657035	AC_C_TA
GTATTTCCAGTTCCAA-1-1	12682	3712	TotalSeq-B0255	3	3734	human	intestine	TRUE	male	primary	none	3731	12708	2061	16.2181	0	0	0	0	Donor 1	DC	1	-0.0219171	-0.14322	G1	C_goblet	C_goblet	goblet	Colon	CDS014	Donor 1_DC	0.282765	12682	3712	-0.181831	DC_C_goblet
CGCAGGTCAAACGAGC-1-1	12711	3429	TotalSeq-B0256	0	3446	human	intestine	TRUE	male	primary	none	3444	12733	2967	23.3017	0	0	0	0	Donor 1	TC	1	0.219837	-0.115292	S	C_BEST4	C_BEST4	BEST4+	Colon	CDS014	Donor 1_TC	0.0397414	12711	3429	-0.227146	TC_C_BEST4
ACTCCCAAGCCTGACC-1-2	3522	1368	TotalSeq-B0256	3	1376	human	intestine	TRUE	male	primary	none	1374	3534	923	26.1177	0	0	0	0	Donor 3	TC	2	-0.120715	-0.0453786	G1	C_tuft	C_tuft	tuft	Colon	CDS015	Donor 3_TC	0.145705	3522	1368	-0.287097	TC_C_tuft
GAGGCAAGTTTCTATC-1-2	12171	3023	TotalSeq-B0256	3	3046	human	intestine	TRUE	male	primary	none	3045	12200	2816	23.082	0	0	0	0	Donor 3	TC	2	-0.0739226	-0.161992	G1	C_BEST4	C_BEST4	BEST4+	Colon	CDS015	Donor 3_TC	0.164289	12171	3023	-0.110005	TC_C_BEST4
ATTTCACGTGCATGAG-1-2	14249	3150	TotalSeq-B0254	5	3165	human	intestine	TRUE	male	primary	none	3165	14274	5602	39.2462	0	0	0	0	Donor 3	AC	2	-0.0598355	-0.157653	G1	C_BEST4	C_BEST4	BEST4+	Colon	CDS015	Donor 3_AC	0.223975	14249	3150	-0.00110652	AC_C_BEST4
CGTCAAAGTCTGTAGT-1-2	12983	2796	TotalSeq-B0254	5	2813	human	intestine	TRUE	male	primary	none	2813	13008	2766	21.2638	0	0	0	0	Donor 3	AC	2	0.112406	0.734892	G2M	C_TA	C_TA	TA	Colon	CDS015	Donor 3_AC	0.0782987	12983	2796	0.0392853	AC_C_TA
ACGTAACCAGAACTTC-1-2	11219	3057	TotalSeq-B0255	1	3075	human	intestine	TRUE	male	primary	none	3075	11243	3098	27.5549	0	0	0	0	Donor 3	DC	2	-0.0512839	-0.123283	G1	C_goblet	C_goblet	goblet	Colon	CDS015	Donor 3_DC	0.283382	11219	3057	-0.261117	DC_C_goblet
CATGGATGTCATCGCG-1-0	10781	2720	TotalSeq-B0255	3	2730	human	intestine	TRUE	male	primary	none	2730	10797	2641	24.4605	0	0	0	0	Donor 2	TC	0	-0.0797482	-0.176742	G1	C_earlyCC	C_earlyACC	absorptive	Colon	CDS010	Donor 2_TC	0.0588829	10781	2720	-0.0916649	TC_C_earlyACC
CTCAACCGTCAGGTGA-1-0	4558	2187	TotalSeq-B0255	3	2196	human	intestine	TRUE	male	primary	none	2194	4568	160	3.50263	0	0	0	0	Donor 2	TC	0	-0.0118625	-0.0638998	G1	C_tuft	C_tuft	tuft	Colon	CDS010	Donor 2_TC	0.396168	4558	2187	-0.324594	TC_C_tuft
CAGTGCGTCTAGCAAC-1-1	22269	4121	TotalSeq-B0254	4	4152	human	intestine	TRUE	male	primary	none	4150	22323	4276	19.1551	0	0	0	0	Donor 1	AC	1	-0.0497033	-0.155672	G1	C_ISC	C_ISC	ISC	Colon	CDS014	Donor 1_AC	0.0406007	22269	4121	-0.148936	AC_C_ISC
TAGGTACTCATGAGGG-1-2	15766	3597	TotalSeq-B0255	1	3622	human	intestine	TRUE	male	primary	none	3622	15801	1769	11.1955	0	0	0	0	Donor 3	DC	2	-0.0522917	-0.136629	G1	C_goblet	C_goblet	goblet	Colon	CDS015	Donor 3_DC	0.332994	15766	3597	-0.269019	DC_C_goblet
GTCATTTTCCACCCTA-1-1	22125	4848	TotalSeq-B0254	4	4881	human	intestine	TRUE	male	primary	none	4881	22196	6568	29.5909	0	0	0	0	Donor 1	AC	1	-0.0284887	-0.219401	G1	C_tuft	C_tuft	tuft	Colon	CDS014	Donor 1_AC	0.68673	22125	4848	-0.185755	AC_C_tuft
TCCTCTTTCCCTTGTG-1-1	19646	4331	TotalSeq-B0254	4	4359	human	intestine	TRUE	male	primary	none	4358	19698	6837	34.7091	0	0	0	0	Donor 1	AC	1	-0.0340426	-0.161123	G1	C_earlyCC	C_earlyACC	absorptive	Colon	CDS014	Donor 1_AC	0.0771769	19646	4331	-0.158694	AC_C_earlyACC
AGGAGGTCATGATCTG-1-1	23843	3878	TotalSeq-B0255	3	3901	human	intestine	TRUE	male	primary	none	3900	23875	7728	32.3686	0	0	0	0	Donor 1	DC	1	0.100173	-0.115441	S	C_ISC	C_ISC	ISC	Colon	CDS014	Donor 1_DC	0.0438007	23843	3878	0.00851482	DC_C_ISC
CATTGCCAGCTTGTTG-1-1	9796	3216	TotalSeq-B0255	3	3237	human	intestine	TRUE	male	primary	none	3234	9826	1058	10.7674	0	0	0	0	Donor 1	DC	1	-0.0878081	-0.140195	G1	C_tuft	C_tuft	tuft	Colon	CDS014	Donor 1_DC	0.546605	9796	3216	-0.276038	DC_C_tuft
AAGTACCTCGTAGCTA-1-2	15184	3640	TotalSeq-B0255	1	3658	human	intestine	TRUE	male	primary	none	3658	15214	3354	22.0455	0	0	0	0	Donor 3	DC	2	-0.0698298	-0.139754	G1	C_goblet	C_goblet	goblet	Colon	CDS015	Donor 3_DC	0.311401	15184	3640	-0.311437	DC_C_goblet
GAAATGAAGGTCGACA-1-0	8378	2703	TotalSeq-B0256	2	2711	human	intestine	TRUE	male	primary	none	2711	8390	1077	12.8367	0	0	0	0	Donor 2	DC	0	0.0328367	-0.140012	S	C_lateCC	C_lateACC	absorptive	Colon	CDS010	Donor 2_DC	0.0569769	8378	2703	-0.0947071	DC_C_lateACC
TCTCAGCGTCTAACGT-1-0	7356	2222	TotalSeq-B0255	3	2232	human	intestine	TRUE	male	primary	none	2232	7370	1229	16.6757	0	0	0	0	Donor 2	TC	0	-0.0807457	-0.103986	G1	C_ISC	C_ISC	ISC	Colon	CDS010	Donor 2_TC	0.0128584	7356	2222	-0.280567	TC_C_ISC
GTTACCCTCTGAGATC-1-0	6675	2254	TotalSeq-B0255	3	2259	human	intestine	TRUE	male	primary	none	2259	6684	1119	16.7415	0	0	0	0	Donor 2	TC	0	0.120704	-0.0909528	S	C_TA	C_TA	TA	Colon	CDS010	Donor 2_TC	0.0474635	6675	2254	-0.237688	TC_C_TA
CGTGATACAAGCAGGT-1-1	3137	925	TotalSeq-B0255	3	933	human	intestine	TRUE	male	primary	none	932	3144	1516	48.2188	0	0	0	0	Donor 1	DC	1	-0.0596599	-0.0935146	G1	C_ISC	C_ISC	ISC	Colon	CDS014	Donor 1_DC	0.11221	3137	925	-0.116504	DC_C_ISC
TCATATCAGGTCTTTG-1-1	4655	1518	TotalSeq-B0254	4	1523	human	intestine	TRUE	male	primary	none	1523	4662	1886	40.4547	0	0	0	0	Donor 1	AC	1	-0.02313	-0.0683119	G1	C_goblet	C_goblet	goblet	Colon	CDS014	Donor 1_AC	0.263677	4655	1518	-0.222876	AC_C_goblet
TTCATGTTCTACTATC-1-1	19700	4054	TotalSeq-B0255	3	4078	human	intestine	TRUE	male	primary	none	4077	19735	5874	29.7644	0	0	0	0	Donor 1	DC	1	0.0854509	-0.122253	S	C_earlyCC	C_earlyACC	absorptive	Colon	CDS014	Donor 1_DC	0.0349206	19700	4054	-0.0161087	DC_C_earlyACC
ATTCTACGTTCGTGCG-1-2	13486	3446	TotalSeq-B0255	1	3466	human	intestine	TRUE	male	primary	none	3466	13520	3622	26.7899	0	0	0	0	Donor 3	DC	2	-0.0619895	-0.176676	G1	C_goblet	C_goblet	goblet	Colon	CDS015	Donor 3_DC	0.284712	13486	3446	-0.276768	DC_C_goblet
TAGGAGGTCTACTATC-1-0	9679	2763	TotalSeq-B0256	2	2769	human	intestine	TRUE	male	primary	none	2769	9693	1208	12.4626	0	0	0	0	Donor 2	DC	0	0.226223	-0.0993861	S	C_goblet	C_goblet	goblet	Colon	CDS010	Donor 2_DC	0.220134	9679	2763	-0.215411	DC_C_goblet
GTAAGTCCACCGCTAG-1-2	21049	4192	TotalSeq-B0256	3	4219	human	intestine	TRUE	male	primary	none	4219	21095	4515	21.4032	0	0	0	0	Donor 3	TC	2	0.00217769	-0.152219	S	C_earlyCC	C_earlyACC	absorptive	Colon	CDS015	Donor 3_TC	0.0222296	21049	4192	-0.21852	TC_C_earlyACC
AAGGTAAAGACAACTA-1-2	15056	4792	TotalSeq-B0254	5	4831	human	intestine	TRUE	male	primary	none	4822	15113	1146	7.58288	0	0	0	0	Donor 3	AC	2	-0.163107	-0.187148	G1	EEC	C_EEC	EEC	Colon	CDS015	Donor 3_AC	0.663186	15056	4792	-0.240666	AC_C_EEC
CTACGGGAGGGTTAAT-1-1	3980	1180	TotalSeq-B0255	3	1187	human	intestine	TRUE	male	primary	none	1187	3990	2089	52.3559	0	0	0	0	Donor 1	DC	1	-0.0489408	-0.138972	G1	C_lateCC	C_lateACC	absorptive	Colon	CDS014	Donor 1_DC	0.0743849	3980	1180	0.166046	DC_C_lateACC
TGTAGACTCGAAGCAG-1-0	2331	1033	TotalSeq-B0256	2	1035	human	intestine	TRUE	male	primary	none	1035	2334	721	30.8912	0	0	0	0	Donor 2	DC	0	-0.0847966	-0.0736628	G1	C_earlyCC	C_earlyACC	absorptive	Colon	CDS010	Donor 2_DC	0.0332138	2331	1033	-0.278811	DC_C_earlyACC
ATCGGATAGCGATTCT-1-0	7872	2318	TotalSeq-B0254	6	2331	human	intestine	TRUE	male	primary	none	2331	7888	751	9.52079	0	0	0	0	Donor 2	AC	0	-0.0712378	-0.20299	G1	C_goblet	C_goblet	goblet	Colon	CDS010	Donor 2_AC	0.210765	7872	2318	-0.151358	AC_C_goblet
GGTTCTCGTAGCTGCC-1-1	3615	1207	TotalSeq-B0254	4	1209	human	intestine	TRUE	male	primary	none	1209	3618	1671	46.1857	0	0	0	0	Donor 1	AC	1	0.369302	0.0421816	S	C_TA	C_TA	TA	Colon	CDS014	Donor 1_AC	0.208017	3615	1207	-0.100641	AC_C_TA
TTCCTCTAGACACACG-1-0	5234	1988	TotalSeq-B0254	6	1995	human	intestine	TRUE	male	primary	none	1994	5241	1467	27.9908	0	0	0	0	Donor 2	AC	0	0.313721	-0.0526459	S	C_TA	C_TA	TA	Colon	CDS010	Donor 2_AC	0.0252525	5234	1988	-0.17374	AC_C_TA
AGATGCTAGCCTCTGG-1-0	4677	1996	TotalSeq-B0255	3	2004	human	intestine	TRUE	male	primary	none	2002	4684	922	19.684	0	0	0	0	Donor 2	TC	0	0.534654	0.225711	S	secretory_prog	C_secretory_prog	secretory_prog	Colon	CDS010	Donor 2_TC	0.240345	4677	1996	-0.419918	TC_C_secretory_prog
TCATGCCAGCTCTGTA-1-0	9313	2640	TotalSeq-B0255	3	2650	human	intestine	TRUE	male	primary	none	2650	9329	901	9.65806	0	0	0	0	Donor 2	TC	0	-0.0476405	-0.19209	G1	C_lateCC	C_lateACC	absorptive	Colon	CDS010	Donor 2_TC	0.0814853	9313	2640	-0.105333	TC_C_lateACC
GCCAGGTGTGGTCCGT-1-1	11684	2879	TotalSeq-B0256	0	2899	human	intestine	TRUE	male	primary	none	2897	11711	4119	35.1721	0	0	0	0	Donor 1	TC	1	-0.0554038	-0.176523	G1	C_earlyCC	C_earlyACC	absorptive	Colon	CDS014	Donor 1_TC	0.0273263	11684	2879	-0.205664	TC_C_earlyACC
CTAAGTGCATACCATG-1-0	8142	2621	TotalSeq-B0254	6	2630	human	intestine	TRUE	male	primary	none	2629	8156	742	9.0976	0	0	0	0	Donor 2	AC	0	-0.0534051	-0.0594097	G1	C_earlyCC	C_earlyACC	absorptive	Colon	CDS010	Donor 2_AC	0.055723	8142	2621	-0.230912	AC_C_earlyACC
GTACAGTTCGTAGGGA-1-0	3888	1443	TotalSeq-B0255	3	1452	human	intestine	TRUE	male	primary	none	1451	3898	447	11.4674	0	0	0	0	Donor 2	TC	0	-0.0627801	-0.153511	G1	C_goblet	C_goblet	goblet	Colon	CDS010	Donor 2_TC	0.215241	3888	1443	-0.0903862	TC_C_goblet
AGTAGCTTCGGTCACG-1-2	4718	1623	TotalSeq-B0255	1	1633	human	intestine	TRUE	male	primary	none	1630	4728	1219	25.7826	0	0	0	0	Donor 3	DC	2	-0.0433908	-0.146375	G1	C_BEST4	C_BEST4	BEST4+	Colon	CDS015	Donor 3_DC	0.500268	4718	1623	-0.490347	DC_C_BEST4
ATACCGACAGCAGAAC-1-2	12367	3427	TotalSeq-B0256	3	3446	human	intestine	TRUE	male	primary	none	3446	12394	1975	15.9351	0	0	0	0	Donor 3	TC	2	-0.0327482	-0.125023	G1	C_goblet	C_goblet	goblet	Colon	CDS015	Donor 3_TC	0.284023	12367	3427	-0.293902	TC_C_goblet
ATGTCTTGTACAGAAT-1-1	4375	1476	TotalSeq-B0254	4	1483	human	intestine	TRUE	male	primary	none	1483	4386	1663	37.9161	0	0	0	0	Donor 1	AC	1	-0.0390361	-0.172625	G1	C_tuft	C_tuft	tuft	Colon	CDS014	Donor 1_AC	0.345711	4375	1476	0.0450822	AC_C_tuft
CAGCAGCGTCATAACC-1-1	3376	1136	TotalSeq-B0254	4	1142	human	intestine	TRUE	male	primary	none	1142	3384	866	25.591	0	0	0	0	Donor 1	AC	1	-0.0468482	-0.1304	G1	C_ISC	C_ISC	ISC	Colon	CDS014	Donor 1_AC	0.0340578	3376	1136	-0.138884	AC_C_ISC
GCCTGTTGTTGTGCCG-1-1	14848	3145	TotalSeq-B0254	4	3158	human	intestine	TRUE	male	primary	none	3157	14869	7081	47.6226	0	0	0	0	Donor 1	AC	1	-0.00524189	-0.148221	G1	C_lateCC	C_lateACC	absorptive	Colon	CDS014	Donor 1_AC	0.0751718	14848	3145	-0.258793	AC_C_lateACC
TCGCAGGGTCAAGCGA-1-2	28017	4880	TotalSeq-B0254	5	4914	human	intestine	TRUE	male	primary	none	4910	28073	3880	13.8211	0	0	0	0	Donor 3	AC	2	-0.0835873	-0.158593	G1	C_goblet	C_goblet	goblet	Colon	CDS015	Donor 3_AC	0.39944	28017	4880	-0.348319	AC_C_goblet
ATGTCCCTCCCGTTCA-1-2	13098	3619	TotalSeq-B0256	3	3640	human	intestine	TRUE	male	primary	none	3640	13132	1242	9.45781	0	0	0	0	Donor 3	TC	2	-0.0948551	-0.173969	G1	C_goblet	C_goblet	goblet	Colon	CDS015	Donor 3_TC	0.277034	13098	3619	-0.266664	TC_C_goblet
AGATCCAAGTGAGGCT-1-2	21346	4682	TotalSeq-B0254	5	4715	human	intestine	TRUE	male	primary	none	4714	21402	3683	17.2087	0	0	0	0	Donor 3	AC	2	-0.050868	-0.193951	G1	C_goblet	C_goblet	goblet	Colon	CDS015	Donor 3_AC	0.358543	21346	4682	-0.235634	AC_C_goblet
CGTTAGACAAGGACAC-1-1	24947	4272	TotalSeq-B0254	4	4301	human	intestine	TRUE	male	primary	none	4301	25001	10835	43.3383	0	0	0	0	Donor 1	AC	1	-0.0624738	-0.0879855	G1	C_earlyCC	C_earlyACC	absorptive	Colon	CDS014	Donor 1_AC	0.0865524	24947	4272	-0.011209	AC_C_earlyACC
GTGGTTATCATCTCTA-1-2	19239	3980	TotalSeq-B0255	1	4005	human	intestine	TRUE	male	primary	none	4005	19278	1343	6.96649	0	0	0	0	Donor 3	DC	2	-0.0601578	-0.153547	G1	C_goblet	C_goblet	goblet	Colon	CDS015	Donor 3_DC	0.403482	19239	3980	-0.406477	DC_C_goblet
ATCGATGCAGTCTCTC-1-0	2857	963	TotalSeq-B0256	2	964	human	intestine	TRUE	male	primary	none	964	2858	1097	38.3835	0	0	0	0	Donor 2	DC	0	0.0204084	-0.0822521	S	C_BEST4	C_BEST4	BEST4+	Colon	CDS010	Donor 2_DC	0.397038	2857	963	-0.373653	DC_C_BEST4
TCACAAGCAGGGACTA-1-1	19168	3915	TotalSeq-B0255	3	3931	human	intestine	TRUE	male	primary	none	3931	19198	5013	26.1121	0	0	0	0	Donor 1	DC	1	-0.00709558	-0.12069	G1	C_goblet	C_goblet	goblet	Colon	CDS014	Donor 1_DC	0.150868	19168	3915	-0.249976	DC_C_goblet
GAGGGATCAGGCACAA-1-0	5685	2009	TotalSeq-B0254	6	2016	human	intestine	TRUE	male	primary	none	2015	5696	1255	22.033	0	0	0	0	Donor 2	AC	0	-0.0366081	-0.160805	G1	C_BEST4	C_BEST4	BEST4+	Colon	CDS010	Donor 2_AC	0.480204	5685	2009	-0.0606086	AC_C_BEST4
CCGTTCACACAATTCG-1-2	10827	3052	TotalSeq-B0256	3	3072	human	intestine	TRUE	male	primary	none	3069	10853	2411	22.2151	0	0	0	0	Donor 3	TC	2	-0.055351	-0.172252	G1	C_goblet	C_goblet	goblet	Colon	CDS015	Donor 3_TC	0.217114	10827	3052	-0.18774	TC_C_goblet
TATGTTCTCCATAGAC-1-1	4538	1629	TotalSeq-B0254	4	1638	human	intestine	TRUE	male	primary	none	1638	4551	1117	24.5441	0	0	0	0	Donor 1	AC	1	-0.0934478	-0.136921	G1	C_earlyCC	C_earlyACC	absorptive	Colon	CDS014	Donor 1_AC	0.136015	4538	1629	-0.21231	AC_C_earlyACC
TCTAACTAGCGCCGTT-1-2	12578	3100	TotalSeq-B0254	5	3118	human	intestine	TRUE	male	primary	none	3117	12604	2674	21.2155	0	0	0	0	Donor 3	AC	2	-0.0923815	-0.158389	G1	C_goblet	C_goblet	goblet	Colon	CDS015	Donor 3_AC	0.269858	12578	3100	-0.348849	AC_C_goblet
AGAGCCCTCCGATCTC-1-1	41227	5772	TotalSeq-B0254	4	5804	human	intestine	TRUE	male	primary	none	5803	41302	14416	34.9039	0	0	0	0	Donor 1	AC	1	-0.0253195	-0.197827	G1	C_ISC	C_ISC	ISC	Colon	CDS014	Donor 1_AC	0.0334501	41227	5772	-0.108524	AC_C_ISC
ATGCGATGTTACGATC-1-1	24268	3821	TotalSeq-B0256	0	3847	human	intestine	TRUE	male	primary	none	3847	24302	7968	32.7874	0	0	0	0	Donor 1	TC	1	0.00750223	-0.144032	S	C_ISC	C_ISC	ISC	Colon	CDS014	Donor 1_TC	0.0416908	24268	3821	-0.195968	TC_C_ISC
GTGTTCCAGTATCCTG-1-2	17848	3882	TotalSeq-B0254	5	3908	human	intestine	TRUE	male	primary	none	3908	17892	4431	24.7653	0	0	0	0	Donor 3	AC	2	-0.0620848	-0.107515	G1	C_goblet	C_goblet	goblet	Colon	CDS015	Donor 3_AC	0.263394	17848	3882	-0.249658	AC_C_goblet
TTTGATCAGGGAGGTG-1-1	11539	2395	TotalSeq-B0254	4	2407	human	intestine	TRUE	male	primary	none	2407	11554	5156	44.6252	0	0	0	0	Donor 1	AC	1	-0.00862826	-0.125734	G1	C_earlyCC	C_earlyACC	absorptive	Colon	CDS014	Donor 1_AC	0.072199	11539	2395	-0.114971	AC_C_earlyACC
AATGCCATCTGGCCAG-1-1	4173	1422	TotalSeq-B0254	4	1431	human	intestine	TRUE	male	primary	none	1431	4185	1388	33.1661	0	0	0	0	Donor 1	AC	1	0.00375028	-0.057669	S	C_earlyCC	C_earlyACC	absorptive	Colon	CDS014	Donor 1_AC	0.127904	4173	1422	-0.259334	AC_C_earlyACC
GCACGGTAGAGTTGCG-1-0	3584	1452	TotalSeq-B0255	3	1459	human	intestine	TRUE	male	primary	none	1458	3591	746	20.7742	0	0	0	0	Donor 2	TC	0	-0.0827593	-0.121035	G1	C_goblet	C_goblet	goblet	Colon	CDS010	Donor 2_TC	0.263601	3584	1452	-0.356451	TC_C_goblet
ACAACCATCCGCACTT-1-2	10142	3023	TotalSeq-B0255	1	3045	human	intestine	TRUE	male	primary	none	3043	10166	2352	23.1359	0	0	0	0	Donor 3	DC	2	-0.0609541	-0.151004	G1	C_goblet	C_goblet	goblet	Colon	CDS015	Donor 3_DC	0.256514	10142	3023	-0.260956	DC_C_goblet
GATCACACAAATTGGA-1-2	27597	5269	TotalSeq-B0254	5	5297	human	intestine	TRUE	male	primary	none	5296	27662	4355	15.7436	0	0	0	0	Donor 3	AC	2	0.061315	0.678223	G2M	C_BEST4	C_BEST4	BEST4+	Colon	CDS015	Donor 3_AC	0.190145	27597	5269	-0.407618	AC_C_BEST4
CATCGTCTCGGTGCAC-1-2	5029	2135	TotalSeq-B0254	5	2150	human	intestine	TRUE	male	primary	none	2148	5049	959	18.9939	0	0	0	0	Donor 3	AC	2	-0.109983	-0.228324	G1	EEC	C_EEC	EEC	Colon	CDS015	Donor 3_AC	0.263353	5029	2135	-0.166687	AC_C_EEC
AACGGGAGTACCGCGT-1-2	17013	3728	TotalSeq-B0254	5	3753	human	intestine	TRUE	male	primary	none	3752	17049	3698	21.6904	0	0	0	0	Donor 3	AC	2	-0.0617113	-0.188432	G1	C_goblet	C_goblet	goblet	Colon	CDS015	Donor 3_AC	0.410708	17013	3728	-0.325242	AC_C_goblet
CATTTCAAGATACATG-1-1	3465	1130	TotalSeq-B0254	4	1137	human	intestine	TRUE	male	primary	none	1134	3470	1655	47.6945	0	0	0	0	Donor 1	AC	1	-0.04274	-0.139672	G1	C_tuft	C_tuft	tuft	Colon	CDS014	Donor 1_AC	0.212453	3465	1130	-0.0384716	AC_C_tuft
TCCTAATTCGTGTCAA-1-0	17055	4331	TotalSeq-B0255	3	4346	human	intestine	TRUE	male	primary	none	4342	17080	2510	14.6956	0	0	0	0	Donor 2	TC	0	0.238679	0.219417	S	C_BEST4	C_BEST4	BEST4+	Colon	CDS010	Donor 2_TC	0.506409	17055	4331	-0.173517	TC_C_BEST4
TAACCAGCAGAGATGC-1-0	3460	1615	TotalSeq-B0255	3	1616	human	intestine	TRUE	male	primary	none	1616	3461	650	18.7807	0	0	0	0	Donor 2	TC	0	0.114615	-0.0720488	S	C_goblet	C_goblet	goblet	Colon	CDS010	Donor 2_TC	0.335641	3460	1615	-0.0570936	TC_C_goblet
AGGCTGCCATGAAGGC-1-2	16470	3837	TotalSeq-B0256	3	3862	human	intestine	TRUE	male	primary	none	3861	16515	3306	20.0182	0	0	0	0	Donor 3	TC	2	-0.0254934	-0.167508	G1	C_BEST4	C_BEST4	BEST4+	Colon	CDS015	Donor 3_TC	0.383262	16470	3837	-0.223572	TC_C_BEST4
GGTGTTAAGGGCTAAC-1-2	4217	1451	TotalSeq-B0255	1	1459	human	intestine	TRUE	male	primary	none	1459	4225	1885	44.6154	0	0	0	0	Donor 3	DC	2	-0.032074	-0.00798662	G1	C_goblet	C_goblet	goblet	Colon	CDS015	Donor 3_DC	0.278154	4217	1451	-0.0368371	DC_C_goblet
GATCACAAGTCATTGC-1-0	10161	3225	TotalSeq-B0255	3	3234	human	intestine	TRUE	male	primary	none	3234	10174	2330	22.9015	0	0	0	0	Donor 2	TC	0	-0.0571269	0.539711	G2M	C_TA	C_TA	TA	Colon	CDS010	Donor 2_TC	0.0303791	10161	3225	-0.100708	TC_C_TA
CACATGAGTGATTCTG-1-1	13995	3549	TotalSeq-B0254	4	3567	human	intestine	TRUE	male	primary	none	3566	14025	4866	34.6952	0	0	0	0	Donor 1	AC	1	-0.08789	-0.126579	G1	C_BEST4	C_BEST4	BEST4+	Colon	CDS014	Donor 1_AC	0.0342596	13995	3549	-0.254717	AC_C_BEST4
CTAGGTAAGATGAACT-1-0	5294	2003	TotalSeq-B0255	3	2012	human	intestine	TRUE	male	primary	none	2012	5303	845	15.9344	0	0	0	0	Donor 2	TC	0	-0.0496223	-0.20031	G1	C_goblet	C_goblet	goblet	Colon	CDS010	Donor 2_TC	0.234194	5294	2003	-0.254764	TC_C_goblet
CTGTATTGTGTTAACC-1-2	9459	2588	TotalSeq-B0255	1	2602	human	intestine	TRUE	male	primary	none	2602	9476	2845	30.0232	0	0	0	0	Donor 3	DC	2	-0.101147	-0.040323	G1	C_goblet	C_goblet	goblet	Colon	CDS015	Donor 3_DC	0.236754	9459	2588	-0.342934	DC_C_goblet
TTTAGTCTCAAACTGC-1-0	12576	3403	TotalSeq-B0255	3	3417	human	intestine	TRUE	male	primary	none	3417	12598	1312	10.4144	0	0	0	0	Donor 2	TC	0	0.122604	-0.194291	S	C_earlyCC	C_earlyACC	absorptive	Colon	CDS010	Donor 2_TC	0.0687215	12576	3403	-0.0390999	TC_C_earlyACC
TCTATACTCCACGTGG-1-2	7802	2881	TotalSeq-B0255	1	2899	human	intestine	TRUE	male	primary	none	2897	7830	602	7.68838	0	0	0	0	Donor 3	DC	2	-0.0016315	-0.156891	G1	C_tuft	C_tuft	tuft	Colon	CDS015	Donor 3_DC	0.383945	7802	2881	-0.300047	DC_C_tuft
AGTTCCCGTACGTGTT-1-1	4381	928	TotalSeq-B0254	4	932	human	intestine	TRUE	male	primary	none	932	4385	2939	67.0239	0	0	0	0	Donor 1	AC	1	0.0412766	-0.0710468	S	C_tuft	C_tuft	tuft	Colon	CDS014	Donor 1_AC	0.560255	4381	928	0.0277726	AC_C_tuft
TGGAGGACAACGATCT-1-1	14698	3473	TotalSeq-B0255	3	3499	human	intestine	TRUE	male	primary	none	3497	14738	4376	29.692	0	0	0	0	Donor 1	DC	1	-0.0955527	-0.159455	G1	C_earlyCC	C_earlyACC	absorptive	Colon	CDS014	Donor 1_DC	0.0370281	14698	3473	0.0118788	DC_C_earlyACC
GTCCTCAAGAAAGTCT-1-2	15814	3736	TotalSeq-B0255	1	3758	human	intestine	TRUE	male	primary	none	3757	15841	3435	21.6842	0	0	0	0	Donor 3	DC	2	-0.0507188	-0.151489	G1	C_BEST4	C_BEST4	BEST4+	Colon	CDS015	Donor 3_DC	0.256975	15814	3736	-0.335933	DC_C_BEST4
TCACTATAGGCACCAA-1-0	3908	1835	TotalSeq-B0254	6	1838	human	intestine	TRUE	male	primary	none	1837	3910	1021	26.1125	0	0	0	0	Donor 2	AC	0	0.161637	0.27365	G2M	C_TA	C_TA	TA	Colon	CDS010	Donor 2_AC	0.0331079	3908	1835	-0.240858	AC_C_TA
AACGAAACAATACGAA-1-1	12912	2766	TotalSeq-B0255	3	2778	human	intestine	TRUE	male	primary	none	2777	12925	6382	49.3772	0	0	0	0	Donor 1	DC	1	-0.0686787	-0.139436	G1	C_goblet	C_goblet	goblet	Colon	CDS014	Donor 1_DC	0.322915	12912	2766	-0.257852	DC_C_goblet
GCAGTTATCAGGAAGC-1-2	14981	2832	TotalSeq-B0256	3	2846	human	intestine	TRUE	male	primary	none	2846	14998	7909	52.7337	0	0	0	0	Donor 3	TC	2	-0.0493523	-0.114147	G1	C_earlyCC	C_earlyACC	absorptive	Colon	CDS015	Donor 3_TC	0.048131	14981	2832	-0.0921932	TC_C_earlyACC
GCATGATTCGAAGAAT-1-0	7218	2275	TotalSeq-B0255	3	2283	human	intestine	TRUE	male	primary	none	2282	7229	1251	17.3053	0	0	0	0	Donor 2	TC	0	0.0766129	-0.128575	S	C_earlyCC	C_earlyACC	absorptive	Colon	CDS010	Donor 2_TC	0.0674183	7218	2275	-0.0711068	TC_C_earlyACC
TAACACGCACCAACAT-1-1	19218	4208	TotalSeq-B0254	4	4236	human	intestine	TRUE	male	primary	none	4235	19275	2907	15.0817	0	0	0	0	Donor 1	AC	1	0.0265661	0.264941	G2M	C_TA	C_TA	TA	Colon	CDS014	Donor 1_AC	0.034648	19218	4208	0.0494866	AC_C_TA
AGTTAGCAGGCCGCTT-1-1	23762	5064	TotalSeq-B0255	3	5095	human	intestine	TRUE	male	primary	none	5093	23817	6262	26.2921	0	0	0	0	Donor 1	DC	1	-0.0600811	-0.185407	G1	C_tuft	C_tuft	tuft	Colon	CDS014	Donor 1_DC	0.659488	23762	5064	-0.122027	DC_C_tuft
GTTACCCGTACGCTTA-1-1	18962	4050	TotalSeq-B0254	4	4073	human	intestine	TRUE	male	primary	none	4073	18997	7631	40.1695	0	0	0	0	Donor 1	AC	1	0.0686247	-0.151369	S	C_earlyCC	C_earlyACC	absorptive	Colon	CDS014	Donor 1_AC	0.0330404	18962	4050	-0.0553939	AC_C_earlyACC
TACACCCCAGGACATG-1-0	10629	2771	TotalSeq-B0255	3	2783	human	intestine	TRUE	male	primary	none	2783	10651	1677	15.745	0	0	0	0	Donor 2	TC	0	-0.016115	-0.191219	G1	C_ISC	C_ISC	ISC	Colon	CDS010	Donor 2_TC	0.0346955	10629	2771	-0.03148	TC_C_ISC
GTAGGAGCAAGGAGTC-1-0	7589	2660	TotalSeq-B0256	2	2670	human	intestine	TRUE	male	primary	none	2670	7603	1200	15.7832	0	0	0	0	Donor 2	DC	0	0.425113	0.110666	S	C_TA	C_TA	TA	Colon	CDS010	Donor 2_DC	0.0355489	7589	2660	0.0275289	DC_C_TA
TGCTGAAGTTACCCAA-1-2	17270	3667	TotalSeq-B0255	1	3690	human	intestine	TRUE	male	primary	none	3688	17303	6363	36.774	0	0	0	0	Donor 3	DC	2	0.00710955	-0.131128	S	C_earlyCC	C_earlyACC	absorptive	Colon	CDS015	Donor 3_DC	0.0391489	17270	3667	-0.201356	DC_C_earlyACC
ATTGTTCGTAGCGTCC-1-0	9095	2840	TotalSeq-B0256	2	2846	human	intestine	TRUE	male	primary	none	2846	9103	1204	13.2264	0	0	0	0	Donor 2	DC	0	-0.0278318	-0.157463	G1	C_lateCC	C_lateACC	absorptive	Colon	CDS010	Donor 2_DC	0.0547165	9095	2840	-0.111418	DC_C_lateACC
AAATGGAAGTGCAACG-1-1	5629	1330	TotalSeq-B0254	4	1338	human	intestine	TRUE	male	primary	none	1338	5637	3555	63.0655	0	0	0	0	Donor 1	AC	1	-0.0174465	-0.125846	G1	C_ISC	C_ISC	ISC	Colon	CDS014	Donor 1_AC	0.0417343	5629	1330	0.0716597	AC_C_ISC
CACGTTCGTGCGGATA-1-1	11423	2462	TotalSeq-B0254	4	2476	human	intestine	TRUE	male	primary	none	2475	11443	5444	47.5749	0	0	0	0	Donor 1	AC	1	-0.00359461	-0.090013	G1	C_earlyCC	C_earlyACC	absorptive	Colon	CDS014	Donor 1_AC	0.0368733	11423	2462	-0.151663	AC_C_earlyACC
GGGAGATTCTCATGGA-1-0	4737	1646	TotalSeq-B0255	3	1652	human	intestine	TRUE	male	primary	none	1649	4740	1696	35.7806	0	0	0	0	Donor 2	TC	0	-0.0115076	-0.0934525	G1	C_earlyCC	C_earlyACC	absorptive	Colon	CDS010	Donor 2_TC	0.0454128	4737	1646	-0.0522874	TC_C_earlyACC
CATAAGCTCATAGGCT-1-1	30040	5314	TotalSeq-B0255	3	5356	human	intestine	TRUE	male	primary	none	5355	30121	3884	12.8947	0	0	0	0	Donor 1	DC	1	-0.094425	-0.204367	G1	C_lateCC	C_lateACC	absorptive	Colon	CDS014	Donor 1_DC	0.204357	30040	5314	0.0948441	DC_C_lateACC
CATTGTTCAGAGTCTT-1-1	23616	4268	TotalSeq-B0254	4	4298	human	intestine	TRUE	male	primary	none	4295	23669	9572	40.4411	0	0	0	0	Donor 1	AC	1	-0.0271707	-0.102932	G1	C_earlyCC	C_earlyACC	absorptive	Colon	CDS014	Donor 1_AC	0.0763466	23616	4268	0.0251112	AC_C_earlyACC
GTATTTCAGTCATCGT-1-2	13705	3421	TotalSeq-B0256	3	3444	human	intestine	TRUE	male	primary	none	3443	13735	2282	16.6145	0	0	0	0	Donor 3	TC	2	0.00921822	-0.159428	S	C_BEST4	C_BEST4	BEST4+	Colon	CDS015	Donor 3_TC	0.0543223	13705	3421	-0.380297	TC_C_BEST4
AGACCCGGTAGAGGAA-1-0	3203	1485	TotalSeq-B0255	3	1490	human	intestine	TRUE	male	primary	none	1490	3210	852	26.5421	0	0	0	0	Donor 2	TC	0	0.0473358	0.303488	G2M	C_TA	C_TA	TA	Colon	CDS010	Donor 2_TC	0.0307712	3203	1485	0.0886862	TC_C_TA
TGCAGATCATCATTGG-1-1	10846	2776	TotalSeq-B0255	3	2799	human	intestine	TRUE	male	primary	none	2799	10877	1642	15.0961	0	0	0	0	Donor 1	DC	1	-0.0614229	-0.15571	G1	C_earlyCC	C_earlyACC	absorptive	Colon	CDS014	Donor 1_DC	0.0416368	10846	2776	-0.265577	DC_C_earlyACC
TATTGGGTCCGTTGGG-1-1	22007	4369	TotalSeq-B0254	4	4397	human	intestine	TRUE	male	primary	none	4396	22057	6590	29.8771	0	0	0	0	Donor 1	AC	1	-0.0592107	-0.189091	G1	C_lateCC	C_lateACC	absorptive	Colon	CDS014	Donor 1_AC	0.115893	22007	4369	0.142913	AC_C_lateACC
GGTCTGGAGCTACTAC-1-0	12443	3112	TotalSeq-B0255	3	3126	human	intestine	TRUE	male	primary	none	3125	12474	1565	12.5461	0	0	0	0	Donor 2	TC	0	-0.0612565	-0.13739	G1	C_ISC	C_ISC	ISC	Colon	CDS010	Donor 2_TC	0.0305237	12443	3112	-0.113729	TC_C_ISC
AAATGGAAGCACGGAT-1-0	1716	897	TotalSeq-B0256	2	901	human	intestine	TRUE	male	primary	none	901	1720	304	17.6744	0	0	0	0	Donor 2	DC	0	0.027334	-0.127898	S	C_earlyCC	C_earlyACC	absorptive	Colon	CDS010	Donor 2_DC	0.0345289	1716	897	0.0402839	DC_C_earlyACC
GAGTTGTTCGCTCATC-1-2	20592	4382	TotalSeq-B0256	3	4415	human	intestine	TRUE	male	primary	none	4414	20648	2658	12.8729	0	0	0	0	Donor 3	TC	2	-0.0434297	-0.190277	G1	C_goblet	C_goblet	goblet	Colon	CDS015	Donor 3_TC	0.4086	20592	4382	-0.302871	TC_C_goblet
TAACTTCTCCCAGGCA-1-1	10099	1917	TotalSeq-B0255	3	1924	human	intestine	TRUE	male	primary	none	1923	10106	6660	65.9014	0	0	0	0	Donor 1	DC	1	-0.0187485	-0.112015	G1	C_earlyCC	C_earlyACC	absorptive	Colon	CDS014	Donor 1_DC	0.0410751	10099	1917	-0.166452	DC_C_earlyACC
GCATCGGGTCAATGGG-1-0	2771	1069	TotalSeq-B0256	2	1073	human	intestine	TRUE	male	primary	none	1073	2775	1129	40.6847	0	0	0	0	Donor 2	DC	0	-0.00604879	-0.125754	G1	C_earlyCC	C_earlyACC	absorptive	Colon	CDS010	Donor 2_DC	0.0420582	2771	1069	0.419245	DC_C_earlyACC
TGATGGTGTATCGTGT-1-1	8289	2008	TotalSeq-B0255	3	2017	human	intestine	TRUE	male	primary	none	2017	8300	4292	51.7108	0	0	0	0	Donor 1	DC	1	-0.0382039	-0.0705315	G1	C_lateCC	C_lateACC	absorptive	Colon	CDS014	Donor 1_DC	0.252932	8289	2008	-0.0491595	DC_C_lateACC
CTGTAGACAGTATACC-1-2	8183	2554	TotalSeq-B0256	3	2567	human	intestine	TRUE	male	primary	none	2567	8199	1866	22.7589	0	0	0	0	Donor 3	TC	2	0.0404894	-0.180869	S	C_BEST4	C_BEST4	BEST4+	Colon	CDS015	Donor 3_TC	0.0698111	8183	2554	-0.229449	TC_C_BEST4
TATCGCCGTCTGCCTT-1-2	9850	2726	TotalSeq-B0255	1	2746	human	intestine	TRUE	male	primary	none	2745	9877	1381	13.982	0	0	0	0	Donor 3	DC	2	-0.0294211	-0.185821	G1	C_goblet	C_goblet	goblet	Colon	CDS015	Donor 3_DC	0.23666	9850	2726	-0.257328	DC_C_goblet
GTAAGTCTCTGTACAG-1-1	23966	4762	TotalSeq-B0254	4	4789	human	intestine	TRUE	male	primary	none	4788	24009	9112	37.9524	0	0	0	0	Donor 1	AC	1	-0.057169	-0.231609	G1	C_lateCC	C_lateACC	absorptive	Colon	CDS014	Donor 1_AC	0.118605	23966	4762	-0.0273215	AC_C_lateACC
AACGGGATCAGATGCT-1-2	26374	4671	TotalSeq-B0255	1	4694	human	intestine	TRUE	male	primary	none	4694	26429	2879	10.8933	0	0	0	0	Donor 3	DC	2	0.00951167	-0.115486	S	C_goblet	C_goblet	goblet	Colon	CDS015	Donor 3_DC	0.364324	26374	4671	-0.1613	DC_C_goblet
AGCCAATCAGAGACTG-1-0	13278	3991	TotalSeq-B0255	3	4007	human	intestine	TRUE	male	primary	none	4004	13302	1686	12.6748	0	0	0	0	Donor 2	TC	0	-0.0253838	0.692281	G2M	secretory_prog	C_secretory_prog	secretory_prog	Colon	CDS010	Donor 2_TC	0.0485242	13278	3991	-0.356965	TC_C_secretory_prog
TAGGAGGTCATTGCGA-1-1	13254	3222	TotalSeq-B0256	0	3242	human	intestine	TRUE	male	primary	none	3240	13279	4444	33.4664	0	0	0	0	Donor 1	TC	1	-0.0484736	-0.19416	G1	C_earlyCC	C_earlyACC	absorptive	Colon	CDS014	Donor 1_TC	0.0421221	13254	3222	-0.0593469	TC_C_earlyACC
CATCCCAGTCGGTGTC-1-2	5825	1120	TotalSeq-B0254	5	1128	human	intestine	TRUE	male	primary	none	1128	5835	3221	55.2014	0	0	0	0	Donor 3	AC	2	-0.0368827	-0.0902526	G1	C_lateCC	C_lateACC	absorptive	Colon	CDS015	Donor 3_AC	0.279508	5825	1120	-0.280314	AC_C_lateACC
ATACCGACAGGAGGAG-1-1	12338	2792	TotalSeq-B0254	4	2807	human	intestine	TRUE	male	primary	none	2807	12367	4283	34.6325	0	0	0	0	Donor 1	AC	1	-0.0117522	-0.124793	G1	C_earlyCC	C_earlyACC	absorptive	Colon	CDS014	Donor 1_AC	0.0363262	12338	2792	0.158099	AC_C_earlyACC
AGGACTTTCCTAGCCT-1-1	16171	3243	TotalSeq-B0254	4	3259	human	intestine	TRUE	male	primary	none	3259	16196	8635	53.3156	0	0	0	0	Donor 1	AC	1	-0.019978	-0.157609	G1	C_earlyCC	C_earlyACC	absorptive	Colon	CDS014	Donor 1_AC	0.0850911	16171	3243	-0.0387029	AC_C_earlyACC
ATTATCCCAACTAGAA-1-0	2063	1190	TotalSeq-B0256	2	1195	human	intestine	TRUE	male	primary	none	1195	2070	99	4.78261	0	0	0	0	Donor 2	DC	0	-0.0800203	-0.146965	G1	C_tuft	C_tuft	tuft	Colon	CDS010	Donor 2_DC	0.252603	2063	1190	-0.231695	DC_C_tuft
ATTCACTCAAGAATGT-1-1	7541	2940	TotalSeq-B0256	0	2951	human	intestine	TRUE	male	primary	none	2951	7568	807	10.6633	0	0	0	0	Donor 1	TC	1	-0.0790062	-0.144951	G1	C_tuft	C_tuft	tuft	Colon	CDS014	Donor 1_TC	0.430189	7541	2940	-0.331284	TC_C_tuft
GACCTTCCATCCGATA-1-1	20484	3874	TotalSeq-B0256	0	3903	human	intestine	TRUE	male	primary	none	3901	20524	8971	43.7098	0	0	0	0	Donor 1	TC	1	-0.0695477	-0.15446	G1	C_ISC	C_ISC	ISC	Colon	CDS014	Donor 1_TC	0.00775834	20484	3874	-0.0638669	TC_C_ISC
AGCATCATCGAACCTA-1-2	16774	3673	TotalSeq-B0254	5	3703	human	intestine	TRUE	male	primary	none	3700	16812	3130	18.6177	0	0	0	0	Donor 3	AC	2	-0.0620976	-0.11279	G1	C_goblet	C_goblet	goblet	Colon	CDS015	Donor 3_AC	0.418478	16774	3673	-0.324567	AC_C_goblet
TGACAGTCAATCGAAA-1-0	3881	1676	TotalSeq-B0255	3	1684	human	intestine	TRUE	male	primary	none	1684	3890	922	23.7018	0	0	0	0	Donor 2	TC	0	0.453183	0.0595949	S	C_TA	C_TA	TA	Colon	CDS010	Donor 2_TC	0.0767255	3881	1676	0.113514	TC_C_TA
CTTTCGGTCATGCTAG-1-1	13569	2960	TotalSeq-B0254	4	2979	human	intestine	TRUE	male	primary	none	2977	13590	6542	48.1383	0	0	0	0	Donor 1	AC	1	-0.0492926	-0.153875	G1	C_earlyCC	C_earlyACC	absorptive	Colon	CDS014	Donor 1_AC	0.0730092	13569	2960	-0.279017	AC_C_earlyACC
AAGTACCTCTTGCAGA-1-1	18983	4175	TotalSeq-B0254	4	4202	human	intestine	TRUE	male	primary	none	4202	19022	8447	44.4065	0	0	0	0	Donor 1	AC	1	0.323172	0.173306	S	C_TA	C_TA	TA	Colon	CDS014	Donor 1_AC	0.0498656	18983	4175	0.0109049	AC_C_TA
GCCATTCCAAAGACGC-1-1	26237	4047	TotalSeq-B0254	4	4069	human	intestine	TRUE	male	primary	none	4069	26274	13381	50.9287	0	0	0	0	Donor 1	AC	1	-0.0136829	-0.136261	G1	C_earlyCC	C_earlyACC	absorptive	Colon	CDS014	Donor 1_AC	0.0634604	26237	4047	-0.16702	AC_C_earlyACC
AGGCTGCCATTGTAGC-1-2	15953	3669	TotalSeq-B0255	1	3690	human	intestine	TRUE	male	primary	none	3690	15987	2912	18.2148	0	0	0	0	Donor 3	DC	2	-0.0778759	-0.124861	G1	C_goblet	C_goblet	goblet	Colon	CDS015	Donor 3_DC	0.403469	15953	3669	-0.288968	DC_C_goblet
AAACCCAGTTCTTAGG-1-2	6627	2726	TotalSeq-B0254	5	2746	human	intestine	TRUE	male	primary	none	2740	6651	1011	15.2007	0	0	0	0	Donor 3	AC	2	-0.0742517	-0.140816	G1	C_tuft	C_tuft	tuft	Colon	CDS015	Donor 3_AC	0.328563	6627	2726	-0.0849458	AC_C_tuft
GTCCCATCAAGTGGCA-1-2	16152	3528	TotalSeq-B0256	3	3547	human	intestine	TRUE	male	primary	none	3547	16176	6637	41.0299	0	0	0	0	Donor 3	TC	2	-0.0940296	-0.122715	G1	C_BEST4	C_BEST4	BEST4+	Colon	CDS015	Donor 3_TC	0.233017	16152	3528	-0.146201	TC_C_BEST4
GGGAGTAAGAAACACT-1-2	11361	3002	TotalSeq-B0256	3	3020	human	intestine	TRUE	male	primary	none	3019	11380	1969	17.3023	0	0	0	0	Donor 3	TC	2	-0.00379263	-0.13373	G1	C_BEST4	C_BEST4	BEST4+	Colon	CDS015	Donor 3_TC	0.0628437	11361	3002	-0.112365	TC_C_BEST4
AGTCAACGTTTCTATC-1-2	5484	2227	TotalSeq-B0255	1	2238	human	intestine	TRUE	male	primary	none	2236	5499	744	13.5297	0	0	0	0	Donor 3	DC	2	-0.15491	-0.17354	G1	C_tuft	C_tuft	tuft	Colon	CDS015	Donor 3_DC	0.457108	5484	2227	-0.320054	DC_C_tuft
CTCATCGAGAGGCCAT-1-1	24814	4403	TotalSeq-B0256	0	4431	human	intestine	TRUE	male	primary	none	4430	24867	3752	15.0883	0	0	0	0	Donor 1	TC	1	-0.0244099	-0.187733	G1	C_earlyCC	C_earlyACC	absorptive	Colon	CDS014	Donor 1_TC	0.0774122	24814	4403	-0.0230379	TC_C_earlyACC
ATCGGATGTGGGATTG-1-1	7861	2826	TotalSeq-B0255	3	2841	human	intestine	TRUE	male	primary	none	2841	7882	976	12.3826	0	0	0	0	Donor 1	DC	1	0.0236175	-0.174544	S	C_tuft	C_tuft	tuft	Colon	CDS014	Donor 1_DC	0.597645	7861	2826	-0.106756	DC_C_tuft
TCATTTGCAGAGATTA-1-2	12779	3937	TotalSeq-B0254	5	3969	human	intestine	TRUE	male	primary	none	3968	12834	1354	10.5501	0	0	0	0	Donor 3	AC	2	-0.0358051	-0.169355	G1	C_tuft	C_tuft	tuft	Colon	CDS015	Donor 3_AC	0.612501	12779	3937	-0.369782	AC_C_tuft
CCCTCAACATGAATCC-1-1	4804	1260	TotalSeq-B0255	3	1270	human	intestine	TRUE	male	primary	none	1270	4814	2160	44.8691	0	0	0	0	Donor 1	DC	1	0.238795	-0.0888655	S	C_TA	C_TA	TA	Colon	CDS014	Donor 1_DC	0.136595	4804	1260	-0.0403344	DC_C_TA
CCTGCATGTGCTGCAC-1-0	3949	1589	TotalSeq-B0255	3	1601	human	intestine	TRUE	male	primary	none	1600	3961	1449	36.5817	0	0	0	0	Donor 2	TC	0	-0.0349838	-0.142835	G1	C_earlyCC	C_earlyACC	absorptive	Colon	CDS010	Donor 2_TC	0.0491039	3949	1589	-0.245406	TC_C_earlyACC
TGAATGCGTCTGTCCT-1-2	23517	4532	TotalSeq-B0254	5	4562	human	intestine	TRUE	male	primary	none	4561	23574	5428	23.0254	0	0	0	0	Donor 3	AC	2	-0.0701104	-0.135161	G1	C_earlyCC	C_earlyACC	absorptive	Colon	CDS015	Donor 3_AC	0.095564	23517	4532	0.00525912	AC_C_earlyACC
CACGTGGGTGGCATCC-1-2	11863	2743	TotalSeq-B0255	1	2754	human	intestine	TRUE	male	primary	none	2753	11876	6347	53.4439	0	0	0	0	Donor 3	DC	2	-0.101027	-0.156124	G1	C_lateCC	C_lateACC	absorptive	Colon	CDS015	Donor 3_DC	0.093327	11863	2743	-0.158237	DC_C_lateACC
AACCAACAGAAGCCTG-1-1	11481	2751	TotalSeq-B0254	4	2763	human	intestine	TRUE	male	primary	none	2763	11496	4860	42.2756	0	0	0	0	Donor 1	AC	1	0.142228	-0.0503283	S	C_goblet	C_goblet	goblet	Colon	CDS014	Donor 1_AC	0.0707096	11481	2751	-0.131631	AC_C_goblet
TCAAGCACATGGAATA-1-1	16634	3655	TotalSeq-B0254	4	3677	human	intestine	TRUE	male	primary	none	3676	16677	1602	9.60604	0	0	0	0	Donor 1	AC	1	0.00435523	-0.0791544	S	C_ISC	C_ISC	ISC	Colon	CDS014	Donor 1_AC	0.0210936	16634	3655	-0.0539324	AC_C_ISC
GAATAGAGTACAAGCG-1-1	5096	1945	TotalSeq-B0255	3	1951	human	intestine	TRUE	male	primary	none	1951	5103	514	10.0725	0	0	0	0	Donor 1	DC	1	-0.0460359	-0.166077	G1	C_lateCC	C_lateACC	absorptive	Colon	CDS014	Donor 1_DC	0.0860133	5096	1945	-0.145029	DC_C_lateACC
AAGTACCAGTGCAACG-1-2	24267	3898	TotalSeq-B0256	3	3928	human	intestine	TRUE	male	primary	none	3924	24309	5794	23.8348	0	0	0	0	Donor 3	TC	2	0.00279644	-0.112862	S	C_ISC	C_ISC	ISC	Colon	CDS015	Donor 3_TC	0.0307878	24267	3898	-0.116816	TC_C_ISC
CCTGCATAGGCATCTT-1-0	1695	803	TotalSeq-B0254	6	808	human	intestine	TRUE	male	primary	none	808	1700	668	39.2941	0	0	0	0	Donor 2	AC	0	0.0209163	-0.00688943	S	C_earlyCC	C_earlyACC	absorptive	Colon	CDS010	Donor 2_AC	0.0301812	1695	803	-0.310366	AC_C_earlyACC
ATACCTTTCACAAGAA-1-2	18120	3992	TotalSeq-B0254	5	4026	human	intestine	TRUE	male	primary	none	4023	18173	2314	12.7332	0	0	0	0	Donor 3	AC	2	0.0567911	-0.179722	S	C_ISC	C_ISC	ISC	Colon	CDS015	Donor 3_AC	0.0205357	18120	3992	-0.377732	AC_C_ISC
GCAGTTATCAATGCAC-1-0	6483	2065	TotalSeq-B0256	2	2078	human	intestine	TRUE	male	primary	none	2078	6499	1215	18.6952	0	0	0	0	Donor 2	DC	0	0.214483	-0.131181	S	C_earlyCC	C_earlyACC	absorptive	Colon	CDS010	Donor 2_DC	0.047676	6483	2065	0.0431445	DC_C_earlyACC
TGCATGAGTACAACGG-1-1	34414	5136	TotalSeq-B0254	4	5163	human	intestine	TRUE	male	primary	none	5162	34469	16249	47.1409	0	0	0	0	Donor 1	AC	1	-0.0729939	-0.182426	G1	C_BEST4	C_BEST4	BEST4+	Colon	CDS014	Donor 1_AC	0.393061	34414	5136	-0.0154508	AC_C_BEST4
CTCTCAGAGGTGCTGA-1-0	3611	1367	TotalSeq-B0254	6	1371	human	intestine	TRUE	male	primary	none	1371	3615	960	26.556	0	0	0	0	Donor 2	AC	0	-0.046266	-0.0997817	G1	C_goblet	C_goblet	goblet	Colon	CDS010	Donor 2_AC	0.234319	3611	1367	-0.390112	AC_C_goblet
CAGCAGCCACAGTATC-1-2	12088	3048	TotalSeq-B0256	3	3063	human	intestine	TRUE	male	primary	none	3063	12107	2260	18.6669	0	0	0	0	Donor 3	TC	2	-0.0364118	-0.118505	G1	C_BEST4	C_BEST4	BEST4+	Colon	CDS015	Donor 3_TC	0.0447759	12088	3048	-0.306167	TC_C_BEST4
CCAATTTCAGGGAGAG-1-0	3126	1393	TotalSeq-B0254	6	1397	human	intestine	TRUE	male	primary	none	1397	3130	566	18.0831	0	0	0	0	Donor 2	AC	0	-0.0935162	0.210787	G2M	C_goblet	C_goblet	goblet	Colon	CDS010	Donor 2_AC	0.247277	3126	1393	-0.358662	AC_C_goblet
CTGTGAATCCATGATG-1-1	8619	2778	TotalSeq-B0255	3	2792	human	intestine	TRUE	male	primary	none	2791	8635	1958	22.6752	0	0	0	0	Donor 1	DC	1	-0.0121262	-0.157792	G1	C_tuft	C_tuft	tuft	Colon	CDS014	Donor 1_DC	0.68911	8619	2778	-0.364616	DC_C_tuft
ACCATTTCACTGCTTC-1-1	9918	2858	TotalSeq-B0255	3	2873	human	intestine	TRUE	male	primary	none	2873	9937	2224	22.381	0	0	0	0	Donor 1	DC	1	-0.0529573	-0.147282	G1	C_goblet	C_goblet	goblet	Colon	CDS014	Donor 1_DC	0.228444	9918	2858	-0.240936	DC_C_goblet
TCGCACTCAACCAACT-1-1	10106	2632	TotalSeq-B0254	4	2646	human	intestine	TRUE	male	primary	none	2645	10123	3619	35.7503	0	0	0	0	Donor 1	AC	1	-0.00813582	-0.113847	G1	C_ISC	C_ISC	ISC	Colon	CDS014	Donor 1_AC	0.0314953	10106	2632	-0.115944	AC_C_ISC
TGCTCGTTCTCCCAAC-1-1	13223	3436	TotalSeq-B0254	4	3453	human	intestine	TRUE	male	primary	none	3452	13244	4633	34.9819	0	0	0	0	Donor 1	AC	1	-0.0325405	-0.175617	G1	C_BEST4	C_BEST4	BEST4+	Colon	CDS014	Donor 1_AC	0.426823	13223	3436	-0.139346	AC_C_BEST4
CACGAATAGTCATGGG-1-1	32884	5103	TotalSeq-B0256	0	5135	human	intestine	TRUE	male	primary	none	5134	32948	8597	26.0926	0	0	0	0	Donor 1	TC	1	-0.0675256	-0.158582	G1	C_earlyCC	C_earlyACC	absorptive	Colon	CDS014	Donor 1_TC	0.0729242	32884	5103	-0.0616495	TC_C_earlyACC
GGCGTCAGTCACTTAG-1-0	13557	3613	TotalSeq-B0255	3	3627	human	intestine	TRUE	male	primary	none	3626	13581	2584	19.0266	0	0	0	0	Donor 2	TC	0	0.0776559	0.811313	G2M	C_earlyCC	C_earlyACC	absorptive	Colon	CDS010	Donor 2_TC	0.0610856	13557	3613	-0.0809819	TC_C_earlyACC
TAACACGAGTAGGGTC-1-2	10543	2653	TotalSeq-B0255	1	2675	human	intestine	TRUE	male	primary	none	2674	10570	3823	36.1684	0	0	0	0	Donor 3	DC	2	-0.0373168	-0.107011	G1	C_earlyCC	C_earlyACC	absorptive	Colon	CDS015	Donor 3_DC	0.0431085	10543	2653	-0.278704	DC_C_earlyACC
TACATTCCACTGTGAT-1-2	8894	2842	TotalSeq-B0256	3	2861	human	intestine	TRUE	male	primary	none	2861	8921	310	3.47495	0	0	0	0	Donor 3	TC	2	-0.0257372	-0.182033	G1	C_lateCC	C_lateACC	absorptive	Colon	CDS015	Donor 3_TC	0.442894	8894	2842	-0.243113	TC_C_lateACC
TCGTGCTAGAATTTGG-1-2	16834	3630	TotalSeq-B0256	3	3659	human	intestine	TRUE	male	primary	none	3656	16876	1696	10.0498	0	0	0	0	Donor 3	TC	2	-0.0314013	-0.184041	G1	C_ISC	C_ISC	ISC	Colon	CDS015	Donor 3_TC	0.0251416	16834	3630	-0.0329488	TC_C_ISC
ATTTACCAGATTGGGC-1-0	5488	1753	TotalSeq-B0254	6	1764	human	intestine	TRUE	male	primary	none	1764	5502	1119	20.3381	0	0	0	0	Donor 2	AC	0	-0.0145221	-0.128647	G1	C_ISC	C_ISC	ISC	Colon	CDS010	Donor 2_AC	0.0414414	5488	1753	-0.0996731	AC_C_ISC
CAACAGTGTGCTATTG-1-0	3480	1613	TotalSeq-B0254	6	1626	human	intestine	TRUE	male	primary	none	1622	3491	437	12.5179	0	0	0	0	Donor 2	AC	0	-0.0737726	-0.103481	G1	EEC	C_EEC	EEC	Colon	CDS010	Donor 2_AC	0.466278	3480	1613	0.0706025	AC_C_EEC
ATGGATCTCACCTGTC-1-1	23674	4440	TotalSeq-B0255	3	4476	human	intestine	TRUE	male	primary	none	4476	23740	4462	18.7953	0	0	0	0	Donor 1	DC	1	0.0488685	-0.132661	S	C_ISC	C_ISC	ISC	Colon	CDS014	Donor 1_DC	0.0430603	23674	4440	0.00916141	DC_C_ISC
AAGTGAAGTGGAACAC-1-0	2921	1190	TotalSeq-B0255	3	1193	human	intestine	TRUE	male	primary	none	1193	2925	1085	37.094	0	0	0	0	Donor 2	TC	0	0.197703	0.227016	G2M	C_goblet	C_goblet	goblet	Colon	CDS010	Donor 2_TC	0.154992	2921	1190	0.0185825	TC_C_goblet
GTGTAACGTATGGAGC-1-0	7395	2349	TotalSeq-B0255	3	2356	human	intestine	TRUE	male	primary	none	2356	7410	1511	20.3914	0	0	0	0	Donor 2	TC	0	-0.0673177	-0.142157	G1	C_earlyCC	C_earlyACC	absorptive	Colon	CDS010	Donor 2_TC	0.0561142	7395	2349	0.0553783	TC_C_earlyACC
GCACGTGGTTGATGTC-1-0	8694	2960	TotalSeq-B0254	6	2969	human	intestine	TRUE	male	primary	none	2969	8706	1277	14.668	0	0	0	0	Donor 2	AC	0	0.226318	-0.0895811	S	C_TA	C_TA	TA	Colon	CDS010	Donor 2_AC	0.0331728	8694	2960	-0.159225	AC_C_TA
AACGAAAGTACCCGAC-1-0	2317	1049	TotalSeq-B0256	2	1052	human	intestine	TRUE	male	primary	none	1052	2321	485	20.8962	0	0	0	0	Donor 2	DC	0	0.0643123	-0.0677506	S	C_BEST4	C_BEST4	BEST4+	Colon	CDS010	Donor 2_DC	0.117186	2317	1049	-0.399088	DC_C_BEST4
ACCTGTCCATGAGGGT-1-0	15606	3886	TotalSeq-B0256	2	3903	human	intestine	TRUE	male	primary	none	3899	15630	1488	9.52015	0	0	0	0	Donor 2	DC	0	-0.101514	-0.150752	G1	C_tuft	C_tuft	tuft	Colon	CDS010	Donor 2_DC	0.581082	15606	3886	-0.125436	DC_C_tuft
TCTTGCGGTATGGGAC-1-2	11809	2996	TotalSeq-B0255	1	3019	human	intestine	TRUE	male	primary	none	3018	11840	2460	20.777	0	0	0	0	Donor 3	DC	2	-0.104265	-0.205068	G1	C_BEST4	C_BEST4	BEST4+	Colon	CDS015	Donor 3_DC	0.528966	11809	2996	-0.265769	DC_C_BEST4
GGAACCCTCGCTCTAC-1-0	15565	4506	TotalSeq-B0255	3	4522	human	intestine	TRUE	male	primary	none	4521	15590	2037	13.0661	0	0	0	0	Donor 2	TC	0	0.43519	0.0371947	S	secretory_prog	C_secretory_prog	secretory_prog	Colon	CDS010	Donor 2_TC	0.320826	15565	4506	0.0278795	TC_C_secretory_prog
TGTGATGGTATGCAAA-1-2	5026	904	TotalSeq-B0254	5	910	human	intestine	TRUE	male	primary	none	909	5031	3156	62.7311	0	0	0	0	Donor 3	AC	2	-0.0403825	-0.0407502	G1	C_lateCC	C_lateACC	absorptive	Colon	CDS015	Donor 3_AC	0.15339	5026	904	-0.0606354	AC_C_lateACC
TGCGATATCGGAATGG-1-0	4447	1832	TotalSeq-B0254	6	1836	human	intestine	TRUE	male	primary	none	1836	4453	468	10.5098	0	0	0	0	Donor 2	AC	0	-0.000368938	-0.203758	G1	C_goblet	C_goblet	goblet	Colon	CDS010	Donor 2_AC	0.268687	4447	1832	-0.245608	AC_C_goblet
GTGTCCTCACCTTCCA-1-0	22209	4686	TotalSeq-B0256	2	4706	human	intestine	TRUE	male	primary	none	4705	22264	2054	9.22566	0	0	0	0	Donor 2	DC	0	0.377938	0.559273	G2M	C_TA	C_TA	TA	Colon	CDS010	Donor 2_DC	0.122337	22209	4686	0.102234	DC_C_TA
TCTAACTGTGGCCCAT-1-1	18510	4118	TotalSeq-B0256	0	4157	human	intestine	TRUE	male	primary	none	4155	18569	5828	31.3856	0	0	0	0	Donor 1	TC	1	-0.0901148	-0.156574	G1	C_earlyCC	C_earlyACC	absorptive	Colon	CDS014	Donor 1_TC	0.0759036	18510	4118	-0.171429	TC_C_earlyACC
GGCAGTCAGACCTCCG-1-2	16285	3755	TotalSeq-B0255	1	3779	human	intestine	TRUE	male	primary	none	3773	16309	4500	27.5921	0	0	0	0	Donor 3	DC	2	-0.0852166	-0.168084	G1	C_goblet	C_goblet	goblet	Colon	CDS015	Donor 3_DC	0.319845	16285	3755	-0.219888	DC_C_goblet
ACCTGAAAGGAATGTT-1-0	4332	1931	TotalSeq-B0255	3	1937	human	intestine	TRUE	male	primary	none	1937	4339	851	19.6128	0	0	0	0	Donor 2	TC	0	0.0344868	0.214688	G2M	C_TA	C_TA	TA	Colon	CDS010	Donor 2_TC	0.0399363	4332	1931	-0.0638052	TC_C_TA
TTGACCCGTCGGAAAC-1-2	7268	2471	TotalSeq-B0256	3	2481	human	intestine	TRUE	male	primary	none	2481	7282	2616	35.9242	0	0	0	0	Donor 3	TC	2	-0.00669085	-0.17615	G1	C_goblet	C_goblet	goblet	Colon	CDS015	Donor 3_TC	0.302665	7268	2471	-0.26589	TC_C_goblet
CCCAACTCATTAAAGG-1-2	10914	2814	TotalSeq-B0255	1	2833	human	intestine	TRUE	male	primary	none	2832	10943	4367	39.9068	0	0	0	0	Donor 3	DC	2	-0.0917067	-0.118921	G1	C_lateCC	C_lateACC	absorptive	Colon	CDS015	Donor 3_DC	0.0752164	10914	2814	-0.400584	DC_C_lateACC
CTCGAGGCAACCACAT-1-2	21385	4261	TotalSeq-B0256	3	4289	human	intestine	TRUE	male	primary	none	4287	21425	5392	25.1669	0	0	0	0	Donor 3	TC	2	-0.0881406	-0.164081	G1	C_goblet	C_goblet	goblet	Colon	CDS015	Donor 3_TC	0.406851	21385	4261	-0.25663	TC_C_goblet
CGTGCTTTCGTTTACT-1-1	27358	4454	TotalSeq-B0255	3	4480	human	intestine	TRUE	male	primary	none	4478	27408	5886	21.4755	0	0	0	0	Donor 1	DC	1	-0.0208981	-0.153131	G1	C_ISC	C_ISC	ISC	Colon	CDS014	Donor 1_DC	0.0501507	27358	4454	-0.089877	DC_C_ISC
CAGGCCATCGGCTTCT-1-0	5257	1862	TotalSeq-B0255	3	1868	human	intestine	TRUE	male	primary	none	1868	5266	798	15.1538	0	0	0	0	Donor 2	TC	0	0.120165	-0.134373	S	C_earlyCC	C_earlyACC	absorptive	Colon	CDS010	Donor 2_TC	0.0610152	5257	1862	-0.387597	TC_C_earlyACC
GGCTGTGGTGGACAGT-1-1	14482	3218	TotalSeq-B0254	4	3239	human	intestine	TRUE	male	primary	none	3236	14514	6462	44.5225	0	0	0	0	Donor 1	AC	1	-0.0859932	-0.160762	G1	C_earlyCC	C_earlyACC	absorptive	Colon	CDS014	Donor 1_AC	0.0384794	14482	3218	-0.0520865	AC_C_earlyACC
AACAGGGCAACGATTC-1-0	1473	831	TotalSeq-B0254	6	835	human	intestine	TRUE	male	primary	none	835	1477	299	20.2437	0	0	0	0	Donor 2	AC	0	-0.0453338	0.366053	G2M	C_goblet	C_goblet	goblet	Colon	CDS010	Donor 2_AC	0.132001	1473	831	0.12847	AC_C_goblet
ATCACAGGTCATCACA-1-0	6814	2274	TotalSeq-B0254	6	2284	human	intestine	TRUE	male	primary	none	2284	6827	1453	21.2831	0	0	0	0	Donor 2	AC	0	-0.072147	-0.159944	G1	C_ISC	C_ISC	ISC	Colon	CDS010	Donor 2_AC	0.0184085	6814	2274	0.0221397	AC_C_ISC
TCGCAGGGTCTCTCCA-1-0	5029	1976	TotalSeq-B0255	3	1984	human	intestine	TRUE	male	primary	none	1983	5041	709	14.0647	0	0	0	0	Donor 2	TC	0	-0.103924	-0.156398	G1	C_goblet	C_goblet	goblet	Colon	CDS010	Donor 2_TC	0.221092	5029	1976	-0.0719708	TC_C_goblet
AAACGCTTCCACTGAA-1-0	11749	2886	TotalSeq-B0255	3	2901	human	intestine	TRUE	male	primary	none	2900	11770	797	6.77145	0	0	0	0	Donor 2	TC	0	0.164015	-0.116978	S	C_goblet	C_goblet	goblet	Colon	CDS010	Donor 2_TC	0.0997952	11749	2886	-0.153695	TC_C_goblet
TAACACGCAAAGGAGA-1-1	4520	1803	TotalSeq-B0256	0	1819	human	intestine	TRUE	male	primary	none	1819	4544	1217	26.7826	0	0	0	0	Donor 1	TC	1	-0.0886547	-0.0844728	G1	C_tuft	C_tuft	tuft	Colon	CDS014	Donor 1_TC	0.330196	4520	1803	-0.190959	TC_C_tuft
TCACATTGTACCTGTA-1-2	9729	2184	TotalSeq-B0256	3	2198	human	intestine	TRUE	male	primary	none	2198	9748	4929	50.5642	0	0	0	0	Donor 3	TC	2	-0.0961519	-0.137554	G1	C_lateCC	C_lateACC	absorptive	Colon	CDS015	Donor 3_TC	0.251404	9729	2184	-0.117437	TC_C_lateACC
CTTTCAACACAAATGA-1-2	16592	3388	TotalSeq-B0254	5	3401	human	intestine	TRUE	male	primary	none	3400	16622	6650	40.0072	0	0	0	0	Donor 3	AC	2	-0.0662868	-0.124112	G1	C_lateCC	C_lateACC	absorptive	Colon	CDS015	Donor 3_AC	0.298699	16592	3388	-0.201421	AC_C_lateACC
ACATCCCGTCCTGGTG-1-2	11696	3014	TotalSeq-B0256	3	3036	human	intestine	TRUE	male	primary	none	3031	11719	3045	25.9834	0	0	0	0	Donor 3	TC	2	-0.0520379	-0.154005	G1	C_goblet	C_goblet	goblet	Colon	CDS015	Donor 3_TC	0.244656	11696	3014	-0.46668	TC_C_goblet
CGCAGGTAGGCCTTCG-1-1	5823	1235	TotalSeq-B0255	3	1242	human	intestine	TRUE	male	primary	none	1242	5831	3703	63.5054	0	0	0	0	Donor 1	DC	1	-0.010939	-0.0986706	G1	C_lateCC	C_lateACC	absorptive	Colon	CDS014	Donor 1_DC	0.275186	5823	1235	-0.110277	DC_C_lateACC
TCTTAGTTCTCTAGGA-1-2	15562	3802	TotalSeq-B0255	1	3823	human	intestine	TRUE	male	primary	none	3822	15592	3661	23.48	0	0	0	0	Donor 3	DC	2	0.290513	-0.0640685	S	C_TA	C_TA	TA	Colon	CDS015	Donor 3_DC	0.0563458	15562	3802	-0.0481227	DC_C_TA
AGCGCCAAGTCACAGG-1-1	13778	3140	TotalSeq-B0255	3	3159	human	intestine	TRUE	male	primary	none	3159	13803	5525	40.0275	0	0	0	0	Donor 1	DC	1	0.00456166	-0.162772	S	C_earlyCC	C_earlyACC	absorptive	Colon	CDS014	Donor 1_DC	0.0431973	13778	3140	-0.174149	DC_C_earlyACC
AGAGAATCACAACATC-1-0	5605	2158	TotalSeq-B0255	3	2168	human	intestine	TRUE	male	primary	none	2168	5616	602	10.7194	0	0	0	0	Donor 2	TC	0	0.170566	-0.0696494	S	C_earlyCC	C_earlyACC	absorptive	Colon	CDS010	Donor 2_TC	0.0278764	5605	2158	-0.0502429	TC_C_earlyACC
CCTTCAGGTGAGAACC-1-0	3659	1446	TotalSeq-B0254	6	1452	human	intestine	TRUE	male	primary	none	1451	3665	751	20.4911	0	0	0	0	Donor 2	AC	0	-0.0406616	-0.147183	G1	C_BEST4	C_BEST4	BEST4+	Colon	CDS010	Donor 2_AC	0.131056	3659	1446	-0.283083	AC_C_BEST4
ATTCATCTCGGTATGT-1-0	8156	2559	TotalSeq-B0255	3	2570	human	intestine	TRUE	male	primary	none	2569	8175	807	9.87156	0	0	0	0	Donor 2	TC	0	0.0210356	-0.155971	S	C_BEST4	C_BEST4	BEST4+	Colon	CDS010	Donor 2_TC	0.080806	8156	2559	0.00286714	TC_C_BEST4
GGCTGTGAGGGATCTG-1-1	8476	2171	TotalSeq-B0254	4	2176	human	intestine	TRUE	male	primary	none	2176	8483	570	6.71932	0	0	0	0	Donor 1	AC	1	0.0456304	-0.120524	S	C_earlyCC	C_earlyACC	absorptive	Colon	CDS014	Donor 1_AC	0.0441813	8476	2171	-0.0010234	AC_C_earlyACC
TCAGTGAAGTGGACTG-1-2	12166	3368	TotalSeq-B0256	3	3390	human	intestine	TRUE	male	primary	none	3389	12203	2302	18.8642	0	0	0	0	Donor 3	TC	2	-0.05356	-0.118917	G1	C_goblet	C_goblet	goblet	Colon	CDS015	Donor 3_TC	0.232081	12166	3368	-0.148794	TC_C_goblet
GCATGATCACTACCGG-1-2	7972	1917	TotalSeq-B0256	3	1924	human	intestine	TRUE	male	primary	none	1924	7983	4353	54.5284	0	0	0	0	Donor 3	TC	2	-0.0785636	-0.116613	G1	C_lateCC	C_lateACC	absorptive	Colon	CDS015	Donor 3_TC	0.101559	7972	1917	-0.157995	TC_C_lateACC
GAACGTTTCCCGAACG-1-1	16654	4354	TotalSeq-B0255	3	4380	human	intestine	TRUE	male	primary	none	4380	16704	1893	11.3326	0	0	0	0	Donor 1	DC	1	-0.0413564	-0.223004	G1	C_lateCC	C_lateACC	absorptive	Colon	CDS014	Donor 1_DC	0.0816341	16654	4354	-0.0312739	DC_C_lateACC
TCGTGGGTCCTTCAGC-1-1	20208	4015	TotalSeq-B0255	3	4038	human	intestine	TRUE	male	primary	none	4037	20245	5773	28.5157	0	0	0	0	Donor 1	DC	1	0.0366224	-0.18425	S	C_earlyCC	C_earlyACC	absorptive	Colon	CDS014	Donor 1_DC	0.0271091	20208	4015	-0.124863	DC_C_earlyACC
ATGGGAGGTCGCTTAA-1-1	11896	2961	TotalSeq-B0254	4	2978	human	intestine	TRUE	male	primary	none	2978	11922	2373	19.9044	0	0	0	0	Donor 1	AC	1	0.104168	0.333168	G2M	C_TA	C_TA	TA	Colon	CDS014	Donor 1_AC	0.0477466	11896	2961	-0.0573918	AC_C_TA
TGTAGACCATTACGGT-1-0	5065	1889	TotalSeq-B0256	2	1895	human	intestine	TRUE	male	primary	none	1895	5071	690	13.6068	0	0	0	0	Donor 2	DC	0	-0.0667249	-0.128065	G1	C_goblet	C_goblet	goblet	Colon	CDS010	Donor 2_DC	0.228386	5065	1889	-0.187791	DC_C_goblet
GAAGGGTCACGTAGTT-1-0	2681	1067	TotalSeq-B0255	3	1072	human	intestine	TRUE	male	primary	none	1072	2686	1000	37.2301	0	0	0	0	Donor 2	TC	0	0.00918195	-0.0529686	S	C_earlyCC	C_earlyACC	absorptive	Colon	CDS010	Donor 2_TC	0.0340246	2681	1067	-0.290216	TC_C_earlyACC
GTGCGTGTCTAGGCAT-1-0	16072	3389	TotalSeq-B0255	3	3404	human	intestine	TRUE	male	primary	none	3404	16106	1180	7.32646	0	0	0	0	Donor 2	TC	0	0.0337448	0.242816	G2M	C_TA	C_TA	TA	Colon	CDS010	Donor 2_TC	0.0382741	16072	3389	0.1157	TC_C_TA
TGAACGTTCTGCCTGT-1-2	17095	3289	TotalSeq-B0254	5	3307	human	intestine	TRUE	male	primary	none	3304	17125	7885	46.0438	0	0	0	0	Donor 3	AC	2	-0.0563731	-0.196711	G1	C_lateCC	C_lateACC	absorptive	Colon	CDS015	Donor 3_AC	0.354114	17095	3289	-0.156241	AC_C_lateACC
TTGAGTGTCATCGCTC-1-1	3277	1093	TotalSeq-B0256	0	1097	human	intestine	TRUE	male	primary	none	1097	3283	1410	42.9485	0	0	0	0	Donor 1	TC	1	-0.0672235	-0.110188	G1	C_earlyCC	C_earlyACC	absorptive	Colon	CDS014	Donor 1_TC	0.0515159	3277	1093	-0.212233	TC_C_earlyACC
CAGCCAGCACAGTCGC-1-1	6304	1857	TotalSeq-B0254	4	1869	human	intestine	TRUE	male	primary	none	1869	6323	1603	25.3519	0	0	0	0	Donor 1	AC	1	0.034707	-0.121468	S	C_earlyCC	C_earlyACC	absorptive	Colon	CDS014	Donor 1_AC	0.0622895	6304	1857	-0.241549	AC_C_earlyACC
ATAGACCCAAACACCT-1-2	7048	1817	TotalSeq-B0256	3	1827	human	intestine	TRUE	male	primary	none	1827	7059	4009	56.7927	0	0	0	0	Donor 3	TC	2	-0.064093	-0.093767	G1	C_goblet	C_goblet	goblet	Colon	CDS015	Donor 3_TC	0.196466	7048	1817	-0.270585	TC_C_goblet
CCACACTTCATCCTAT-1-1	20816	4347	TotalSeq-B0255	3	4375	human	intestine	TRUE	male	primary	none	4375	20861	5937	28.4598	0	0	0	0	Donor 1	DC	1	-0.0563969	-0.190101	G1	C_lateCC	C_lateACC	absorptive	Colon	CDS014	Donor 1_DC	0.446436	20816	4347	-0.125011	DC_C_lateACC
AGGCTGCAGGCACTCC-1-0	6377	2501	TotalSeq-B0256	2	2514	human	intestine	TRUE	male	primary	none	2511	6390	331	5.17997	0	0	0	0	Donor 2	DC	0	-0.0663668	-0.216076	G1	C_tuft	C_tuft	tuft	Colon	CDS010	Donor 2_DC	0.342928	6377	2501	-0.217017	DC_C_tuft
TGACGCGAGCGGTATG-1-0	10970	3027	TotalSeq-B0255	3	3040	human	intestine	TRUE	male	primary	none	3040	10990	2484	22.6024	0	0	0	0	Donor 2	TC	0	-0.00301205	-0.225519	G1	C_earlyCC	C_earlyACC	absorptive	Colon	CDS010	Donor 2_TC	0.0557011	10970	3027	0.0642978	TC_C_earlyACC
TTCCGGTTCCCGTAAA-1-2	13877	3620	TotalSeq-B0256	3	3640	human	intestine	TRUE	male	primary	none	3640	13911	4226	30.3788	0	0	0	0	Donor 3	TC	2	-0.112407	-0.186208	G1	C_lateCC	C_lateACC	absorptive	Colon	CDS015	Donor 3_TC	0.132003	13877	3620	-0.20242	TC_C_lateACC
CGTAGTACAAGCCTGC-1-1	11240	3163	TotalSeq-B0254	4	3179	human	intestine	TRUE	male	primary	none	3179	11262	2455	21.799	0	0	0	0	Donor 1	AC	1	-0.0894135	-0.178899	G1	C_goblet	C_goblet	goblet	Colon	CDS014	Donor 1_AC	0.230679	11240	3163	-0.0355394	AC_C_goblet
CTATAGGCACGGTCTG-1-1	4883	1862	TotalSeq-B0256	0	1869	human	intestine	TRUE	male	primary	none	1867	4890	1378	28.18	0	0	0	0	Donor 1	TC	1	-0.0234936	-0.145545	G1	EEC	C_EEC	EEC	Colon	CDS014	Donor 1_TC	0.75574	4883	1862	0.0415251	TC_C_EEC
TATTGGGTCATGTCTT-1-2	14958	3651	TotalSeq-B0255	1	3669	human	intestine	TRUE	male	primary	none	3668	14990	4162	27.7652	0	0	0	0	Donor 3	DC	2	-0.0581408	-0.141549	G1	C_BEST4	C_BEST4	BEST4+	Colon	CDS015	Donor 3_DC	0.391757	14958	3651	-0.150054	DC_C_BEST4
TTCCAATGTTCAAGTC-1-2	6024	1465	TotalSeq-B0256	3	1473	human	intestine	TRUE	male	primary	none	1473	6033	3651	60.5172	0	0	0	0	Donor 3	TC	2	-0.0470691	-0.128805	G1	C_BEST4	C_BEST4	BEST4+	Colon	CDS015	Donor 3_TC	0.163371	6024	1465	-0.261592	TC_C_BEST4
AGGTGTTTCGTGCAGC-1-0	10669	2722	TotalSeq-B0255	3	2733	human	intestine	TRUE	male	primary	none	2733	10688	1120	10.479	0	0	0	0	Donor 2	TC	0	0.0193791	-0.139871	S	C_earlyCC	C_earlyACC	absorptive	Colon	CDS010	Donor 2_TC	0.0388397	10669	2722	-0.00142077	TC_C_earlyACC
AAACCCATCTATCACT-1-0	24852	4123	TotalSeq-B0255	3	4143	human	intestine	TRUE	male	primary	none	4141	24913	1874	7.52218	0	0	0	0	Donor 2	TC	0	0.396238	0.179547	S	C_TA	C_TA	TA	Colon	CDS010	Donor 2_TC	0.121469	24852	4123	0.197146	TC_C_TA
AGCGCCAGTTGACTAC-1-0	5459	1974	TotalSeq-B0256	2	1979	human	intestine	TRUE	male	primary	none	1979	5464	584	10.6881	0	0	0	0	Donor 2	DC	0	-0.0575195	-0.13833	G1	C_goblet	C_goblet	goblet	Colon	CDS010	Donor 2_DC	0.223534	5459	1974	-0.339638	DC_C_goblet
AGCATCAGTTGTTGAC-1-1	3599	1466	TotalSeq-B0256	0	1474	human	intestine	TRUE	male	primary	none	1474	3610	1020	28.2548	0	0	0	0	Donor 1	TC	1	-0.074057	-0.17787	G1	C_tuft	C_tuft	tuft	Colon	CDS014	Donor 1_TC	0.245993	3599	1466	-0.168892	TC_C_tuft
GAGGCAATCTTAGGAC-1-0	7311	2715	TotalSeq-B0256	2	2722	human	intestine	TRUE	male	primary	none	2720	7316	1022	13.9694	0	0	0	0	Donor 2	DC	0	0.0618034	-0.167968	S	C_tuft	C_tuft	tuft	Colon	CDS010	Donor 2_DC	0.238678	7311	2715	-0.223497	DC_C_tuft
AACCCAACATACGCAT-1-2	10777	2879	TotalSeq-B0256	3	2899	human	intestine	TRUE	male	primary	none	2897	10802	4174	38.641	0	0	0	0	Donor 3	TC	2	-0.0548569	-0.193991	G1	C_BEST4	C_BEST4	BEST4+	Colon	CDS015	Donor 3_TC	0.248165	10777	2879	-0.260918	TC_C_BEST4
TACAACGCAATCGAAA-1-2	25617	5113	TotalSeq-B0254	5	5144	human	intestine	TRUE	male	primary	none	5143	25680	4727	18.4073	0	0	0	0	Donor 3	AC	2	-0.0665151	-0.185637	G1	C_goblet	C_goblet	goblet	Colon	CDS015	Donor 3_AC	0.407609	25617	5113	-0.213966	AC_C_goblet
TTACCATCAGCGTGCT-1-1	15227	3255	TotalSeq-B0254	4	3272	human	intestine	TRUE	male	primary	none	3271	15249	6276	41.1568	0	0	0	0	Donor 1	AC	1	-0.0222069	-0.152431	G1	C_earlyCC	C_earlyACC	absorptive	Colon	CDS014	Donor 1_AC	0.0852385	15227	3255	-0.091335	AC_C_earlyACC
GCAACATCAATGTGGG-1-1	8194	2645	TotalSeq-B0255	3	2657	human	intestine	TRUE	male	primary	none	2655	8216	2339	28.4688	0	0	0	0	Donor 1	DC	1	-0.0557542	-0.11434	G1	C_tuft	C_tuft	tuft	Colon	CDS014	Donor 1_DC	0.65357	8194	2645	-0.265896	DC_C_tuft
TCGCTTGTCACTACGA-1-1	9267	2554	TotalSeq-B0255	3	2569	human	intestine	TRUE	male	primary	none	2567	9282	3721	40.0883	0	0	0	0	Donor 1	DC	1	-0.0775137	-0.159654	G1	C_goblet	C_goblet	goblet	Colon	CDS014	Donor 1_DC	0.261705	9267	2554	-0.0483155	DC_C_goblet
CCTGTTGCAATGACCT-1-1	17180	3418	TotalSeq-B0254	4	3436	human	intestine	TRUE	male	primary	none	3436	17205	9071	52.723	0	0	0	0	Donor 1	AC	1	-0.0334769	-0.161961	G1	C_earlyCC	C_earlyACC	absorptive	Colon	CDS014	Donor 1_AC	0.0668642	17180	3418	-0.0902742	AC_C_earlyACC
CTTTCAAAGTTTCGGT-1-1	7583	2735	TotalSeq-B0255	3	2753	human	intestine	TRUE	male	primary	none	2748	7609	1237	16.2571	0	0	0	0	Donor 1	DC	1	-0.0989554	-0.138552	G1	C_tuft	C_tuft	tuft	Colon	CDS014	Donor 1_DC	0.450051	7583	2735	-0.160221	DC_C_tuft
TTCTTCCCAAGAGGCT-1-1	19316	3935	TotalSeq-B0255	3	3960	human	intestine	TRUE	male	primary	none	3957	19352	5882	30.3948	0	0	0	0	Donor 1	DC	1	-0.032353	-0.134161	G1	C_earlyCC	C_earlyACC	absorptive	Colon	CDS014	Donor 1_DC	0.0794135	19316	3935	-0.193273	DC_C_earlyACC
ATTCCTATCTAGAACC-1-0	10512	2322	TotalSeq-B0256	2	2333	human	intestine	TRUE	male	primary	none	2331	10526	1058	10.0513	0	0	0	0	Donor 2	DC	0	-0.0193029	-0.118915	G1	C_goblet	C_goblet	goblet	Colon	CDS010	Donor 2_DC	0.0956714	10512	2322	-0.0235012	DC_C_goblet
ACATCGAAGTGGCAGT-1-1	4004	1368	TotalSeq-B0254	4	1376	human	intestine	TRUE	male	primary	none	1376	4013	1269	31.6222	0	0	0	0	Donor 1	AC	1	0.0210665	-0.108764	S	C_earlyCC	C_earlyACC	absorptive	Colon	CDS014	Donor 1_AC	0.13329	4004	1368	-0.220775	AC_C_earlyACC
ATGGGAGAGATGGCAC-1-1	8694	2045	TotalSeq-B0256	0	2055	human	intestine	TRUE	male	primary	none	2055	8705	4784	54.9569	0	0	0	0	Donor 1	TC	1	-0.0698584	-0.105447	G1	C_earlyCC	C_earlyACC	absorptive	Colon	CDS014	Donor 1_TC	0.0290474	8694	2045	-0.241173	TC_C_earlyACC
GTCAAACTCGTCACCT-1-1	7552	2312	TotalSeq-B0254	4	2328	human	intestine	TRUE	male	primary	none	2328	7575	3179	41.967	0	0	0	0	Donor 1	AC	1	0.143122	-0.0756411	S	C_goblet	C_goblet	goblet	Colon	CDS014	Donor 1_AC	0.267717	7552	2312	0.0716882	AC_C_goblet
AGATGAAGTGACCGTC-1-1	4535	1674	TotalSeq-B0256	0	1689	human	intestine	TRUE	male	primary	none	1689	4551	669	14.7001	0	0	0	0	Donor 1	TC	1	0.11467	-0.07162	S	C_goblet	C_goblet	goblet	Colon	CDS014	Donor 1_TC	0.0448734	4535	1674	-0.0394201	TC_C_goblet
CTACCCACACCCGTAG-1-0	3764	1748	TotalSeq-B0256	2	1752	human	intestine	TRUE	male	primary	none	1752	3769	258	6.84532	0	0	0	0	Donor 2	DC	0	-0.122056	-0.145904	G1	C_tuft	C_tuft	tuft	Colon	CDS010	Donor 2_DC	0.327649	3764	1748	-0.407866	DC_C_tuft
CCCTCAACACTAGAGG-1-1	17609	4075	TotalSeq-B0255	3	4094	human	intestine	TRUE	male	primary	none	4092	17642	4434	25.1332	0	0	0	0	Donor 1	DC	1	-0.0371442	-0.186586	G1	C_earlyCC	C_earlyACC	absorptive	Colon	CDS014	Donor 1_DC	0.0526068	17609	4075	-0.0952102	DC_C_earlyACC
TCATACTAGCATGATA-1-0	19829	4448	TotalSeq-B0255	3	4468	human	intestine	TRUE	male	primary	none	4465	19864	3186	16.0391	0	0	0	0	Donor 2	TC	0	-0.0260147	-0.152299	G1	C_earlyCC	C_earlyACC	absorptive	Colon	CDS010	Donor 2_TC	0.0464337	19829	4448	0.0478747	TC_C_earlyACC
TGATTCTTCGTAGGAG-1-0	3926	1290	TotalSeq-B0255	3	1294	human	intestine	TRUE	male	primary	none	1294	3930	1925	48.9822	0	0	0	0	Donor 2	TC	0	0.0434337	0.42775	G2M	C_TA	C_TA	TA	Colon	CDS010	Donor 2_TC	0.0316484	3926	1290	-0.0393072	TC_C_TA
GCTCAAAGTGCTGATT-1-0	5845	2162	TotalSeq-B0255	3	2168	human	intestine	TRUE	male	primary	none	2168	5853	855	14.6079	0	0	0	0	Donor 2	TC	0	-0.033926	-0.143786	G1	C_goblet	C_goblet	goblet	Colon	CDS010	Donor 2_TC	0.246296	5845	2162	-0.197814	TC_C_goblet
GTCATCCAGGATATAC-1-0	4078	1589	TotalSeq-B0255	3	1594	human	intestine	TRUE	male	primary	none	1594	4085	1514	37.0624	0	0	0	0	Donor 2	TC	0	0.094892	0.136488	G2M	C_TA	C_TA	TA	Colon	CDS010	Donor 2_TC	0.0373161	4078	1589	0.129242	TC_C_TA
TCAATTCAGCCACCGT-1-2	23211	5052	TotalSeq-B0255	1	5091	human	intestine	TRUE	male	primary	none	5087	23271	2657	11.4176	0	0	0	0	Donor 3	DC	2	-0.0778273	-0.144505	G1	C_earlyCC	C_earlyACC	absorptive	Colon	CDS015	Donor 3_DC	0.0477585	23211	5052	-0.124075	DC_C_earlyACC
GAGTTTGTCTGCACCT-1-1	20917	4142	TotalSeq-B0254	4	4172	human	intestine	TRUE	male	primary	none	4170	20954	7134	34.046	0	0	0	0	Donor 1	AC	1	-0.0255326	-0.162862	G1	C_ISC	C_ISC	ISC	Colon	CDS014	Donor 1_AC	0.0531899	20917	4142	-0.0640106	AC_C_ISC
TGGAACTCACCAGCCA-1-1	8614	2666	TotalSeq-B0256	0	2685	human	intestine	TRUE	male	primary	none	2685	8636	3034	35.132	0	0	0	0	Donor 1	TC	1	-0.0504076	-0.0666934	G1	C_goblet	C_goblet	goblet	Colon	CDS014	Donor 1_TC	0.252696	8614	2666	-0.254308	TC_C_goblet
ATTCTTGCAGTCTCTC-1-0	9312	2856	TotalSeq-B0254	6	2864	human	intestine	TRUE	male	primary	none	2864	9327	2229	23.8984	0	0	0	0	Donor 2	AC	0	0.340763	0.252273	S	C_TA	C_TA	TA	Colon	CDS010	Donor 2_AC	0.0596823	9312	2856	0.122218	AC_C_TA
TATTGCTTCTTACGTT-1-0	23246	4718	TotalSeq-B0255	3	4738	human	intestine	TRUE	male	primary	none	4737	23277	3781	16.2435	0	0	0	0	Donor 2	TC	0	-0.0580102	-0.137342	G1	C_earlyCC	C_earlyACC	absorptive	Colon	CDS010	Donor 2_TC	0.04037	23246	4718	0.0021233	TC_C_earlyACC
GCGTGCAAGCAATTCC-1-1	13284	3112	TotalSeq-B0256	0	3131	human	intestine	TRUE	male	primary	none	3131	13314	3925	29.4802	0	0	0	0	Donor 1	TC	1	-0.0166666	-0.147601	G1	C_earlyCC	C_earlyACC	absorptive	Colon	CDS014	Donor 1_TC	0.0349154	13284	3112	0.139432	TC_C_earlyACC
CTCCCAAGTGACCGTC-1-1	12905	3283	TotalSeq-B0256	0	3307	human	intestine	TRUE	male	primary	none	3305	12941	4481	34.6264	0	0	0	0	Donor 1	TC	1	-0.066251	-0.195667	G1	C_earlyCC	C_earlyACC	absorptive	Colon	CDS014	Donor 1_TC	0.0484026	12905	3283	0.0446071	TC_C_earlyACC
TTCTTGAGTTTGGCTA-1-0	14389	3751	TotalSeq-B0255	3	3765	human	intestine	TRUE	male	primary	none	3765	14416	1201	8.33102	0	0	0	0	Donor 2	TC	0	0.0464078	-0.158569	S	C_earlyCC	C_earlyACC	absorptive	Colon	CDS010	Donor 2_TC	0.0643359	14389	3751	-0.0851123	TC_C_earlyACC
GACAGCCCACTGGCCA-1-1	25323	4459	TotalSeq-B0254	4	4491	human	intestine	TRUE	male	primary	none	4488	25389	3530	13.9037	0	0	0	0	Donor 1	AC	1	-0.0498827	-0.201939	G1	C_BEST4	C_BEST4	BEST4+	Colon	CDS014	Donor 1_AC	0.572101	25323	4459	-0.0892522	AC_C_BEST4
GTGCAGCCACCGTCGA-1-0	2155	1061	TotalSeq-B0256	2	1065	human	intestine	TRUE	male	primary	none	1065	2159	570	26.4011	0	0	0	0	Donor 2	DC	0	0.0100889	-0.035162	S	C_earlyCC	C_earlyACC	absorptive	Colon	CDS010	Donor 2_DC	0.0363624	2155	1061	-0.107324	DC_C_earlyACC
ACTTCCGAGTCTGGAG-1-1	38932	6160	TotalSeq-B0255	3	6194	human	intestine	TRUE	male	primary	none	6194	39007	10510	26.9439	0	0	0	0	Donor 1	DC	1	0.082275	0.793099	G2M	C_TA	C_TA	TA	Colon	CDS014	Donor 1_DC	0.0339168	38932	6160	-0.0423472	DC_C_TA
TTACGTTGTCCGGTGT-1-0	3123	1564	TotalSeq-B0256	2	1570	human	intestine	TRUE	male	primary	none	1570	3131	233	7.44171	0	0	0	0	Donor 2	DC	0	-0.0214411	-0.0838586	G1	C_tuft	C_tuft	tuft	Colon	CDS010	Donor 2_DC	0.329359	3123	1564	-0.229137	DC_C_tuft
ATCACGACAGCAGACA-1-0	14734	3168	TotalSeq-B0254	6	3183	human	intestine	TRUE	male	primary	none	3182	14758	2019	13.6807	0	0	0	0	Donor 2	AC	0	-0.0249449	-0.10881	G1	C_ISC	C_ISC	ISC	Colon	CDS010	Donor 2_AC	0.014808	14734	3168	-0.0940518	AC_C_ISC
TCAGGGCTCAAAGGTA-1-0	14758	3814	TotalSeq-B0254	6	3826	human	intestine	TRUE	male	primary	none	3824	14783	1402	9.48387	0	0	0	0	Donor 2	AC	0	0.0202724	-0.19635	S	C_goblet	C_goblet	goblet	Colon	CDS010	Donor 2_AC	0.231191	14758	3814	-0.0756099	AC_C_goblet
GAGAGGTGTCCTGAAT-1-1	9942	3343	TotalSeq-B0254	4	3359	human	intestine	TRUE	male	primary	none	3359	9966	1799	18.0514	0	0	0	0	Donor 1	AC	1	-0.125724	-0.136367	G1	C_tuft	C_tuft	tuft	Colon	CDS014	Donor 1_AC	0.574389	9942	3343	-0.0895838	AC_C_tuft
TACGGGCTCGCGCCAA-1-0	10133	2787	TotalSeq-B0254	6	2796	human	intestine	TRUE	male	primary	none	2795	10149	944	9.30141	0	0	0	0	Donor 2	AC	0	-0.0342327	-0.140442	G1	C_goblet	C_goblet	goblet	Colon	CDS010	Donor 2_AC	0.20669	10133	2787	-0.3288	AC_C_goblet
CAACCAAGTGTACGCC-1-0	2765	1246	TotalSeq-B0256	2	1247	human	intestine	TRUE	male	primary	none	1247	2766	696	25.1627	0	0	0	0	Donor 2	DC	0	0.0716811	-0.136225	S	C_earlyCC	C_earlyACC	absorptive	Colon	CDS010	Donor 2_DC	0.0338893	2765	1246	0.17123	DC_C_earlyACC
TCAATTCCACCAGCCA-1-2	20339	4359	TotalSeq-B0256	3	4382	human	intestine	TRUE	male	primary	none	4381	20378	1705	8.36687	0	0	0	0	Donor 3	TC	2	-0.0720696	-0.19487	G1	C_goblet	C_goblet	goblet	Colon	CDS015	Donor 3_TC	0.376348	20339	4359	-0.179281	TC_C_goblet
GAGTGAGCAGTAACCT-1-0	3763	1639	TotalSeq-B0255	3	1649	human	intestine	TRUE	male	primary	none	1649	3774	437	11.5792	0	0	0	0	Donor 2	TC	0	-0.0601964	-0.0983006	G1	C_goblet	C_goblet	goblet	Colon	CDS010	Donor 2_TC	0.455901	3763	1639	-0.318279	TC_C_goblet
TGATGGTGTCGCGTCA-1-0	3819	1478	TotalSeq-B0255	3	1486	human	intestine	TRUE	male	primary	none	1486	3830	503	13.1332	0	0	0	0	Donor 2	TC	0	0.0246836	-0.0115386	S	C_earlyCC	C_earlyACC	absorptive	Colon	CDS010	Donor 2_TC	0.132935	3819	1478	0.00635802	TC_C_earlyACC
CGGAGAACAAGAGCTG-1-1	16188	3557	TotalSeq-B0256	0	3579	human	intestine	TRUE	male	primary	none	3577	16218	5961	36.7555	0	0	0	0	Donor 1	TC	1	-0.0336144	-0.110877	G1	C_goblet	C_goblet	goblet	Colon	CDS014	Donor 1_TC	0.34082	16188	3557	-0.182129	TC_C_goblet
CCGCAAGGTTGAATCC-1-1	17185	3956	TotalSeq-B0254	4	3980	human	intestine	TRUE	male	primary	none	3975	17212	5501	31.9603	0	0	0	0	Donor 1	AC	1	0.125626	-0.168425	S	C_BEST4	C_BEST4	BEST4+	Colon	CDS014	Donor 1_AC	0.2012	17185	3956	0.0128877	AC_C_BEST4
TTTATGCGTCGCATCG-1-0	3832	1502	TotalSeq-B0256	2	1506	human	intestine	TRUE	male	primary	none	1506	3836	1461	38.0865	0	0	0	0	Donor 2	DC	0	0.20951	0.166774	S	C_TA	C_TA	TA	Colon	CDS010	Donor 2_DC	0.0483298	3832	1502	-0.135478	DC_C_TA
TGCTTCGTCGCCTTGT-1-1	9450	2649	TotalSeq-B0256	0	2668	human	intestine	TRUE	male	primary	none	2668	9476	3245	34.2444	0	0	0	0	Donor 1	TC	1	-0.0527468	-0.124473	G1	C_BEST4	C_BEST4	BEST4+	Colon	CDS014	Donor 1_TC	0.0447019	9450	2649	-0.228903	TC_C_BEST4
AGGTTACTCACTGATG-1-0	2561	1293	TotalSeq-B0255	3	1300	human	intestine	TRUE	male	primary	none	1300	2569	236	9.18645	0	0	0	0	Donor 2	TC	0	-0.0420541	-0.108698	G1	C_tuft	C_tuft	tuft	Colon	CDS010	Donor 2_TC	0.251031	2561	1293	-0.3779	TC_C_tuft
ACTTCCGCATTGTAGC-1-2	11310	2312	TotalSeq-B0254	5	2319	human	intestine	TRUE	male	primary	none	2319	11318	5134	45.3614	0	0	0	0	Donor 3	AC	2	-0.040857	-0.0939009	G1	C_lateCC	C_lateACC	absorptive	Colon	CDS015	Donor 3_AC	0.381563	11310	2312	-0.364181	AC_C_lateACC
TCATACTGTCCACTCT-1-2	13330	3668	TotalSeq-B0256	3	3690	human	intestine	TRUE	male	primary	none	3688	13367	3724	27.8597	0	0	0	0	Donor 3	TC	2	-0.040907	-0.166599	G1	C_goblet	C_goblet	goblet	Colon	CDS015	Donor 3_TC	0.297024	13330	3668	-0.26102	TC_C_goblet
CGCCAGATCTGTTCAT-1-1	31384	4625	TotalSeq-B0255	3	4666	human	intestine	TRUE	male	primary	none	4661	31447	8185	26.0279	0	0	0	0	Donor 1	DC	1	0.0520549	-0.159122	S	C_ISC	C_ISC	ISC	Colon	CDS014	Donor 1_DC	0.0308234	31384	4625	-0.0902501	DC_C_ISC
ACATGCAGTCTGTTAG-1-2	10808	2721	TotalSeq-B0255	1	2737	human	intestine	TRUE	male	primary	none	2737	10827	2913	26.905	0	0	0	0	Donor 3	DC	2	-0.0911985	-0.194582	G1	C_goblet	C_goblet	goblet	Colon	CDS015	Donor 3_DC	0.244996	10808	2721	-0.194359	DC_C_goblet
CTGTGGGAGAGCATAT-1-2	11763	3324	TotalSeq-B0256	3	3343	human	intestine	TRUE	male	primary	none	3342	11791	2774	23.5264	0	0	0	0	Donor 3	TC	2	0.0157005	-0.163344	S	C_goblet	C_goblet	goblet	Colon	CDS015	Donor 3_TC	0.254191	11763	3324	-0.245266	TC_C_goblet
TTCGGTCGTGGACCTC-1-2	22526	4199	TotalSeq-B0255	1	4223	human	intestine	TRUE	male	primary	none	4223	22580	2208	9.77857	0	0	0	0	Donor 3	DC	2	-0.0622634	-0.158304	G1	C_goblet	C_goblet	goblet	Colon	CDS015	Donor 3_DC	0.397387	22526	4199	-0.172221	DC_C_goblet
TGTCCCATCTGGTTGA-1-0	5186	2116	TotalSeq-B0256	2	2126	human	intestine	TRUE	male	primary	none	2124	5195	1010	19.4418	0	0	0	0	Donor 2	DC	0	-0.000654772	0.029334	G2M	C_earlyCC	C_earlyACC	absorptive	Colon	CDS010	Donor 2_DC	0.0524062	5186	2116	-0.129885	DC_C_earlyACC
TCTCTGGTCCCACAGG-1-2	25836	4532	TotalSeq-B0256	3	4561	human	intestine	TRUE	male	primary	none	4560	25894	3660	14.1345	0	0	0	0	Donor 3	TC	2	-0.0625897	-0.17766	G1	C_earlyCC	C_earlyACC	absorptive	Colon	CDS015	Donor 3_TC	0.101809	25836	4532	0.0386387	TC_C_earlyACC
TCATTACGTCATATGC-1-1	3985	1244	TotalSeq-B0254	4	1251	human	intestine	TRUE	male	primary	none	1250	3993	1886	47.2327	0	0	0	0	Donor 1	AC	1	-0.0544686	-0.118956	G1	C_tuft	C_tuft	tuft	Colon	CDS014	Donor 1_AC	0.314955	3985	1244	-0.179294	AC_C_tuft
ATTCCCGCATCCTTGC-1-1	16328	3474	TotalSeq-B0256	0	3491	human	intestine	TRUE	male	primary	none	3489	16349	7141	43.6785	0	0	0	0	Donor 1	TC	1	-0.0544572	-0.164046	G1	C_lateCC	C_lateACC	absorptive	Colon	CDS014	Donor 1_TC	0.42792	16328	3474	-0.101428	TC_C_lateACC
ATGAGTCCACTCTAGA-1-0	20564	4422	TotalSeq-B0255	3	4442	human	intestine	TRUE	male	primary	none	4441	20608	2042	9.90877	0	0	0	0	Donor 2	TC	0	0.638103	0.16798	S	C_TA	C_TA	TA	Colon	CDS010	Donor 2_TC	0.144478	20564	4422	-0.0361278	TC_C_TA
TGCTTCGGTTAAACCC-1-2	12938	3498	TotalSeq-B0255	1	3528	human	intestine	TRUE	male	primary	none	3524	12983	1556	11.9849	0	0	0	0	Donor 3	DC	2	-0.0918677	-0.190092	G1	C_tuft	C_tuft	tuft	Colon	CDS015	Donor 3_DC	0.410048	12938	3498	-0.317692	DC_C_tuft
CAATTTCCACGTCTCT-1-2	15359	3931	TotalSeq-B0255	1	3958	human	intestine	TRUE	male	primary	none	3957	15394	2765	17.9615	0	0	0	0	Donor 3	DC	2	-0.0361702	-0.153984	G1	C_goblet	C_goblet	goblet	Colon	CDS015	Donor 3_DC	0.305136	15359	3931	-0.185303	DC_C_goblet
GTGATGTTCGTGGCGT-1-1	9921	2709	TotalSeq-B0255	3	2726	human	intestine	TRUE	male	primary	none	2725	9941	4217	42.4203	0	0	0	0	Donor 1	DC	1	0.0184892	-0.15489	S	C_BEST4	C_BEST4	BEST4+	Colon	CDS014	Donor 1_DC	0.217317	9921	2709	-0.14026	DC_C_BEST4
GTCTGTCCATTGAAAG-1-2	30412	5325	TotalSeq-B0254	5	5359	human	intestine	TRUE	male	primary	none	5358	30478	3032	9.94816	0	0	0	0	Donor 3	AC	2	0.254804	-0.103775	S	C_goblet	C_goblet	goblet	Colon	CDS015	Donor 3_AC	0.314435	30412	5325	-0.108951	AC_C_goblet
CCGGTGATCTCAAAGC-1-1	17426	4311	TotalSeq-B0254	4	4343	human	intestine	TRUE	male	primary	none	4340	17467	2325	13.3108	0	0	0	0	Donor 1	AC	1	0.388146	0.251138	S	C_TA	C_TA	TA	Colon	CDS014	Donor 1_AC	0.104991	17426	4311	-0.117719	AC_C_TA
CAAGCTATCAAACCCA-1-1	28340	5220	TotalSeq-B0256	0	5243	human	intestine	TRUE	male	primary	none	5243	28387	8716	30.7042	0	0	0	0	Donor 1	TC	1	0.174229	-0.101178	S	C_TA	C_TA	TA	Colon	CDS014	Donor 1_TC	0.0278458	28340	5220	-0.0246215	TC_C_TA
CAGATACGTATCCTCC-1-0	10982	2929	TotalSeq-B0254	6	2939	human	intestine	TRUE	male	primary	none	2939	11006	942	8.55897	0	0	0	0	Donor 2	AC	0	0.224131	-0.124795	S	C_goblet	C_goblet	goblet	Colon	CDS010	Donor 2_AC	0.216492	10982	2929	-0.238699	AC_C_goblet
AGTAGTCGTAGAGCTG-1-1	14966	3507	TotalSeq-B0255	3	3521	human	intestine	TRUE	male	primary	none	3521	14994	3748	24.9967	0	0	0	0	Donor 1	DC	1	-0.0489865	-0.182421	G1	C_goblet	C_goblet	goblet	Colon	CDS014	Donor 1_DC	0.319173	14966	3507	-0.306202	DC_C_goblet
CAGCCAGTCTTGAGCA-1-1	22196	3677	TotalSeq-B0254	4	3707	human	intestine	TRUE	male	primary	none	3705	22237	11374	51.149	0	0	0	0	Donor 1	AC	1	0.127665	-0.116865	S	C_ISC	C_ISC	ISC	Colon	CDS014	Donor 1_AC	0.0190137	22196	3677	-0.306606	AC_C_ISC
ACCTACCTCTGTCGTC-1-1	6813	2088	TotalSeq-B0256	0	2096	human	intestine	TRUE	male	primary	none	2096	6824	2563	37.5586	0	0	0	0	Donor 1	TC	1	-0.0721185	-0.147149	G1	C_goblet	C_goblet	goblet	Colon	CDS014	Donor 1_TC	0.247309	6813	2088	-0.0356397	TC_C_goblet
ATGAAAGTCGGTTAGT-1-0	3455	1182	TotalSeq-B0254	6	1185	human	intestine	TRUE	male	primary	none	1184	3457	1531	44.287	0	0	0	0	Donor 2	AC	0	-0.0189149	-0.124724	G1	C_earlyCC	C_earlyACC	absorptive	Colon	CDS010	Donor 2_AC	0.0362304	3455	1182	-0.246336	AC_C_earlyACC
TATCTGTAGTCACGCC-1-0	12340	2996	TotalSeq-B0255	3	3013	human	intestine	TRUE	male	primary	none	3013	12371	929	7.5095	0	0	0	0	Donor 2	TC	0	0.193338	-0.154221	S	C_ISC	C_ISC	ISC	Colon	CDS010	Donor 2_TC	0.0355385	12340	2996	-0.131396	TC_C_ISC
CTGTGAAGTTGTTGTG-1-0	5265	1945	TotalSeq-B0255	3	1951	human	intestine	TRUE	male	primary	none	1951	5274	773	14.6568	0	0	0	0	Donor 2	TC	0	0.0588113	-0.139871	S	C_ISC	C_ISC	ISC	Colon	CDS010	Donor 2_TC	0.0120747	5265	1945	-0.112935	TC_C_ISC
ACTATTCTCCAATGCA-1-1	3562	1522	TotalSeq-B0256	0	1528	human	intestine	TRUE	male	primary	none	1528	3572	648	18.1411	0	0	0	0	Donor 1	TC	1	-0.104048	-0.216014	G1	C_tuft	C_tuft	tuft	Colon	CDS014	Donor 1_TC	0.271427	3562	1522	-0.276549	TC_C_tuft
GCACGGTAGGACATCG-1-2	21719	4182	TotalSeq-B0256	3	4213	human	intestine	TRUE	male	primary	none	4213	21778	2397	11.0065	0	0	0	0	Donor 3	TC	2	-0.0879994	-0.13456	G1	C_goblet	C_goblet	goblet	Colon	CDS015	Donor 3_TC	0.401667	21719	4182	-0.199386	TC_C_goblet
ATCGGATCATGGAATA-1-0	3864	1764	TotalSeq-B0256	2	1770	human	intestine	TRUE	male	primary	none	1769	3871	378	9.76492	0	0	0	0	Donor 2	DC	0	-0.0944603	-0.134291	G1	C_tuft	C_tuft	tuft	Colon	CDS010	Donor 2_DC	0.325643	3864	1764	-0.225947	DC_C_tuft
GTCTCACAGATCGGTG-1-0	2887	1169	TotalSeq-B0255	3	1173	human	intestine	TRUE	male	primary	none	1173	2892	1095	37.8631	0	0	0	0	Donor 2	TC	0	-0.119241	-0.099444	G1	C_earlyCC	C_earlyACC	absorptive	Colon	CDS010	Donor 2_TC	0.0481726	2887	1169	-0.243843	TC_C_earlyACC
GGGACTCTCTTTGATC-1-0	4250	1501	TotalSeq-B0256	2	1506	human	intestine	TRUE	male	primary	none	1505	4254	939	22.0733	0	0	0	0	Donor 2	DC	0	0.00664873	-0.129628	S	C_ISC	C_ISC	ISC	Colon	CDS010	Donor 2_DC	0.0121349	4250	1501	-0.271772	DC_C_ISC
ACGTCCTCACAAAGTA-1-0	4219	1841	TotalSeq-B0254	6	1846	human	intestine	TRUE	male	primary	none	1846	4225	540	12.7811	0	0	0	0	Donor 2	AC	0	0.209692	0.966544	G2M	secretory_prog	C_secretory_prog	secretory_prog	Colon	CDS010	Donor 2_AC	0.167897	4219	1841	-0.326021	AC_C_secretory_prog
CTAGACAAGAGGATCC-1-0	5307	2280	TotalSeq-B0254	6	2288	human	intestine	TRUE	male	primary	none	2286	5314	251	4.72337	0	0	0	0	Donor 2	AC	0	-0.0183233	-0.138324	G1	C_tuft	C_tuft	tuft	Colon	CDS010	Donor 2_AC	0.412708	5307	2280	-0.230588	AC_C_tuft
[truncated: 3,675 more rows]

## Sheet: ED_1f
Extended data Figure 1f
ISCs (Lgr5)	Enterocytes (Ace2)	Paneth cells (Lyz)
[truncated: 25 more rows]

## Sheet: ED_1g
Extended data Figure 1g
[truncated: 11 more rows]

[truncated: 2 more sheets: ED_1h, ED_1i]
