# Supplementary material for: Metabolic adaptations direct cell fate during tissue regeneration
Source: Nature. 2025 Jun 11;643(8071):468–77. doi: 10.1038/s41586-025-09097-6 (PMC12240837; doi:10.1038/s41586-025-09097-6)
Supplement: Supplementary file 16 — Source Data Extended Data Fig. 2 [file 41586_2025_9097_MOESM16_ESM.xlsx]

## Sheet: ED_2d
Extended Data Figure 2d
Molecule	Molecule Formula	Precursor Mz	Precursor Adduct	Isotope Label Type	01_Unlab_ISCs_01 Total Area	01_Unlab_ISCs_02 Total Area	01_Unlab_ISCs_03 Total Area	02_Unlab_Paneth cells_04 Total Area	02_Unlab_Paneth cells_05 Total Area	02_Unlab_Paneth cells_06 Total Area	03_Unlab_Goblet cells _07 Total Area	03_Unlab_Goblet cells _08 Total Area	03_Unlab_Goblet cells _09 Total Area	04_Unlab_Enterocytes_10 Total Area	04_Unlab_Enterocytes_11 Total Area	04_Unlab_Enterocytes_12 Total Area
uridine 5'-triphosphate (UTP)	C9H15N2O15P3	482.961	[M-H]	light	453954	617654	585402	550179	645759	502181	579127	863189	619855	987543	940049	1.56507e+06
cytidine 5'-triphosphate (CTP)	C9H16N3O14P3	481.977	[M-H]	light	92349.1	128335	119317	105577	132043	104287	102175	149451	107962	159641	155951	263042
guanosine 5'-triphosphate (GTP)	C10H16N5O14P3	521.983	[M-H]	light	48939	63229.5	62973.5	82822.7	93182.8	71647.8	83783.1	127997	84213.2	89519.5	97585.6	179352
adenosine 5'-triphosphate (ATP)	C10H16N5O13P3	505.988	[M-H]	light	2.6051e+06	3.38534e+06	3.18702e+06	4.49656e+06	5.30567e+06	3.9909e+06	4.33002e+06	6718953	4.45614e+06	4.27892e+06	4.59501e+06	7.26109e+06

## Sheet: ED_2f
Extended Data Figure 2f
Citrate	ISCs	pSec	pAbs		aKG	ISCs	pSec	pAbs
	66573953	8.21653e+07	6.12435e+07			32768866	59120077	34707816
	6.29254e+07	8.45552e+07	63834022			26037556	57891752	38154680
	6.57917e+07	8.83622e+07	6.22284e+07			28028757	62766710	34185860
		86494597	7.39336e+07				4.29511e+07	3.72971e+07
		9.03425e+07	7.34908e+07				4.63643e+07	4.09722e+07
		9.11244e+07	6.91385e+07				4.41733e+07	3.57228e+07

## Sheet: ED_2g
Extended Data Figure 2g
Citrate from glutamine	m+0			m+1			m+2			m+3			m+4			m+5			m+6
ISCs	43887778	4.33236e+07	3.91174e+07	11131807	1.29835e+07	9.65779e+06	12700140	1.35228e+07	1.10331e+07	5686736	6.06356e+06	4.58206e+06	13952292	1.44575e+07	1.18322e+07	4097465	4.39678e+06	3.25137e+06	130408	154564	83742
pSec	5.46526e+07	5.33086e+07	5.28961e+07	1.49822e+07	1.51325e+07	1.50951e+07	1.75249e+07	1.79751e+07	1.8324e+07	9.22182e+06	9.55293e+06	1.01445e+07	1.92372e+07	1.99503e+07	20156501	7.38032e+06	8.09167e+06	8.7469e+06	350450	391621	405824
pAbs	3.89766e+07	3.47309e+07	4.17507e+07	9.535e+06	7.47043e+06	1.13204e+07	9.89687e+06	8.62154e+06	1.08211e+07	5.74744e+06	5.04545e+06	5.91929e+06	1.01795e+07	9.22941e+06	1.10065e+07	4.73037e+06	4.12091e+06	4.94154e+06	0	0	0
Citrate from glucose	m+0			m+1			m+2			m+3			m+4			m+5			m+6
ISCs	26934640	2.37992e+07	2.65589e+07	4802563	4.75745e+06	5.20325e+06	29566626	27620527	2.93056e+07	16533690	1.49001e+07	1.61379e+07	14457318	1.32446e+07	1.41111e+07	7880457	7.12399e+06	7.63008e+06	2667987	2.30749e+06	2.45903e+06
pSec	3.45485e+07	3.43396e+07	3.35679e+07	5.15315e+06	4.12755e+06	3.99669e+06	40080978	3.99842e+07	3.84332e+07	2.04941e+07	2.06586e+07	1.97877e+07	1.98873e+07	1.98857e+07	1.90814e+07	1.19595e+07	1.22884e+07	1.15308e+07	4.27834e+06	4.27492e+06	4.10488e+06
pAbs	3.64375e+07	3.96539e+07	3.9535e+07	6.81652e+06	6.82721e+06	7.69901e+06	2.2265e+07	2.32278e+07	2.18129e+07	1.07451e+07	1.15143e+07	10489929	6.91233e+06	7.01726e+06	6.49339e+06	3.68635e+06	3.52305e+06	3.40706e+06	923651	864208	917541
aKG from glutamine	m+0			m+1			m+2			m+3			m+4			m+5
ISCs	9732944	9.85108e+06	7.61829e+06	0	0	0	618170	646650	273620	1406031	1.48411e+06	1.14782e+06	0	0	0	5326072	5.27757e+06	4.09356e+06
pSec	2.25198e+07	26663601	3.5018e+07	0	765986	365165	0	764523	867527	1.48125e+06	1.64279e+06	2.34956e+06	0	0	0	2.07713e+07	2.29753e+07	3.00037e+07
pAbs	1.16312e+07	10368370	1.39158e+07	0	0	0	410017	0	368991	898621	828348	1.03245e+06	0	0	0	8.98826e+06	7.55483e+06	9.85677e+06
aKG from glucose	m+0			m+1			m+2			m+3			m+4			m+5
ISCs	14270379	1.14659e+07	1.29869e+07	654028	656154	788188	3694105	3.05019e+06	3.39921e+06	1712066	1.51483e+06	1.72462e+06	2261278	1.81135e+06	1135390	686164	563867	783586
pSec	3.62239e+07	3.65524e+07	3.34066e+07	538694	0	0	2.76027e+06	2.76036e+06	2.65567e+06	1.67671e+06	1.51813e+06	1.48819e+06	2.41779e+06	2.05125e+06	1.9627e+06	1.11521e+06	792877	782640
pAbs	2.51873e+07	2.42838e+07	2.45201e+07	472315	648918	0	1.85756e+06	1.82423e+06	1.64296e+06	946227	935975	715925	1.48896e+06	1.41768e+06	1.36624e+06	429237	383665	411077
Pyruvate from glucose	m+0			m+1			m+2			m+3
ISCs	1001847	0	0	0	0	0	5889543	4.31138e+06	4.6262e+06	79786638	7.28728e+07	7.61176e+07
pSec	0	0	0	1.33813e+06	1.25436e+06	1.21681e+06	3.68368e+06	3.86001e+06	4.06625e+06	8.50853e+07	8.88414e+07	8.7017e+07
pAbs	1.12344e+07	6.58859e+06	4.50253e+06	0	0	0	7.08123e+06	6.27466e+06	5.21296e+06	100774686	9.48877e+07	8.73643e+07

## Sheet: ED_2i
Extended Data Figure 2i
ISC	ISC_Media					ISC_Eto					ISC_UK5099					ISC_BPTES
1.35	100	100	100	100	100	100	100	100	100	100	100	100	100	100	100	100	100	100	100
7.96	110.448	99.0689	92.5707	99.0431	97.145	99.4132	95.2348	93.8834	93.3729	102.527	102.789	112.433	97.2092	91.2169	102.502	97.9519	95.3575	102.433	97.2147
14.63	98.5841	92.7322	82.7021	98.9438	96.2853	102.667	83.4007	90.121	91.4875	103.342	103.445	128.349	95.1826	89.4491	103.015	95.1234	87.3656	97.6552	97.5503
21.35	104.238	95.1524	87.6428	96.0749	98.356	92.5586	86.9042	91.7283	91.1609	101.692	100.176	134.359	94.9921	89.5852	99.4063	97.9141	88.8086	89.2569	96.9144
28.03	94.0344	92.6039	84.6475	95.5008	95.2953	101.302	78.2898	87.8725	88.1523	101.4	102.46	115.894	94.3197	88.8953	101.937	96.9243	88.1871	90.6304	95.379
34.61	92.2564	91.1081	81.6983	95.906	95.3262	99.7941	76.7502	86.0762	87.3705	100.216	99.6986	119.104	94.4931	88.3286	100.221	91.3393	87.1516	90.0935	94.7458
41.23	92.2168	90.5893	88.3136	96.3224	96.0748	95.4512	76.2139	85.8608	86.6145	98.3153	101.388	115.171	94.5147	86.588	99.591	95.5583	89.5225	88.031	92.9454
47.91	101.996	89.2319	91.2705	95.4105	95.9916	93.3791	74.2914	84.8113	85.9603	97.4562	100.431	135.447	91.8903	87.4779	101.079	96.7698	81.021	88.9557	92.7629
54.69	69.6196	45.6977	73.1566	44.3295	50.0891	58.1292	44.5062	48.6036	35.804	50.8597	72.6375	97.0874	59.2679	52.605	44.4924	66.1556	66.4116	46.2501	45.9016
61.35	70.6899	46.2903	72.0412	47.6759	46.1861	55.684	39.9506	44.049	37.6169	48.1286	68.179	96.4426	53.0516	46.7459	46.6438	63.5527	60.5685	46.1169	44.8162
67.96	66.668	48.3639	71.7231	56.6052	53.9216	53.6293	40.5968	44.9891	40.8663	49.7943	68.9694	81.6981	52.5917	44.7864	52.0123	63.0011	62.0324	52.091	49.5365
74.65	58.9384	52.0903	68.8597	66.0323	60.9033	51.0645	37.3341	44.3429	43.7943	51.7151	70.3555	86.9219	54.3186	52.5368	59.9669	64.3324	64.8184	56.5702	55.9232
81.35	56.995	54.6388	73.5573	69.858	66.1858	52.9054	36.4885	46.0746	47.9378	53.3777	71.2135	116.855	58.0666	58.3088	63.5153	67.0772	66.3811	59.9927	59.3154
88.04	66.2575	58.4604	74.9867	71.8169	68.7699	55.2351	38.1429	47.9186	49.7726	56.0737	74.6875	108.306	59.4932	57.2896	64.7906	67.9359	65.7891	62.0939	60.7853
94.78	182.191	182.983	237.212	218.548	254.27	205.533	123.281	237.123	217.897	229.553	162.772	153.551	158.154	179.347	159.706	192.574	160.987	176.843	187.881
101.46	178.333	173.966	212.56	192.224	242.066	188.324	126.842	224.027	189.217	210.193	147.532	150.772	142.011	149.328	137.907	190.086	164.574	167.742	188.532
108.13	183.643	140.812	205.522	189.323	241.92	172.999	110.271	209.764	163.733	201.769	139.602	123.962	133.441	144.274	129.483	184.073	163.048	159.166	186.409
114.9	70.4336	29.6434	51.0399	13.0455	27.4414	40.2722	32.0693	34.6183	8.88566	22.0764	51.7012	97.9581	40.4327	16.4285	14.4234	55.5836	59.8113	18.7582	21.6365
121.58	65.6794	35.3346	50.3108	21.5526	29.4417	46.3343	31.7992	36.8753	18.2966	26.2902	52.7274	91.9424	43.1751	23.5507	16.1028	57.9496	57.8474	25.1474	24.6293
128.28	63.4223	36.9943	47.2878	30.4415	30.8069	41.582	34.1622	38.7355	24.1291	27.9055	55.5427	80.8066	40.9652	25.5786	13.8775	54.5889	55.2519	27.8481	26.0757

## Sheet: ED_2j
Extended Data Figure 2j
Vehicle	Etomoxir (CPT1 inhibitor/ FAs)	UK5099 (Glucose transporter inhibitor)	CB839 (Glutamine transporter inhibitor)
181.389	188.952	149.968	188.911
165.92	120.132	142.762	162.87
218.431	223.638	144.535	167.917
200.032	190.282	157.65	187.607
246.085	213.838	142.365

## Sheet: ED_2k
Extended Data Figure 2k
pSec	Paneth_Media					Paneth_Eto					Paneth_UK5099					Paneth_BPTES
1.35	100	100	100	100	100	100	100	100	100	100	100	100	100	100	100	100	100	100	100	100
7.96	98.9772	104.987	103.25	93.3627	96.2879	98.9606	94.9119	102.641	100.251	102.151	97.2252	118.315	104.898	98.4602	98.7955	96.1301	93.8985	91.3554	100.815	100.962
14.63	93.5469	92.7879	100.564	93.2574	95.3843	91.5962	85.9767	95.944	100.589	102.61	94.901	123.332	100.009	97.3613	98.8831	94.6897	86.7779	91.4605	100.977	101.293
21.35	97.0022	101.54	100.755	92.4009	95.6746	83.5876	87.8644	101.265	103.046	103.384	90.1813	124.026	94.8083	94.3357	94.4508	91.217	84.7642	86.6701	97.963	99.6912
28.03	91.6709	97.366	100.635	90.5353	95.0521	85.7065	83.6151	98.5845	100.996	100.953	94.7557	120.509	92.1624	94.0124	93.4859	90.4119	82.9243	88.1202	98.1402	100.713
34.61	94.1991	97.6865	102.1	89.7569	94.6293	81.7305	82.7815	97.7743	100.531	100.858	98.1599	127.683	92.9327	93.3166	93.0752	101.903	83.0803	88.3362	96.5031	97.7418
41.23	100.147	94.9736	100.18	88.9922	94.7252	81.6654	85.7592	96.8147	99.5456	100.582	101.902	131.477	94.9553	92.8182	92.4525	99.9593	83.7289	88.7081	94.6172	97.1202
47.91	92.5177	96.6656	100.352	88.8196	94.2599	82.0579	83.6839	94.3853	98.9853	99.2656	99.9415	127.117	91.0095	92.5192	92.82	103.505	80.8879	86.6097	93.9321	95.7124
54.69	54.942	61.4683	58.4196	42.3002	44.4831	58.1846	57.072	75.8759	53.3303	48.9915	66.2621	99.3753	54.9382	40.5702	39.911	80.6043	61.6114	52.7556	53.7739	51.9753
61.35	53.9568	57.0021	52.6948	42.7481	45.0961	57.021	53.7098	63.042	47.3906	43.9061	72.9184	85.4595	54.0483	43.9245	42.1961	77.0797	62.1968	53.4413	49.9836	49.3804
67.96	52.0965	56.6129	57.6159	50.6308	49.5989	50.891	48.9621	60.9248	50.4038	45.284	66.2419	88.8565	54.3215	52.8773	47.0051	74.0973	60.0775	52.9822	55.2688	51.1179
74.65	47.2951	55.6423	60.7634	59.1572	57.9242	48.0284	47.9957	59.1111	55.3737	48.8677	80.186	101.61	55.3833	58.9191	52.1979	82.1163	60.9265	57.6636	60.3737	55.0342
81.35	55.7667	64.4237	64.2377	63.5393	63.8867	49.8231	51.1839	59.7512	57.3088	51.2772	78.9882	97.8648	60.9794	61.2666	56.5899	86.0202	61.4563	59.774	63.3436	59.9045
88.04	58.9692	60.5858	67.4817	67.0253	69.0165	51.5323	52.0431	61.6395	59.8004	53.0611	78.1591	102.147	61.1325	62.6968	60.0055	85.563	59.3015	59.3994	65.0418	62.9955
94.78	246.861	186.705	295.117	167.92	243.782	175.772	165.773	186.359	195.867	263.005	157.832	169.49	137.379	167.258	187.026	194.067	91.2967	173.341	179.309	192.375
101.46	247.036	180.236	282.82	164.462	222.819	188.202	165.919	193.768	177.593	238.262	153.411	163.257	118.801	142.402	153.932	190.742	92.8202	156.464	188.702	179.096
108.13	240.47	188.795	271.222	160.568	228.843	187.802	161.205	194.004	178.789	236.41	141.649	161.129	118.873	133.788	137.299	190.001	89.2943	144.576	191.466	171.876
114.9	52.3517	60.3524	43.8175	20.0413	20.4237	39.2497	48.4892	71.1438	25.053	17.7171	65.6651	86.4596	44.5483	20.7779	16.7073	76.1338	55.7069	45.6077	33.2328	27.0038
121.58	53.3907	57.2191	44.5624	23.9283	26.3737	46.366	51.0118	61.0945	29.423	25.1938	69.9114	96.7756	45.626	23.1587	20.0117	80.9584	63.7278	47.2375	32.2273	30.3416
128.28	49.8987	54.9301	44.8161	26.4534	29.2745	41.7162	52.2155	55.6943	31.5236	28.2064	63.1217	94.134	41.9508	23.1744	20.2522	84.1876	63.0932	49.463	32.4264	30.4058

## Sheet: ED_2l
Extended Data Figure 2l
Vehicle	Etomoxir (CPT1 inhibitor/ FAs)	UK5099 (Glucose transporter inhibitor)	CB839 (Glutamine transporter inhibitor)
244.789	183.925	150.964	191.603
185.245	164.299	164.625	91.1371
283.053	191.377	125.018	158.127
164.316	184.083	147.816	186.492
231.815	245.892	159.419	181.116

## Sheet: ED_2m
Extended Data Figure 2m
pAbs	Enterocytes_Media					Enterocytes__Eto					Enterocytes__UK5099					Enterocytes__BPTES
1.35	100	100	100	100	100	100	100	100	100	100	100	100	100	100	100	100	100	100	100	100
7.96	107.517	106.704	99.2589	102.323	98.023	92.0483	101.457	97.9577	95.3523	102.436	107.409	99.3343	104.664	95.649	99.4468	95.9577	98.9713	97.4422	97.6684	98.3306
14.63	106.162	103.049	95.3987	103.379	97.6892	83.4133	91.8745	91.7537	95.8173	102.849	127.063	99.0979	104.897	92.4365	97.943	98.3764	94.4801	92.4715	97.0127	96.1909
21.35	110.757	101.426	93.7459	101.042	99.7887	76.9887	96.9718	92.2094	97.5562	100.96	108.99	95.574	104.45	89.5335	98.6001	92.6471	94.886	90.5896	94.8151	95.7803
28.03	102.846	100.818	93.7532	100.088	98.9098	80.1952	86.4781	87.7942	90.7253	100.893	97.7373	95.1184	101.58	88.1291	97.0858	93.3974	93.9707	88.4068	93.4206	95.3067
34.61	108.243	99.61	92.569	100.096	97.0603	73.5419	85.8013	87.3466	89.5098	100.365	107.4	94.7523	103.56	87.2966	98.7404	91.2024	94.2607	90.8773	92.0711	94.348
41.23	105.066	102.24	92.5195	100.546	96.0323	76.4916	88.991	89.1176	89.2605	100.147	126.947	95.9643	104.621	86.8908	94.7565	94.7639	93.1862	94.0896	91.1549	91.2315
47.91	101.814	101.484	92.1483	98.5064	96.8604	76.5644	89.242	89.2338	87.1098	100.09	106.169	95.6217	101.056	86.0405	95.7452	93.8927	92.3944	88.6946	90.0472	90.7764
54.69	71.966	63.5963	66.2417	51.499	53.0028	57.0965	64.9146	50.0108	46.8689	52.0081	64.4669	56.0871	72.3105	33.765	50.2006	66.4895	72.9544	69.668	49.3305	55.6256
61.35	62.5771	58.2471	55.5385	49.9523	52.0827	55.7117	56.0414	44.2984	41.9118	49.4944	51.7184	53.4833	63.5205	36.3507	51.0253	59.7735	68.4146	63.5967	47.6287	50.1625
67.96	57.4369	54.8112	55.3236	58.2841	58.9737	58.5757	55.1481	46.642	45.2724	51.2398	54.4241	55.9488	64.7762	44.2536	56.8917	59.6255	66.6182	60.9944	55.1014	53.5281
74.65	63.6633	60.0556	59.0885	65.5466	66.5877	50.7814	54.9442	45.3847	50.5296	53.7576	69.0872	58.9877	67.9666	50.1128	61.3225	66.7742	71.5197	64.0977	60.3132	58.0922
81.35	64.4218	62.1187	61.836	68.4462	68.6097	51.246	54.5252	45.8762	51.4706	55.5235	73.8019	62.1461	71.0758	55.4879	65.2417	66.2158	71.8561	68.9208	63.6904	61.625
88.04	68.9423	65.5009	66.3864	69.2724	70.4201	53.3728	59.1848	49.127	52.3324	57.2542	67.1357	64.3696	72.9575	55.9642	65.6668	68.3628	70.1554	68.6221	61.9397	60.5192
94.78	216.13	204.205	233.165	222.465	247.222	122.948	149.942	220.674	210.184	246.788	190.201	159.119	151.874	153.181	151.19	140.55	152.688	181.494	180.799	194.737
101.46	222.541	184.776	232.608	214.593	222.449	131.946	146.279	202.182	188.327	215.876	186.035	142.978	128.678	123.296	121.961	149.24	149.926	177.038	183.137	193.014
108.13	215.728	189.084	229.35	205.798	220.98	122.013	137.523	187.068	191.474	210.61	152.5	135.664	116.732	114.35	112.124	138.287	143.124	171.203	179.81	188.014
114.9	75.5349	46.8769	54.9968	19.0023	31.062	64.2022	66.3454	39.4098	22.5681	18.3953	58.5462	43.3691	52.1267	5.31022	23.4374	53.9862	66.6125	60.5553	22.153	16.7428
121.58	68.7618	49.6585	47.6896	23.8803	29.437	62.272	61.0886	39.0838	25.3877	25.0035	63.3592	46.1233	53.8785	9.60619	23.1469	58.8676	66.7452	58.9529	27.4973	23.8252
128.28	63.1401	51.8486	46.8968	25.0104	34.0922	62.0366	59.2128	40.2588	27.4626	26.913	58.9183	45.4071	52.5921	9.63355	22.4786	56.3351	67.8792	57.3361	28.3801	26.6126

## Sheet: ED_2n
Extended Data Figure 2n
Vehicle	Etomoxir (CPT1 inhibitor/ FAs)	UK5099 (Glucose transporter inhibitor)	CB839 (Glutamine transporter inhibitor)
218.133	125.636	176.245	142.693
192.688	144.582	145.921	148.579
231.708	203.308	132.428	176.578
214.285	196.662	130.276	181.249
230.217		128.425	191.922

## Sheet: ED_2o
Extended Data Figure 2o
	IV				CD				ID				VC
1.46	4.94595	3.70832	4.63142	3.47907	3.18091	3.84658	3.02035	3.61059	3.52064	3.49254	3.33567	3.33957	4.51084	5.0701	4.31386	4.83761
8.88	4.77854	3.71832	4.48149	3.48431	3.05689	3.89925	2.90149	3.65612	3.73648	3.40044	3.53141	3.25215	4.39638	4.90194	4.20302	4.67835
16.3	4.79196	3.70775	4.47572	3.47472	3.02203	3.81531	2.86816	3.5807	3.62217	3.42484	3.42575	3.27601	4.37733	4.84047	4.18371	4.62191
23.83	3.63458	2.85469	3.39421	2.67428	2.46372	3.31233	2.33517	3.09773	3.00119	2.7654	2.83242	2.64732	3.34774	3.67051	3.20027	3.50493
31.27	3.2524	2.26475	3.03835	2.12366	1.99656	2.66454	1.88982	2.49032	2.38526	2.27733	2.25683	2.18284	2.69571	2.82754	2.5729	2.70196
38.71	3.37003	2.31195	3.14786	2.16704	1.94086	2.54231	1.83527	2.3732	2.42349	2.31187	2.29484	2.21652	2.61495	2.71178	2.49428	2.58993
46.15	3.52606	2.41006	3.29464	2.25841	1.97174	2.5203	1.86339	2.35143	2.50309	2.38498	2.37296	2.28725	2.60672	2.73896	2.48755	2.61597
53.59	3.6337	2.46184	3.39655	2.30902	1.9171	2.47883	1.8134	2.31406	2.62593	2.47143	2.49029	2.3701	2.67913	2.92785	2.56071	2.7925
61.02	3.67921	2.53743	3.43622	2.38252	1.95465	2.61211	1.84993	2.43279	2.8177	2.53931	2.66972	2.43392	2.81056	3.16824	2.68968	3.01803
68.55	12.1155	11.2072	11.2969	10.4776	9.68093	10.087	9.19982	9.51048	10.3433	9.8412	9.71914	9.38541	11.1604	13.7592	10.7292	13.0529
76.02	13.0555	12.5192	12.1507	11.6555	9.22463	9.75075	8.75237	9.21362	11.3645	10.8331	10.6669	10.3223	11.6836	13.6923	11.2016	13.0161
83.48	13.4731	12.9663	12.5088	12.0601	9.34748	9.55955	8.86256	9.03347	11.3693	10.8862	10.6736	10.37	11.4813	13.175	10.9991	12.5313
91.02	8.42132	6.81032	7.78793	6.40465	3.19364	2.95108	3.02393	2.77933	3.45059	2.38729	3.2598	2.30511	4.54663	5.75001	4.36672	5.46619
98.47	8.0927	6.40666	7.48732	6.036	3.53574	3.13414	3.35137	2.96041	3.93406	3.01432	3.71858	2.90258	4.74085	6.04603	4.55132	5.74572
105.94	7.59898	6.12075	7.03639	5.76743	3.51882	3.15227	3.33665	2.97712	4.10866	3.62294	3.8875	3.48376	4.66144	5.98002	4.47362	5.68035

[truncated: 2 more sheets: ED_2r, ED_2t]
