# Supplementary material for: Metabolic adaptations direct cell fate during tissue regeneration
Source: Nature. 2025 Jun 11;643(8071):468–77. doi: 10.1038/s41586-025-09097-6 (PMC12240837; doi:10.1038/s41586-025-09097-6)
Supplement: Supplementary file 17 — Source Data Extended Data Fig. 3 [file 41586_2025_9097_MOESM17_ESM.xlsx]

## Sheet: ED_3a
Extended Data Figure 3a
Glyco ATP				Mito ATP				Ratio GlicoATP/ Mito ATP				Ratio MitoATP/ Glico ATP
ISCs	pAbs	pSec cells		ISCs	pAbs	pSec cells		ISCs	pAbs	pSec cells		ISCs	pAbs	pSec cells
136.37	43.93	74.68	Exp 1	173.85	340.04	135.31		0.784412	0.129191	0.551918		1.27484	7.7405	1.81186
140.89	45.19	71.55	Exp 2	158.56	285.18	134.41		0.88856	0.158461	0.532326		1.12542	6.31069	1.87855

## Sheet: ED_3b
Extended Data Figure 3b
Glucose/ fructose-6P from glucose	m+0			m+1			m+2			m+3			m+4			m+5			m+6
ISCs	771116	619438	689257	31928	0	113985	0	0	0	855945	496821	802099	294816	197980	303210	520318	280746	549677	5640376	7.25352e+06	7.58822e+06
pSec	119074	6327.8	0	0	0	0	0	0	0	0	0	0	78474.3	28739.4	9137.33	0	0	0	4.55298e+06	4.99285e+06	4.66399e+06
pAbs	92557.5	31959.9	64693.4	0	0	0	0	0	0	117991	76655.1	42290.2	92643.1	128661	107261	0	195.122	0	4.93053e+06	5.11625e+06	4.61986e+06
3-phosphoglycerate from glucose	m+0			m+1			m+2			m+3
ISCs	130069	160719	206307	0	0	0	0	0	0	1179783	1.80636e+06	2.00067e+06
pSec	0	23435.1	46152.2	0	0	0	0	0	0	857567	676706	862450
pAbs	42461.9	55604.5	64383.6	0	0	0	0	0	0	914333	899279	764551

## Sheet: ED_3e
Extended Data Figure 3e
Olfm4+/ crypt/ mouse
Control	2-DG
5.6	3.56
4.67	3.71
4.98	2.15
5.18	2.11
5.39	3.28
