# Supplementary material for: Metabolic adaptations direct cell fate during tissue regeneration
Source: Nature. 2025 Jun 11;643(8071):468–77. doi: 10.1038/s41586-025-09097-6 (PMC12240837; doi:10.1038/s41586-025-09097-6)
Supplement: Supplementary file 18 — Source Data Extended Data Fig. 4 [file 41586_2025_9097_MOESM18_ESM.xlsx]

## Sheet: ED_4c
Extended Data Figure 4c
shRen713 (-) Dox	shRen713 (+) Dox	shOgdh346 (-) Dox	shOgdh346 (+) Dox	shOgdh2081 (-) Dox	shOgdh2081 (+) Dox
1.12734	1.18033	0.879774	0.26396	0.986847	0.269626
0.922599	1.31952	1.0572	0.225292	0.913378	0.267716
0.964755	1.25522	1.0838	0.211072	1.11119	0.233944

## Sheet: ED_4d
	Extended Data Figure 4d

## Sheet: ED_4h
Extended Data Figure 4h
Spdef
ENR_Ren_3d_2	ISC_3d_346_2	ISC_3d_2081_1	ISC_3d_aKG_1
0.709049	5.75015	4.00133	2.12838
1.05501	8.36051	4.30411	3.11852
1.23594	7.96887	5.38093	3.8618
Hnf4g
ENR_Ren_3d_2	ISC_3d_346_2	ISC_3d_2081_1	ISC_3d_aKG_1
1.01809	0.0558698	0.0830276	0.060311
1.08175	0.0765367	0.068905	0.0809307
0.900157	0.090357	0.0583036	0.0781813

## Sheet: ED_4i
Extended Data Figure 4i
ISCs	pSec	pAbs	shREN	shOGDH
1.13211	2.04249	1.19909	1.0858	2.99626
0.899551	2.00006	1.31818	1.02672	3.04398
0.968343	2.16848	1.18106	0.887478	2.91563
0.989145	2.2399	1.05689
1.02387	1.90797	1.06908
0.98699	1.75277	1.03777
