# Supplementary material for: Metabolic adaptations direct cell fate during tissue regeneration
Source: Nature. 2025 Jun 11;643(8071):468–77. doi: 10.1038/s41586-025-09097-6 (PMC12240837; doi:10.1038/s41586-025-09097-6)
Supplement: Supplementary file 19 — Source Data Extended Data Fig. 5 [file 41586_2025_9097_MOESM19_ESM.xlsx]

## Sheet: ED_5a
Extended Data Figure 5a
aKG_Abundance_Biomass normalization				aKG biomass/ 2HG ratio
ISCs	Goblet cells	Enterocytes		ISCs	Goblet cells	Enterocytes
44680349	51759627	36651454		3145.17	4624.7	3578.89
35502208	50684229	40291342		2747.42	4467.54	4003.11
38217211	54952255	36100269		3076.57	4946.2	3174.21
L-2HG_Abundance_Biomass normalization				aKG biomass/ L-2HG ratio
ISCs	Goblet cells	Enterocytes		ISCs	Goblet cells	Enterocytes
3642.06	4456.65	2712.35		12390.6	14282.5	12188.7
3591.56	4317.69	3017.23		9983.75	14435.8	12045.2
3078.48	4177.5	3435.76		12538.5	16176.7	9477.62

## Sheet: ED_5c
Extended Data Figure 5c
Control	Octyl-L-2HG	ctyl-aKG	shOgdh	shOgdh + Octyl-L-2HG
420	150	400	538	240
342	163	410	559	239
250	178	408	602	227
231	154	420	598	225
187	153	487	581	234
190	146	500	601	263
111	149	550	613	229
102	179	567	634	254
115	180	600	622	246
203	158	612	599	228
107	157	512	608	237

## Sheet: ED_5d
Extended Data Figure 5d	Spdef						Defa1						Defa4
Control	0.98	0.95	1.09	1.01	0.98	1.02	0.95	0.98	1.07	1.03	0.98	1.05	1.17	0.98	0.85	1.01	0.96	1.05
Octyl L-2HG (10mM)	0.44	0.28	0.36				0.34	0.35	0.29				0.23	0.33	0.38
Octyl-aKG (10mM)	3.72	4.98	4.89				1.34	1.66	1.65				1.68	1.69	1.67
shOgdh	6.66	6.73	4.83	5.12	5	4.9	2.34	3.32	2.59	3.33	3.45	2.87	1.98	1.78	1.63	2.34	2.95	1.99
shOgdh + Octyl-aKG	0.68	0.77	0.63	0.85	0.98	0.6	0.95	0.75	0.73	0.96	0.67	0.78	0.78	0.88	0.65	0.87	0.76	0.93

## Sheet: ED_5e
Extended Data Figure 5e
Molecule	Molecule Formula	Precursor Mz	Precursor Adduct	Isotope Label Type	01_Unlab_ISCs_01 Total Area	01_Unlab_ISCs_02 Total Area	01_Unlab_ISCs_03 Total Area	02_Unlab_Paneth cells_04 Total Area	02_Unlab_Paneth cells_05 Total Area	02_Unlab_Paneth cells_06 Total Area	03_Unlab_Goblet cells _07 Total Area	03_Unlab_Goblet cells _08 Total Area	03_Unlab_Goblet cells _09 Total Area	04_Unlab_Enterocytes_10 Total Area	04_Unlab_Enterocytes_11 Total Area	04_Unlab_Enterocytes_12 Total Area
acetyl CoA	C23H38N7O17P3S	808.118	[M-H]	light	53284.2	66659.3	62022.2	69392.9	65155.1	53891.6	76913.4	84288.2	81680.8	80379.1	80320.2	112644
aconitate	C6H6O6	173.009	[M-H]	light	1.13057e+06	1.16328e+06	1.11156e+06	4.80349e+06	4.02733e+06	3.73325e+06	4.04286e+06	3.63804e+06	3.12648e+06	1.05789e+06	1.01208e+06	1.01703e+06
alpha-ketoglutarate	C5H6O5	145.014	[M-H]	light	2.63804e+07	2.73064e+07	2.6323e+07	4.64917e+07	3.97357e+07	3.64039e+07	5.97381e+07	5.08854e+07	4.67463e+07	2.81873e+07	2.85124e+07	2.76771e+07
citrate	C6H8O7	191.02	[M-H]	light	2.9951e+07	3.12293e+07	2.96696e+07	1.16949e+08	1.03633e+08	9.93649e+07	1.02553e+08	9.90444e+07	9.01022e+07	3.03115e+07	3.01476e+07	3.09327e+07
fumarate	C4H4O4	115.004	[M-H]	light	3.19606e+06	3.40929e+06	3.16419e+06	3.07415e+06	2.77754e+06	2.53334e+06	3921807	4.13983e+06	3.47574e+06	3.08981e+06	3.27412e+06	3.40979e+06
itaconate	C5H6O4	129.019	[M-H]	light	196550	187709	188856	742991	706836	657910	629272	698706	537487	182481	184577	186157
malate	C4H6O5	133.014	[M-H]	light	1.55364e+06	1.74797e+06	1.64407e+06	1.91168e+06	1.20609e+06	1.37534e+06	2.21406e+06	2.05943e+06	1.95768e+06	1.53306e+06	1.50551e+06	1.76608e+06
succinate	C4H6O4	117.019	[M-H]	light	9.61046e+06	9.24514e+06	9.26564e+06	6.52306e+06	5.62705e+06	5.4646e+06	8.61056e+06	8.62726e+06	6.92838e+06	7.67278e+06	7.73541e+06	8.53752e+06
glutamate	C5H9NO4	146.046	[M-H]	light	2.30002e+07	2.36842e+07	2.28868e+07	4.59996e+07	4.65723e+07	4.10562e+07	5.4506e+07	4.99792e+07	4.77191e+07	2.26894e+07	2.44841e+07	2.25877e+07
glutamine	C5H10N2O3	145.062	[M-H]	light	52083.5	43530.2	57750.2	107827	110687	101172	111419	99129.1	119832	49437.5	49586.9	42759.7
aspartate	C4H7NO4	132.03	[M-H]	light	7.2697e+06	7.40538e+06	7.55556e+06	1.36255e+07	1.34498e+07	1.37807e+07	1.22952e+07	1.25681e+07	1.5078e+07	5.32941e+06	5.30848e+06	5.02254e+06
Molecule	Molecule Formula	Precursor Mz	Precursor Adduct	Isotope Label Type	6230_IPneg_02_Unlab_shRen_04 Total Area	6230_IPneg_02_Unlab_shRen_05 Total Area	6230_IPneg_02_Unlab_shRen_06 Total Area	6230_IPneg_03_Unlab_sh346_07 Total Area	6230_IPneg_03_Unlab_sh346_08 Total Area	6230_IPneg_03_Unlab_sh346_09 Total Area
acetyl CoA	C23H38N7O17P3S	808.118	[M-H]	light	153059	153302	162678	52467.3	77516.9	62201.4
aconitate	C6H6O6	173.009	[M-H]	light	1.17891e+06	1.23937e+06	1.10467e+06	1.98134e+06	1.70927e+06	1.88235e+06
alpha-ketoglutarate	C5H6O5	145.014	[M-H]	light	1.55283e+07	1.46834e+07	1.26921e+07	4.28503e+07	4.35327e+07	4.16972e+07
citrate	C6H8O7	191.02	[M-H]	light	3.76255e+07	3.65745e+07	3.42547e+07	4.66033e+07	4.62901e+07	4.58081e+07
fumarate	C4H4O4	115.004	[M-H]	light	2.85705e+06	2.84408e+06	2.60144e+06	1.06044e+06	1.07747e+06	1.00329e+06
malate	C4H6O5	133.014	[M-H]	light	4.70828e+07	4.40302e+07	3.96634e+07	1.49807e+07	1.51966e+07	1.45104e+07
succinate	C4H6O4	117.019	[M-H]	light	8.51081e+06	8.13035e+06	7.33476e+06	6.70142e+06	6.19473e+06	6.78225e+06
glutamate	C5H9NO4	146.046	[M-H]	light	8.93949e+06	9.43278e+06	8.27062e+06	1.06548e+07	1.08082e+07	1.07217e+07
glutamine	C5H10N2O3	145.062	[M-H]	light	45622.8	44212.2	39953	107277	124748	132940
aspartate	C4H7NO4	132.03	[M-H]	light	2.79929e+06	2.90666e+06	2.61757e+06	1.07192e+06	951977	1.18333e+06

## Sheet: ED_5f
Extended Data Figure 5f
Molecule	Molecule Formula	Precursor Mz	Precursor Adduct	Isotope Label Type	01_Unlab_ISCs_01 Total Area	01_Unlab_ISCs_02 Total Area	01_Unlab_ISCs_03 Total Area	02_Unlab_Paneth cells_04 Total Area	02_Unlab_Paneth cells_05 Total Area	02_Unlab_Paneth cells_06 Total Area	03_Unlab_Goblet cells _07 Total Area	03_Unlab_Goblet cells _08 Total Area	03_Unlab_Goblet cells _09 Total Area	04_Unlab_Enterocytes_10 Total Area	04_Unlab_Enterocytes_11 Total Area	04_Unlab_Enterocytes_12 Total Area
adenosine 5'-diphosphate (ADP)	C10H15N5O10P2	426.022	[M-H]	light	2.58084e+06	3.01833e+06	2.68381e+06	5.53719e+06	6.64456e+06	6.54923e+06	5.98119e+06	7.21024e+06	6.06645e+06	3.29186e+06	3.70562e+06	3.98326e+06
adenosine 5'-monophosphate (AMP)	C10H14N5O7P	346.056	[M-H]	light	5.15996e+06	4.82676e+06	4.96221e+06	1.46964e+07	1.83031e+07	1.72378e+07	1.69019e+07	1.71113e+07	1.79269e+07	5.81462e+06	7.37632e+06	5.53077e+06
adenosine 5'-triphosphate (ATP)	C10H16N5O13P3	505.988	[M-H]	light	2.6051e+06	3.38534e+06	3.18702e+06	4.49656e+06	5.30567e+06	3.9909e+06	4.33002e+06	6.71895e+06	4.45614e+06	4.27892e+06	4.59501e+06	7.26109e+06
guanosine 5'-diphosphate (GDP)	C10H15N5O11P2	442.017	[M-H]	light	88620.2	103272	89780.5	183459	263608	262938	195199	288232	219556	125860	148525	164982
guanosine 5'-monophosphate (GMP)	C10H14N5O8P	362.051	[M-H]	light	598919	659441	549772	1.51979e+06	2.08881e+06	2.09129e+06	2.1603e+06	2.30694e+06	1.95116e+06	737556	853528	724224
guanosine 5'-triphosphate (GTP)	C10H16N5O14P3	521.983	[M-H]	light	48939	63229.5	62973.5	82822.7	93182.8	71647.8	83783.1	127997	84213.2	89519.5	97585.6	179352
cytidine 5'-diphosphate (CDP)	C9H15N3O11P2	402.011	[M-H]	light	147322	188583	153348	217384	280029	276669	217411	278678	226832	203587	213124	246838
cytidine 5'-monophosphate (CMP)	C9H14N3O8P	322.045	[M-H]	light	215500	229472	216841	437316	611887	546455	471760	509106	481011	245278	284527	224187
cytidine 5'-triphosphate (CTP)	C9H16N3O14P3	481.977	[M-H]	light	92349.1	128335	119317	105577	132043	104287	102175	149451	107962	159641	155951	263042
uridine 5'-diphosphate (UDP)	C9H14N2O12P2	402.995	[M-H]	light	690738	847000	726354	1.07396e+06	1.35775e+06	1.33104e+06	1.26492e+06	1.56263e+06	1.28168e+06	1.07417e+06	1.09342e+06	1.22261e+06
uridine 5'-monophosphate (UMP)	C9H13N2O9P	323.029	[M-H]	light	3.57666e+06	3.81852e+06	3.2927e+06	6.38629e+06	7.35321e+06	7.36052e+06	8.41235e+06	9.51001e+06	8.93945e+06	4.78856e+06	5.13621e+06	4.37906e+06
uridine 5'-triphosphate (UTP)	C9H15N2O15P3	482.961	[M-H]	light	453954	617654	585402	550179	645759	502181	579127	863189	619855	987543	940049	1.56507e+06
Molecule	Molecule Formula	Precursor Mz	Precursor Adduct	Isotope Label Type	6545_AMIDEpos_02_Unlab_shRen_04 Total Area	6545_AMIDEpos_02_Unlab_shRen_05 Total Area	6545_AMIDEpos_02_Unlab_shRen_06 Total Area	6545_AMIDEpos_03_Unlab_sh346_07 Total Area	6545_AMIDEpos_03_Unlab_sh346_08 Total Area	6545_AMIDEpos_03_Unlab_sh346_09 Total Area
adenosine 5'-diphosphate (ADP)	C10H15N5O10P2	426.022	[M-H]	light	6.69771e+06	6.75626e+06	7.18372e+06	3.2214e+06	4.62116e+06	3.57289e+06
adenosine 5'-monophosphate (AMP)	C10H14N5O7P	346.056	[M-H]	light	1.75687e+07	1.8449e+07	1.6763e+07	2.50799e+07	2.16986e+07	2.13008e+07
adenosine 5'-triphosphate (ATP)	C10H16N5O13P3	505.988	[M-H]	light	1.44016e+07	1.05847e+07	1.21403e+07	1.35478e+06	3.82961e+06	2.16521e+06
guanosine 5'-diphosphate (GDP)	C10H15N5O11P2	442.017	[M-H]	light	316279	287367	326115	155206	261901	180558
guanosine 5'-monophosphate (GMP)	C10H14N5O8P	362.051	[M-H]	light	2.00179e+06	2.0932e+06	2.07261e+06	3.54611e+06	3.68615e+06	3.29421e+06
guanosine 5'-triphosphate (GTP)	C10H16N5O14P3	521.983	[M-H]	light	493920	264002	327777	36449.2	108909	58652.5
cytidine 5'-diphosphate (CDP)	C9H15N3O11P2	402.011	[M-H]	light	269496	261638	280428	130691	205092	152879
cytidine 5'-monophosphate (CMP)	C9H14N3O8P	322.045	[M-H]	light	320151	294499	234091	475976	394209	414328
cytidine 5'-triphosphate (CTP)	C9H16N3O14P3	481.977	[M-H]	light	236367	143113	166988	21791.2	68440.2	38891
uridine 5'-diphosphate (UDP)	C9H14N2O12P2	402.995	[M-H]	light	925813	972365	1.04362e+06	550556	788492	582677
uridine 5'-monophosphate (UMP)	C9H13N2O9P	323.029	[M-H]	light	5.99473e+06	6.31082e+06	5.71589e+06	9.4834e+06	8.49687e+06	8.42206e+06
uridine 5'-triphosphate (UTP)	C9H15N2O15P3	482.961	[M-H]	light	1.16479e+06	779250	937261	116416	354018	188413

## Sheet: ED_5i
Extended Data Figure 5i
Malate (m+4)
shRen	shOgdh
27.7449	18.9057
26.7787	19.2647
28.1618	19.0064
Aspartate (m+4)
shRen	shOgdh
6.63248	2.27272
6.58118	2.60195
7.22975	2.37939

## Sheet: ED_5j
Extended Data Figure 5j
OOA (m+3)
shRen	shOgdh
13.5506	26.698
12.7948	23.3989
15.1278	22.7601
Aspartate (m+3)
shRen	shOgdh
1.56139	0.824068
1.77623	1.26584
1.59672	1.09865

## Sheet: ED_5k
Extended Data Figure 5k
Pyruvate (m+3)
shRen	shOgdh
90.2529	91.4916
90.2782	91.9155
89.0966	92.2116
Malate (m+3)
shRen	shOgdh
13.6704	19.871
14.7228	20.98
14.0769	21.0509
Aspartate(m+3)
shRen	shOgdh
8.25643	12.6197
8.88047	12.9144
8.25389	12.2589

## Sheet: ED_5n
Extended Data Figure 5n
shRen	shOgdh	shOGDH + DM-succ
1	20	3
2	26	5
0	19	0
0	8	6
0	11	9
0	16	4
0	27	0
0	16	10
0	18	1
0	10	0
0	21	2
0	25	8
0	17	3
0	21	7
0	26	0
0	29	5
2	17	1
0	23	6
0	13	4
0	18	0
0	12	9
0	29	11
0	25	2
0	32	8
0	28	0
0	23	0
1	8	7
1	12	3
1	20	13
1	15	0
1	14	1
2	14	6
0	20	2
0	27	12
0	17	0
0	14	9
0	21	8
0	7	10
0	13	7
0	19	0
0	15	3
0	24	5
0	20	0
0	26	1
2	10	6
0	22	2
0	11	12
0	23	0
0	18	9
0	19	18
0
