# Supplementary material for: Metabolic adaptations direct cell fate during tissue regeneration
Source: Nature. 2025 Jun 11;643(8071):468–77. doi: 10.1038/s41586-025-09097-6 (PMC12240837; doi:10.1038/s41586-025-09097-6)
Supplement: Supplementary file 20 — Source Data Extended Data Fig. 6 [file 41586_2025_9097_MOESM20_ESM.xlsx]

## Sheet: ED_6c
Extended Data Figure 6c
Hnf4a ChIP
IgG (Set1)	Hnf4a (Set1)	IgG (Set2)	Hnf4a (Set2)	IgG (Set4)	Hnf4a (Set4)
0.84049	19.2256	0.516277	71.4101	0.516558	19.5861
0.613291	40.3147	0.467676	61.6916	0.38492	12.3682
0.991332	32.1725	0.846791	80.2414	0.587428	21.898
0.785745	31.4254	1.15614	22.1992	1.32987	27.5895
1.76914	37.6762	2.01311	121.854	2.18122	20.0933
Smad4 ChIP
IgG (Set1)	Smad4 (Set1)	IgG (Set2)	Smad4 (Set2)	IgG (Set4)	Smad4 (Set4)
1.04058	4.37721	0.691391	21.2778	0.733024	10.0241
0.759292	4.53161	0.626306	3.13014	0.546223	1.49334
1.22733	0.126435	1.13401	2.31508	0.833592	0.0190364
0.9728	1.16479	1.54829	2.78419	1.88716	4.20522

## Sheet: ED_6f
Extended Data Figure 6f
	pOGDH_Wt			pOGDH_Mut
0hr	0	0	0	0	0	0
24hr	1.2112	1.997	1.96833	1.0366	0.9806	0.775667
48hr	3.13133	4.78483	3.493	2.04371	2.3255	1.71927
72hr	4.79167	6.61971	5.62887	2.81417	2.89233	2.56983

## Sheet: ED_6h
Extended Data Figure 6h
Control	Hnf4a	Hnf4g
1.09	0.14	0.2
0.97	0.23	0.23
0.94	0.19	0.29

## Sheet: ED_6i
Extended Data Figure 6i
Atoh1/ Math1			Ogdh			Defa1
Control	Hnf4a/g		Control	Hnf4a/g		Control	Hnf4a/g
1.06	2.4		1.11	0.35		0.97	2.5
1.03	2.56		0.89	0.4		0.95	3.6
0.91	3.32		1.02	0.43		1.08	2.98

## Sheet: ED_6j
Extended Data Figure 6j (from publically available dataset)
WT	DKO
1	0.55153
