# Supplementary material for: Metabolic adaptations direct cell fate during tissue regeneration
Source: Nature. 2025 Jun 11;643(8071):468–77. doi: 10.1038/s41586-025-09097-6 (PMC12240837; doi:10.1038/s41586-025-09097-6)
Supplement: Supplementary file 21 — Source Data Extended Data Fig. 7 [file 41586_2025_9097_MOESM21_ESM.xlsx]

## Sheet: ED_7b
Extended Data Figure 7b
Control	shOgdh
1.01	0.55
1.21	0.48
0.9	0.2
0.92	0.23
1.09	0.22
0.87	0.3

## Sheet: ED_7c
Extended Data Figure 7c
Days	Renilla	shOgdh
30	0
30	0
30	0
30	0
30	0
9		1
10		1
10		1
12		1
30		1

## Sheet: ED_7d
Extended Data Figure 7d
		Control + Dox										OGDH_2081
Day 0	0	100	100	100	100	100	100	100	100	100	100	100	100	100	100	100	100
Day 2	2	100	99.5074	101.449	97.8947	97.3545	103.98	100.465	97.8495	99.4444	100.524	102.027	102.997	97.9167	101.375	102.652	105.387
Day 4	4	101	101.97	100.97	99.474	102.65	104.48	98.605	101.08	103.33	101.05	95.27	100.54	90.625	95.876	95.076	96.633
Day 6	6	99.5	99.5074	100.966	97.8947	99.4709	105.473	101.86	103.763	98.3333	101.047	87.6126	90.1907	80.2083	82.4742	84.8485	84.1751
Day 7	7	102.5	100	103.382	100	100.529	104.975	104.186	106.989	103.333	104.712	83.5586	91.1172	76.0417	87.2852	81.0606	79.4613

## Sheet: ED_7e
Extended Data Figure 7e
Stomach content (g)
shRen	shOgdh
0.5	1.1
0.4	1.4
0.2	0.8
0.4	1.5
0.6	1
	0.9
	1.2

## Sheet: ED_7g
Extended Data Figure 7g
		Control + PBS										aKG (600)												aKG (300)
Day 0	0	100	100	100	100	100	100	100	100	100	100	100	100	100	100	100	100	100	100	100	100	100	100	100	100	100	100	100	100	100	100	100	100
Day 2	2	101.408	99.5261	100.439	104.865	100.985	100	99.0148	102.778	99.5283	101.471	102.326	104.11	99.5349	98.6239	100	101.99	100.503	99.0431	101.389	92.7273	101.389	100	103.977	102.703	105.128	103.627	103.825	95.7806	97.4138	97.8448	97.1698	97.7064
Day 4	4	101.408	100.948	98.2456	104.324	102.463	102.326	102.463	102.315	103.774	105.882	102.326	104.566	100.465	97.2477	98.2301	99.005	101.508	98.0861	99.0741	91.3636	104.63	101.351	107.386	105.405	104.615	103.627	104.918	94.9367	99.1379	98.7069	94.8113	95.8716
Day 6	6	101.408	99.5261	100.439	105.946	99.0148	101.395	101.478	100	100.943	104.412	102.791	105.479	97.2093	95.8716	95.5752	98.01	102.01	98.5646	97.6852	88.6364	106.019	99.0991	106.818	100.541	103.077	104.663	105.464	95.7806	92.6724	97.4138	94.8113	96.3303
Day 7	7	103.286	99.5261	100	105.946	97.5369	101.86	100	101.389	101.887	102.941	100.465	101.37	93.0233	93.578	91.5929	93.0348	98.4925	96.6507	96.7593	85.4545	100.926	93.6937	104.545	96.2162	93.8462	98.4456	106.557	94.5148	93.5345	98.2759	93.3962	96.3303
Day 8	8	99.5305	98.1043	100	107.568	96.5517	100	100	100.463	100.943	102.941	98.6047	95.8904	93.9535	93.578	92.4779	91.0448	98.995	96.1722	93.0556	84.0909	97.6852	90.5405	105.114	96.2162	91.7949	96.3731	103.825	97.0464	93.1034	97.8448	96.6981	101.835
Day 9	9	99.061	95.2607	97.807	107.027	97.0443	100	102.463	96.2963	100	103.922	95.814	94.0639	91.6279	91.2844	88.4956	88.5572	98.995	95.6938	90.7407	81.8182	99.0741	88.2883	101.705	93.5135	89.7436	96.3731	101.093	97.4684	95.2586	98.7069	95.7547	104.587
DAy 10	10	101.878	100.948	100.877	107.027	99.0148	103.256	107.882	101.389	108.962	110.294	98.6047	93.1507	90.2326	91.2844	85.8407	89.0547	97.4874	99.0431	93.5185	84.0909	97.2222	84.6847	105.114	96.2162	91.7949	96.3731	103.825	97.0464	93.1034	97.8448	96.6981	101.835

## Sheet: ED_7h
Extended Data Figure 7h
Days	control	600 mg/kg	300 mg/kg
30	0
30	0
30	0
30	0
30	0
30	0
30	0
30	0
30	0
7		1
8		1
8		1
9		1
9		1
9		1
10		1
10		1
10		1
10			1
15			1
30			0
30			0
30			0
30			0
30			0
30			0
30			0

## Sheet: ED_7k
Extended Data Figure 7k
Renilla	2 days	4 days	6 days
8	1	16	89
2	2	21	6
3	1	10	18
5	1	2	6
4	2	4	14
1	1	5	5
1	2	7	2
10	1	12	3
2	1	10	9
2	5	24	7
1	3	14	17
1	4	15	63
2	1	13	49
	1	17	88
	2	5	80
	1	3	99
	1	2	75
	1	1	91
	1	1	53
	1	1	170
	8	2
	11	3
	4	3
	8	1
	1	1
	2	3
	3	1
	1	2
	2	1
	2	23
	2	8
	2	1
	5	5
	13	2
	32	1
	1	1
		2
		1
		3
		2
		9
		2
		2
		10

## Sheet: ED_7q
Extended Data Figure 7q
Control	aKG injected
0	2
0	1
1	1
0	0
0	1
1	1
0	1
0	2
0	2
1	3
0	2
0	0
0	2
0	1
2	2
1	1
0	0
0	1
0	1
0	1
2	1
2	2
1	0
1	0
1	0
0	3
0	2
0	1
0	1
0	1
0	1
0	2
0	0
1	0
0	0
0	1
1	1
0	1
0	2
0	2
1	3
0	0
0	0
0	0
0	1
2	2
1	1
0	1
0	0
0	0
0	1
2	1
2	2
1	0
1	2
1	2
0	3
0	2
0	1
0	1
0	1
0	0

## Sheet: ED_7s
Extended Data Figure 7s
Olfm4+ cells/ crypt			Olfm4+ cells/ crypt
shRen	shOGDH		Control	aKG
8	6		13	6
9	8		12	6
11	7		10	4
13	7		8	7
8	9		7	3
7	4		7	12
9	9		11	7
9	8		15	4
6	9		10	7
12	7		14	8
13	11		14	4
8	9		8	7
16	7		14	9
16	9		12	8
12	9		12	7
10	7		14	9
10	6		11	6
9	6		13	5
10	7		7	6
13	8		12	5
10	7		13	11
13	7		11	10
12	8		10	9
8	7		8	7
7	6		11	8
11	11		11	7
10	7		9	8
9	10		13	6
6	5		11	9
12	9		12	9
9	4		9	9
9	6		9	7
12	10		10	8
11	7		11	7
10	6		13	6
14	7		7	8
8	5		10	8
13	8		11	6
8	9		5	6
9	7		12	8
12	5		13	5
9	7		8	11
9	8		9	7
16	9		8	9
14	5		11	8
10	7		13	9
11	9		11	12
14	11		9	7
13	8		10	7
12	7		12	6
14	7		12	7
16	5		7	10
10	7		8	8
12	8		8	7
12	9		5	13
9	9		9	6
8	7		6	7
11	8		6	11
7	6		7	8
12	7		9	6
12	8		12	9
8	6		8	6
9	9		13	9
6	10		13	13
7	7		11	7
10	8		9	9
7	8		7	7
12	6		11	6
8	10		6	8
11	6		6	7
9	7		9	8
8	9		10	8
7	8		15	6
8	8		13	10
9	6		10	10
10	11		8	7
9	8		5	7
12	9		12	7
9	10		6	10
10	5		10	12
9	8		8	8
8	9		13	8
8	11		13	6
10	10		11	4
8	8		9	13
7	5		11	8
11	7		6	7
12	6		10	5
9	7		10	7
9	9		8	8
8	7		12	8
8	6		13	6
6	6		11	5
8	7		8	12
11	8		10	10
10	9		5	8
9	6		9	8
9	7		14	12
10	7		8	8
14	6		9	10
9	10		8	13
9	6		9	5
7	9		10	7
8	7		7	11
11	8		12	9
9	5		11	16
12	7		9	11
14	8		12	16
12	6		7	11
11	9		12	12
10	6		11	12
11	5		7	8
9	7		7	12
12	5		14	13
10	11		15	8
8	8		12	7
9	5		9	8
9	9		12	6
7	6		13	9
8	6		11	12
7	7		9	13
8	8		9	10
9	5		11	10
9	5		8	9
10	8		11	12
11	9		10	8
12	7		10	6
10	8		12	5
9	7		12	9
9	9		8	10
8	9		11	7
7	8		10	8
10	6		11	7
12			8	9
9	7		13	8
7	8		11	8
8	9		7	7
8	5		6	8
5	7		8	9
8	9		11	9
9	7		11	8
9	5		12	8
5	6		12	7
10	6		9	6
9	8		10	9
9	8		12	13
11	6		10	8
6	7		14	9
7	8		8	12
9	9		8	8
9	7		10	9
9	10		12	9
8	8		11	8
9	10		12	8
10	9		13	7
9	6		9	9
9	8		12	11
8	9		7	12
10	9		12	10
11	7		12	7
10	8		11	7
9	5		9	12
9	6		7	8
9	7		8	11
8	9		6	8
6	7		11	9
8	9		9	7
8	11		6	9
10	7		8	8
9	7		7	7
9	5		9	8
7	8		11	8
8	9		8	11
9	8		6	13
10	7		6	8
12	8		7	6
12	6		9	7
9	7		9	9
8	8		14	8
6	8		7	7
4	8		6	7
6	9		7	9
6	4		8	5
8	8		9	11
9	6		6	15
	7		7	8
	11		8	6
	12		12	8
	8		7	11
	9		9	8
	6		13	9
	7		12	9
	8		9	11
	4		13	16
	8		8	8
			12	9
			12	8
			7	6
			7	5
			14	8
			9	12
			7	8
			12	9
			13	11
			8	7
			12	8
			7	9
			9	9
			11	10
			8	7
			11	11
			16	9
			15	12
			8	8
			11	6
			16	7
			9	6
			6	8
			9	10
			6	9
			8	8
			12	8
			11	9
			9	8
			5	6
			6	5
			8	12
			11	8
				9
				8
				9
				11
				8
				7
				8
				7
				8
				11
				9
				8
				7
				11
				7
				8
				9
				6
				7
				10
				8
				9
				7
				6
				9
				12
				7
				8
				12
				15
				9
				8
				7
				9
				11
