# Supplementary material for: Metabolic adaptations direct cell fate during tissue regeneration
Source: Nature. 2025 Jun 11;643(8071):468–77. doi: 10.1038/s41586-025-09097-6 (PMC12240837; doi:10.1038/s41586-025-09097-6)
Supplement: Supplementary file 23 — Source Data Extended Data Fig. 10 [file 41586_2025_9097_MOESM23_ESM.xlsx]

## Sheet: ED_10
	Extended Data Figure 10b
		Control										DSS									aKG prevention										DSS+aKG prevention
	Day 1	100	100	100	100	100	100	100	100	100	100	100	100	100	100	100	100	100	100	100	100	100	100	100	100	100	100	100	100	100	100	100	100	100	100	100	100	100	100	100	100	100	100	100	100
	Day 3	103.889	100.971	101.63	105	103.684	96.5957	106.522	90.9836	100	98.6047	101	102.632	107.035	102.703	93.2203	99.0566	101.732	94.4223	96.1864	103.977	102.703	105.128	103.627	103.825	95.7806	97.4138	97.8448	97.1698	97.7064	104.808	102.326	108.081	104.167	98.9796	100.474	94.2085	97.6526	100.45	100.897	95.4751	99.5305	99.1228	97.807	94.7154
	Day 5	105.556	100	103.804	105	105.263	96.1702	106.522	94.2623	101.786	102.326	102	102.105	107.538	103.243	91.1017	95.283	99.1342	91.2351	95.7627	107.386	105.405	104.615	103.627	104.918	94.9367	99.1379	98.7069	94.8113	95.8716	101.923	105.233	109.596	100	101.02	97.1564	90.3475	94.3662	98.1982	103.139	95.9276	97.6526	96.9298	97.3684	94.3089
	Day 6	105.556	100.485	103.261	104.444	107.895	97.0213	106.522	88.5246	101.339	102.326	96.5	98.4211	99.5238	100.541	88.9831	94.3396	89.1775	90.4382	93.6441	106.818	100.541	103.077	104.663	105.464	95.7806	92.6724	97.4138	94.8113	96.3303	100.962	102.907	100	97.3958	97.9592	95.2607	86.4865	92.0188	96.8468	101.345	93.6652	96.2441	90.3509	93.8596	91.4634
	Day 7	105.556	100.485	102.717	108.889	105.263	97.8723	109.565	90.1639	101.786	104.186	85.5	90	92.381	94.0541	80.5085	92.9245	80.5195	85.259	91.1017	104.545	96.2162	93.8462	98.4456	106.557	94.5148	93.5345	98.2759	93.3962	96.3303	98.5577	101.163	100	93.75	96.4286	93.8389	82.6255	89.2019	92.7928	100	89.1403	96.2441	90.7895	88.1579	86.5854
	Day 8	107.778	102.913	102.174	106.667	105.263	96.1702	109.565	91.8033	102.679	100.93	79.5	84.7368	88.0952	89.7297	82.6271	83.9623	82.2511	80.0797	88.1356	105.114	96.2162	91.7949	96.3731	103.825	97.0464	93.1034	97.8448	96.6981	101.835	96.1538	94.186	96.1538	96.875	96.4286	85.3081	81.0811	87.7934	89.1892	90.1345	88.2353	96.7136	85.5263	83.7719	82.5203
	Day 9	109.444	101.456	104.891	109.444	104.211	97.0213	107.391	94.2623	100	100.93	80	85.7895	88.5714	87.5676	81.3559	79.717	83.5498	79.6813	82.6271	101.705	93.5135	89.7436	96.3731	101.093	97.4684	95.2586	98.7069	95.7547	104.587	94.7115	95.9302	93.2692	92.7083	91.8367	87.6777	78.7645	90.1408	88.7387	88.7892	88.2353	94.3662	86.8421	86.8421	84.5528
	Extended Data Figure 10d							Extended Data Figure 10f					Extended Data Figure 10 h																			Extended Data Figure 10 o					Extended Data Figure 10 p					Extended Data Figure 10 l
	Control	DSS	DM-aKG	DSS + DM-aKG				Control	DSS	DSS aKG prevention	aKG prevention		Granulocytes (%) prevention																			Control	DSS	DSS aKG treatment	aKG treatment		Granulocytes (%) treatment					Control	aKG treatment	DSS	DSS aKG treatment
	7.5	6.2	6.5	8	Colon length (cm)			205.215	150.139	103.145	128.475		Control	DSS	DSS aKG prevention	aKG prevention																205.215	150.139	216.17	238.054		Control	DSS	DSS aKG treatment	aKG treatment		7.5	6.2	6.5	8.3
	7	6.3	6.5	7.5				172.992	6.667	209.29	162.505		1.35	39.7	2.24	0.93																172.992	6.667	349.334	354.986		1.35	39.7	6.91	0.7		7	6.3	8	7.2
	8	6	6.5	7.5				214.791	100.053	599.423	292.329		0.65	41.2	1.97	1.25																214.791	100.053	411.522	425.331		0.65	41.2	6.23	0.9		8	6	7	7.1
	7.5	5.8	7	7.5				251.074	402.52	206.267	309.47		1.15	25.2	2.72	3.81																251.074	402.52	134.729	260.088		1.15	25.2	9.57	0.97		7.5	5.8	7	6.9
	7	5.5	7	8				226.959	402.52	215.223	205.315		0.33	22.3	2.18	0.5																226.959	402.52	232.698	171.785		0.33	22.3	7.53	1.33		7	5.5	7.5	8
	7	6	8	6.5				210.963	139.715	342.498	279.388		1.42																			210.963	139.715	181.42	154.858		1.42					7	6	8.5	6.8
	6	5	7	6				166.761	112.372	366.514	109.315																					166.761	112.372	111.091	335.889							6	5	8.5	7
	6.5	6	7.2	6				250.819	73.626	167.28	271.749		Monocytes (%) prevention																			250.819	73.626	261.196	261.475		Monocytes (%) treatment					6.5	6	7	6.5
	6	5.5	8	6				202.718	110.899	304.353	100.338		Control	DSS	DSS aKG prevention	aKG prevention																202.718	110.899	150.256	235.379		Control	DSS	DSS aKG treatment	aKG treatment		6	5.5	9	7.5
	7	4.5	7.5	6.5				181.506	132.676	141.183	201.781		22.4	47	29.4	26.3																181.506	132.676	351.555	199.337		22.4	47	26.5	30.2		7	4.5	7.8
	8.5	4.5						261.706	325.128	275.863	123.872		24.1	44.8	30	21.5																261.706	325.128	351.515	269.903		24.1	44.8	30.7	32		8.5	4.5
	9	4.5						543.41	112.149	311.666	130.356		23.2	58.9	30.1	27.7																543.41	112.149	323.73	175.738		23.2	58.9	31.9	26		9	4.5
	9	6						265.848	113.543	223.425	101.566		24.7	66.7	30.5	29.4																265.848	113.543	149.234	112.298		24.7	66.7	32.8	33.8		9	6
	7.5	4.5						294.784	138.617	230.041	238.134		23.4																			294.784	138.617	216.949	238.517		23.4					7.5	4.5
	8	5						236.268	119.16	271.589	170.169																					236.268	119.16	285.76	291.064							8	5
								191.246	115.311	317.821	158.85																					191.246	115.311	259.56	100.722		Extended Data Figure 10 q
	Extended Data Figure 10e							254.144	199.777	257.554	123.776		Extended Data Figure 10 i																			254.144	199.777	203.304	226.542							Extended Data Figure 10 n
								199.575	119.964	242.686	112.535		Machrophage (%) prevention																			199.575	119.964	229.214	106.173		Machrophage (%) treatment					Number of ulcers treatment
	Number of ulcers prevention								134.584	153.184	112.068		Control	DSS	DSS aKG prevention	aKG prevention																	134.584	237.278	293.665		Control	DSS	DSS aKG treatment	aKG treatment		Control	aKG treatment	DSS	DSS aKG treatment
	Control	aKG prevention	DSS	DSS aKG prevention					102.983	251.744	450.5		14.5	46	13.5	16.5																	102.983	123.698	294.244		14.5	46	22.4	16.4		0	0	2	1
	0	0	2	2					124.887	124.25	261.706		11	31.9	17.2	15.8																	124.887	192.803	277.081		11	31.9	26.4	21.8		0	0	7	0
	0	0	7	1					156.198	285.411	344.878		12	28.9	16	14.2																	156.198	94.605	89.682		12	38.9	24.5	14.9		0	0	7	0
	0	0	7	1						211.292	181.506		12.3	29.5	11.9	18.2																			180.939		12.3	29.5	28	13.4		0	0	2	1
	0	0	2	0						74.706	205.215		12.6	32.9																					129.714		12.6	32.9	23.5			0	0	5	0
	0	0	5	0						163.378	172.992																								90.591
			6	0							214.791			M0 machrophages					M1_like machrophages					M2_type machrophages											152.806			M0 machrophages					M1_like machrophages					M2_type machrophages
											251.074		Control	19.2	9.37	6.62	7.94	9.3	18.9	30.3	25.8	22.9	23	54.2	52.3	60	61.8	60							175.3		Control	19.2	9.37	6.62	7.94	9.3	18.9	30.3	25.8	22.9	23	54.2	52.3
											226.959		aKG prevention	11.4	13.5	7.66	6.25		26.4	23.5	19.6	27		54.6	55.4	64.5	58.9								121.666		aKG treatment	8.14	9.12	10.9	10.1		20.7	28.2	23.1	30.4		64.2	55.4
											210.963		DSS	32.5	49.5	53.6	29.8	38	40.2	31.7	24.3	50.4	43.4	18.6	13.6	17.8	14.8	12.7									DSS	32.5	49.5	53.6	29.8	38	40.2	31.7	24.3	50.4	43.4	18.6	13.6
											166.761		DSS aKG prevention	14	11.3	16.2	10.8		16.9	16.5	12.6	18.7		62.5	66.2	65.5	63.4										DSS aKG treatment	12.6	24.1	22.9	29.3		14.2	10.7	9.59	10.5		66.4	60.5
											250.819
											202.718		Extended Data Figure 10j
											181.506
											261.706			Control					DSS					aKG					DSS + aKG
											543.41		Day 1	30	40	34	42	35	44	25	37	34	23	37	33	35	44	47	28	36	27	35	38
											265.848		Day 3	44	25	37	34	23	89	93	76	75	78	56	34	44	47	39	34	76	54	56	48
											294.784		Day 5	37	33	35	44	47	103	115	154	124	148	28	46	34	25	26	60	67	80	64	66
											236.268		Day 7	28	36	27	35	38	124	156	143	109	109	33	37	51	23	41	60	56	58	53	51
											191.246		Day 9	33	45	22	32	34	98	87	76	95	82	43	55	34	37	40	54	53	50	55	37
											254.144
											199.575
	Extended Data Figure 10 r	Cd45R high									Cd45R low										Cd45R high + aKG									Cd45R low + aKG
	Week 1	100	100	100	100	100	100	100	100	100	100	100	100		100	100	100	100	100	100	100	100	100	100	100	100	100	100		100	100	100	100	100	100	100	100	100	100
	Week 2	99.6721	98.1013	99.322	98.0328	100.338	98.5876	97.377	97.8788	96.3576	99.375	100.3	100.318		99.6805	99.3056	98.7879	102.97	99.026	98.3389	95.9752	98.6254	97.3856	97.2318	96.4052	97.619	99.6774	98.2456		95	96.4286	101.242	100.66	98.6207	98.3333	99.6711	99.3631	99.0769	99.3671
	Week 3	101.967	101.266	98.3051	100	97.6351	98.3051	96.3934	99.0909	98.0132	101.562	101.201	103.503		99.6805	100.347	100	103.3	100.649	99.6678	96.5944	101.031	98.0392	97.5779	98.0392	95.2381	100.323	96.8421		95.3125	97.9167	101.553	103.3	100	97.2222	100	98.7261	98.4615	99.6835
	Week 4	82.9508	77.5316	72.2034	88.8525	92.9054	92.0904	86.8852	92.1212	89.404	100	100.601	100		98.0831	100.347	98.1818	100.99	99.026	101.329	94.4272	98.2818	86.9281	86.1592	96.4052	95.2381	100	91.9298		95	94.3452	100.932	99.0099	99.6552	95.8333	98.6842	98.0892	97.5385	97.7848
	Week 5	91.1475	77.5316	82.3729	90.5844	90.8784	89.8305	86.8852	84.5455	88.0795	99.0625	101.502	102.229		92.6518	99.6528	99.697	100	101.623	101.993	96.2848	99.6564	84.9673	86.5052	100	94.3452	98.7097	90.8772		94.375	95.2381	101.242	101.65	101.034	93.3333	100.658	92.6752	98.7692	98.4177
	Week 6	90.4918	86.8354	84.4068	86.2295	87.8378	86.1582	86.5574	80.9091	89.0728	99.6875	100.3	101.911		100.958	101.389	99.3939	103.3	101.948	103.987	96.5944	99.6564	86.9281	89.6194	100.327	90.4762	100.968	86.3158		96.5625	95.8333	101.553	101.98	101.034	90.8333	101.974	93.6306	100.308	99.6835
	Week 7	88.5246	87.6582	85.7627	85.2459	87.5	84.7458	85.5738	76.3636	86.755	99.0625	99.6997	100.637		99.6805	99.6528	100	101.98	101.948	102.99	93.4985	97.2509	87.2549	88.5813	96.0784	87.7976	96.4516	87.7193		95.625	91.6667	99.3789	100.33	98.2759	88.8889	101.645	95.8599	99.3846	99.6835
	week 8	88.8525	85.2532	82.3729	87.8689	85.1351	81.0734	85.2459	62.7273	87.7483	100.625	100.3	101.274		100.958	101.736	98.1818	103.63	100.325	102.99	88.2353	93.4708	85.2941	85.1211	94.1176	89.2857	94.1935	81.4035		88.4375	91.9643	95.3416	99.3399	95.8621		100	87.2611	95.0769	92.7215
	Extended Data Figure 10 s
	oki	Cd4_Cd45Rb_Low_aKG	Cd4_Cd45Rb_High	Cd4_Cd45Rb_High_aKG
	7.5	8	8	8
	9	7.5	8	7.5
	8.5	8	8.5	8.5
	8	7.5	8.5	7.5
	8.5		8
[truncated: 3 more columns]
